# Supplementary material for: A preliminary study to estimate contact rates between free-roaming domestic dogs using novel miniature cameras
Source: PLoS One. 2017 Jul 27;12(7):e0181859. doi: 10.1371/journal.pone.0181859 (PMC5547700; doi:10.1371/journal.pone.0181859)
Supplement: S1 Data — (ZIP) [file pone.0181859.s001.zip]

Archive with 27 entries (27 files):
- Galiwinku_101.csv
- Galiwinku_111.csv
- Galiwinku_112.csv
- Galiwinku_113.csv
- Galiwinku_116.csv
- Galiwinku_130.csv
- Seisia_11.csv
- Seisia_108.csv
- Seisia_119.csv
- Seisia_130.csv
- Galiwinku_01.csv
- Galiwinku_02.csv
- Galiwinku_05.csv
- Galiwinku_06.csv
- Galiwinku_07.csv
- Galiwinku_10.csv
- Galiwinku_11.csv
- Galiwinku_12.csv
- Galiwinku_14.csv
- Galiwinku_17.csv
- Galiwinku_19.csv
- Galiwinku_28.csv
- Galiwinku_29.csv
- Galiwinku_30.csv
- Galiwinku_42.csv
- Galiwinku_47.csv
- Galiwinku_48.csv
