# Supplementary material for: A preliminary study to estimate contact rates between free-roaming domestic dogs using novel miniature cameras
Source: PLoS One. 2017 Jul 27;12(7):e0181859. doi: 10.1371/journal.pone.0181859 (PMC5547700; doi:10.1371/journal.pone.0181859)
Supplement: S1 Data — (ZIP) [file pone.0181859.s001.zip › Galiwinku_101.csv]

Date	Time	Latitude	Longitude	Altitude	Speed	Course	Type	Distance	Essential
17/10/2014	8:51:05	-34.031834	150.65683	94.2	72	173	-2	0	1
17/10/2014	8:51:10	-34.031826	150.656845	93.59	0	173	0	1.64	1
17/10/2014	8:51:15	-34.031826	150.656845	93.59	0	173	0	0	1
17/10/2014	8:51:21	-34.031826	150.656845	93.59	0	173	0	0	1
17/10/2014	8:51:28	-34.031826	150.656845	93.59	0	173	0	0	1
17/10/2014	8:51:34	-34.031826	150.656845	93.59	0	173	0	0	1
17/10/2014	8:51:40	-34.031826	150.656845	93.59	0	173	0	0	1
17/10/2014	8:51:46	-34.031826	150.656845	93.59	0	173	0	0	1
17/10/2014	8:51:52	-34.031826	150.656845	93.59	0	173	0	0	1
17/10/2014	8:51:58	-34.031826	150.656845	93.59	0	173	0	0	1
17/10/2014	8:52:04	-34.031826	150.656845	93.59	0	173	0	0	1
17/10/2014	8:52:10	-34.031826	150.656845	93.59	0	173	0	0	1
17/10/2014	8:52:15	-34.031826	150.656845	93.59	0	173	0	0	1
17/10/2014	8:52:22	-34.031826	150.656845	93.59	0	173	0	0	1
17/10/2014	8:52:27	-34.031826	150.656845	93.59	0	173	0	0	1
17/10/2014	8:52:34	-34.031826	150.656845	93.59	0	173	0	0	1
17/10/2014	8:52:39	-34.031826	150.656845	93.59	0	173	0	0	1
17/10/2014	8:52:45	-34.031826	150.656845	93.59	0	173	0	0	1
17/10/2014	8:52:51	-34.031826	150.656845	93.59	0	173	0	0	1
17/10/2014	8:52:58	-34.031826	150.656845	93.59	0	173	0	0	1
17/10/2014	8:53:04	-34.031826	150.656845	93.59	0	173	0	0	1
17/10/2014	8:53:09	-34.031826	150.656845	93.59	0	173	0	0	1
17/10/2014	8:53:15	-34.031826	150.656845	93.59	0	173	0	0	1
17/10/2014	8:53:22	-34.031826	150.656845	93.59	0	173	0	0	1
17/10/2014	8:53:27	-34.031826	150.656845	93.59	0	173	0	0	1
17/10/2014	8:53:34	-34.031826	150.656845	93.59	0	173	0	0	1
17/10/2014	8:53:39	-34.031826	150.656845	93.59	0	173	0	0	1
17/10/2014	8:53:45	-34.031826	150.656845	93.59	0	173	0	0	1
17/10/2014	8:53:52	-34.031853	150.656815	101.07	1620	173	-4	4.08	1
20/10/2014	15:22:30	-33.891548	151.198624	17.64	1620	173	-2	0	1
20/10/2014	15:28:30	-33.891548	151.198624	17.64	72	286	0	0	1
20/10/2014	15:29:49	-33.89156	151.198563	26.05	648	352	0	5.79	1
20/10/2014	15:35:23	-33.891438	151.199081	19.53	26892	92	0	49.7	1
20/10/2014	15:39:11	-33.900951	151.200836	14.36	4104	173	0	1070.13	1
20/10/2014	15:40:22	-33.901798	151.201324	26.17	29484	155	0	104.4	1
20/10/2014	15:41:42	-33.904728	151.202744	55.65	1260	168	0	351.17	1
20/10/2014	15:44:01	-33.910694	151.202148	57.51	38952	197	0	665.67	1
20/10/2014	15:46:19	-33.921093	151.196808	-29.58	540	192	0	1256.93	1
20/10/2014	15:48:34	-33.921364	151.19162	5.68	20304	220	0	479.65	1
20/10/2014	15:50:09	-33.926167	151.188782	-25.11	7344	225	0	594.81	1
20/10/2014	15:51:43	-33.928185	151.18721	8.89	13212	196	0	267.18	1
20/10/2014	15:53:07	-33.929882	151.186844	32.32	1044	175	0	191.7	1
20/10/2014	15:54:26	-33.930565	151.18663	23.32	828	268	0	78.47	1
20/10/2014	15:55:38	-33.931831	151.186203	1.09	2160	191	0	146.18	1
20/10/2014	15:56:48	-33.931847	151.186264	5.64	576	101	0	5.9	1
20/10/2014	15:58:24	-33.933929	151.180786	23.06	10044	290	0	555.89	1
20/10/2014	16:00:02	-33.933899	151.180573	29.96	720	100	0	19.93	1
20/10/2014	16:01:53	-33.933586	151.179855	29.64	1656	358	0	74.83	1
20/10/2014	16:03:43	-33.933655	151.180038	81.03	792	247	0	18.54	1
20/10/2014	16:05:59	-33.933716	151.179947	50.51	1008	340	0	10.79	1
20/10/2014	16:08:12	-33.934078	151.179749	-64.22	756	156	0	44.2	1
20/10/2014	16:10:28	-33.933804	151.179855	23.16	1440	87	0	32	1
20/10/2014	16:12:16	-33.933849	151.180008	20.42	0	0	0	14.98	1
20/10/2014	16:13:40	-33.933846	151.180145	33.94	1296	150	0	12.64	1
20/10/2014	16:15:26	-33.933853	151.179947	27.77	756	289	0	18.28	1
20/10/2014	16:17:25	-33.934063	151.179077	-37	3708	36	0	83.59	1
20/10/2014	16:19:05	-33.933235	151.180008	117.6	1224	197	0	125.91	1
20/10/2014	16:20:31	-33.933723	151.180023	0.43	1224	64	0	54.28	1
20/10/2014	16:22:23	-33.933945	151.179718	-72.07	828	169	0	37.43	1
20/10/2014	16:24:38	-33.933849	151.180252	97.57	2268	206	0	50.41	1
20/10/2014	16:27:27	-33.933922	151.179916	51.18	1764	191	0	32.04	1
20/10/2014	16:31:02	-33.933998	151.179749	-65.88	3096	270	0	17.57	1
20/10/2014	16:34:39	-33.933765	151.179901	37.09	936	50	0	29.46	1
20/10/2014	16:37:38	-33.933865	151.179932	-63.43	0	163	0	11.48	1
20/10/2014	16:38:42	-33.934189	151.179123	-75.21	0	253	0	82.88	1
20/10/2014	16:39:45	-33.933819	151.179733	-39.68	216	208	0	69.71	1
20/10/2014	16:40:49	-33.93401	151.179321	-123.42	0	131	0	43.54	1
20/10/2014	16:41:53	-33.933735	151.179947	17.54	4788	196	0	65.35	1
20/10/2014	16:43:03	-33.934093	151.17955	-18.51	1080	60	0	54.09	1
20/10/2014	16:44:07	-33.933952	151.179825	9.61	1584	206	0	29.82	1
20/10/2014	16:45:11	-33.934177	151.179688	-9.42	0	222	0	28.03	1
20/10/2014	16:47:02	-33.934326	151.179504	3.6	4032	235	0	23.72	1
20/10/2014	16:49:04	-33.934586	151.178787	5.58	6480	328	0	72.19	1
20/10/2014	16:55:47	-33.934586	151.178787	5.58	6480	328	0	0	1
20/10/2014	16:58:32	-33.93391	151.179138	-9.03	0	0	0	81.85	1
20/10/2014	17:04:40	-33.934563	151.178955	-73.76	2412	36	0	74.55	1
20/10/2014	17:08:39	-33.934307	151.179169	-101.29	2844	13	0	34.64	1
20/10/2014	17:16:39	-33.93428	151.179031	11.25	540	180	0	13.08	1
20/10/2014	17:23:10	-33.933781	151.179092	-82.94	1116	147	0	55.77	1
20/10/2014	17:27:51	-33.934753	151.178772	32.32	7956	175	0	112.04	1
20/10/2014	17:32:12	-33.934391	151.178864	-46.75	1764	245	0	41.14	1
20/10/2014	17:38:09	-33.934391	151.178864	-46.75	1764	245	0	0	1
20/10/2014	17:39:14	-33.93433	151.177551	72.1	1944	180	0	121.32	1
20/10/2014	17:40:24	-33.934864	151.177368	20.83	1692	119	-4	61.73	1
21/10/2014	10:40:59	-12.019417	135.569763	74.24	0	268	-2	0	1
21/10/2014	10:44:13	-12.019417	135.569763	74.24	5040	171	0	0	1
21/10/2014	10:45:18	-12.019641	135.569931	50.22	720	193	0	30.89
21/10/2014	10:49:14	-12.019717	135.569855	-10.89	2520	268	0	11.82
21/10/2014	10:53:30	-12.023956	135.565643	74.26	720	158	0	657.28
21/10/2014	10:54:35	-12.023862	135.565674	85.08	0	329	0	10.98
21/10/2014	10:55:39	-12.023913	135.565659	79.78	720	12	0	5.9	1
21/10/2014	10:56:43	-12.027373	135.565155	58.74	39384	190	0	388.62	1
21/10/2014	10:57:47	-12.03037	135.567413	43.69	31212	101	0	413.95	1
21/10/2014	10:58:51	-12.029975	135.567871	110.41	1116	345	0	66.41	1
21/10/2014	11:00:23	-12.030193	135.568268	22.55	864	174	0	49.51	1
21/10/2014	11:02:03	-12.03005	135.568375	116.64	2880	316	0	19.7
21/10/2014	11:03:57	-12.03014	135.568207	0.25	2808	337	0	20.83
21/10/2014	11:05:38	-12.030321	135.568466	-101.99	3204	178	0	34.62
21/10/2014	11:07:40	-12.029967	135.568115	118.56	4500	278	0	54.83
21/10/2014	11:09:14	-12.029967	135.568115	118.56	4500	278	0	0
21/10/2014	11:10:35	-12.029552	135.568329	214.16	7848	54	0	51.68
21/10/2014	11:12:00	-12.029552	135.568329	214.16	7848	54	0	0
21/10/2014	11:15:12	-12.030069	135.568115	99.42	1764	239	0	62.02
21/10/2014	11:22:18	-12.029671	135.56813	73.49	5184	12	0	44.29
21/10/2014	11:29:09	-12.029671	135.56813	73.49	5184	12	0	0
21/10/2014	11:31:58	-12.030555	135.567917	-97.22	468	189	0	100.99
21/10/2014	11:33:38	-12.030324	135.567947	-67.83	4716	212	0	25.89
21/10/2014	11:39:10	-12.030374	135.565582	49.76	1008	357	0	257.26
21/10/2014	11:43:03	-12.030128	135.565674	126.57	2484	197	0	29.13	1
21/10/2014	11:46:59	-12.029142	135.565216	403.56	27144	2	0	120.42	1
21/10/2014	11:50:43	-12.031453	135.564911	10.92	936	74	0	259.1	1
21/10/2014	11:54:28	-12.024962	135.565552	-57.4	2196	26	0	725.12	1
21/10/2014	11:57:19	-12.024862	135.565567	-75.45	1152	209	0	11.24	1
21/10/2014	12:00:33	-12.021019	135.564667	58.88	2052	358	0	438.39
21/10/2014	12:02:50	-12.021175	135.564682	30.48	972	343	0	17.42	1
21/10/2014	12:04:13	-12.021132	135.564697	7.56	684	350	0	5.05	1
21/10/2014	12:05:48	-12.020897	135.564682	56.42	2340	170	0	26.18
21/10/2014	12:06:53	-12.020746	135.564667	77.26	1332	340	0	16.87
21/10/2014	12:07:58	-12.021071	135.564667	20.46	108	93	0	36.14
21/10/2014	12:09:03	-12.020985	135.564713	23.39	15120	354	0	10.79
21/10/2014	12:10:08	-12.020926	135.566177	52.5	14040	195	0	159.35
21/10/2014	12:11:13	-12.020938	135.566086	37.66	972	181	0	9.99	1
21/10/2014	12:12:18	-12.020917	135.566116	44.83	2304	351	0	4.01	1
21/10/2014	12:13:25	-12.020877	135.566086	41.66	0	0	0	5.52
21/10/2014	12:14:31	-12.020933	135.566132	40.22	3528	188	0	7.99
21/10/2014	12:15:37	-12.022985	135.566849	27.77	27612	359	0	241.13
21/10/2014	12:17:07	-12.022193	135.566788	77.11	4140	329	0	88.32
21/10/2014	12:18:36	-12.022048	135.566803	114.92	864	353	0	16.21	1
21/10/2014	12:19:48	-12.022439	135.566956	19.53	7308	42	0	46.55	1
21/10/2014	12:20:52	-12.02319	135.56604	17.4	19584	273	0	129.99	1
21/10/2014	12:21:59	-12.025649	135.565567	55.82	44136	189	0	278.23	1
21/10/2014	12:23:05	-12.029767	135.565445	58.1	27000	96	0	458.09	1
21/10/2014	12:24:11	-12.030837	135.568054	22.85	1620	351	0	307.67	1
21/10/2014	12:25:16	-12.030794	135.568054	16.01	3960	245	0	4.78	1
21/10/2014	12:26:23	-12.030669	135.568024	6.56	0	144	0	14.28
21/10/2014	12:27:28	-12.030627	135.568069	27.68	468	169	0	6.76
21/10/2014	12:28:33	-12.030704	135.568054	-0.98	1620	177	0	8.72
21/10/2014	12:29:39	-12.030787	135.568054	7.54	2736	296	0	9.23
21/10/2014	12:30:45	-12.030721	135.568054	17.89	612	354	0	7.34
21/10/2014	12:31:50	-12.030685	135.568115	16.61	144	208	0	7.75
21/10/2014	12:32:55	-12.030686	135.568069	14.47	144	173	0	5
21/10/2014	12:34:00	-12.030701	135.568085	22.6	828	227	0	2.41
21/10/2014	12:35:05	-12.030699	135.568085	8.7	1116	344	0	0.22
21/10/2014	12:36:16	-12.030674	135.567978	42.86	1332	136	0	11.96
21/10/2014	12:37:24	-12.030319	135.568161	35.04	20808	23	0	44.21	1
21/10/2014	12:39:19	-12.029773	135.568054	63.06	396	326	0	61.82	1
21/10/2014	12:41:49	-12.029886	135.568192	8.9	2628	20	0	19.57
21/10/2014	12:44:14	-12.029854	135.568039	-11.44	4104	7	0	17.02
21/10/2014	12:45:19	-12.030148	135.568329	9.35	3744	228	0	45.42	1
21/10/2014	12:46:29	-12.030013	135.564743	3.37	10908	300	0	390.28	1
21/10/2014	12:47:34	-12.024806	135.565811	40.68	16956	66	0	590.53	1
21/10/2014	12:48:39	-12.02458	135.566437	28.16	1620	97	0	72.57	1
21/10/2014	12:49:45	-12.024604	135.56633	47.69	1008	39	0	11.94	1
21/10/2014	12:50:51	-12.024446	135.566345	50.8	648	0	0	17.64
21/10/2014	12:51:58	-12.024375	135.566452	47.79	396	153	0	14.06
21/10/2014	12:53:06	-12.024383	135.566254	86.24	1476	0	0	21.55
21/10/2014	12:54:12	-12.024404	135.566437	39.82	6048	138	0	20.04
21/10/2014	12:55:17	-12.024524	135.566391	50.68	108	108	0	14.25
21/10/2014	12:56:22	-12.024525	135.566437	52.78	504	252	0	5
21/10/2014	12:57:28	-12.024474	135.56633	77.81	1044	4	0	12.95
21/10/2014	12:58:33	-12.024399	135.566422	61.08	14328	197	0	13.03
21/10/2014	12:59:38	-12.027228	135.565262	27.52	39960	189	0	338.92	1
21/10/2014	13:00:43	-12.031753	135.564255	3.3	12060	232	0	514.94	1
21/10/2014	13:01:48	-12.032071	135.564072	20.03	648	330	0	40.58	1
21/10/2014	13:02:52	-12.032035	135.564026	7.18	432	252	0	6.41	1
21/10/2014	13:03:57	-12.031946	135.564011	-7.47	0	134	0	10.03
21/10/2014	13:05:03	-12.031993	135.56398	3.24	0	0	0	6.22
21/10/2014	13:06:08	-12.032031	135.563995	3.5	0	0	0	4.53
21/10/2014	13:07:13	-12.032063	135.56398	6.72	0	8	0	3.91
21/10/2014	13:08:18	-12.031999	135.563965	-3.51	36	231	0	7.3
21/10/2014	13:09:24	-12.031901	135.564102	24.43	648	176	0	18.46
21/10/2014	13:10:29	-12.031938	135.564011	19.45	108	27	0	10.72
21/10/2014	13:11:34	-12.032013	135.564011	5.39	0	0	0	8.34
21/10/2014	13:12:39	-12.032002	135.564026	1.59	0	0	0	2.04
21/10/2014	13:13:44	-12.032	135.563995	8.52	0	0	0	3.38
21/10/2014	13:14:49	-12.032008	135.564011	9.83	0	321	0	1.95
21/10/2014	13:15:55	-12.032022	135.564026	10.65	684	352	0	2.25
21/10/2014	13:17:00	-12.032025	135.564026	9.91	72	334	0	0.33
21/10/2014	13:18:06	-12.032005	135.564056	15.25	0	312	0	3.95
21/10/2014	13:19:11	-12.031931	135.564026	14.51	540	181	0	8.85
21/10/2014	13:20:16	-12.032003	135.564026	-2.12	936	119	0	8.01
21/10/2014	13:21:21	-12.03201	135.564087	18.48	1584	147	0	6.68
21/10/2014	13:22:26	-12.032005	135.564041	9.2	576	122	0	5.03
21/10/2014	13:23:32	-12.031981	135.56398	-0.08	612	152	0	7.15
21/10/2014	13:24:38	-12.031934	135.564087	12.27	900	110	0	12.76
21/10/2014	13:25:44	-12.031698	135.564331	6.01	12708	44	0	37.32	1
21/10/2014	13:27:01	-12.027536	135.56514	35.29	32076	16	0	471.08	1
21/10/2014	13:28:08	-12.024408	135.565765	77.33	2916	294	0	354.4	1
21/10/2014	13:29:18	-12.024179	135.565582	59.35	0	352	0	32.32	1
21/10/2014	13:32:29	-12.023358	135.568665	37.55	0	128	0	347.5
21/10/2014	13:35:33	-12.02354	135.568893	28.69	252	69	0	32.01
21/10/2014	13:38:35	-12.023474	135.568924	41.75	5040	42	0	8.08
21/10/2014	13:39:41	-12.022186	135.56694	68.54	2916	280	0	258.98
21/10/2014	13:40:47	-12.023133	135.566803	47.37	10332	236	0	106.35	1
21/10/2014	13:41:52	-12.021292	135.564484	69.38	16668	19	0	324.83	1
21/10/2014	13:42:57	-12.020877	135.564362	63.98	2232	336	0	48.02	1
21/10/2014	13:44:03	-12.02107	135.564606	49.33	504	58	0	34.13	1
21/10/2014	13:45:09	-12.020917	135.56485	103	720	287	0	31.52
21/10/2014	13:46:19	-12.021004	135.564926	91.88	0	90	0	12.72
21/10/2014	13:47:30	-12.020901	135.564743	92.32	0	108	0	22.96
21/10/2014	13:48:36	-12.020928	135.564697	88.61	2124	218	0	5.83
21/10/2014	13:49:45	-12.021019	135.564682	73.17	756	23	0	10.25
21/10/2014	13:50:51	-12.021116	135.564636	56.15	396	0	0	11.89
21/10/2014	13:51:57	-12.021114	135.564651	55.22	0	0	0	1.65
21/10/2014	13:53:02	-12.021132	135.564606	39.85	0	0	0	5.29
21/10/2014	13:54:07	-12.02113	135.564575	43.12	0	0	0	3.38
21/10/2014	13:55:13	-12.021599	135.564453	47.8	13968	154	0	53.81	1
21/10/2014	13:56:18	-12.024664	135.565704	56.47	17244	169	0	366.97	1
21/10/2014	13:57:24	-12.024396	135.566895	34.27	324	30	0	132.91	1
21/10/2014	13:58:30	-12.024417	135.567001	55.69	144	236	0	11.76	1
21/10/2014	13:59:35	-12.023993	135.567566	27.45	20592	54	0	77.45	1
21/10/2014	14:00:41	-12.022676	135.569901	53.74	31068	9	0	293.14	1
21/10/2014	14:01:47	-12.021707	135.569763	51.93	864	43	0	108.79	1
21/10/2014	14:02:52	-12.021619	135.569733	50.92	540	60	0	10.31	1
21/10/2014	14:03:57	-12.021731	135.569687	52.02	0	0	0	13.42
21/10/2014	14:05:02	-12.021729	135.569733	71.75	468	302	0	5.01
21/10/2014	14:06:08	-12.021722	135.569672	33.68	648	87	0	6.68
21/10/2014	14:07:15	-12.021705	135.569717	72.19	252	138	0	5.25
21/10/2014	14:08:21	-12.021765	135.569611	45.45	324	36	0	13.32
21/10/2014	14:09:27	-12.021752	135.569611	44.02	1008	1	0	1.45
21/10/2014	14:10:35	-12.02165	135.569687	34.72	1548	89	0	14.03
21/10/2014	14:11:43	-12.021594	135.569504	53.84	15768	289	0	20.85
21/10/2014	14:12:48	-12.022017	135.568329	59.81	1512	305	0	136.17	1
21/10/2014	14:13:54	-12.02198	135.568054	60.67	180	165	0	30.19	1
21/10/2014	14:14:59	-12.021974	135.5681	53.86	0	0	0	5.05
21/10/2014	14:16:04	-12.021892	135.568069	63.71	0	0	0	9.72
21/10/2014	14:17:08	-12.021968	135.568008	49.72	828	0	0	10.74
21/10/2014	14:18:14	-12.021966	135.568069	57.24	216	0	0	6.64
21/10/2014	14:19:20	-12.021915	135.568069	55.29	288	62	0	5.67
21/10/2014	14:20:25	-12.021951	135.567978	50.9	540	249	0	10.68
21/10/2014	14:21:30	-12.021941	135.568039	42.56	648	10	0	6.73
21/10/2014	14:22:35	-12.021958	135.568115	50.29	900	123	0	8.48
21/10/2014	14:23:40	-12.021462	135.568573	40.05	23616	97	0	74.32	1
21/10/2014	14:24:48	-12.02266	135.569916	32.57	33840	189	0	197.68	1
21/10/2014	14:25:54	-12.02669	135.569244	57.04	6228	216	0	454.04	1
21/10/2014	14:27:05	-12.026684	135.569122	40.01	144	63	0	13.28	1
21/10/2014	14:28:11	-12.02673	135.569122	28.71	288	227	0	5.11
21/10/2014	14:29:18	-12.026705	135.569138	77.08	540	19	0	3.28
21/10/2014	14:30:22	-12.026778	135.568985	27.65	1836	257	0	18.51
21/10/2014	14:31:36	-12.026789	135.569183	55.06	1080	192	0	21.57
21/10/2014	14:32:42	-12.02669	135.56926	-4.39	828	286	0	13.83
21/10/2014	14:33:55	-12.026632	135.569397	8.14	36	244	0	16.24
21/10/2014	14:35:11	-12.026726	135.56926	-71.14	324	94	0	18.2
21/10/2014	14:36:22	-12.026615	135.569382	104.36	1080	98	0	18.12
21/10/2014	14:37:27	-12.026495	135.569092	50.28	3780	51	0	34.25
21/10/2014	14:38:55	-12.026672	135.569275	33.09	72	56	0	27.99
21/10/2014	14:40:32	-12.026636	135.56897	67.59	3204	60	0	33.41
21/10/2014	14:42:09	-12.026594	135.569122	53.33	1332	256	0	17.18
21/10/2014	14:43:39	-12.026713	135.56926	11.59	2052	181	0	20.01
21/10/2014	14:45:04	-12.026677	135.569244	53.64	324	153	0	4.36
21/10/2014	14:46:26	-12.026612	135.569244	-57.99	1584	229	0	7.23
21/10/2014	14:48:03	-12.026681	135.56926	13.68	72	61	0	7.87
21/10/2014	14:49:33	-12.026687	135.569458	-52.08	2736	354	0	21.54
21/10/2014	14:50:38	-12.026612	135.569199	44.99	2592	328	0	29.38
21/10/2014	14:51:45	-12.026713	135.569092	98.15	1332	121	0	16.17
21/10/2014	14:52:53	-12.026801	135.56929	41.76	0	139	0	23.65
21/10/2014	14:53:58	-12.027037	135.569305	38.73	936	156	0	26.29
21/10/2014	14:55:04	-12.026409	135.569122	68.57	2520	334	0	72.61
21/10/2014	14:56:10	-12.026736	135.569321	59.04	2448	136	0	42.31
21/10/2014	14:57:17	-12.026632	135.56929	53.71	0	71	0	12.05
21/10/2014	14:58:24	-12.026764	135.56926	46.68	2340	98	0	15.04
21/10/2014	14:59:31	-12.026691	135.569275	49.73	2628	35	0	8.28
21/10/2014	15:00:40	-12.026763	135.56929	44.23	1512	101	0	8.17
21/10/2014	15:01:49	-12.026635	135.569153	99.36	216	347	0	20.61
21/10/2014	15:02:56	-12.026722	135.569229	59	0	347	0	12.72
21/10/2014	15:04:02	-12.02669	135.569199	50.98	0	84	0	4.83
21/10/2014	15:05:08	-12.02667	135.569321	-18.88	2412	82	0	13.45
21/10/2014	15:06:13	-12.0267	135.569427	69.8	2160	92	0	12
21/10/2014	15:07:18	-12.026669	135.569214	59.47	3348	291	0	23.42
21/10/2014	15:08:24	-12.026608	135.569244	57.28	0	348	0	7.53
21/10/2014	15:09:43	-12.026715	135.569412	61.47	2592	162	0	21.8
21/10/2014	15:10:50	-12.026668	135.56926	26.18	1584	132	0	17.34
21/10/2014	15:11:56	-12.026745	135.569244	107.06	0	323	0	8.74
21/10/2014	15:13:13	-12.026549	135.56897	146.48	1512	278	0	36.92
21/10/2014	15:14:19	-12.026604	135.569183	42.2	3132	314	0	23.96
21/10/2014	15:15:26	-12.026586	135.569305	27.52	0	327	0	13.42
21/10/2014	15:16:33	-12.026676	135.56929	69.07	0	282	0	10.14
21/10/2014	15:17:38	-12.026718	135.56958	-12.12	1116	0	0	31.88
21/10/2014	15:18:51	-12.026612	135.56929	68.38	1980	29	0	33.67
21/10/2014	15:19:58	-12.026692	135.569321	50.19	684	144	0	9.51
21/10/2014	15:21:04	-12.026689	135.569244	58.01	0	281	0	8.38
21/10/2014	15:22:10	-12.026746	135.569519	30.3	0	189	0	30.57
21/10/2014	15:23:17	-12.026578	135.569244	49.11	396	216	0	35.26
21/10/2014	15:24:23	-12.026675	135.569183	57.61	0	145	0	12.66
21/10/2014	15:25:29	-12.026544	135.569244	73.82	0	238	0	16.01
21/10/2014	15:26:40	-12.02661	135.56926	74.26	1368	157	0	7.54
21/10/2014	15:27:45	-12.026551	135.569321	-7.33	2844	265	0	9.33
21/10/2014	15:28:51	-12.026454	135.569183	38.75	1332	215	0	18.48
21/10/2014	15:30:11	-12.026597	135.569336	-9.49	468	344	0	23.02
21/10/2014	15:31:17	-12.026455	135.569336	110.87	0	4	0	15.79
21/10/2014	15:32:23	-12.026577	135.569214	93.8	0	220	0	18.98
21/10/2014	15:33:36	-12.026612	135.569275	23.64	4680	141	0	7.69
21/10/2014	15:35:02	-12.026443	135.569412	60.89	504	76	0	23.98
21/10/2014	15:36:11	-12.026708	135.569183	62.69	1728	91	0	38.58
21/10/2014	15:37:17	-12.026527	135.569183	111.44	0	147	0	20.13
21/10/2014	15:38:23	-12.026691	135.569366	79.05	1224	269	0	26.99
21/10/2014	15:39:31	-12.026671	135.569092	3.71	396	255	0	29.88
21/10/2014	15:40:38	-12.026621	135.56958	-34.75	0	104	0	53.36
21/10/2014	15:41:44	-12.026664	135.569305	28.53	0	118	0	30.29
21/10/2014	15:42:50	-12.026636	135.56929	47.31	0	202	0	3.51
21/10/2014	15:43:59	-12.026675	135.569412	-24.87	1404	117	0	13.96
21/10/2014	15:45:04	-12.026872	135.569214	-40.1	24048	164	0	30.72
21/10/2014	15:46:15	-12.026616	135.569382	29.07	648	31	0	33.82
21/10/2014	15:47:22	-12.026552	135.569412	67.4	0	252	0	7.83
21/10/2014	15:48:29	-12.02655	135.569275	60.69	0	126	0	14.9
21/10/2014	15:49:39	-12.026601	135.569321	5.86	1044	182	0	7.56
21/10/2014	15:50:45	-12.02658	135.569214	60.78	792	87	0	11.87
21/10/2014	15:51:52	-12.026811	135.569366	18.76	0	349	0	30.55
21/10/2014	15:52:58	-12.026549	135.569275	59.05	0	201	0	30.77
21/10/2014	15:54:04	-12.026739	135.569199	31.02	0	263	0	22.69
21/10/2014	15:55:10	-12.026832	135.569366	17.91	0	125	0	20.9
21/10/2014	15:56:16	-12.026599	135.56929	21.63	0	307	0	27.19
21/10/2014	15:57:22	-12.026727	135.56955	-34.9	0	0	0	31.66
21/10/2014	15:58:29	-12.026655	135.569473	19.86	0	334	0	11.59
21/10/2014	15:59:35	-12.026495	135.569412	79.29	0	86	0	18.99
21/10/2014	16:00:41	-12.026552	135.569214	-14.49	0	356	0	22.45
21/10/2014	16:01:46	-12.026649	135.569427	25.29	1872	206	0	25.55
21/10/2014	16:02:53	-12.026476	135.569321	66.89	5220	154	0	22.43
21/10/2014	16:03:59	-12.026508	135.569412	89.18	1080	113	0	10.52
21/10/2014	16:05:08	-12.026831	135.569397	-4.17	9180	160	0	35.95
21/10/2014	16:06:14	-12.026606	135.569199	46.81	3600	261	0	33.01
21/10/2014	16:07:24	-12.026669	135.569351	27.1	684	227	0	17.95
21/10/2014	16:18:31	-12.026669	135.569351	27.1	684	227	0	0
21/10/2014	16:19:43	-12.026407	135.569092	40.31	8280	359	0	40.52
21/10/2014	16:23:25	-12.026407	135.569092	40.31	8280	359	0	0
21/10/2014	16:25:46	-12.026631	135.569138	50.22	0	0	0	25.41
21/10/2014	16:27:50	-12.026631	135.569138	50.22	0	0	0	0
21/10/2014	16:28:58	-12.026638	135.56926	68.32	1440	124	0	13.29
21/10/2014	16:30:05	-12.026714	135.569077	69.37	3384	190	0	21.62
21/10/2014	16:31:12	-12.026581	135.569016	69.83	1836	351	0	16.21
21/10/2014	16:32:25	-12.026479	135.569046	108.98	4068	58	0	11.8
21/10/2014	16:33:33	-12.026896	135.569183	13.7	1152	39	0	48.7
21/10/2014	16:34:39	-12.026796	135.569168	26.28	3132	150	0	11.24
21/10/2014	16:35:46	-12.026236	135.569305	129.73	2016	228	0	64.03
21/10/2014	16:36:52	-12.026625	135.569199	52.94	1260	39	0	44.76
21/10/2014	16:38:06	-12.026625	135.569199	52.94	1260	39	0	0
21/10/2014	16:39:18	-12.026052	135.569443	150.24	17388	199	0	69.02
21/10/2014	16:41:46	-12.026052	135.569443	150.24	17388	199	0	0
21/10/2014	16:46:01	-12.027133	135.569366	39.72	0	0	0	120.49
21/10/2014	16:51:13	-12.027133	135.569366	39.72	0	0	0	0
21/10/2014	16:54:35	-12.026726	135.569046	64.81	1224	330	0	57.09
21/10/2014	16:55:43	-12.026799	135.569031	41.27	0	108	0	8.28
21/10/2014	16:56:54	-12.026989	135.568924	25.62	0	85	0	24.12
21/10/2014	16:58:32	-12.026878	135.569077	34.95	1764	190	0	20.72
21/10/2014	17:01:27	-12.026587	135.56926	-7.82	1080	47	0	37.99
21/10/2014	17:04:02	-12.026711	135.569	31.16	972	48	0	31.46
21/10/2014	17:05:24	-12.026541	135.569031	59.56	2556	353	0	19.2
21/10/2014	17:06:53	-12.026811	135.569046	25.85	1044	17	0	30.07
21/10/2014	17:08:02	-12.026898	135.569107	47.38	8316	22	0	11.73
21/10/2014	17:09:09	-12.026732	135.569183	23.71	2016	46	0	20.22
21/10/2014	17:10:18	-12.02669	135.568726	53.29	0	81	0	49.92
21/10/2014	17:11:25	-12.026802	135.569046	40.18	3636	312	0	36.96
21/10/2014	17:12:34	-12.026717	135.568954	39.97	2232	177	0	13.76
21/10/2014	17:13:39	-12.026686	135.568878	25.54	216	127	0	8.96
21/10/2014	17:14:46	-12.026636	135.568893	33.83	252	0	0	5.79
21/10/2014	17:15:53	-12.026721	135.568924	10.64	0	115	0	10.03
21/10/2014	17:16:58	-12.026706	135.56897	21.6	612	324	0	5.27
21/10/2014	17:18:04	-12.026602	135.56897	41.12	2772	334	0	11.56
21/10/2014	17:19:10	-12.026661	135.568924	30.58	0	340	0	8.25
21/10/2014	17:20:17	-12.026628	135.568985	46	2448	142	0	7.58
21/10/2014	17:21:29	-12.026751	135.568893	-29.59	3096	135	0	16.95
21/10/2014	17:22:41	-12.026641	135.568939	30.65	3312	272	0	13.21
21/10/2014	17:24:05	-12.026502	135.56897	46.01	1800	25	0	15.82
21/10/2014	17:25:35	-12.026716	135.568878	38.81	3312	210	0	25.81
21/10/2014	17:27:19	-12.026716	135.568878	38.81	3312	210	0	0
21/10/2014	17:28:57	-12.026621	135.568985	67.78	0	4	0	15.72
21/10/2014	17:32:04	-12.026736	135.56897	37.21	1296	257	0	12.89
21/10/2014	17:35:02	-12.026682	135.569031	27.36	0	26	0	8.95
21/10/2014	17:36:08	-12.026609	135.568924	55.74	720	187	0	14.19
21/10/2014	17:37:14	-12.026589	135.568893	71.03	936	284	0	4.04
21/10/2014	17:38:21	-12.02658	135.569107	33.41	3708	262	0	23.29
21/10/2014	17:39:28	-12.026662	135.568924	53.18	288	304	0	21.89
21/10/2014	17:40:35	-12.026691	135.568954	51.14	756	304	0	4.59
21/10/2014	17:41:42	-12.026764	135.569061	48.66	2268	50	0	14.19
21/10/2014	17:42:49	-12.026613	135.568939	26.56	0	110	0	21.4
21/10/2014	17:43:56	-12.026677	135.569	12.79	720	176	0	9.73
21/10/2014	17:45:03	-12.026681	135.568939	24.24	324	68	0	6.65
21/10/2014	17:46:09	-12.026722	135.568985	25.64	36	316	0	6.77
21/10/2014	17:47:15	-12.02667	135.568939	65.03	2160	187	0	7.65
21/10/2014	17:48:21	-12.026631	135.568924	33.39	900	146	0	4.63
21/10/2014	17:49:27	-12.026743	135.568954	34.47	1656	73	0	12.87
21/10/2014	17:50:35	-12.026677	135.56897	48.54	2592	288	0	7.54
21/10/2014	17:51:43	-12.026669	135.568863	40.79	1728	185	0	11.67
21/10/2014	17:52:49	-12.026635	135.568954	28.76	1908	263	0	10.59
21/10/2014	17:53:55	-12.026635	135.568954	43.05	1224	330	0	0
21/10/2014	17:55:01	-12.026567	135.568893	50.53	0	166	0	10.06
21/10/2014	17:56:17	-12.026545	135.569031	39.62	1404	282	0	15.21
21/10/2014	17:57:28	-12.026617	135.569077	29.36	936	144	0	9.44
21/10/2014	17:58:33	-12.026567	135.569138	31.16	1332	308	0	8.66
21/10/2014	17:59:41	-12.02663	135.568985	50.26	828	3	0	18.05
21/10/2014	18:00:46	-12.026591	135.569092	9.08	684	67	0	12.42
21/10/2014	18:01:57	-12.026611	135.569153	-27.14	0	313	0	7
21/10/2014	18:03:09	-12.02665	135.568939	77.81	0	0	0	23.67
21/10/2014	18:05:37	-12.02665	135.568939	77.81	0	0	0	0
21/10/2014	18:07:21	-12.026748	135.569046	23.5	900	283	0	15.94
21/10/2014	18:10:28	-12.026524	135.569107	-49.6	4428	15	0	25.78
21/10/2014	18:13:34	-12.026174	135.568985	54.68	1296	315	0	41.12
21/10/2014	18:14:45	-12.026561	135.569199	24.64	1008	264	0	48.92
21/10/2014	18:15:51	-12.026537	135.569061	12.44	2664	96	0	15.24
21/10/2014	18:16:58	-12.026754	135.56897	30.89	2880	57	0	26.08
21/10/2014	18:18:03	-12.026736	135.569016	10.97	1080	265	0	5.39
21/10/2014	18:19:11	-12.026758	135.569229	36.24	0	295	0	23.29
21/10/2014	18:20:20	-12.026776	135.569168	33.01	0	274	0	6.93
21/10/2014	18:22:50	-12.026822	135.569199	36.18	6804	176	0	6.13
21/10/2014	18:24:47	-12.026837	135.569321	7.32	0	291	0	13.37
21/10/2014	18:25:54	-12.026681	135.56897	10.62	1620	286	0	41.93
21/10/2014	18:27:01	-12.026587	135.568741	23.29	1440	58	0	27.01
21/10/2014	18:28:06	-12.026628	135.569107	22.4	2196	336	0	40.06
21/10/2014	18:29:27	-12.02665	135.569138	30.01	648	23	0	4.17
21/10/2014	18:30:34	-12.026676	135.569229	-26.04	4824	14	0	10.31
21/10/2014	18:31:39	-12.026751	135.569199	24.43	0	107	0	8.96
21/10/2014	18:32:45	-12.02671	135.569168	37.37	648	124	0	5.67
21/10/2014	18:33:51	-12.026754	135.569275	15.8	1152	77	0	12.62
21/10/2014	18:35:10	-12.026704	135.56929	-21.69	5040	72	0	5.79
21/10/2014	18:36:16	-12.026791	135.568939	148.18	2556	41	0	39.38
21/10/2014	18:37:25	-12.026657	135.569183	23.98	1296	48	0	30.43
21/10/2014	18:38:41	-12.02666	135.569153	34.34	2160	45	0	3.28
21/10/2014	18:41:28	-12.026914	135.569122	101.77	1656	188	0	28.44
21/10/2014	18:43:45	-12.026709	135.569305	-7.23	2556	53	0	30.26
21/10/2014	18:45:48	-12.026786	135.569199	37.23	252	195	0	14.36
21/10/2014	18:48:20	-12.026804	135.569214	27.24	252	335	0	2.58
21/10/2014	18:50:56	-12.02669	135.569122	48.08	1188	212	0	16.15
21/10/2014	18:52:07	-12.026621	135.569214	-22.73	0	295	0	12.61
21/10/2014	18:53:12	-12.02682	135.56926	-32.45	1944	6	0	22.69
21/10/2014	18:54:23	-12.026775	135.569229	34.25	972	59	0	6.03
21/10/2014	18:55:29	-12.026796	135.569077	47.8	648	306	0	16.69
21/10/2014	18:56:35	-12.026811	135.569382	5.49	324	357	0	33.21
21/10/2014	18:57:41	-12.026701	135.569092	42.54	2484	215	0	33.83
21/10/2014	18:58:47	-12.026689	135.569107	33.4	5904	13	0	2.11
21/10/2014	19:00:00	-12.026689	135.569107	33.4	5904	13	0	0
21/10/2014	19:01:06	-12.02675	135.569183	24.17	0	161	0	10.69
21/10/2014	19:02:11	-12.026872	135.569244	23.12	504	299	0	15.1
21/10/2014	19:03:16	-12.026721	135.569092	39.11	216	86	0	23.56
21/10/2014	19:04:21	-12.026749	135.569122	31.47	144	260	0	4.51
21/10/2014	19:05:27	-12.026689	135.569183	25.87	0	334	0	9.41
21/10/2014	19:06:32	-12.026727	135.569092	16.14	0	0	0	10.76
21/10/2014	19:07:37	-12.026644	135.569153	61.37	0	158	0	11.37
21/10/2014	19:08:42	-12.026617	135.569183	60.96	0	61	0	4.43
21/10/2014	19:09:47	-12.026685	135.569092	26.66	0	0	0	12.45
21/10/2014	19:10:53	-12.026715	135.569168	28.8	468	78	0	8.91
21/10/2014	19:11:59	-12.026711	135.569199	43.17	1584	245	0	3.4
21/10/2014	19:13:05	-12.026579	135.569046	65.96	0	208	0	22.19
21/10/2014	19:14:09	-12.026701	135.56897	72.87	2916	73	0	15.89
21/10/2014	19:15:15	-12.026712	135.569153	67.16	0	237	0	19.94
21/10/2014	19:16:21	-12.026627	135.569153	47.85	0	243	0	9.45
21/10/2014	19:17:27	-12.026698	135.569321	8.54	4860	88	0	19.9
21/10/2014	19:18:32	-12.026706	135.569214	57.97	4356	86	0	11.67
21/10/2014	19:19:37	-12.026695	135.569153	43.77	1764	60	0	6.75
21/10/2014	19:21:05	-12.026675	135.569107	34.32	432	89	0	5.47
21/10/2014	19:22:10	-12.026764	135.569305	6.92	2952	104	0	23.7
21/10/2014	19:23:14	-12.026704	135.569122	30.28	252	0	0	20.99
21/10/2014	19:24:22	-12.026623	135.569168	79.28	360	342	0	10.3
21/10/2014	19:25:28	-12.026694	135.569183	21.22	396	166	0	8.06
21/10/2014	19:26:34	-12.026908	135.56926	1.67	936	240	0	25.23
21/10/2014	19:27:39	-12.026634	135.569107	41.16	0	0	0	34.72
21/10/2014	19:28:45	-12.026762	135.569061	45.01	720	259	0	15.09
21/10/2014	19:29:50	-12.026773	135.569168	8.91	504	76	0	11.7
21/10/2014	19:30:55	-12.026782	135.569107	16.37	216	266	0	6.71
21/10/2014	19:32:21	-12.026786	135.569168	15.65	3780	97	0	6.65
21/10/2014	19:33:29	-12.026478	135.569366	80	11664	187	0	40.46
21/10/2014	19:34:55	-12.026706	135.569092	19.62	540	92	0	39.12
21/10/2014	19:36:22	-12.026702	135.56926	43.63	1080	252	0	18.28
21/10/2014	19:39:15	-12.026767	135.569138	20.54	1188	272	0	15.11
21/10/2014	19:42:09	-12.026764	135.569077	21.45	900	226	0	6.64
21/10/2014	19:44:52	-12.026753	135.569092	4.05	1872	100	0	2.04
21/10/2014	19:45:58	-12.026711	135.569122	29.73	864	250	0	5.7
21/10/2014	19:47:06	-12.026761	135.569046	-2.49	0	93	0	9.96
21/10/2014	19:48:36	-12.026687	135.569168	27.19	504	223	0	15.61
21/10/2014	19:50:06	-12.026715	135.569061	24.28	0	0	0	12.05
21/10/2014	19:51:11	-12.026666	135.569061	10.79	0	0	0	5.45
21/10/2014	19:52:17	-12.026667	135.569168	14.38	4572	87	0	11.64
21/10/2014	19:53:34	-12.026655	135.569046	17.72	324	37	0	13.33
21/10/2014	19:55:02	-12.026653	135.569107	21.27	216	250	0	6.64
21/10/2014	19:56:09	-12.026634	135.569077	21.96	5508	13	0	3.89
21/10/2014	19:57:54	-12.026623	135.569092	6.05	6840	286	0	2.04
21/10/2014	19:59:44	-12.026632	135.569016	19.13	396	137	0	8.33
21/10/2014	20:01:27	-12.026673	135.569138	19.12	0	167	0	14.03
21/10/2014	20:02:33	-12.026677	135.569199	62.51	0	317	0	6.65
21/10/2014	20:03:41	-12.02671	135.569382	62.08	0	97	0	20.24
21/10/2014	20:04:48	-12.026652	135.569107	31.59	1728	320	0	30.59
21/10/2014	20:05:55	-12.026674	135.569107	6.91	828	355	0	2.45
21/10/2014	20:07:01	-12.026659	135.569214	23.93	0	78	0	11.76
21/10/2014	20:08:07	-12.026669	135.56929	2.56	0	252	0	8.34
21/10/2014	20:09:12	-12.026698	135.568985	43.33	1008	43	0	33.33
21/10/2014	20:10:17	-12.026717	135.569061	19.41	0	81	0	8.53
21/10/2014	20:11:23	-12.026776	135.569244	36.62	0	205	0	20.96
21/10/2014	20:12:30	-12.02675	135.569077	45.34	684	78	0	18.39
21/10/2014	20:13:36	-12.02667	135.569107	25.42	0	86	0	9.48
21/10/2014	20:14:44	-12.026756	135.568939	44.55	0	67	0	20.62
21/10/2014	20:15:51	-12.02674	135.569138	52.16	0	75	0	21.72
21/10/2014	20:16:57	-12.026733	135.569061	29.01	5580	98	0	8.41
21/10/2014	20:18:28	-12.026718	135.569138	25.05	5256	71	0	8.54
21/10/2014	20:20:00	-12.027242	135.568802	225.44	3528	222	0	68.78
21/10/2014	20:21:35	-12.026747	135.569107	39.97	2052	169	0	64.26
21/10/2014	20:23:01	-12.026767	135.568924	48.94	1440	136	0	20.03
21/10/2014	20:24:26	-12.026692	135.569016	35.37	5256	300	0	13.03
21/10/2014	20:25:50	-12.02662	135.56926	42.24	180	83	0	27.72
21/10/2014	20:26:56	-12.026688	135.569031	49.66	0	108	0	26.03
21/10/2014	20:28:01	-12.026711	135.569061	50.41	900	342	0	4.15
21/10/2014	20:29:33	-12.026736	135.569031	61.59	4824	218	0	4.29
21/10/2014	20:30:49	-12.026525	135.569565	-28.72	3996	279	0	62.64
21/10/2014	20:33:07	-12.026737	135.568985	53.92	1224	16	0	67.34
21/10/2014	20:35:06	-12.026785	135.569138	17.44	0	26	0	17.47
21/10/2014	20:36:12	-12.026781	135.569138	14.67	1296	64	0	0.44
21/10/2014	20:37:19	-12.026658	135.569122	32.7	1620	28	0	13.79
21/10/2014	20:38:24	-12.026919	135.568802	16.84	756	82	0	45.31
21/10/2014	20:39:33	-12.026762	135.56926	18.04	0	341	0	52.78
21/10/2014	20:40:43	-12.026612	135.569183	10.58	828	349	0	18.66
21/10/2014	20:41:49	-12.026698	135.569122	22.27	144	58	0	11.64
21/10/2014	20:42:55	-12.026704	135.569214	31.11	432	27	0	10.03
21/10/2014	20:44:02	-12.026751	135.569092	48.32	936	89	0	14.26
21/10/2014	20:45:11	-12.026724	135.569214	32.94	432	349	0	13.6
21/10/2014	20:46:15	-12.026738	135.569214	45.21	144	0	0	1.56
21/10/2014	20:47:20	-12.026709	135.569107	68.68	864	0	0	12.08
21/10/2014	20:48:26	-12.026718	135.569183	40.27	468	10	0	8.33
21/10/2014	20:49:31	-12.0267	135.569214	32.09	0	74	0	3.92
21/10/2014	20:50:36	-12.026772	135.569122	53.96	0	233	0	12.81
21/10/2014	20:51:41	-12.026731	135.569153	36.52	0	44	0	5.67
21/10/2014	20:52:47	-12.02669	135.569153	25.7	0	29	0	4.56
21/10/2014	20:53:52	-12.026699	135.569138	14.91	792	27	0	1.91
21/10/2014	20:54:57	-12.026762	135.56926	34.27	180	22	0	15
21/10/2014	20:56:03	-12.026758	135.569168	33.7	504	96	0	10.02
21/10/2014	20:57:11	-12.026871	135.569351	-8.54	0	119	0	23.54
21/10/2014	20:58:20	-12.026574	135.569122	19.3	324	343	0	41.36
21/10/2014	20:59:28	-12.026779	135.569229	33.76	0	5	0	25.59
21/10/2014	21:00:36	-12.026754	135.569199	28.23	0	157	0	4.29
21/10/2014	21:01:41	-12.026785	135.569183	16.72	1656	347	0	3.86
21/10/2014	21:02:55	-12.026801	135.569214	42.04	576	348	0	3.81
21/10/2014	21:04:31	-12.02682	135.569138	56.52	1152	3	0	8.53
21/10/2014	21:05:44	-12.026792	135.569153	26.07	3132	168	0	3.51
21/10/2014	21:06:54	-12.026754	135.569168	45.31	0	84	0	4.53
21/10/2014	21:08:05	-12.026834	135.569366	79.37	2412	119	0	23.3
21/10/2014	21:09:30	-12.026687	135.569168	20.5	2592	340	0	27.03
21/10/2014	21:10:59	-12.026651	135.569138	13.85	792	320	0	5.16
21/10/2014	21:12:39	-12.026754	135.569229	54.29	4320	169	0	15.14
21/10/2014	21:15:04	-12.026883	135.569229	47.17	3528	335	0	14.34
21/10/2014	21:17:16	-12.026777	135.569214	32.06	396	38	0	11.9
21/10/2014	21:18:41	-12.026753	135.569214	9.07	1836	114	0	2.67
21/10/2014	21:20:17	-12.026685	135.569092	34.83	0	349	0	15.27
21/10/2014	21:21:52	-12.026888	135.569305	1.02	216	62	0	32.34
21/10/2014	21:23:34	-12.026719	135.569168	18.31	2340	355	0	23.98
21/10/2014	21:25:41	-12.026662	135.569229	35.21	3168	48	0	9.18
21/10/2014	21:27:24	-12.026761	135.569199	33.23	0	24	0	11.48
21/10/2014	21:28:29	-12.026643	135.569138	30.84	0	258	0	14.7
21/10/2014	21:36:52	-12.026643	135.569138	30.84	0	258	0	0
21/10/2014	21:39:06	-12.02673	135.569122	24.47	324	114	0	9.83
21/10/2014	21:40:18	-12.026724	135.569092	18.4	2844	317	0	3.33
21/10/2014	21:41:35	-12.026643	135.569031	56.21	1260	344	0	11.19
21/10/2014	21:44:25	-12.026643	135.569031	56.21	1260	344	0	0
21/10/2014	21:45:29	-12.02676	135.569046	60.43	1512	269	0	13.11
21/10/2014	21:46:36	-12.026766	135.569031	19.05	1260	0	0	1.76
21/10/2014	21:47:46	-12.026667	135.568954	51	936	354	0	13.83
21/10/2014	21:49:22	-12.026601	135.568741	73.48	0	244	0	24.3
21/10/2014	21:50:26	-12.026773	135.569168	53.72	1728	92	0	50.22
21/10/2014	21:52:03	-12.026627	135.569107	1.55	2124	287	0	17.54
21/10/2014	21:53:50	-12.026594	135.569122	40.85	1152	94	0	4.02
21/10/2014	21:55:40	-12.026594	135.569122	40.85	1152	94	0	0
21/10/2014	21:56:51	-12.026621	135.569046	40.09	3168	299	0	8.79
21/10/2014	21:58:04	-12.02676	135.568939	49.93	5940	308	0	19.35
21/10/2014	21:59:30	-12.026589	135.56897	39	4176	100	0	19.31
21/10/2014	22:00:52	-12.026667	135.568939	31.95	2412	16	0	9.31
21/10/2014	22:01:58	-12.026652	135.568817	30.06	1476	234	0	13.37
21/10/2014	22:03:03	-12.026676	135.568665	41.35	288	110	0	16.74
21/10/2014	22:04:36	-12.02669	135.568787	26.45	1512	314	0	13.36
21/10/2014	22:06:01	-12.026677	135.56871	18.61	468	14	0	8.5
21/10/2014	22:07:17	-12.02675	135.56868	16.46	756	154	0	8.75
21/10/2014	22:08:23	-12.026686	135.568863	31.05	468	226	0	21.14
21/10/2014	22:09:27	-12.026722	135.568848	37.94	396	79	0	4.32
21/10/2014	22:10:33	-12.026659	135.568756	5.95	1980	237	0	12.21
21/10/2014	22:11:58	-12.026704	135.568817	23.71	1080	97	0	8.31
21/10/2014	22:13:25	-12.02681	135.56781	3.63	3132	249	0	110.15	1
21/10/2014	22:15:00	-12.026534	135.566772	34.84	648	308	0	116.98	1
21/10/2014	22:16:41	-12.026705	135.566864	34.61	252	48	0	21.49	1
21/10/2014	22:18:29	-12.026608	135.566895	13.78	3456	325	0	11.3
21/10/2014	22:20:25	-12.026315	135.566666	24.51	2772	97	0	41.01
21/10/2014	22:22:29	-12.02656	135.566757	50.77	756	294	0	28.98
21/10/2014	22:24:33	-12.026677	135.566864	22.64	288	110	0	17.45
21/10/2014	22:26:21	-12.026587	135.566711	63.42	432	288	0	19.42
21/10/2014	22:27:27	-12.026596	135.566772	49.46	0	293	0	6.71
21/10/2014	22:28:31	-12.026611	135.566803	26.88	0	129	0	3.76
21/10/2014	22:29:35	-12.026599	135.566711	32.42	1368	100	-4	10.09	1
21/10/2014	22:30:41	-12.026655	135.566742	44.19	468	261	-2	0	1
21/10/2014	22:31:46	-12.026595	135.566666	51.78	684	222	0	10.62	1
21/10/2014	22:32:51	-12.026594	135.566711	33.31	0	299	0	4.9
21/10/2014	22:34:06	-12.026349	135.566879	45.15	1404	195	0	32.8
21/10/2014	22:35:12	-12.026381	135.566879	52.52	2088	203	0	3.56
21/10/2014	22:36:25	-12.026426	135.566879	51.17	1512	213	0	5
21/10/2014	22:37:31	-12.026479	135.566711	51.89	0	61	0	19.2
21/10/2014	22:38:37	-12.026466	135.566864	51.37	0	145	0	16.7
21/10/2014	22:39:43	-12.02656	135.567017	27.44	324	171	0	19.65	1
21/10/2014	22:40:46	-12.02646	135.567169	30.66	2232	18	0	19.92	1
21/10/2014	22:41:49	-12.02634	135.567413	49.08	4032	159	0	29.7	1
21/10/2014	22:42:53	-12.026779	135.567871	43.06	0	137	0	69.74	1
21/10/2014	22:43:58	-12.026909	135.567902	38	1872	172	0	14.84
21/10/2014	22:45:04	-12.026896	135.567856	55.86	1224	220	0	5.21
21/10/2014	22:46:08	-12.026793	135.56842	42.71	0	64	0	62.4
21/10/2014	22:47:13	-12.026667	135.56929	18.12	0	47	0	95.65
21/10/2014	22:48:20	-12.026562	135.569229	42.01	1656	328	0	13.43
21/10/2014	22:49:25	-12.026648	135.569046	-7.72	0	185	0	22.08
21/10/2014	22:50:30	-12.026699	135.569183	18.61	1800	330	0	15.94
21/10/2014	22:51:42	-12.026702	135.569122	4.87	2772	224	0	6.64	1
21/10/2014	22:52:47	-12.027026	135.569336	-12.27	13356	152	0	42.89	1
21/10/2014	22:53:51	-12.026808	135.569183	36	720	346	0	29.4	1
21/10/2014	22:54:56	-12.026696	135.569122	38.23	0	314	0	14.11
21/10/2014	22:56:01	-12.026647	135.569092	43.08	0	132	0	6.35
21/10/2014	22:57:06	-12.026621	135.569122	18.39	0	316	0	4.36
21/10/2014	22:58:10	-12.02661	135.569016	49.21	252	322	0	11.59
21/10/2014	22:59:16	-12.02673	135.569214	38.47	0	244	0	25.33
21/10/2014	23:00:21	-12.026767	135.569183	56.33	0	346	0	5.32
21/10/2014	23:01:26	-12.026645	135.569092	66.46	0	135	0	16.79
21/10/2014	23:02:31	-12.026669	135.569183	35.22	0	261	0	10.25
21/10/2014	23:03:35	-12.026859	135.569122	25.55	7488	292	0	22.14
21/10/2014	23:04:39	-12.02673	135.569229	53.47	2808	161	0	18.47
21/10/2014	23:05:44	-12.026728	135.569	31.56	0	147	0	24.91
21/10/2014	23:06:48	-12.026741	135.569214	2.86	432	221	0	23.32
21/10/2014	23:07:52	-12.027101	135.569427	71.58	5760	123	0	46.25
21/10/2014	23:09:00	-12.026669	135.569092	46.87	1980	169	0	60.29
21/10/2014	23:10:07	-12.026731	135.569229	43.95	576	339	0	16.42
21/10/2014	23:11:13	-12.026725	135.569077	22.94	2232	277	0	16.54
21/10/2014	23:12:18	-12.02654	135.568802	41.2	3204	146	0	36.3	1
21/10/2014	23:13:22	-12.026637	135.568466	48.21	0	0	0	38.1	1
21/10/2014	23:14:27	-12.026698	135.567993	36.97	0	121	0	51.89
21/10/2014	23:15:31	-12.026696	135.567993	39.07	0	17	0	0.22
21/10/2014	23:16:35	-12.026656	135.5681	39.19	0	0	0	12.46
21/10/2014	23:17:40	-12.026643	135.568573	30.53	1440	269	0	51.46
21/10/2014	23:18:46	-12.026687	135.568726	48.91	756	189	0	17.34	1
21/10/2014	23:19:52	-12.026662	135.568741	24.71	324	7	0	3.22	1
21/10/2014	23:20:56	-12.026631	135.568787	35.26	0	0	0	6.08
21/10/2014	23:22:02	-12.026562	135.568771	6.8	684	329	0	7.87
21/10/2014	23:23:08	-12.026498	135.568741	31.41	3312	337	0	7.83
21/10/2014	23:24:12	-12.02676	135.569138	56.67	684	262	0	52.09
21/10/2014	23:25:18	-12.026753	135.569199	53.11	0	337	0	6.68
21/10/2014	23:26:22	-12.026718	135.569138	34.44	540	94	0	7.69
21/10/2014	23:27:27	-12.026704	135.569199	37.05	648	134	0	6.81
21/10/2014	23:28:32	-12.026702	135.569214	34.74	72	46	0	1.65
21/10/2014	23:29:38	-12.026605	135.569107	63.89	1944	357	0	15.87	1
21/10/2014	23:30:42	-12.026849	135.569244	92.6	2628	132	0	30.95	1
21/10/2014	23:31:46	-12.026687	135.569183	48.16	792	150	0	19.2
21/10/2014	23:32:51	-12.026675	135.569153	42.82	3348	307	0	3.52
21/10/2014	23:33:56	-12.026676	135.569168	43.34	972	89	0	1.64
21/10/2014	23:35:01	-12.026653	135.569107	38.55	540	354	0	7.11
21/10/2014	23:36:09	-12.026647	135.569138	52.41	0	118	0	3.44
21/10/2014	23:37:17	-12.0267	135.569199	37.18	936	308	0	8.87
21/10/2014	23:38:23	-12.02668	135.56897	50.27	720	330	0	25
21/10/2014	23:39:31	-12.026788	135.569016	24.69	0	141	0	13.01
21/10/2014	23:40:59	-12.026751	135.56897	44.38	1152	314	0	6.48	1
21/10/2014	23:42:07	-12.026503	135.569031	60.65	1296	72	0	28.36	1
21/10/2014	23:43:39	-12.026476	135.569046	85.28	432	345	0	3.42
21/10/2014	23:44:47	-12.026575	135.56871	48.69	0	147	0	38.16
21/10/2014	23:45:58	-12.02662	135.568817	53.85	540	217	0	12.67
21/10/2014	23:47:43	-12.026679	135.568893	35.87	396	184	0	10.55
21/10/2014	23:49:10	-12.026771	135.569	16.46	144	11	0	15.49
21/10/2014	23:50:36	-12.026635	135.568893	45.75	576	159	0	19.08
22/10/2014	0:01:14	-12.026635	135.568893	45.75	576	159	0	0
22/10/2014	0:03:19	-12.026641	135.568939	28.01	0	268	0	5.05
22/10/2014	0:07:05	-12.026655	135.568924	24.44	2088	167	0	2.25
22/10/2014	0:08:12	-12.026605	135.568985	42.78	576	267	0	8.66
22/10/2014	0:09:18	-12.026579	135.568985	32.55	288	197	0	2.89
22/10/2014	0:10:25	-12.02662	135.568893	44.27	540	281	0	11
22/10/2014	0:11:32	-12.026613	135.568954	38.41	1512	141	0	6.68
22/10/2014	0:12:38	-12.026553	135.568939	47.22	864	29	0	6.87
22/10/2014	0:13:44	-12.026587	135.568954	26.64	1908	158	0	4.12
22/10/2014	0:14:50	-12.026586	135.568909	42.56	0	5	0	4.9
22/10/2014	0:15:56	-12.026568	135.568954	44.52	396	36	0	5.29
22/10/2014	0:17:00	-12.026525	135.568985	38.19	540	0	0	5.85
22/10/2014	0:18:06	-12.02663	135.56897	45.23	0	328	0	11.79
22/10/2014	0:19:13	-12.026535	135.568939	29.06	2160	33	0	11.09
22/10/2014	0:20:20	-12.026684	135.568954	41.05	2592	267	0	16.65
22/10/2014	0:21:25	-12.026599	135.568878	43.31	1692	331	0	12.56
22/10/2014	0:22:31	-12.026677	135.568939	32.19	1728	201	0	10.92
22/10/2014	0:23:50	-12.026722	135.568924	23.44	288	24	0	5.26
22/10/2014	0:24:57	-12.026556	135.568924	46.87	432	68	0	18.46
22/10/2014	0:26:03	-12.026589	135.568909	57.64	648	317	0	4.02
22/10/2014	0:27:09	-12.026609	135.569016	29.34	2124	190	0	11.85
22/10/2014	0:28:15	-12.026536	135.568954	49.75	2412	16	0	10.55
22/10/2014	0:29:21	-12.02654	135.569	20.7	720	135	0	5.02
22/10/2014	0:30:27	-12.026696	135.568893	37.3	432	37	0	20.89
22/10/2014	0:31:34	-12.026718	135.568985	33.08	2124	229	0	10.3
22/10/2014	0:32:40	-12.026398	135.569	52.96	1476	128	0	35.62
22/10/2014	0:33:46	-12.026572	135.569031	52.64	2088	170	0	19.64
22/10/2014	0:34:54	-12.026548	135.569046	54.03	0	219	0	3.13
22/10/2014	0:48:30	-12.026548	135.569046	54.03	0	219	0	0
22/10/2014	0:49:39	-12.026663	135.568909	43.59	792	27	0	19.63
22/10/2014	0:50:49	-12.026537	135.568939	59.35	252	110	0	14.39
22/10/2014	0:52:00	-12.026647	135.569046	0	936	41	0	16.88
22/10/2014	0:53:07	-12.026667	135.568893	29.26	1152	359	0	16.79
22/10/2014	0:54:12	-12.026758	135.56897	12.59	4788	196	0	13.13
22/10/2014	0:55:17	-12.026628	135.569016	14.68	4320	22	0	15.3
22/10/2014	0:56:25	-12.026634	135.568924	34.2	0	196	0	10.03
22/10/2014	0:57:39	-12.026396	135.569031	56.91	1296	20	0	28.91
22/10/2014	0:58:48	-12.026745	135.569061	45.82	0	176	0	38.94
22/10/2014	1:00:08	-12.026548	135.569138	40.51	2952	304	0	23.45
22/10/2014	1:01:15	-12.026606	135.569016	43.26	1116	8	0	14.75
22/10/2014	1:02:25	-12.026911	135.568863	49.03	2412	253	0	37.78
22/10/2014	1:13:30	-12.026911	135.568863	49.03	2412	253	0	0
22/10/2014	1:14:36	-12.026743	135.568954	37.51	6048	328	0	21.14
22/10/2014	1:15:41	-12.026739	135.568985	26.79	3060	78	0	3.4
22/10/2014	1:16:46	-12.02666	135.569046	28.88	2700	39	0	11.01
22/10/2014	1:17:52	-12.026646	135.569031	38.44	0	282	0	2.25
22/10/2014	1:18:59	-12.026704	135.569031	28.68	0	30	0	6.45
22/10/2014	1:20:04	-12.026686	135.568985	36.64	1260	167	0	5.39
22/10/2014	1:21:12	-12.026579	135.569092	35.82	252	226	0	16.64
22/10/2014	1:22:20	-12.026631	135.569046	36.62	0	226	0	7.65
22/10/2014	1:23:27	-12.026386	135.569199	40.94	324	115	0	31.92
22/10/2014	1:24:33	-12.026585	135.569016	45.75	1368	222	0	29.76
22/10/2014	1:25:38	-12.026587	135.569122	33.08	504	33	0	11.53
22/10/2014	1:26:42	-12.026479	135.569016	33.08	2664	127	0	16.65
22/10/2014	1:28:10	-12.026361	135.568848	29.03	1764	193	0	22.49
22/10/2014	1:29:32	-12.026342	135.568878	29.42	2448	215	0	3.89
22/10/2014	1:32:15	-12.026301	135.568954	35.8	1404	148	0	9.44
22/10/2014	1:34:59	-12.026081	135.56897	64.88	612	307	0	24.52
22/10/2014	1:38:14	-12.026342	135.569138	97.37	4788	340	0	34.29
22/10/2014	1:40:57	-12.026597	135.569031	49.09	2304	14	0	30.65
22/10/2014	1:44:31	-12.02668	135.56926	38.75	2844	159	0	26.56
22/10/2014	1:48:17	-12.026418	135.569	33.06	432	15	0	40.6
22/10/2014	1:52:45	-12.026649	135.56929	24.02	1116	135	0	40.68
22/10/2014	1:57:02	-12.02674	135.569336	62.05	216	322	0	11.29
22/10/2014	2:01:19	-12.02667	135.569168	54.18	1368	317	0	19.86
22/10/2014	2:04:34	-12.02667	135.569168	54.18	1368	317	0	0
22/10/2014	2:07:32	-12.026508	135.569107	11.42	0	0	0	19.2
22/10/2014	2:11:57	-12.026012	135.568283	139.83	11088	305	0	105.23
22/10/2014	2:16:19	-12.026649	135.569122	13.45	540	2	0	115.51
22/10/2014	2:19:45	-12.026731	135.569427	40.22	1836	118	0	34.4
22/10/2014	2:22:58	-12.026668	135.569183	28.64	468	103	0	27.45
22/10/2014	2:25:40	-12.026917	135.569229	11.79	684	274	0	28.14
22/10/2014	2:27:54	-12.026631	135.569153	31.74	1476	348	0	32.86
22/10/2014	2:28:59	-12.026859	135.569214	-6.77	1476	141	0	26.21
22/10/2014	2:30:45	-12.02669	135.568954	-5.36	3852	151	0	33.95
22/10/2014	2:32:43	-12.026772	135.56926	7.09	612	232	0	34.51
22/10/2014	2:34:29	-12.026152	135.568878	127.6	3744	331	0	80.49
22/10/2014	2:35:34	-12.026497	135.568985	56.46	4428	152	0	40.09
22/10/2014	2:37:17	-12.026192	135.568726	98.56	3168	302	0	44.09
22/10/2014	2:39:07	-12.02628	135.568863	126.66	10728	338	0	17.83
22/10/2014	2:41:03	-12.026761	135.569244	53.24	1476	140	0	67.66
22/10/2014	2:42:40	-12.026629	135.569016	55.44	0	45	0	28.81
22/10/2014	2:43:46	-12.026873	135.569092	7.46	0	142	0	28.36
22/10/2014	2:44:50	-12.02652	135.568604	120.21	1080	249	0	66.01
22/10/2014	2:45:56	-12.026754	135.569138	41.33	5616	69	0	63.64
22/10/2014	2:47:01	-12.026837	135.569092	2.93	1224	91	0	10.5
22/10/2014	2:48:06	-12.026689	135.569229	36.03	1980	168	0	22.2
22/10/2014	2:49:12	-12.026951	135.569412	-15.44	0	271	0	35.28
22/10/2014	2:50:17	-12.026614	135.569138	45.21	0	319	0	47.88
22/10/2014	2:51:22	-12.026658	135.56929	34.7	0	124	0	17.24
22/10/2014	2:52:26	-12.026671	135.569153	33.93	2484	157	0	14.97
22/10/2014	2:53:31	-12.026917	135.569321	1.25	4608	166	0	32.89
22/10/2014	2:54:36	-12.026795	135.569382	-3.81	0	55	0	15.1
22/10/2014	2:55:41	-12.026771	135.569229	31.57	6300	153	0	16.85
22/10/2014	2:56:46	-12.026864	135.569595	0.59	0	115	0	41.13
22/10/2014	2:57:54	-12.026515	135.569168	30.89	0	121	0	60.52
22/10/2014	2:58:59	-12.026522	135.569275	66.22	2340	95	0	11.66
22/10/2014	3:00:06	-12.026791	135.56926	-38.17	5904	316	0	29.96
22/10/2014	3:01:12	-12.026763	135.56926	26.62	0	144	0	3.11
22/10/2014	3:02:17	-12.026747	135.569199	12.8	468	4	0	6.87
22/10/2014	3:03:23	-12.02677	135.56926	36.36	0	308	0	7.11
22/10/2014	3:04:29	-12.026779	135.569305	-0.45	0	13	0	5
22/10/2014	3:05:41	-12.026718	135.569107	12.89	828	114	0	22.58
22/10/2014	3:06:48	-12.026787	135.569122	-30.4	0	336	0	7.84
22/10/2014	3:07:54	-12.026723	135.569138	1.51	0	173	0	7.33
22/10/2014	3:09:00	-12.026664	135.569214	32.95	0	56	0	10.55
22/10/2014	3:10:06	-12.02669	135.569183	29.68	1800	69	0	4.44
22/10/2014	3:11:11	-12.02645	135.569183	97.13	1800	118	0	26.69
22/10/2014	3:12:16	-12.02667	135.569077	46.28	0	147	0	27.04
22/10/2014	3:13:21	-12.02646	135.569122	58	0	185	0	23.86
22/10/2014	3:14:30	-12.026731	135.569122	12.98	1116	47	0	30.13
22/10/2014	3:15:36	-12.026628	135.569183	40.51	0	336	0	13.24
22/10/2014	3:16:42	-12.026894	135.569138	-19.55	0	118	0	29.98
22/10/2014	3:17:50	-12.026963	135.569183	-64.3	3060	176	0	9.1
22/10/2014	3:18:55	-12.026711	135.569214	5.28	0	159	0	28.22
22/10/2014	3:20:00	-12.026612	135.569183	86.54	3312	169	0	11.51
22/10/2014	3:21:06	-12.026623	135.569199	21.99	0	153	0	2.13
22/10/2014	3:22:11	-12.026376	135.569077	112.27	0	113	0	30.5
22/10/2014	3:23:15	-12.02672	135.569046	32.63	3708	143	0	38.4
22/10/2014	3:24:35	-12.026504	135.569183	85.61	720	158	0	28.26
22/10/2014	3:25:41	-12.026688	135.569153	45.54	0	275	0	20.72
22/10/2014	3:26:46	-12.026786	135.569077	46.85	0	26	0	13.68
22/10/2014	3:28:09	-12.026732	135.569275	-17.94	14328	140	0	22.35
22/10/2014	3:29:17	-12.026746	135.569366	5.78	0	147	0	10.02
22/10/2014	3:30:22	-12.026571	135.569275	81.51	0	108	0	21.83
22/10/2014	3:31:52	-12.026374	135.569275	126.03	324	17	0	21.91
22/10/2014	3:32:57	-12.026628	135.569382	9.74	7020	289	0	30.55
22/10/2014	3:34:09	-12.026363	135.569077	133.63	864	268	0	44.37
22/10/2014	3:35:37	-12.026709	135.569229	-19.42	1368	359	0	41.87
22/10/2014	3:36:55	-12.02664	135.569214	21.55	1008	56	0	7.84
22/10/2014	3:38:28	-12.026493	135.569244	57.69	252	27	0	16.67
22/10/2014	3:40:05	-12.026577	135.569397	58.98	684	4	0	19.08
22/10/2014	3:41:32	-12.026496	135.56929	41.35	7920	324	0	14.72
22/10/2014	3:43:00	-12.026794	135.56929	-25.84	1404	162	0	33.14
22/10/2014	3:44:38	-12.026561	135.569275	47.47	1332	175	0	25.96
22/10/2014	3:46:08	-12.026478	135.569275	55	468	0	0	9.23
22/10/2014	3:47:12	-12.026527	135.569122	37.25	1476	0	0	17.51
22/10/2014	3:48:58	-12.026688	135.569305	7.46	2196	326	0	26.77
22/10/2014	3:50:24	-12.02662	135.569229	41.86	2196	227	0	11.2
22/10/2014	3:51:50	-12.026691	135.569336	35.75	5400	158	0	14.06
22/10/2014	3:53:19	-12.026671	135.56929	-13.31	432	121	0	5.47
22/10/2014	3:55:10	-12.026663	135.569244	7.72	360	47	0	5.08
22/10/2014	3:56:56	-12.026555	135.569153	48.28	1260	180	0	15.56
22/10/2014	3:58:26	-12.02663	135.569168	6.41	792	276	0	8.5
22/10/2014	3:59:31	-12.026592	135.569336	44.2	0	268	0	18.75
22/10/2014	4:00:40	-12.026587	135.56926	63.24	4572	300	0	8.28
22/10/2014	4:01:50	-12.026539	135.569214	41.79	540	149	0	7.32
22/10/2014	4:02:59	-12.026579	135.56929	33.97	900	339	0	9.39
22/10/2014	4:04:04	-12.026624	135.569229	35.59	1944	106	0	8.31
22/10/2014	4:05:15	-12.026684	135.569244	27.89	1764	78	0	6.87
22/10/2014	4:07:09	-12.026628	135.56929	30.33	2736	22	0	7.99
22/10/2014	4:09:00	-12.026381	135.569077	40.1	828	217	0	35.93
22/10/2014	4:11:04	-12.026593	135.569321	40.38	1476	94	0	35.49
22/10/2014	4:12:59	-12.026683	135.56929	12.41	900	42	0	10.56
22/10/2014	4:14:35	-12.02661	135.569153	17.86	1800	313	0	16.97
22/10/2014	4:15:42	-12.026615	135.569214	10.02	1116	310	0	6.66
22/10/2014	4:16:52	-12.026587	135.569321	46.95	792	282	0	12.05
22/10/2014	4:17:56	-12.026773	135.56926	-6.65	2376	214	0	21.72
22/10/2014	4:19:17	-12.026685	135.56926	5.21	972	251	0	9.79
22/10/2014	4:20:31	-12.026576	135.56929	36.41	1548	134	0	12.55
22/10/2014	4:21:36	-12.02667	135.569336	6.6	2988	26	0	11.59
22/10/2014	4:22:48	-12.026469	135.569199	63.49	936	97	0	26.86
22/10/2014	4:23:52	-12.026924	135.569412	-29.06	3276	321	0	55.64
22/10/2014	4:25:03	-12.026402	135.569061	14.8	936	335	0	69.47
22/10/2014	4:26:16	-12.026525	135.569092	67.37	576	318	0	14.09
22/10/2014	4:27:27	-12.026525	135.569092	67.37	576	318	0	0
22/10/2014	4:28:36	-12.026597	135.569214	11.64	936	291	0	15.5
22/10/2014	4:29:54	-12.02658	135.569229	7.89	1296	340	0	2.5
22/10/2014	4:31:04	-12.02661	135.56926	-2.92	612	80	0	4.74
22/10/2014	4:32:08	-12.026726	135.569229	8.44	1476	70	0	13.33
22/10/2014	4:33:41	-12.026609	135.569611	97.85	972	256	0	43.53
22/10/2014	4:34:53	-12.026489	135.568985	29.12	720	358	0	69.38
22/10/2014	4:36:04	-12.026546	135.569229	21.18	2304	87	0	27.28
22/10/2014	4:37:14	-12.026587	135.569199	5.36	900	212	0	5.61
22/10/2014	4:38:19	-12.026651	135.569351	-4.4	0	0	0	18
22/10/2014	4:39:32	-12.026547	135.56929	27.97	540	323	0	13.33
22/10/2014	4:40:37	-12.026638	135.569275	64.44	684	193	0	10.25
22/10/2014	4:41:44	-12.026546	135.569153	40.89	864	287	0	16.75
22/10/2014	4:43:11	-12.026612	135.569275	-11.88	1728	127	0	15.16
22/10/2014	4:44:16	-12.026586	135.569321	22.02	720	0	0	5.78
22/10/2014	4:45:21	-12.026538	135.569092	29.13	0	0	0	25.47
22/10/2014	4:46:25	-12.02667	135.56926	-34.2	4644	266	0	23.44
22/10/2014	4:47:59	-12.026343	135.569153	-20.57	2556	273	0	38.18
22/10/2014	5:03:20	-12.026343	135.569153	-20.57	2556	273	0	0
22/10/2014	5:05:06	-12.026808	135.569305	31.59	7380	122	0	54.28
22/10/2014	5:06:51	-12.026772	135.569534	-4.39	2160	57	0	25.22
22/10/2014	5:08:05	-12.026772	135.569534	-4.39	2160	57	0	0
22/10/2014	5:09:17	-12.026766	135.569138	28.93	10044	127	0	43.07
22/10/2014	5:10:29	-12.026791	135.569092	9.93	7452	121	0	5.72
22/10/2014	5:11:41	-12.026724	135.568939	15.65	4500	85	0	18.23
22/10/2014	5:12:58	-12.02652	135.569427	35.48	9072	79	0	57.72
22/10/2014	5:15:29	-12.026603	135.569199	26.31	2484	1	0	26.46
22/10/2014	5:18:31	-12.026628	135.569168	51.01	1764	115	0	4.37
22/10/2014	5:26:15	-12.026628	135.569168	51.01	1764	115	0	0
22/10/2014	5:27:22	-12.026717	135.569168	16.46	1044	68	0	9.9
22/10/2014	5:28:44	-12.026608	135.569061	-69.42	792	68	0	16.8
22/10/2014	5:58:17	-12.026608	135.569061	-69.42	792	68	0	0
22/10/2014	6:10:10	-12.026567	135.569	108.31	1836	311	0	8.05
22/10/2014	6:21:23	-12.026594	135.569336	-52.39	1800	91	0	36.66
22/10/2014	6:22:42	-12.026716	135.569183	28.65	972	307	0	21.47
22/10/2014	6:29:58	-12.026609	135.569107	17.82	1224	244	0	14.49
22/10/2014	6:36:28	-12.026703	135.568985	85.26	1764	177	0	16.89
22/10/2014	6:41:18	-12.026563	135.569244	-26.42	828	55	0	32.18
22/10/2014	6:45:15	-12.026666	135.569016	21.5	5112	2	0	27.31
22/10/2014	6:46:40	-12.026693	135.569061	68.61	540	357	0	5.74
22/10/2014	6:49:27	-12.026824	135.569077	43.9	2232	309	0	14.67
22/10/2014	6:51:06	-12.026944	135.568954	22.22	5004	57	0	18.89
22/10/2014	6:53:14	-12.026931	135.56897	64.06	1512	237	0	2.26
22/10/2014	6:55:34	-12.02676	135.568863	40.19	36	281	0	22.29
22/10/2014	6:57:30	-12.026804	135.568924	16.37	6444	44	0	8.24
22/10/2014	6:58:57	-12.026665	135.569214	22.99	1332	12	0	35.12
22/10/2014	7:00:48	-12.027032	135.568619	105.5	1800	334	0	76.5
22/10/2014	7:02:28	-12.027081	135.568619	104.51	8388	49	0	5.45
22/10/2014	7:03:56	-12.026573	135.569183	-19.01	540	204	0	83.38
22/10/2014	7:05:30	-12.027029	135.568802	34.04	2520	232	0	65.48
22/10/2014	7:06:55	-12.026402	135.569092	-10.92	1008	320	0	76.52
22/10/2014	7:08:32	-12.026744	135.569061	65.97	504	152	0	38.18
22/10/2014	7:09:59	-12.026739	135.568954	54.97	3996	137	0	11.65
22/10/2014	7:11:03	-12.026799	135.569046	21.53	0	34	0	12.03
22/10/2014	7:12:08	-12.026669	135.569077	21.87	5580	40	0	14.84
22/10/2014	7:13:16	-12.026603	135.569244	-6.03	1944	86	0	19.59
22/10/2014	7:14:40	-12.026586	135.569199	20.82	7200	187	0	5.25
22/10/2014	7:15:44	-12.026928	135.568848	14.42	1944	355	0	53.88
22/10/2014	7:16:51	-12.026867	135.568863	45.36	1476	116	0	6.98
22/10/2014	7:17:56	-12.02671	135.569183	17.07	4968	71	0	38.93
22/10/2014	7:19:00	-12.026476	135.56955	-1.37	3996	0	0	47.65
22/10/2014	7:20:04	-12.026793	135.569	48.1	6048	214	0	69.43
22/10/2014	7:22:53	-12.026448	135.569138	93.52	1368	48	0	41.19
22/10/2014	7:25:25	-12.026836	135.568802	39.94	576	37	0	56.54
22/10/2014	7:27:57	-12.026673	135.569046	-0.33	5400	36	0	32.14
22/10/2014	7:29:01	-12.026672	135.569153	20.3	5292	10	0	11.64
22/10/2014	7:30:25	-12.026655	135.568939	17.15	2916	34	0	23.35
22/10/2014	7:31:42	-12.026518	135.569489	-18.11	5724	42	0	61.72
22/10/2014	7:33:08	-12.026978	135.568787	50.6	4176	256	0	91.9
22/10/2014	7:34:53	-12.026916	135.569061	23.43	900	283	0	30.59
22/10/2014	7:37:07	-12.026562	135.569183	23.93	1224	64	0	41.54
22/10/2014	7:38:38	-12.026715	135.569046	35.16	1188	0	0	22.61
22/10/2014	7:40:04	-12.026858	135.568863	23.48	1620	28	0	25.47
22/10/2014	7:41:22	-12.026522	135.56929	-12.68	3348	48	0	59.6	1
22/10/2014	7:42:43	-12.026803	135.568939	47.79	2088	74	0	49.33	1
22/10/2014	7:44:08	-12.026774	135.569107	-16.76	1512	10	0	18.55	1
22/10/2014	7:45:56	-12.02693	135.568726	26.37	2592	110	0	44.92
22/10/2014	7:47:44	-12.026768	135.568939	27.37	1908	45	0	29.34
22/10/2014	7:49:39	-12.026414	135.569382	-11.6	3132	58	0	62.21
22/10/2014	7:51:41	-12.026825	135.568878	63.87	0	0	0	71.37
22/10/2014	7:53:27	-12.026587	135.569458	18.42	1296	12	0	68.4
22/10/2014	7:54:31	-12.026618	135.569305	42.63	18108	46	0	16.99
22/10/2014	7:56:19	-12.026839	135.569046	33.86	2952	266	0	37.38
22/10/2014	7:58:23	-12.02692	135.569077	66.82	1116	231	0	9.62
22/10/2014	8:00:45	-12.026567	135.569168	-7.3	5040	28	0	40.48
22/10/2014	8:02:42	-12.026908	135.568878	257.17	0	39	0	49.32
22/10/2014	8:04:01	-12.02658	135.569122	31.26	612	152	0	45.1
22/10/2014	8:05:46	-12.026712	135.569046	61.52	2808	42	0	16.84
22/10/2014	8:07:17	-12.026507	135.569138	39.28	9108	54	0	24.89
22/10/2014	8:08:24	-12.027006	135.569153	21.52	3312	142	0	55.51
22/10/2014	8:09:31	-12.026853	135.568939	41.21	0	71	0	28.83
22/10/2014	8:11:03	-12.026577	135.569046	-6.85	3204	63	0	32.82
22/10/2014	8:12:18	-12.026582	135.569717	12.73	540	206	0	72.98
22/10/2014	8:13:24	-12.026655	135.568817	73.16	0	238	0	98.21
22/10/2014	8:14:31	-12.026633	135.569168	-20.87	2772	76	0	38.25
22/10/2014	8:15:41	-12.02667	135.568726	56.25	4392	160	0	48.25
22/10/2014	8:16:47	-12.026912	135.568726	133.86	0	258	0	26.91
22/10/2014	8:18:23	-12.026787	135.568787	123.41	1584	286	0	15.4
22/10/2014	8:19:29	-12.026432	135.569336	5.02	0	71	0	71.58
22/10/2014	8:20:34	-12.026622	135.568924	89.64	0	176	0	49.54
22/10/2014	8:22:03	-12.026682	135.569183	66.26	1044	191	0	28.95
22/10/2014	8:23:10	-12.026649	135.568787	109	0	252	0	43.22
22/10/2014	8:24:15	-12.026475	135.569366	-48.88	0	210	0	65.87
22/10/2014	8:25:23	-12.026693	135.569183	18.67	180	270	0	31.36
22/10/2014	8:26:27	-12.026669	135.568588	31.28	288	250	0	64.76	1
22/10/2014	8:27:31	-12.026678	135.568192	9.39	1800	276	0	43.08	1
22/10/2014	8:28:36	-12.026695	135.567856	42.56	3168	279	0	36.59	1
22/10/2014	8:29:40	-12.026845	135.567474	44.17	0	261	0	44.77
22/10/2014	8:30:49	-12.026766	135.567139	34.55	3672	277	0	37.48	1
22/10/2014	8:31:55	-12.026842	135.566269	88.64	2844	251	0	94.99	1
22/10/2014	8:33:01	-12.026742	135.566788	-6.26	1476	9	0	57.53	1
22/10/2014	8:34:06	-12.026657	135.56604	81.24	3600	187	0	81.9	1
22/10/2014	8:35:13	-12.026703	135.566376	36.64	0	181	0	36.9	1
22/10/2014	8:36:23	-12.026899	135.566727	32.79	828	0	0	43.96
22/10/2014	8:37:28	-12.026903	135.566681	18.59	576	146	0	5.02	1
22/10/2014	8:38:34	-12.027196	135.566574	13.64	1152	138	0	34.6	1
22/10/2014	8:39:40	-12.027955	135.566635	34.27	10260	206	0	84.66	1
22/10/2014	8:40:45	-12.028251	135.566803	38.93	4932	330	0	37.64	1
22/10/2014	8:41:51	-12.028105	135.566833	15.32	1476	61	0	16.56
22/10/2014	8:43:00	-12.028346	135.566727	36.28	612	219	0	29.17
22/10/2014	8:44:11	-12.028211	135.566528	17.87	972	90	0	26.34	1
22/10/2014	8:45:18	-12.028182	135.56633	52.78	0	64	0	21.77	1
22/10/2014	8:46:28	-12.028078	135.566406	20.9	936	231	0	14.21
22/10/2014	8:47:36	-12.028168	135.56601	23.58	5400	240	0	44.21
22/10/2014	8:48:41	-12.028344	135.566269	24.67	0	97	0	34.3
22/10/2014	8:49:46	-12.028381	135.566132	89.65	936	315	0	15.46
22/10/2014	8:50:51	-12.02836	135.566345	-1.91	324	307	0	23.28
22/10/2014	8:51:57	-12.028268	135.566422	-56.32	2196	262	0	13.22
22/10/2014	8:53:02	-12.028337	135.566345	-39.57	1656	308	0	11.36
22/10/2014	8:54:22	-12.028272	135.566498	-0.58	3312	113	0	18.14
22/10/2014	8:55:28	-12.028344	135.566345	-2.77	4284	336	0	18.47
22/10/2014	8:56:33	-12.028234	135.566284	-11.14	0	328	0	13.91
22/10/2014	8:57:37	-12.028227	135.566299	35.86	1224	238	0	1.81
22/10/2014	8:58:42	-12.028186	135.56636	24.99	612	7	0	8.05
22/10/2014	8:59:47	-12.028465	135.566238	46.49	612	7	0	33.74
22/10/2014	9:00:52	-12.028509	135.566376	-10.92	684	317	0	15.79
22/10/2014	9:01:57	-12.028338	135.566177	10.31	1296	102	0	28.81
22/10/2014	9:03:02	-12.028279	135.566101	38.53	1188	321	0	10.55
22/10/2014	9:04:09	-12.028318	135.566238	35.43	0	317	0	15.52
22/10/2014	9:05:15	-12.028343	135.566055	34.11	5508	272	0	20.1
22/10/2014	9:06:20	-12.02835	135.56633	17.12	0	197	0	29.92
22/10/2014	9:07:24	-12.028265	135.566177	11.92	792	99	0	19.14
22/10/2014	9:08:30	-12.028397	135.566315	23.22	0	307	0	20.99
22/10/2014	9:09:36	-12.028317	135.566299	43.12	1188	141	0	9.06
22/10/2014	9:10:41	-12.0283	135.566238	23.37	0	198	0	6.9
22/10/2014	9:11:45	-12.028431	135.566177	67.01	1224	82	0	16.01
22/10/2014	9:12:54	-12.028247	135.566177	38.94	0	198	0	20.46
22/10/2014	9:13:59	-12.028172	135.566391	-24.57	4212	326	0	24.72
22/10/2014	9:15:27	-12.02835	135.566238	46.58	1656	6	0	25.86
22/10/2014	9:16:32	-12.028448	135.566437	18.24	3204	301	0	24.23
22/10/2014	9:17:37	-12.028389	135.565964	38.9	1980	157	0	51.86
22/10/2014	9:19:04	-12.028387	135.566208	5.56	1656	23	0	26.54
22/10/2014	9:20:09	-12.02839	135.56604	122.94	2232	256	0	18.27
22/10/2014	9:21:15	-12.028302	135.566025	20.48	756	121	0	9.92
22/10/2014	9:22:21	-12.028458	135.566269	90.89	756	266	0	31.7
22/10/2014	9:23:27	-12.028371	135.566299	36.19	900	234	0	10.21
22/10/2014	9:24:31	-12.028577	135.566193	63.84	1044	349	0	25.64
22/10/2014	9:25:37	-12.02839	135.566177	33.61	1116	288	0	20.87
22/10/2014	9:26:42	-12.028414	135.566238	3.93	4536	295	0	7.15
22/10/2014	9:27:47	-12.028497	135.566162	34.03	1296	309	0	12.39
22/10/2014	9:28:53	-12.028284	135.566162	53.76	0	6	0	23.68
22/10/2014	9:30:26	-12.028465	135.566437	18.69	6120	135	0	36.05
22/10/2014	9:31:39	-12.0283	135.566208	1.09	4608	60	0	30.93
22/10/2014	9:32:44	-12.02836	135.566223	12.19	468	56	0	6.87
22/10/2014	9:33:49	-12.028465	135.566284	3.36	864	154	0	13.43
22/10/2014	9:34:54	-12.028287	135.56633	-2.8	5976	321	0	20.42
22/10/2014	9:35:58	-12.028617	135.566422	12.49	2448	346	0	38.03
22/10/2014	9:37:03	-12.028098	135.566101	13.91	1512	89	0	67.45
22/10/2014	9:38:21	-12.028344	135.566162	16.33	1548	175	0	28.15
22/10/2014	9:39:27	-12.028273	135.566132	26.67	720	231	0	8.54
22/10/2014	9:40:34	-12.028098	135.566162	-17.56	7236	37	0	19.73
22/10/2014	9:41:39	-12.028397	135.566299	32.53	684	203	0	36.43
22/10/2014	9:42:56	-12.028435	135.566345	18.04	1656	86	0	6.55
22/10/2014	9:44:02	-12.028652	135.566559	14.49	612	141	0	33.52
22/10/2014	9:45:06	-12.028333	135.566208	38.02	2196	17	0	52.11
22/10/2014	9:46:11	-12.028698	135.566483	86.91	5904	133	0	50.42
22/10/2014	9:47:51	-12.028328	135.566269	1.63	3276	15	0	47.27
22/10/2014	9:48:56	-12.02844	135.566223	-9.82	576	295	0	13.42
22/10/2014	9:50:15	-12.02792	135.565979	18.21	1044	296	0	63.62
22/10/2014	9:51:21	-12.02826	135.566025	-9.09	9792	295	0	38.14
22/10/2014	9:52:26	-12.028104	135.566147	23.27	3456	138	0	21.84
22/10/2014	9:53:32	-12.028397	135.56633	31.18	684	132	0	38.18
22/10/2014	9:54:38	-12.028209	135.566498	19.51	3168	113	0	27.76
22/10/2014	9:55:43	-12.028284	135.566147	43.02	2340	124	0	39.07
22/10/2014	9:56:49	-12.028372	135.565979	8.52	792	113	0	20.73	1
22/10/2014	9:57:56	-12.027909	135.565506	-13.96	9756	309	0	72.78	1
22/10/2014	9:59:01	-12.028533	135.56604	35.74	3528	127	0	90.48	1
22/10/2014	10:00:06	-12.02816	135.565582	54.77	1188	313	0	64.82	1
22/10/2014	10:01:12	-12.028064	135.565659	50.21	2988	173	0	13.57	1
22/10/2014	10:02:18	-12.027669	135.565628	19.38	11556	102	0	44.05
22/10/2014	10:03:24	-12.028113	135.565964	12.91	7452	337	0	61.42
22/10/2014	10:04:29	-12.028028	135.565918	23.02	6588	126	0	10.69	1
22/10/2014	10:05:34	-12.028	135.56604	1.98	2232	125	0	13.63	1
22/10/2014	10:06:40	-12.027684	135.565613	12.66	216	330	0	58.23
22/10/2014	10:07:46	-12.028201	135.566254	12.34	108	211	0	90.36
22/10/2014	10:08:51	-12.028082	135.565933	4.77	1872	147	0	37.33
22/10/2014	10:10:00	-12.028033	135.565933	13.01	6048	132	0	5.45
22/10/2014	10:11:06	-12.028166	135.565948	15.1	3420	180	0	14.88
22/10/2014	10:12:11	-12.028289	135.566193	-13.85	0	289	0	29.95
22/10/2014	10:13:22	-12.028203	135.566315	-4.27	432	284	0	16.35
22/10/2014	10:14:51	-12.028441	135.566193	33.03	1116	279	0	29.6
22/10/2014	10:15:56	-12.028293	135.566162	-5.33	1476	314	0	16.8
22/10/2014	10:18:20	-12.028293	135.566162	-5.33	1476	314	0	0	1
22/10/2014	10:19:35	-12.027639	135.565369	24.39	2556	191	0	112.81	1
22/10/2014	10:20:55	-12.028457	135.56636	5.59	0	317	0	141.03	1
22/10/2014	10:22:24	-12.028356	135.56633	28.56	5688	103	0	11.69
22/10/2014	10:23:41	-12.028375	135.566269	5.99	1440	161	0	6.96
22/10/2014	10:24:55	-12.028302	135.566376	5.62	1620	110	0	14.19
22/10/2014	10:26:15	-12.028405	135.566254	1.22	864	119	0	17.53
22/10/2014	10:27:24	-12.028437	135.566406	-83.37	468	306	0	16.91
22/10/2014	10:28:29	-12.028376	135.566238	6.9	1980	288	0	19.49
22/10/2014	10:29:40	-12.028544	135.566345	7.37	1764	329	0	22.01
22/10/2014	10:30:45	-12.028311	135.565781	52.76	1044	116	0	66.58
22/10/2014	10:31:50	-12.02857	135.56633	20.39	5688	105	0	66.29
22/10/2014	10:32:55	-12.028464	135.566452	-42.62	900	349	0	17.75
22/10/2014	10:34:00	-12.028294	135.566528	54.97	252	304	0	20.63
22/10/2014	10:35:09	-12.02801	135.566269	45.55	2592	28	0	42.32	1
22/10/2014	10:36:16	-12.027731	135.565994	5.07	2124	111	0	43.09	1
22/10/2014	10:37:21	-12.027697	135.566483	32.53	15912	66	0	53.31	1
22/10/2014	10:38:27	-12.026752	135.56691	48.22	1872	45	0	114.88	1
22/10/2014	10:39:53	-12.026569	135.56662	37.59	4752	22	0	37.53	1
22/10/2014	10:41:07	-12.026869	135.566528	80.34	972	348	0	34.83
22/10/2014	10:42:18	-12.026641	135.566452	38.08	1548	157	0	26.67
22/10/2014	10:43:43	-12.026545	135.566635	20.46	1044	270	0	22.58
22/10/2014	10:45:30	-12.02678	135.56665	40.43	3384	180	0	26.18
22/10/2014	10:47:34	-12.026637	135.56665	49.38	1152	162	0	15.9
22/10/2014	10:49:47	-12.026514	135.566574	22.65	1908	165	0	15.98
22/10/2014	10:51:45	-12.026545	135.567017	43.14	756	113	0	48.3
22/10/2014	10:52:50	-12.026475	135.566772	54.88	5724	277	0	27.76
22/10/2014	10:53:55	-12.026412	135.566467	43.54	1296	109	0	33.9
22/10/2014	10:55:00	-12.026601	135.566864	49.57	10656	273	0	48.02
22/10/2014	10:56:06	-12.026464	135.566589	26.38	936	236	0	33.56
22/10/2014	10:57:25	-12.026408	135.566849	31.88	2268	64	0	28.95
22/10/2014	10:58:31	-12.026616	135.566849	28.3	3564	107	0	23.13
22/10/2014	10:59:42	-12.02653	135.566391	-0.74	4176	288	0	50.72
22/10/2014	11:00:47	-12.026539	135.567093	55.85	648	255	0	76.35
22/10/2014	11:01:53	-12.026587	135.566879	1.28	540	285	0	23.88
22/10/2014	11:02:58	-12.026593	135.567032	50.92	936	266	0	16.65
22/10/2014	11:04:04	-12.026523	135.566849	43.38	1800	156	0	21.37
22/10/2014	11:05:19	-12.026441	135.566772	55.91	4392	301	0	12.38
22/10/2014	11:06:26	-12.026461	135.566635	57.29	3132	296	0	15.06
22/10/2014	11:07:32	-12.026615	135.566772	56.66	1692	316	0	22.7
22/10/2014	11:08:39	-12.026579	135.566727	57.39	0	136	0	6.32
22/10/2014	11:09:44	-12.026935	135.56691	-29.35	864	273	0	44.31
22/10/2014	11:10:50	-12.026342	135.566498	70.44	5292	292	0	79.72
22/10/2014	11:12:10	-12.026342	135.566498	70.44	5292	292	0	0
22/10/2014	11:13:16	-12.026385	135.566544	47.57	4032	129	0	6.92
22/10/2014	11:14:21	-12.026568	135.566803	61.19	3672	312	0	34.75
22/10/2014	11:15:27	-12.026237	135.566391	83.77	1188	349	0	57.99
22/10/2014	11:20:20	-12.026237	135.566391	83.77	1188	349	0	0	1
22/10/2014	11:21:32	-12.026024	135.566162	35.84	864	84	0	34.37	1
22/10/2014	11:22:44	-12.02614	135.566452	66.89	2592	241	0	34.07
22/10/2014	11:23:52	-12.026078	135.566391	34.68	900	235	0	9.57
22/10/2014	11:25:07	-12.026168	135.566315	10.22	324	89	0	12.98
22/10/2014	11:26:13	-12.026033	135.566956	63.85	13788	95	0	71.31
22/10/2014	11:27:29	-12.026068	135.56601	14.9	18396	91	0	102.96
22/10/2014	11:32:23	-12.026068	135.56601	14.9	18396	91	0	0
22/10/2014	11:35:44	-12.026476	135.567032	79.54	360	246	0	120.05
22/10/2014	11:37:19	-12.026442	135.566879	49.63	2772	256	0	17.06
22/10/2014	11:41:51	-12.026284	135.567032	79.86	720	235	0	24.2
22/10/2014	11:45:35	-12.026427	135.567154	99.36	360	138	0	20.71
22/10/2014	11:49:25	-12.026544	135.566742	41.52	3384	65	0	46.66	1
22/10/2014	11:52:24	-12.026417	135.569397	122.2	6012	73	0	289.09	1
22/10/2014	11:55:30	-12.026699	135.569305	80.02	3276	88	0	32.91	1
22/10/2014	11:58:51	-12.021602	135.578476	2187.62	11952	52	0	1147.18
22/10/2014	12:02:17	-12.026416	135.569183	89.1	1692	221	0	1143.67	1
22/10/2014	12:05:24	-12.026636	135.568878	69.72	900	245	0	41.22	1
22/10/2014	12:08:21	-12.025338	135.570801	369.21	972	57	0	254.1
22/10/2014	12:11:13	-12.026551	135.568771	48.62	720	23	0	258.71
22/10/2014	12:13:41	-12.026732	135.568832	55.4	1476	219	0	21.19
22/10/2014	12:15:27	-12.026652	135.568878	70.74	864	346	0	10.21
22/10/2014	12:18:01	-12.026561	135.569046	66.9	720	295	0	20.89
22/10/2014	12:21:20	-12.026733	135.568863	66.77	0	0	0	27.6
22/10/2014	12:24:09	-12.026754	135.568848	14.11	252	328	0	2.85
22/10/2014	12:26:46	-12.026754	135.568848	14.11	252	328	0	0
22/10/2014	12:27:58	-12.026986	135.568542	-41.13	5148	201	0	42.11
22/10/2014	12:30:05	-12.026726	135.568939	40.03	468	81	0	51.96
22/10/2014	12:32:27	-12.02672	135.568863	32.94	1836	343	0	8.29
22/10/2014	12:37:13	-12.02672	135.568863	32.94	1836	343	0	0
22/10/2014	12:38:19	-12.02672	135.568893	27.14	792	145	0	3.26
22/10/2014	12:39:25	-12.026707	135.568893	25.28	0	353	0	1.45
22/10/2014	12:40:36	-12.026774	135.568909	56.71	2304	271	0	7.65
22/10/2014	12:41:41	-12.026707	135.569	32.66	504	193	0	12.39
22/10/2014	12:42:47	-12.026457	135.569	42.52	4896	55	0	27.8
22/10/2014	12:43:55	-12.026787	135.568893	72.55	0	243	0	38.5
22/10/2014	12:45:00	-12.026606	135.568893	49.41	972	240	0	20.13
22/10/2014	12:46:07	-12.026844	135.568893	52.08	0	202	0	26.46
22/10/2014	12:47:32	-12.026484	135.56955	73.77	1800	99	0	81.9
22/10/2014	12:48:39	-12.02669	135.569214	-17.09	1152	126	0	43.13	1
22/10/2014	12:49:45	-12.026587	135.569351	76.84	1512	59	0	18.79	1
22/10/2014	12:50:50	-12.026784	135.569351	54.39	1296	39	0	21.91
22/10/2014	12:51:54	-12.026694	135.569244	5.42	1008	359	0	15.35
22/10/2014	12:52:58	-12.02662	135.569275	46.82	2304	274	0	8.89
22/10/2014	12:54:03	-12.026565	135.56926	29.96	0	68	0	6.33
22/10/2014	12:55:10	-12.026628	135.569244	35.77	1620	250	0	7.22
22/10/2014	12:56:16	-12.026732	135.569107	27.68	288	56	0	18.86	1
22/10/2014	12:57:21	-12.02679	135.569107	55.93	900	254	0	6.45	1
22/10/2014	12:58:32	-12.026809	135.569138	59.68	2628	207	0	3.98
22/10/2014	12:59:38	-12.026893	135.569138	53.49	2196	228	0	9.34
22/10/2014	13:00:43	-12.026985	135.568649	31.1	2808	48	0	54.16
22/10/2014	13:01:48	-12.026703	135.569214	46.75	360	132	0	68.98
22/10/2014	13:02:53	-12.026819	135.568909	-4.86	468	2	0	35.59
22/10/2014	13:04:18	-12.026811	135.569183	37.37	2484	86	0	29.81
22/10/2014	13:05:24	-12.026775	135.569077	22.63	2160	55	0	12.2
22/10/2014	13:06:32	-12.026903	135.569275	55.74	0	107	0	25.81
22/10/2014	13:07:42	-12.026807	135.569214	38.86	432	227	0	12.57
22/10/2014	13:09:10	-12.026737	135.569229	27.78	2268	116	0	7.95
22/10/2014	13:10:17	-12.026765	135.569199	46.52	2520	348	0	4.51
22/10/2014	13:11:23	-12.026699	135.569427	51.78	864	110	0	25.86
22/10/2014	13:12:28	-12.026742	135.569092	19.08	2268	311	0	36.75
22/10/2014	13:13:34	-12.026754	135.569473	68.65	3960	288	0	41.46
22/10/2014	13:15:06	-12.026926	135.569458	79.72	468	7	0	19.19
22/10/2014	13:16:35	-12.026714	135.56926	13.38	324	129	0	31.93
22/10/2014	13:18:28	-12.026695	135.569122	25.06	792	292	0	15.16
22/10/2014	13:20:04	-12.026806	135.56926	40.84	2304	15	0	19.43
22/10/2014	13:21:18	-12.026776	135.569229	53.57	1224	53	0	4.74
22/10/2014	13:22:25	-12.026699	135.569077	49.02	5004	11	0	18.62
22/10/2014	13:23:30	-12.026711	135.569336	39.64	0	301	0	28.2
22/10/2014	13:24:36	-12.026774	135.569489	62.73	2520	288	0	18.05
22/10/2014	13:25:42	-12.026608	135.569031	15.96	2664	272	0	53.12
22/10/2014	13:26:47	-12.026772	135.569138	82.75	4140	320	0	21.63
22/10/2014	13:27:52	-12.026779	135.569443	36.29	1152	242	0	33.18
22/10/2014	13:28:58	-12.026725	135.569366	46.32	792	46	0	10.3
22/10/2014	13:30:03	-12.026641	135.569183	58.93	3384	97	0	21.98
22/10/2014	13:31:09	-12.026636	135.569153	115.13	0	311	0	3.31
22/10/2014	13:32:35	-12.026676	135.56926	26.44	2592	356	0	12.46
22/10/2014	13:34:05	-12.027067	135.569199	113.71	648	237	0	43.98
22/10/2014	13:35:11	-12.026769	135.569168	53.89	0	343	0	33.31
22/10/2014	13:36:18	-12.026678	135.569336	25.59	1044	184	0	20.89
22/10/2014	13:37:24	-12.026874	135.56929	49.77	1440	154	0	22.36
22/10/2014	13:38:30	-12.026952	135.569382	73.89	252	52	0	13.24
22/10/2014	13:39:37	-12.026422	135.569	-28.89	0	213	0	72.1
22/10/2014	13:40:43	-12.0267	135.569214	43.36	972	114	0	38.69
22/10/2014	13:41:48	-12.026683	135.569031	45.58	1728	69	0	19.99
22/10/2014	13:42:53	-12.026781	135.569077	55.5	1800	271	0	11.99
22/10/2014	13:43:58	-12.026585	135.568909	55.8	1656	123	0	28.44
22/10/2014	13:45:05	-12.026564	135.569244	47.51	0	348	0	36.51
22/10/2014	13:46:10	-12.026703	135.569138	65.66	1764	17	0	19.28
22/10/2014	13:47:15	-12.026913	135.56926	103.36	0	114	0	26.86
22/10/2014	13:48:36	-12.026813	135.569321	39.72	432	155	0	12.95
22/10/2014	13:49:43	-12.026717	135.56926	43.44	12240	295	0	12.57
22/10/2014	13:50:50	-12.026834	135.568832	36.29	1404	358	0	48.33
22/10/2014	13:51:56	-12.02677	135.569214	5.73	468	49	0	42.15
22/10/2014	13:53:02	-12.026692	135.569229	36.23	0	299	0	8.83
22/10/2014	13:54:28	-12.026837	135.56929	47.49	3492	255	0	17.43
22/10/2014	13:55:34	-12.026817	135.569092	13.35	1548	13	0	21.65
22/10/2014	13:56:40	-12.026756	135.569305	63.64	0	57	0	24.14
22/10/2014	13:58:07	-12.026807	135.569351	44.02	792	79	0	7.56
22/10/2014	13:59:18	-12.026682	135.569092	51.34	0	286	0	31.41
22/10/2014	14:00:36	-12.026739	135.56929	38.8	828	130	0	22.45
22/10/2014	14:01:43	-12.026654	135.569229	34.42	0	290	0	11.55
22/10/2014	14:02:48	-12.026724	135.569229	40.49	432	0	0	7.78
22/10/2014	14:03:55	-12.026734	135.569199	35.31	864	235	0	3.45
22/10/2014	14:05:02	-12.026744	135.569061	35.48	468	115	0	15.05
22/10/2014	14:06:08	-12.026982	135.569595	54.38	0	26	0	63.82
22/10/2014	14:07:21	-12.026673	135.569168	20.08	540	183	0	57.77
22/10/2014	14:08:28	-12.026661	135.569275	68.89	0	292	0	11.71
22/10/2014	14:09:34	-12.026707	135.569229	45.83	0	316	0	7.15
22/10/2014	14:10:40	-12.026812	135.569336	51.68	1260	216	0	16.48
22/10/2014	14:11:46	-12.026787	135.569351	63.77	72	326	0	3.22
22/10/2014	14:12:51	-12.026633	135.569168	35.66	0	313	0	26.25
22/10/2014	14:13:57	-12.026729	135.569199	21.47	180	216	0	11.19
22/10/2014	14:15:03	-12.026628	135.569153	13.77	0	155	0	12.29
22/10/2014	14:16:08	-12.026661	135.569077	35.4	0	215	0	9.04
22/10/2014	14:17:19	-12.026795	135.569107	45.52	936	242	0	15.25
22/10/2014	14:18:25	-12.026569	135.569107	57.77	1188	133	0	25.13
22/10/2014	14:19:30	-12.026726	135.569275	36.61	2088	106	0	25.27
22/10/2014	14:20:36	-12.02669	135.569305	50.87	756	281	0	5.16
22/10/2014	14:21:41	-12.02669	135.56926	45.37	1080	310	0	4.89
22/10/2014	14:22:46	-12.026721	135.569183	22.55	648	80	0	9.06
22/10/2014	14:23:51	-12.026718	135.569061	57.66	2628	14	0	13.27
22/10/2014	14:24:56	-12.026709	135.56929	58.03	432	87	0	24.92
22/10/2014	14:26:02	-12.026708	135.569168	43.93	684	137	0	13.27
22/10/2014	14:27:07	-12.026712	135.569183	49.39	972	110	0	1.69
22/10/2014	14:28:12	-12.026691	135.56926	28.93	0	98	0	8.69
22/10/2014	14:29:17	-12.026717	135.569229	26.42	1224	75	0	4.44
22/10/2014	14:30:22	-12.02669	135.569214	45.48	0	99	0	3.42
22/10/2014	14:31:27	-12.026703	135.569244	33.23	0	116	0	3.57
22/10/2014	14:32:32	-12.026514	135.568909	60.47	1368	134	0	42.06
22/10/2014	14:33:37	-12.026687	135.569199	41.28	0	0	0	36.94
22/10/2014	14:34:42	-12.026692	135.569107	19.74	252	119	0	10.02
22/10/2014	14:35:48	-12.026706	135.569183	36.71	144	275	0	8.41
22/10/2014	14:36:53	-12.026683	135.56926	26.14	0	0	0	8.76
22/10/2014	14:37:58	-12.026618	135.569122	52.04	324	120	0	16.66
22/10/2014	14:39:03	-12.026665	135.569214	44.77	900	118	0	11.29
22/10/2014	14:40:08	-12.026708	135.569244	43.94	0	118	0	5.79
22/10/2014	14:41:14	-12.02663	135.569214	57.79	1332	128	0	9.27
22/10/2014	14:42:19	-12.026697	135.569275	50.63	936	110	0	9.98
22/10/2014	14:43:25	-12.026619	135.569168	40.24	3996	75	0	14.51
22/10/2014	14:44:30	-12.0267	135.569092	33.5	1116	280	0	12.22
22/10/2014	14:45:35	-12.026573	135.569107	54.71	648	97	0	14.22
22/10/2014	14:46:41	-12.026639	135.569016	51.12	1080	118	0	12.32
22/10/2014	14:47:46	-12.026623	135.569077	54.13	756	350	0	6.87
22/10/2014	14:48:51	-12.026598	135.569168	84.42	2088	276	0	10.28
22/10/2014	14:49:55	-12.026706	135.569336	59.79	180	342	0	21.86
22/10/2014	14:51:03	-12.026813	135.569305	44.17	0	334	0	12.37
22/10/2014	14:52:10	-12.026719	135.569275	51.16	1044	310	0	10.95
22/10/2014	14:53:14	-12.026782	135.569351	44.68	756	0	0	10.83
22/10/2014	14:54:20	-12.026726	135.569183	72.67	1872	265	0	19.3
22/10/2014	14:55:24	-12.026734	135.569214	58.57	504	54	0	3.49
22/10/2014	14:56:51	-12.026774	135.569275	95.7	2376	288	0	7.99
22/10/2014	14:58:13	-12.026885	135.569061	37.07	1404	332	0	26.34
22/10/2014	14:59:18	-12.026812	135.568878	2.63	612	90	0	21.49
22/10/2014	15:02:54	-12.026642	135.569168	50.15	684	72	0	36.77
22/10/2014	15:06:01	-12.026678	135.569214	63.54	288	65	0	6.41
22/10/2014	15:07:08	-12.026683	135.569229	68.54	1404	115	0	1.72
22/10/2014	15:08:22	-12.026575	135.569092	43.23	2016	191	0	19.14
22/10/2014	15:10:17	-12.026621	135.569214	65.2	1260	68	0	14.22
22/10/2014	15:11:22	-12.02669	135.569077	66.46	0	214	0	16.76
22/10/2014	15:12:27	-12.026678	135.569229	37.68	864	120	0	16.58
22/10/2014	15:13:31	-12.026655	135.569031	80.23	1836	304	0	21.68
22/10/2014	15:14:37	-12.026653	135.56926	59.97	3780	68	0	24.91
22/10/2014	15:15:42	-12.026597	135.569183	48.76	396	37	0	10.44
22/10/2014	15:16:48	-12.026781	135.569382	94.2	936	9	0	29.78
22/10/2014	15:17:54	-12.026546	135.569412	63.49	1044	278	0	26.33
22/10/2014	15:19:00	-12.026673	135.569244	42.86	0	316	0	23.09
22/10/2014	15:20:05	-12.026573	135.569153	54.37	0	49	0	14.89
22/10/2014	15:21:13	-12.026688	135.569183	87.59	1872	158	0	13.2
22/10/2014	15:22:21	-12.026589	135.569122	70.76	324	45	0	12.85
22/10/2014	15:23:26	-12.026645	135.569183	46.58	288	112	0	9.1
22/10/2014	15:24:32	-12.026641	135.569107	111.88	360	125	0	8.28
22/10/2014	15:25:37	-12.026524	135.569016	94.26	504	70	0	16.35
22/10/2014	15:26:46	-12.026611	135.569199	13.27	0	306	0	22.13
22/10/2014	15:27:54	-12.026715	135.569122	101.62	1548	47	0	14.28
22/10/2014	15:28:59	-12.026699	135.569122	91.44	900	349	0	1.78
22/10/2014	15:32:04	-12.026572	135.569168	42.6	2124	305	0	14.98
22/10/2014	15:34:31	-12.026756	135.569412	11.91	1008	138	0	33.51
22/10/2014	15:35:45	-12.026738	135.569305	25.94	1476	51	0	11.81
22/10/2014	15:36:56	-12.02676	135.569427	21.44	648	324	0	13.49
22/10/2014	15:38:11	-12.026774	135.569366	17.14	612	62	0	6.81
22/10/2014	15:39:37	-12.026729	135.569305	27.42	1440	301	0	8.31
22/10/2014	15:41:04	-12.026739	135.569397	12.24	360	132	0	10.07
22/10/2014	15:42:17	-12.026681	135.569351	32.07	864	154	0	8.16
22/10/2014	15:43:27	-12.026711	135.569229	17.08	144	265	0	13.68
22/10/2014	15:45:01	-12.026666	135.569229	14.76	36	87	0	5
22/10/2014	15:47:50	-12.026693	135.569519	-35.73	432	53	0	31.68
22/10/2014	15:50:32	-12.026687	135.569122	40.39	2160	300	0	43.18
22/10/2014	15:52:17	-12.026818	135.569229	25.35	3168	26	0	18.64
22/10/2014	15:55:03	-12.026754	135.569305	20.16	792	23	0	10.91
22/10/2014	15:57:49	-12.026716	135.569183	45.02	1260	117	0	13.92
22/10/2014	16:00:14	-12.026787	135.569427	21.47	1188	156	0	27.69
22/10/2014	16:02:42	-12.026628	135.569168	71.32	792	339	0	33.26
22/10/2014	16:05:32	-12.02674	135.56926	22.49	1152	288	0	15.98
22/10/2014	16:07:57	-12.026696	135.569321	42.06	1116	356	0	8.24
22/10/2014	16:09:02	-12.026694	135.569321	34.91	2016	294	0	0.22
22/10/2014	16:10:08	-12.026944	135.569626	-15.85	8064	123	0	43.28
22/10/2014	16:11:14	-12.026707	135.569168	75.13	936	294	0	56.35
22/10/2014	16:12:19	-12.026829	135.569138	77.96	0	32	0	13.95
22/10/2014	16:13:24	-12.02681	135.569275	27.51	1260	216	0	15.05
22/10/2014	16:14:32	-12.026592	135.569366	70.01	5256	252	0	26.18
22/10/2014	16:15:41	-12.026891	135.56926	34.12	0	340	0	35.19
22/10/2014	16:16:46	-12.026747	135.569427	-10.86	864	135	0	24.21
22/10/2014	16:17:51	-12.026918	135.569275	14.69	2088	114	0	25.2
22/10/2014	16:18:56	-12.026921	135.569183	2.18	324	332	0	10.01
22/10/2014	16:20:01	-12.026861	135.569031	42.64	684	100	0	17.83
22/10/2014	16:21:06	-12.02689	135.569061	5.86	1980	334	0	4.59
22/10/2014	16:22:11	-12.026807	135.569153	25.34	3564	89	0	13.61
22/10/2014	16:23:44	-12.026871	135.569321	28.17	1008	145	0	19.61
22/10/2014	16:26:26	-12.026951	135.569336	23	612	170	0	9.04
22/10/2014	16:32:55	-12.026206	135.569016	88.49	0	0	0	89.85
22/10/2014	16:43:02	-12.026206	135.569016	88.49	0	0	0	0
22/10/2014	16:52:15	-12.026891	135.56926	-12.91	504	79	0	80.66
22/10/2014	16:53:22	-12.026677	135.569	95.59	3312	162	0	36.96
22/10/2014	16:54:31	-12.026648	135.569046	28.99	1440	133	0	5.95
22/10/2014	16:55:41	-12.026685	135.569046	23.87	864	232	0	4.11
22/10/2014	16:56:52	-12.0268	135.569077	8.42	432	291	0	13.22
22/10/2014	16:57:58	-12.02667	135.569046	14.54	1116	112	0	14.84
22/10/2014	16:59:18	-12.02672	135.569077	21.48	180	141	0	6.5
22/10/2014	17:01:04	-12.026706	135.569016	11.87	1548	78	0	6.81
22/10/2014	17:02:16	-12.026664	135.569046	46.68	900	127	0	5.7
22/10/2014	17:03:24	-12.026705	135.569031	43.65	1116	308	0	4.84
22/10/2014	17:04:31	-12.02656	135.569077	81.75	252	148	0	16.88
22/10/2014	17:05:35	-12.026627	135.568909	61.06	2736	354	0	19.73
22/10/2014	17:06:46	-12.026832	135.569122	50.51	612	126	0	32.5
22/10/2014	17:07:51	-12.026544	135.569229	66.53	1980	143	0	34.07
22/10/2014	17:08:56	-12.026609	135.569046	8.19	144	22	0	21.17
22/10/2014	17:10:01	-12.026407	135.568954	142.94	900	278	0	24.59
22/10/2014	17:11:06	-12.026799	135.569031	30.31	4284	151	0	44.39
22/10/2014	17:12:17	-12.026767	135.569244	66.12	504	190	0	23.44
22/10/2014	17:13:28	-12.026668	135.569168	43.61	972	188	0	13.77
22/10/2014	17:14:36	-12.026696	135.569229	75.8	1800	315	0	7.33
22/10/2014	17:15:48	-12.026772	135.569336	1.37	1836	44	0	14.38
22/10/2014	17:16:54	-12.026762	135.569229	16.85	0	5	0	11.69
22/10/2014	17:17:58	-12.02663	135.569183	78.56	1764	111	0	15.51
22/10/2014	17:19:03	-12.026734	135.569519	82.86	40320	105	0	38.33
22/10/2014	17:20:15	-12.02649	135.569153	144.4	432	209	0	48.17
22/10/2014	17:22:20	-12.026638	135.569244	52.69	1188	18	0	19.2
22/10/2014	17:23:57	-12.026694	135.569214	29.87	1116	206	0	7.03
22/10/2014	17:25:06	-12.026616	135.569214	36.37	1512	94	0	8.67
22/10/2014	17:26:11	-12.026605	135.569	82.74	648	4	0	23.31
22/10/2014	17:27:16	-12.026723	135.569214	24.4	468	15	0	26.72
22/10/2014	17:28:21	-12.026657	135.569229	28.77	0	224	0	7.52
22/10/2014	17:29:26	-12.026546	135.569153	76.1	864	245	0	14.85
22/10/2014	17:31:12	-12.026613	135.569092	6.46	1620	206	0	9.98
22/10/2014	17:32:32	-12.02628	135.568954	17.17	216	169	0	39.95
22/10/2014	17:33:54	-12.02649	135.569122	29.09	504	346	0	29.65
22/10/2014	17:35:16	-12.026775	135.569138	26	1800	147	0	31.74
22/10/2014	17:36:34	-12.026735	135.569153	30.43	3348	251	0	4.74
22/10/2014	17:37:43	-12.026919	135.569138	65.14	1440	20	0	20.52
22/10/2014	17:38:57	-12.026894	135.569153	92.16	1584	179	0	3.22
22/10/2014	17:40:06	-12.026652	135.569153	26.25	1872	122	0	26.91
22/10/2014	17:41:19	-12.026685	135.569229	6.08	3816	160	0	9.04
22/10/2014	17:42:28	-12.026659	135.569168	76.28	1044	58	0	7.24
22/10/2014	17:43:35	-12.026811	135.569122	69.38	0	286	0	17.63
22/10/2014	17:44:39	-12.026637	135.569138	10.09	1152	287	0	19.43
22/10/2014	17:45:48	-12.026695	135.569107	-1.94	504	285	0	7.28
22/10/2014	17:46:54	-12.026723	135.569092	-10.63	612	321	0	3.51
22/10/2014	17:48:00	-12.026713	135.56926	45.67	180	89	0	18.3
22/10/2014	17:49:06	-12.026745	135.569138	21.95	648	282	0	13.74
22/10/2014	17:50:10	-12.026666	135.569199	45.77	828	284	0	11.01
22/10/2014	17:51:14	-12.026658	135.569183	43.82	2916	68	0	1.95
22/10/2014	17:52:18	-12.026752	135.569229	62.58	1188	120	0	11.59
22/10/2014	17:53:22	-12.026817	135.569138	20.56	6084	251	0	12.25
22/10/2014	17:54:28	-12.026713	135.569122	18.06	684	333	0	11.69
22/10/2014	17:55:37	-12.026674	135.569122	27.2	1044	75	0	4.34
22/10/2014	17:56:49	-12.026628	135.569214	45.77	1080	13	0	11.24
22/10/2014	17:57:57	-12.026649	135.569183	28.3	324	253	0	4.1
22/10/2014	17:59:01	-12.026661	135.569183	30.67	576	186	0	1.33
22/10/2014	18:00:07	-12.026538	135.569229	38.18	612	82	0	14.56
22/10/2014	18:01:16	-12.026949	135.569138	89.59	972	221	0	46.76
22/10/2014	18:02:28	-12.026751	135.569382	95.77	3168	55	0	34.48
22/10/2014	18:03:34	-12.026864	135.569183	66.62	1296	149	0	25.03
22/10/2014	18:04:43	-12.026668	135.569138	32.46	648	101	0	22.34
22/10/2014	18:05:47	-12.026734	135.569138	92.5	1476	338	0	7.34
22/10/2014	18:07:40	-12.026733	135.569199	57.42	1584	324	0	6.63
22/10/2014	18:08:51	-12.026695	135.569153	98.38	1260	50	0	6.55
22/10/2014	18:09:56	-12.026708	135.569183	68.93	792	181	0	3.57
22/10/2014	18:11:01	-12.026803	135.569214	55.72	1620	282	0	11.09
22/10/2014	18:12:06	-12.026708	135.569199	62.85	144	18	0	10.69
22/10/2014	18:13:11	-12.026758	135.569138	36.27	2052	235	0	8.66
22/10/2014	18:14:19	-12.02673	135.569061	22.54	4284	25	0	8.93
22/10/2014	18:15:38	-12.026393	135.569366	-13.75	972	23	0	50.04
22/10/2014	18:16:49	-12.026834	135.569092	63.88	3132	181	0	57.38
22/10/2014	18:18:00	-12.026595	135.569122	10.89	1764	192	0	26.78
22/10/2014	18:19:10	-12.026595	135.569061	118.42	3456	139	0	6.63
22/10/2014	18:20:20	-12.026573	135.569092	13.41	144	223	0	4.17
22/10/2014	18:21:34	-12.026581	135.569183	31.58	1260	1	0	9.94
22/10/2014	18:22:39	-12.026591	135.569229	31.34	1188	54	0	5.12
22/10/2014	18:23:50	-12.026669	135.569092	63.08	936	349	0	17.24
22/10/2014	18:25:03	-12.026626	135.569031	50.62	1908	233	0	8.18
22/10/2014	18:26:13	-12.02658	135.568985	10.4	684	81	0	7.15
22/10/2014	18:27:36	-12.026584	135.569092	51.61	2484	87	0	11.65
22/10/2014	18:28:49	-12.026697	135.569077	79.67	1296	285	0	12.67
22/10/2014	18:30:05	-12.02667	135.569122	52.05	1044	119	0	5.74
22/10/2014	18:32:09	-12.026739	135.569168	1.42	288	37	0	9.16
22/10/2014	18:34:05	-12.026707	135.568863	-71.42	2592	72	0	33.36
22/10/2014	18:35:11	-12.026533	135.569153	13.65	1512	162	0	37
22/10/2014	18:36:17	-12.026667	135.569183	36.14	4428	249	0	15.25
22/10/2014	18:37:21	-12.026602	135.569046	68.19	1836	142	0	16.56
22/10/2014	18:39:19	-12.026717	135.569153	71.57	2376	82	0	17.29
22/10/2014	18:41:19	-12.026639	135.569153	72.9	2952	210	0	8.67
22/10/2014	18:43:30	-12.026641	135.569199	71.87	1224	124	0	5.01
22/10/2014	18:45:33	-12.026568	135.569092	72.58	936	303	0	14.19
22/10/2014	18:47:36	-12.026565	135.569107	73.76	3528	80	0	1.67
22/10/2014	18:49:34	-12.026611	135.569122	71.83	144	17	0	5.37
22/10/2014	18:51:30	-12.026606	135.569229	69.39	1008	92	0	11.65
22/10/2014	18:53:35	-12.026658	135.569199	83.82	1548	283	0	6.64
22/10/2014	18:55:45	-12.026666	135.569138	62.05	756	328	0	6.69
22/10/2014	18:57:48	-12.026442	135.569107	114.95	3312	65	0	25.13
22/10/2014	18:59:52	-12.026595	135.569214	125.25	1224	83	0	20.61
22/10/2014	19:02:10	-12.026659	135.569138	72.68	4860	64	0	10.91
22/10/2014	19:04:47	-12.026756	135.568909	79.57	5184	280	0	27.14
22/10/2014	19:07:29	-12.025622	135.569748	397.69	936	164	0	155.65
22/10/2014	19:10:06	-12.026509	135.569427	95.59	540	277	0	104.63
22/10/2014	19:12:38	-12.026585	135.569229	61.52	1368	254	0	23.13
22/10/2014	19:15:07	-12.026893	135.569061	-8.63	1152	246	0	38.82
22/10/2014	19:17:33	-12.026638	135.569107	40.8	612	22	0	28.79
22/10/2014	19:19:35	-12.026836	135.569046	19	6300	258	0	22.99
22/10/2014	19:20:38	-12.026926	135.568848	19.62	1764	1	0	23.75
22/10/2014	19:21:42	-12.026711	135.569168	49.78	1188	253	0	42.22
22/10/2014	19:22:47	-12.026613	135.569107	32.27	792	209	0	12.76
22/10/2014	19:23:52	-12.026604	135.569183	37.37	792	218	0	8.33
22/10/2014	19:24:56	-12.026668	135.569305	35.07	360	231	0	15.06
22/10/2014	19:26:01	-12.026659	135.569214	15.69	900	199	0	9.95
22/10/2014	19:27:05	-12.026644	135.569214	20.42	1476	255	0	1.67
22/10/2014	19:28:11	-12.026681	135.569183	36.7	0	219	0	5.32
22/10/2014	19:29:14	-12.02661	135.569412	34.57	144	65	0	26.13
22/10/2014	19:30:17	-12.026573	135.569153	50.55	504	349	0	28.47
22/10/2014	19:31:22	-12.026542	135.569351	11.93	5688	349	0	21.81
22/10/2014	19:32:26	-12.026542	135.569229	12.3	3024	189	0	13.27
22/10/2014	19:33:52	-12.026688	135.569366	29.71	1008	164	0	22.04
22/10/2014	19:34:57	-12.026582	135.569168	43.73	1404	118	0	24.55
22/10/2014	19:36:01	-12.026288	135.569077	88.65	9612	340	0	34.16
22/10/2014	19:37:05	-12.02639	135.569183	71.67	7632	336	0	16.17
22/10/2014	19:38:31	-12.026325	135.569107	68.3	1368	309	0	10.98
22/10/2014	19:39:35	-12.026884	135.569199	-20.16	7308	170	0	62.96
22/10/2014	19:41:04	-12.026703	135.569412	21.63	2268	146	0	30.69
22/10/2014	19:42:33	-12.026381	135.569046	56.66	1404	92	0	53.54
22/10/2014	19:44:22	-12.026341	135.569061	62.55	180	229	0	4.74
22/10/2014	19:46:09	-12.026617	135.569183	29.15	2700	4	0	33.44
22/10/2014	19:48:05	-12.026434	135.56929	2.81	2520	267	0	23.44
22/10/2014	19:49:44	-12.026905	135.569519	8.38	1260	339	0	57.99
22/10/2014	19:50:50	-12.026629	135.569397	45.07	4896	239	0	33.44
22/10/2014	19:52:02	-12.026524	135.569244	19.22	3060	174	0	20.33
22/10/2014	19:53:08	-12.026596	135.56926	18.74	9576	173	0	8.19	1
22/10/2014	19:54:18	-12.026455	135.569168	33.4	10260	176	0	18.6	1
22/10/2014	19:55:23	-12.026674	135.569443	26.71	2016	318	0	38.57
22/10/2014	19:56:43	-12.027144	135.569412	14.93	4248	201	0	52.37
22/10/2014	20:00:29	-12.026761	135.569199	12.06	1332	191	0	48.48
22/10/2014	20:03:51	-12.026674	135.569214	29.92	1548	170	0	9.81
22/10/2014	20:05:13	-12.026636	135.56926	44.39	1836	350	0	6.55
22/10/2014	20:07:51	-12.026812	135.569458	46.3	1764	341	0	29.1
22/10/2014	20:10:39	-12.026853	135.569138	38.26	1332	268	0	35.1
22/10/2014	20:13:10	-12.026636	135.56926	9.17	1188	148	0	27.54
22/10/2014	20:15:37	-12.026771	135.569336	33.19	1188	13	0	17.14
22/10/2014	20:18:16	-12.02676	135.569183	42.82	1584	346	0	16.68
22/10/2014	20:21:17	-12.026737	135.56929	-52.86	5364	338	0	11.91
22/10/2014	20:23:30	-12.026739	135.569305	10.07	2880	320	0	1.65
22/10/2014	20:24:41	-12.026711	135.569168	38.42	1152	225	0	15.22
22/10/2014	20:25:47	-12.026707	135.569168	7.24	4068	224	0	0.44	1
22/10/2014	20:26:53	-12.026735	135.569122	29.67	0	0	0	5.89	1
22/10/2014	20:27:58	-12.026764	135.569122	38.22	828	64	0	3.22
22/10/2014	20:29:03	-12.026735	135.569046	36.28	1188	273	0	8.87
22/10/2014	20:30:08	-12.026701	135.569138	39.31	0	0	0	10.7
22/10/2014	20:31:14	-12.026744	135.569031	57.41	900	47	0	12.58
22/10/2014	20:32:21	-12.026649	135.569183	28.35	0	203	0	19.62
22/10/2014	20:33:29	-12.02667	135.569122	36.01	0	193	0	7.03
22/10/2014	20:34:34	-12.026695	135.569168	53.19	396	12	0	5.72
22/10/2014	20:35:40	-12.0268	135.569077	16.2	540	35	0	15.31
22/10/2014	20:36:45	-12.02673	135.569092	26.22	2628	55	0	7.95
22/10/2014	20:37:52	-12.026779	135.569031	54.04	972	310	0	8.58
22/10/2014	20:38:58	-12.026632	135.569214	113.45	2628	283	0	25.75
22/10/2014	20:40:02	-12.026632	135.569092	50.84	720	224	0	13.27
22/10/2014	20:41:07	-12.026666	135.569183	53.84	1836	71	0	10.59
22/10/2014	20:42:13	-12.026772	135.569122	44	0	0	0	13.53
22/10/2014	20:43:18	-12.026707	135.569199	44.41	288	235	0	11.06
22/10/2014	20:44:23	-12.026735	135.569077	40.03	1368	289	0	13.63
22/10/2014	20:45:29	-12.02679	135.569061	28	0	333	0	6.36
22/10/2014	20:46:39	-12.026699	135.569122	20.28	3060	295	0	12.1
22/10/2014	20:47:44	-12.026747	135.569077	18.17	0	262	0	7.24
22/10/2014	20:48:49	-12.026621	135.569016	20.86	0	66	0	15.5
22/10/2014	20:49:52	-12.026745	135.569183	28.22	1188	55	0	22.8
22/10/2014	20:50:59	-12.026734	135.569107	30.58	0	266	0	8.36
22/10/2014	20:52:03	-12.026793	135.569077	29.96	0	189	0	7.33
22/10/2014	20:53:08	-12.026707	135.569031	45.1	8388	74	0	10.79
22/10/2014	20:54:13	-12.026689	135.569016	41.92	1656	152	0	2.58
22/10/2014	20:55:17	-12.026756	135.569107	26.94	1044	350	0	12.39
22/10/2014	20:56:20	-12.0267	135.568939	60.19	576	284	0	19.3
22/10/2014	20:57:24	-12.026705	135.569107	42.13	1152	295	0	18.28
22/10/2014	20:58:28	-12.026642	135.568909	60.06	900	138	0	22.64
22/10/2014	20:59:32	-12.026702	135.569031	30.08	252	308	0	14.85
22/10/2014	21:00:38	-12.026671	135.568985	44.77	2412	9	0	6.08
22/10/2014	21:01:42	-12.026684	135.569153	33.54	0	249	0	18.33
22/10/2014	21:02:45	-12.026637	135.569061	38.13	1368	265	0	11.29
22/10/2014	21:03:49	-12.026649	135.569183	48.28	1620	149	0	13.33
22/10/2014	21:04:53	-12.026644	135.569214	39.08	252	0	0	3.42
22/10/2014	21:05:58	-12.026632	135.569122	53.84	720	104	0	10.09
22/10/2014	21:07:03	-12.026653	135.569214	39.37	0	249	0	10.27
22/10/2014	21:08:08	-12.026774	135.569077	45.03	0	46	0	20.08
22/10/2014	21:09:12	-12.026639	135.569107	47.21	360	223	0	15.36
22/10/2014	21:10:17	-12.026685	135.568985	31.02	6840	316	0	14.22
22/10/2014	21:11:21	-12.026592	135.569183	48.18	0	0	0	23.89
22/10/2014	21:12:25	-12.026546	135.568954	29.81	216	120	0	25.42
22/10/2014	21:13:29	-12.02673	135.569244	33.07	396	122	0	37.59
22/10/2014	21:14:34	-12.026608	135.569122	12.91	1620	296	0	18.98
22/10/2014	21:15:40	-12.026649	135.569122	44.44	792	230	0	4.56
22/10/2014	21:16:45	-12.026735	135.569107	26.1	8568	248	0	9.7
22/10/2014	21:17:49	-12.026706	135.568787	22.68	1224	245	0	34.95	1
22/10/2014	21:18:53	-12.026723	135.568756	16.8	540	96	0	3.87	1
22/10/2014	21:19:57	-12.026586	135.568787	37.79	4140	353	0	15.6
22/10/2014	21:21:01	-12.026685	135.568726	38.95	1800	163	0	12.85
22/10/2014	21:22:05	-12.026655	135.56842	42.36	16632	76	0	33.45	1
22/10/2014	21:23:11	-12.026631	135.568085	44.23	0	168	0	36.53	1
22/10/2014	21:24:15	-12.026741	135.567703	45.67	3816	266	0	43.31
22/10/2014	21:25:18	-12.026738	135.56778	32.56	1116	76	0	8.38	1
22/10/2014	21:26:22	-12.026772	135.567734	28.61	972	257	0	6.27	1
22/10/2014	21:27:26	-12.026747	135.567322	52.26	2844	269	0	44.89	1
22/10/2014	21:28:31	-12.026738	135.566635	39.68	1116	251	0	74.72	1
22/10/2014	21:29:39	-12.026649	135.566635	80.04	2196	165	0	9.9	1
22/10/2014	21:34:49	-12.026649	135.566635	80.04	2196	165	0	0
22/10/2014	21:43:12	-12.026623	135.569138	11.42	1296	52	0	272.23
22/10/2014	21:51:59	-12.026518	135.569061	8.91	1620	227	0	14.37
22/10/2014	21:59:17	-12.026603	135.569122	19.56	2484	92	0	11.55	1
22/10/2014	22:04:53	-12.026636	135.569138	31.78	180	280	0	4.06	1
22/10/2014	22:09:24	-12.026735	135.569214	32.98	936	345	0	13.77
22/10/2014	22:13:04	-12.026689	135.569183	33.27	756	305	0	6.13
22/10/2014	22:16:27	-12.026742	135.569138	37.35	4572	220	0	7.66
22/10/2014	22:17:30	-12.026812	135.569138	40.43	7740	335	0	7.78
22/10/2014	22:18:37	-12.026894	135.569214	44.52	1296	342	0	12.31
22/10/2014	22:19:52	-12.026662	135.569138	22.37	612	331	0	27.09
22/10/2014	22:20:57	-12.026666	135.569183	32.14	2160	295	0	4.91
22/10/2014	22:22:01	-12.026697	135.569061	24.78	612	115	0	13.71
22/10/2014	22:23:08	-12.026628	135.569153	31.72	0	6	0	12.61
22/10/2014	22:24:12	-12.026716	135.569138	31.8	1188	16	0	9.92
22/10/2014	22:25:16	-12.02674	135.569138	43.17	0	17	0	2.67
22/10/2014	22:26:20	-12.026702	135.569168	50.27	1116	78	0	5.34
22/10/2014	22:27:26	-12.026674	135.569199	37.53	0	255	0	4.59
22/10/2014	22:28:30	-12.026697	135.56926	11.07	432	199	0	7.11
22/10/2014	22:29:34	-12.02681	135.569504	16.5	1404	92	-4	29.36	1
22/10/2014	22:30:39	-12.026958	135.569046	50.47	0	140	-2	0	1
22/10/2014	22:31:43	-12.026969	135.568924	22.41	0	0	0	13.32	1
22/10/2014	22:32:49	-12.02661	135.569046	46.64	0	290	0	42.07
22/10/2014	22:33:53	-12.026701	135.569168	35.27	0	313	0	16.69
22/10/2014	22:34:56	-12.026719	135.569214	39.96	144	196	0	5.39
22/10/2014	22:36:00	-12.026753	135.569153	37.18	0	354	0	7.64
22/10/2014	22:37:04	-12.026715	135.569199	35.79	576	341	0	6.55
22/10/2014	22:38:09	-12.026659	135.56926	27.49	0	342	0	9.1
22/10/2014	22:39:14	-12.026726	135.569077	37.61	252	311	0	21.25
22/10/2014	22:40:18	-12.026661	135.569153	24.67	0	182	0	10.98
22/10/2014	22:41:22	-12.026701	135.569153	30.52	0	153	0	4.45
22/10/2014	22:42:26	-12.026676	135.569153	41.98	288	308	0	2.78	1
22/10/2014	22:43:31	-12.0267	135.569229	38.57	1044	38	0	8.69	1
22/10/2014	22:44:36	-12.026655	135.569229	38.05	0	15	0	5
22/10/2014	22:45:40	-12.02667	135.569183	28.59	0	151	0	5.27
22/10/2014	22:46:52	-12.026789	135.569168	14.83	1188	111	0	13.33
22/10/2014	22:47:58	-12.02667	135.569122	44.79	828	210	0	14.15
22/10/2014	22:49:02	-12.026664	135.569183	39.71	0	0	0	6.67
22/10/2014	22:50:05	-12.026689	135.569168	37.7	1476	125	0	3.22
22/10/2014	22:51:10	-12.026664	135.569199	43.25	0	16	0	4.37
22/10/2014	22:52:14	-12.02668	135.569168	37.31	0	62	0	3.81
22/10/2014	22:53:22	-12.02669	135.569168	30.61	2448	35	0	1.11
22/10/2014	22:54:27	-12.02669	135.569077	28.78	900	330	0	9.9
22/10/2014	22:55:32	-12.026749	135.569122	40.28	0	326	0	8.18
22/10/2014	22:56:37	-12.026672	135.569168	45.1	468	204	0	9.92
22/10/2014	22:57:42	-12.026585	135.569061	16.59	108	125	0	15.13
22/10/2014	22:58:46	-12.026649	135.569168	31.58	396	0	0	13.64
22/10/2014	22:59:50	-12.026713	135.569183	39.44	396	66	0	7.3
22/10/2014	23:00:53	-12.026703	135.569122	38.03	360	319	0	6.73
22/10/2014	23:01:57	-12.026662	135.569122	36.78	0	82	0	4.56
22/10/2014	23:03:01	-12.026663	135.569138	34.04	0	11	0	1.74
22/10/2014	23:04:05	-12.02667	135.569153	36.21	0	232	0	1.81
22/10/2014	23:05:09	-12.026646	135.569122	30.53	504	24	0	4.3
22/10/2014	23:06:13	-12.026701	135.569092	46.93	0	35	0	6.93
22/10/2014	23:07:17	-12.026683	135.569138	42.31	0	288	0	5.39
22/10/2014	23:08:21	-12.026666	135.569153	31.42	0	10	0	2.5
22/10/2014	23:09:25	-12.026651	135.569153	35.06	0	55	0	1.67
22/10/2014	23:10:29	-12.026699	135.569153	41.59	4356	33	0	5.34
22/10/2014	23:11:32	-12.026848	135.569061	74.92	1296	31	0	19.35
22/10/2014	23:12:36	-12.026808	135.569122	71.54	0	30	0	7.99
22/10/2014	23:13:41	-12.026711	135.569122	48.32	648	98	0	10.79
22/10/2014	23:14:45	-12.026649	135.569138	45.09	0	34	0	7.11
22/10/2014	23:15:48	-12.026616	135.569183	33.3	540	181	0	6.12
22/10/2014	23:16:52	-12.026749	135.569138	47.79	0	39	0	15.58
22/10/2014	23:17:56	-12.026779	135.569031	51.09	1008	231	0	12.11
22/10/2014	23:19:01	-12.026683	135.569077	37.85	468	142	0	11.79
22/10/2014	23:20:05	-12.026726	135.569199	65.75	0	325	0	14.1
22/10/2014	23:21:10	-12.026771	135.569183	69.23	684	315	0	5.3
22/10/2014	23:22:18	-12.026663	135.569183	45.27	0	35	0	12.01
22/10/2014	23:23:25	-12.026701	135.569122	40.65	0	160	0	7.87
22/10/2014	23:24:29	-12.026705	135.569153	39.98	0	293	0	3.4
22/10/2014	23:25:33	-12.02664	135.569229	19.87	216	60	0	10.98
22/10/2014	23:26:38	-12.026726	135.569122	70.51	324	311	0	15.06
22/10/2014	23:27:41	-12.026718	135.569183	60.93	756	40	0	6.69
22/10/2014	23:28:46	-12.026687	135.569183	47.93	1620	37	0	3.45
22/10/2014	23:29:54	-12.026745	135.569214	52.98	540	173	0	7.28
22/10/2014	23:30:59	-12.026772	135.569168	68.04	900	252	0	5.83
22/10/2014	23:32:03	-12.02665	135.569199	42.44	1836	312	0	13.98
22/10/2014	23:33:06	-12.026691	135.569229	42.07	1476	251	0	5.61
22/10/2014	23:34:30	-12.026685	135.569183	41.37	828	4	0	5.05
22/10/2014	23:35:37	-12.026737	135.569199	53.88	612	42	0	6.04
22/10/2014	23:36:42	-12.026544	135.569244	23.61	1296	50	0	22.01
22/10/2014	23:37:47	-12.026772	135.569107	61.16	216	334	0	29.41
22/10/2014	23:38:53	-12.026711	135.569244	66.39	288	33	0	16.37
22/10/2014	23:39:58	-12.026702	135.569138	48.54	828	27	0	11.57
22/10/2014	23:41:06	-12.026814	135.569229	83.12	504	282	0	15.91
22/10/2014	23:42:20	-12.026581	135.569183	62.4	1260	1	0	26.39
22/10/2014	23:43:29	-12.026719	135.569183	55.8	576	53	0	15.34
22/10/2014	23:44:37	-12.026853	135.569199	105.79	468	243	0	15
22/10/2014	23:45:48	-12.026777	135.569153	93.83	648	55	0	9.82
22/10/2014	23:46:57	-12.026721	135.569199	53.34	684	203	0	7.99
22/10/2014	23:48:07	-12.026685	135.569244	37.1	648	51	0	6.32
22/10/2014	23:49:21	-12.026685	135.569244	57.82	180	357	0	0
22/10/2014	23:50:30	-12.026726	135.569153	75.32	360	230	0	10.9
22/10/2014	23:51:38	-12.026754	135.569153	108.95	1296	201	0	3.11
22/10/2014	23:52:47	-12.026726	135.569077	59.95	900	226	0	8.83
22/10/2014	23:54:02	-12.026711	135.569122	87.1	720	292	0	5.17
22/10/2014	23:55:29	-12.026677	135.569229	75.38	432	184	0	12.24
22/10/2014	23:56:38	-12.026682	135.569153	72.91	1512	316	0	8.28
22/10/2014	23:57:46	-12.026758	135.569122	97.58	792	180	0	9.1
22/10/2014	23:58:54	-12.026758	135.569153	65.39	792	44	0	3.37
23/10/2014	0:00:02	-12.026726	135.569183	114.23	864	31	0	4.83
23/10/2014	0:01:10	-12.026657	135.569168	42.87	1620	284	0	7.84
23/10/2014	0:02:21	-12.026633	135.568909	87.63	288	134	0	28.29
23/10/2014	0:03:35	-12.026666	135.56897	52.52	576	235	0	7.58
23/10/2014	0:05:12	-12.026769	135.569153	59.17	972	39	0	22.96
23/10/2014	0:06:45	-12.026769	135.569153	77.95	2196	24	0	0
23/10/2014	0:08:19	-12.026613	135.569153	26.65	828	4	0	17.35
23/10/2014	0:09:40	-12.026667	135.56929	3.6	1080	31	0	16.06
23/10/2014	0:10:48	-12.026581	135.569214	25.4	720	348	0	12.64
23/10/2014	0:11:59	-12.026769	135.569229	23.98	900	297	0	20.97
23/10/2014	0:13:02	-12.026734	135.569183	16.13	1188	312	0	6.34
23/10/2014	0:14:11	-12.026684	135.569214	33.95	1476	54	0	6.5
23/10/2014	0:15:21	-12.02662	135.569153	42.89	1728	93	0	9.73
23/10/2014	0:16:29	-12.026634	135.569244	40.99	1080	158	0	10.02
23/10/2014	0:17:37	-12.026679	135.569214	41.2	1008	266	0	5.97
23/10/2014	0:18:40	-12.026781	135.569275	2.31	2124	256	0	13.14
23/10/2014	0:19:44	-12.026694	135.56929	21.27	0	66	0	9.81
23/10/2014	0:20:48	-12.026649	135.569366	37.49	0	102	0	9.66
23/10/2014	0:21:52	-12.026649	135.568985	88.48	0	102	0	41.44
23/10/2014	0:23:07	-12.026698	135.569183	44.34	2232	256	0	22.21
23/10/2014	0:24:54	-12.026653	135.569199	22.86	324	241	0	5.3
23/10/2014	0:26:10	-12.026649	135.569275	34.67	792	302	0	8.28
23/10/2014	0:27:13	-12.02669	135.569138	30.18	1188	348	0	15.58
23/10/2014	0:28:43	-12.026653	135.569275	29.98	1152	78	0	15.46
23/10/2014	0:29:58	-12.026598	135.569153	71.64	972	265	0	14.61
23/10/2014	0:31:03	-12.026735	135.569061	56.14	1008	188	0	18.23
23/10/2014	0:32:07	-12.026628	135.569077	52.88	0	69	0	12.02
23/10/2014	0:33:28	-12.026745	135.569183	40.96	1080	112	0	17.38
23/10/2014	0:34:36	-12.026709	135.568939	49.69	4320	88	0	26.84
23/10/2014	0:35:39	-12.026576	135.569611	21.96	4068	27	0	74.56
23/10/2014	0:36:43	-12.026726	135.569153	32.25	2484	54	0	52.53
23/10/2014	0:37:46	-12.026566	135.569244	36.38	3096	316	0	20.36
23/10/2014	0:38:51	-12.02668	135.569244	52.72	0	35	0	12.68
23/10/2014	0:40:02	-12.026706	135.569305	129.64	3132	249	0	7.24
23/10/2014	0:41:06	-12.026697	135.569092	32.84	720	92	0	23.19
23/10/2014	0:42:10	-12.026697	135.569214	27.43	2808	103	0	13.27
23/10/2014	0:43:14	-12.026686	135.569275	19.27	0	30	0	6.75
23/10/2014	0:44:17	-12.026727	135.569275	18.05	3024	60	0	4.56
23/10/2014	0:45:24	-12.026711	135.569214	35.99	1008	115	0	6.87
23/10/2014	0:46:32	-12.02666	135.56926	30.85	0	53	0	7.56
23/10/2014	0:47:43	-12.026663	135.569321	6.84	288	100	0	6.64
23/10/2014	0:48:50	-12.026661	135.56926	32.35	3780	95	0	6.64
23/10/2014	0:49:53	-12.026588	135.569199	68.77	2016	84	0	10.48
23/10/2014	0:50:57	-12.026599	135.569366	20.22	0	351	0	18.2
23/10/2014	0:52:01	-12.02665	135.569397	20.39	1296	49	0	6.6
23/10/2014	0:53:04	-12.026583	135.569382	51.8	756	284	0	7.63
23/10/2014	0:54:12	-12.026627	135.569229	23.17	2052	2	0	17.34
23/10/2014	0:55:22	-12.026672	135.569183	27.15	1152	335	0	7.08
23/10/2014	0:56:44	-12.026668	135.569199	13.59	936	125	0	1.8
23/10/2014	0:57:48	-12.026652	135.569275	62.25	576	320	0	8.45
23/10/2014	0:58:52	-12.026682	135.569138	52.2	1404	0	0	15.27
23/10/2014	0:59:56	-12.026628	135.569168	48.3	0	337	0	6.83
23/10/2014	1:00:59	-12.02666	135.56929	54.14	252	294	0	13.74
23/10/2014	1:02:06	-12.026632	135.56926	27.67	900	57	0	4.51
23/10/2014	1:03:12	-12.026575	135.569382	34.08	5256	45	0	14.7
23/10/2014	1:04:16	-12.026695	135.569107	44.84	2196	45	0	32.75
23/10/2014	1:05:19	-12.026649	135.56926	45.99	1692	69	0	17.41
23/10/2014	1:06:23	-12.026734	135.569183	51.84	2916	231	0	12.63
23/10/2014	1:07:29	-12.026714	135.569138	56.47	1368	96	0	5.38
23/10/2014	1:08:37	-12.02687	135.569031	2.53	1008	209	0	20.89
23/10/2014	1:09:42	-12.02669	135.569183	35.91	1656	119	0	25.96
23/10/2014	1:10:49	-12.026691	135.569107	49.92	0	55	0	8.27
23/10/2014	1:11:53	-12.026726	135.569199	48.15	1152	62	0	10.74
23/10/2014	1:12:58	-12.026868	135.568848	80.11	0	61	0	41.31
23/10/2014	1:14:02	-12.026845	135.569077	-15.9	792	195	0	25.04
23/10/2014	1:15:06	-12.026707	135.569107	40.62	792	71	0	15.69
23/10/2014	1:16:10	-12.0265	135.569397	49.26	1260	130	0	39.04
23/10/2014	1:17:14	-12.026668	135.569061	28.52	3996	72	0	41.04
23/10/2014	1:18:18	-12.026859	135.568848	35.06	684	273	0	31.43
23/10/2014	1:19:24	-12.026632	135.569351	48.21	0	70	0	60.25
23/10/2014	1:20:32	-12.026429	135.569443	106.72	2052	244	0	24.69
23/10/2014	1:21:36	-12.026659	135.569168	43.63	2016	37	0	39.35
23/10/2014	1:22:40	-12.026612	135.569366	64.43	4356	222	0	22.16
23/10/2014	1:23:47	-12.026651	135.569138	33.49	0	66	0	25.17
23/10/2014	1:24:51	-12.026751	135.56897	6.32	648	297	0	21.39
23/10/2014	1:25:55	-12.026604	135.569122	42.62	720	77	0	23.25
23/10/2014	1:27:00	-12.026668	135.569107	20.72	720	77	0	7.3
23/10/2014	1:28:04	-12.026745	135.569031	22.38	720	322	0	11.9
23/10/2014	1:29:13	-12.026711	135.56926	73.41	1404	252	0	25.19
23/10/2014	1:30:53	-12.026761	135.569138	46.67	2088	290	0	14.39
23/10/2014	1:33:25	-12.026792	135.569138	45.07	2268	217	0	3.45
23/10/2014	1:39:23	-12.026864	135.569061	61.34	2412	175	0	11.59
23/10/2014	1:44:57	-12.026654	135.569183	40.07	0	177	0	26.86
23/10/2014	1:46:07	-12.026797	135.569229	39.62	828	67	0	16.67
23/10/2014	1:47:15	-12.026582	135.569382	-13.41	0	187	0	29.13
23/10/2014	1:48:19	-12.026871	135.569122	66.13	2556	63	0	42.8
23/10/2014	1:49:24	-12.026656	135.569183	48.49	0	41	0	24.81
23/10/2014	1:50:40	-12.026621	135.569153	34.41	1116	197	0	5.08
23/10/2014	1:52:29	-12.026497	135.569244	-48.82	2016	209	0	16.97
23/10/2014	1:53:33	-12.026825	135.569138	57.38	756	122	0	38.25
23/10/2014	1:54:36	-12.02671	135.569153	33.8	3420	358	0	12.89
23/10/2014	1:55:45	-12.026815	135.569031	51.46	0	191	0	17.67
23/10/2014	1:56:54	-12.026897	135.569107	9.84	1728	202	0	12.31
23/10/2014	1:58:13	-12.025237	135.569656	-100.49	252	8	0	194
23/10/2014	1:59:21	-12.026683	135.569153	34.86	0	149	0	169.84
23/10/2014	2:00:24	-12.026387	135.56897	44.76	936	12	0	38.46
23/10/2014	2:02:05	-12.026593	135.569122	54.04	3312	19	0	28.25
23/10/2014	2:07:17	-12.025992	135.569443	-80.52	0	0	0	75.4
23/10/2014	2:12:19	-12.025992	135.569443	-80.52	0	0	0	0
23/10/2014	2:14:39	-12.027319	135.568924	20.08	6408	174	0	157.98
23/10/2014	2:19:20	-12.027608	135.568817	48.79	6444	17	0	34.18
23/10/2014	2:20:31	-12.026654	135.569199	-10.44	7452	15	0	113.92
23/10/2014	2:21:43	-12.027818	135.568726	15.14	2952	185	0	139.28
23/10/2014	2:22:57	-12.026629	135.569275	-13.96	10620	22	0	145.07
23/10/2014	2:25:32	-12.026629	135.569275	-13.96	10620	22	0	0
23/10/2014	2:29:17	-12.026737	135.569153	25.15	648	317	0	17.9
23/10/2014	2:30:48	-12.026074	135.569366	70.41	2052	200	0	77.28
23/10/2014	2:35:04	-12.026761	135.569138	34.51	396	271	0	80.31
23/10/2014	2:37:45	-12.026641	135.569168	57.46	1296	173	0	13.74
23/10/2014	2:38:52	-12.026704	135.569168	20.88	972	0	0	7.01
23/10/2014	2:39:57	-12.026693	135.569199	23.45	504	13	0	3.59
23/10/2014	2:41:03	-12.026712	135.569275	28.96	180	111	0	8.53
23/10/2014	2:42:10	-12.026794	135.569183	-53.72	576	118	0	13.54
23/10/2014	2:43:15	-12.026624	135.569138	28.06	972	113	0	19.53
23/10/2014	2:44:21	-12.026706	135.569214	-5.1	216	29	0	12.31
23/10/2014	2:45:25	-12.026614	135.569229	44.64	0	0	0	10.36
23/10/2014	2:46:30	-12.026608	135.569183	50.22	324	0	0	5.05
23/10/2014	2:47:35	-12.026567	135.569153	76.22	1224	14	0	5.61
23/10/2014	2:48:41	-12.026618	135.569199	44.82	792	121	0	7.56
23/10/2014	2:49:46	-12.026626	135.569229	55.33	720	33	0	3.38
23/10/2014	2:50:52	-12.026593	135.569214	36.67	324	265	0	4.02
23/10/2014	2:51:58	-12.026599	135.569244	53.61	468	167	0	3.33
23/10/2014	2:53:01	-12.026581	135.56926	72.92	576	100	0	2.65
23/10/2014	2:54:07	-12.026771	135.569153	2.6	180	206	0	24.12
23/10/2014	2:55:11	-12.026581	135.569199	80.48	0	0	0	21.71
23/10/2014	2:56:15	-12.02669	135.569183	-4.96	180	26	0	12.24
23/10/2014	2:57:19	-12.026654	135.569183	23.39	0	0	0	4
23/10/2014	2:58:22	-12.026686	135.569199	18.51	0	0	0	3.96
23/10/2014	2:59:27	-12.026631	135.569244	38.3	324	0	0	7.83
23/10/2014	3:00:33	-12.026664	135.569229	45.41	0	100	0	4.02
23/10/2014	3:01:40	-12.026549	135.569122	86.95	540	173	0	17.29
23/10/2014	3:02:46	-12.026685	135.569183	12.08	720	250	0	16.51
23/10/2014	3:03:54	-12.026647	135.569153	58.79	828	0	0	5.34
23/10/2014	3:04:58	-12.026731	135.569229	13.43	468	58	0	12.47
23/10/2014	3:06:03	-12.026655	135.569229	40.59	0	318	0	8.45
23/10/2014	3:07:11	-12.026744	135.569183	-84.67	0	203	0	11.09
23/10/2014	3:08:36	-12.02658	135.569275	62.31	972	202	0	20.8
23/10/2014	3:09:42	-12.026646	135.569153	35.81	108	49	0	15.16
23/10/2014	3:10:47	-12.026707	135.569199	-24.92	792	106	0	8.43
23/10/2014	3:12:08	-12.026646	135.569199	27.93	1440	209	0	6.78
23/10/2014	3:13:18	-12.026373	135.569214	136.1	396	348	0	30.4
23/10/2014	3:14:28	-12.02661	135.569199	34.93	3960	209	0	26.4
23/10/2014	3:15:31	-12.026395	135.569199	133.04	252	319	0	23.91
23/10/2014	3:16:36	-12.026549	135.56926	43.55	2412	160	0	18.36
23/10/2014	3:17:42	-12.026095	135.569519	176.46	972	89	0	57.81
23/10/2014	3:18:49	-12.02624	135.569275	153.26	1440	0	0	31.05
23/10/2014	3:20:14	-12.026141	135.569244	189.79	3420	338	0	11.51
23/10/2014	3:21:35	-12.026372	135.569046	54.94	6408	32	0	33.52
23/10/2014	3:22:39	-12.026587	135.569183	42.84	0	358	0	28.17
23/10/2014	3:23:45	-12.026429	135.56926	92.59	4968	20	0	19.46
23/10/2014	3:24:52	-12.026547	135.569214	64.82	0	43	0	14.04
23/10/2014	3:25:56	-12.026561	135.569244	40.71	2412	24	0	3.61
23/10/2014	3:27:20	-12.026518	135.569153	36.24	972	171	0	10.99
23/10/2014	3:28:45	-12.026317	135.569321	80.16	468	333	0	28.87
23/10/2014	3:30:35	-12.026585	135.569199	32.5	108	179	0	32.62
23/10/2014	3:32:08	-12.026525	135.56929	44.28	0	0	0	11.94
23/10/2014	3:33:11	-12.02666	135.569153	24.92	0	50	0	21.15
23/10/2014	3:34:18	-12.026651	135.569244	25.07	252	209	0	9.95
23/10/2014	3:35:23	-12.026578	135.569183	57.35	468	214	0	10.48
23/10/2014	3:36:29	-12.02662	135.569168	30.97	756	0	0	4.95
23/10/2014	3:37:33	-12.026591	135.569214	31.07	0	95	0	5.95
23/10/2014	3:38:38	-12.026697	135.569168	24.25	0	0	0	12.8
23/10/2014	3:39:43	-12.02675	135.569305	1.29	1008	196	0	16.02
23/10/2014	3:40:47	-12.02663	135.569214	38.34	288	209	0	16.61
23/10/2014	3:41:53	-12.026636	135.569214	47.69	0	0	0	0.67
23/10/2014	3:42:57	-12.026707	135.569168	21.31	504	158	0	9.35
23/10/2014	3:44:01	-12.026645	135.569214	24.31	1800	34	0	8.52
23/10/2014	3:45:05	-12.026688	135.569183	30.32	360	225	0	5.85
23/10/2014	3:46:10	-12.02664	135.569153	35.91	5616	225	0	6.26
23/10/2014	3:47:21	-12.026695	135.569229	19.44	3204	230	0	10.28
23/10/2014	3:48:28	-12.026774	135.568954	31	0	306	0	31.17
23/10/2014	3:49:32	-12.026987	135.569031	4.01	792	44	0	25.12
23/10/2014	3:50:36	-12.026748	135.569122	15.76	144	187	0	28.36
23/10/2014	3:51:42	-12.02676	135.568909	-22.59	0	9	0	23.2
23/10/2014	3:52:54	-12.02676	135.568909	-22.59	0	9	0	0
23/10/2014	3:53:58	-12.027103	135.568939	-72.12	75420	195	0	38.28
23/10/2014	3:55:10	-12.027103	135.568939	-72.12	75420	195	0	0
23/10/2014	3:56:20	-12.026243	135.569351	140.65	7704	22	0	105.6
23/10/2014	3:57:31	-12.026549	135.569824	140.72	15408	22	0	61.68
23/10/2014	3:59:54	-12.026549	135.569824	140.72	15408	22	0	0
23/10/2014	4:01:44	-12.026739	135.569321	77.19	2916	77	0	58.64
23/10/2014	4:02:50	-12.026916	135.56897	78.77	648	273	0	42.95
23/10/2014	4:04:02	-12.026916	135.56897	78.77	648	273	0	0
23/10/2014	4:05:12	-12.026239	135.569305	57.72	8388	274	0	83.63
23/10/2014	4:07:53	-12.026649	135.569199	35.23	144	351	0	47.02
23/10/2014	4:22:31	-12.026649	135.569199	35.23	144	351	0	0
23/10/2014	4:23:39	-12.026514	135.569275	30.97	0	44	0	17.14
23/10/2014	4:24:46	-12.026628	135.569199	39.81	0	227	0	15.13
23/10/2014	4:25:51	-12.026706	135.569138	35.62	0	0	0	10.92
23/10/2014	4:26:56	-12.026599	135.569138	24.7	0	0	0	11.9
23/10/2014	4:28:01	-12.026647	135.569244	22.84	0	55	0	12.7
23/10/2014	4:29:06	-12.026646	135.569199	42.96	0	0	0	4.9
23/10/2014	4:30:12	-12.026467	135.569336	44.54	0	223	0	24.86
23/10/2014	4:31:17	-12.026679	135.569168	32.63	1296	275	0	29.82
23/10/2014	4:32:22	-12.026607	135.569244	26.15	972	93	0	11.51
23/10/2014	4:33:27	-12.02672	135.569183	33.48	288	194	0	14.21
23/10/2014	4:34:32	-12.026711	135.569244	23.01	540	42	0	6.71
23/10/2014	4:35:36	-12.0266	135.569183	30.9	756	318	0	14.01
23/10/2014	4:36:44	-12.026719	135.569244	50.68	0	344	0	14.8
23/10/2014	4:37:53	-12.026691	135.569214	31.05	0	84	0	4.51
23/10/2014	4:38:57	-12.026684	135.569138	9.4	0	93	0	8.3
23/10/2014	4:40:04	-12.026568	135.569214	30.66	1512	341	0	15.32
23/10/2014	4:41:09	-12.026608	135.569275	25.77	2232	350	0	7.99
23/10/2014	4:42:13	-12.026637	135.569214	29.43	1980	239	0	7.38
23/10/2014	4:43:20	-12.026616	135.569153	18.04	360	85	0	7.03
23/10/2014	4:44:25	-12.026815	135.569046	65.6	576	348	0	25
23/10/2014	4:45:29	-12.026636	135.569244	52.46	3060	289	0	29.32
23/10/2014	4:46:33	-12.026663	135.569168	29.32	684	209	0	8.79
23/10/2014	4:47:37	-12.026602	135.569275	28.14	828	224	0	13.47
23/10/2014	4:48:41	-12.026669	135.569244	37	900	36	0	8.18
23/10/2014	4:49:45	-12.026579	135.569244	17.54	1404	6	0	10.01
23/10/2014	4:50:49	-12.026591	135.569244	22.9	792	341	0	1.33
23/10/2014	4:51:53	-12.026653	135.569214	44.02	3060	45	0	7.63
23/10/2014	4:52:57	-12.026689	135.569244	45.68	216	171	0	5.16
23/10/2014	4:54:01	-12.026572	135.569321	37.35	432	98	0	15.47
23/10/2014	4:55:05	-12.026617	135.569229	34.74	828	286	0	11.19
23/10/2014	4:56:12	-12.02662	135.569229	38.52	1008	78	0	0.33
23/10/2014	4:57:24	-12.026672	135.569046	-7.93	1116	89	0	20.72
23/10/2014	4:58:35	-12.026545	135.569153	0.26	720	25	0	18.3
23/10/2014	4:59:42	-12.02662	135.56926	35.19	0	10	0	14.32
23/10/2014	5:00:45	-12.026614	135.569443	83.98	396	0	0	19.91
23/10/2014	5:01:49	-12.026639	135.569489	101.52	1116	232	0	5.72
23/10/2014	5:02:54	-12.026615	135.569412	70.75	396	336	0	8.79
23/10/2014	5:03:58	-12.026599	135.569244	43.14	1296	343	0	18.36
23/10/2014	5:05:03	-12.026661	135.569199	18.83	144	219	0	8.45
23/10/2014	5:06:09	-12.02671	135.569214	37.13	0	20	0	5.69
23/10/2014	5:07:31	-12.026653	135.569031	-9.98	540	193	0	20.89
23/10/2014	5:08:37	-12.02667	135.569275	44.11	432	23	0	26.6
23/10/2014	5:09:42	-12.026596	135.569214	32.91	1080	226	0	10.57
23/10/2014	5:10:47	-12.026669	135.569321	36.1	2448	244	0	14.19
23/10/2014	5:11:51	-12.026603	135.569183	26.24	2088	285	0	16.71
23/10/2014	5:12:56	-12.026664	135.569153	29.02	252	324	0	7.53
23/10/2014	5:14:01	-12.026698	135.569153	-0.12	612	62	0	3.78
23/10/2014	5:15:09	-12.026624	135.569183	33.54	612	355	0	8.85
23/10/2014	5:16:16	-12.026646	135.569244	22.07	612	1	0	7.07
23/10/2014	5:17:28	-12.026784	135.56929	73.9	2160	191	0	16.14
23/10/2014	5:18:37	-12.026684	135.569199	46.77	1440	295	0	14.89
23/10/2014	5:19:46	-12.026737	135.569229	61.62	1296	289	0	6.74
23/10/2014	5:20:55	-12.026647	135.569183	25	0	220	0	11.19
23/10/2014	5:22:00	-12.026388	135.569534	47.37	1404	306	0	47.82
23/10/2014	5:23:31	-12.026614	135.56897	-25.01	864	70	0	66.29
23/10/2014	5:24:37	-12.026619	135.569382	51.57	648	29	0	44.81
23/10/2014	5:25:41	-12.026653	135.56926	46.09	144	27	0	13.8
23/10/2014	5:26:45	-12.026759	135.569153	-26.99	1152	182	0	16.56
23/10/2014	5:27:59	-12.026571	135.569244	-10.19	648	349	0	23.13
23/10/2014	5:29:11	-12.026527	135.569427	45.2	3996	308	0	20.49
23/10/2014	5:30:22	-12.026749	135.569244	8.52	972	24	0	31.71
23/10/2014	5:31:30	-12.026693	135.569138	-0.94	0	206	0	13.1
23/10/2014	5:32:36	-12.02665	135.569244	29.9	0	205	0	12.48
23/10/2014	5:33:45	-12.026415	135.569229	18.31	4428	359	0	26.18
23/10/2014	5:35:02	-12.026682	135.569229	15.71	648	59	0	29.69
23/10/2014	5:36:11	-12.026899	135.569016	-16.52	1620	354	0	33.45
23/10/2014	5:37:26	-12.026567	135.569183	31.96	2880	94	0	41.14
23/10/2014	5:39:06	-12.026497	135.569305	98.46	2916	352	0	15.38
23/10/2014	5:40:54	-12.02614	135.569382	326.96	1188	33	0	40.57
23/10/2014	5:43:01	-12.026766	135.568771	-77.48	1620	37	0	96.23
23/10/2014	5:45:08	-12.026632	135.569061	23.56	5184	180	0	34.88
23/10/2014	5:47:01	-12.02647	135.569305	140.11	0	13	0	32.07
23/10/2014	5:48:30	-12.026701	135.569183	4.74	1188	239	0	28.91
23/10/2014	5:50:28	-12.026666	135.569199	-0.05	0	0	0	4.26
23/10/2014	5:52:50	-12.026699	135.568909	0.53	1764	306	0	31.75
23/10/2014	5:54:52	-12.026608	135.569107	11.71	936	95	0	23.79
23/10/2014	5:55:57	-12.026577	135.568802	-3.74	1296	278	0	33.35
23/10/2014	5:57:34	-12.026694	135.569534	24.42	11736	270	0	80.66
23/10/2014	5:59:05	-12.026574	135.56926	36.42	0	251	0	32.65
23/10/2014	6:00:09	-12.026604	135.569199	11.24	2952	221	0	7.43
23/10/2014	6:01:13	-12.026686	135.569107	-3.96	2880	104	0	13.54
23/10/2014	6:02:18	-12.026603	135.569107	8.98	612	56	0	9.23
23/10/2014	6:03:23	-12.026649	135.569107	11.66	1152	315	0	5.11
23/10/2014	6:04:27	-12.026594	135.569061	17.37	360	319	0	7.9
23/10/2014	6:05:31	-12.02659	135.569061	-35.87	864	85	0	0.44
23/10/2014	6:06:38	-12.026592	135.569214	25.98	0	92	0	16.64
23/10/2014	6:07:42	-12.026594	135.569229	60.9	3456	283	0	1.65
23/10/2014	6:08:46	-12.026456	135.56926	100.57	1080	85	0	15.71
23/10/2014	6:09:51	-12.026525	135.569305	77.85	0	223	0	9.1
23/10/2014	6:10:55	-12.026671	135.568863	-12.43	72	119	0	50.74	1
23/10/2014	6:12:01	-12.026642	135.568741	32.62	828	83	0	13.65	1
23/10/2014	6:13:05	-12.026652	135.56871	19.23	1404	93	0	3.55
23/10/2014	6:14:10	-12.026663	135.568741	27.65	1152	85	0	3.59
23/10/2014	6:15:15	-12.026728	135.568649	-5.61	1260	328	0	12.34
23/10/2014	6:16:19	-12.026648	135.568634	-11.24	1692	279	0	9.04
23/10/2014	6:17:23	-12.026632	135.56868	7.52	1908	258	0	5.31
23/10/2014	6:18:31	-12.026641	135.568726	23.96	972	190	0	5.1
23/10/2014	6:19:35	-12.026649	135.568832	61.02	4176	276	0	11.56
23/10/2014	6:20:41	-12.026628	135.568588	18.11	684	295	0	26.64
23/10/2014	6:21:45	-12.026554	135.568787	43.52	720	198	0	23.15
23/10/2014	6:22:49	-12.026626	135.568451	31.56	4392	271	0	37.41
23/10/2014	6:23:53	-12.026613	135.567978	16.83	2736	274	0	51.46	1
23/10/2014	6:24:58	-12.026842	135.567871	30.42	828	173	0	28	1
23/10/2014	6:26:03	-12.026731	135.567062	19.92	3240	337	0	88.84	1
23/10/2014	6:27:07	-12.026524	135.566895	24.46	2376	79	0	29.32	1
23/10/2014	6:28:12	-12.026476	135.56694	62.71	2340	312	0	7.24
23/10/2014	6:29:19	-12.026515	135.566788	14.05	252	335	0	17.09
23/10/2014	6:30:27	-12.026447	135.56691	-19.51	396	121	0	15.27
23/10/2014	6:31:32	-12.026517	135.566742	-26.53	864	224	0	19.86
23/10/2014	6:32:36	-12.026384	135.566635	47.25	6084	68	0	18.82
23/10/2014	6:33:42	-12.026145	135.566376	28.79	7056	213	0	38.73
23/10/2014	6:34:46	-12.026198	135.566544	31.31	0	72	0	19.2
23/10/2014	6:35:51	-12.026228	135.566681	84.12	17964	254	0	15.27	1
23/10/2014	6:37:01	-12.026114	135.566742	63.24	1404	237	0	14.31	1
23/10/2014	6:38:05	-12.026289	135.566605	17.5	720	359	0	24.51
23/10/2014	6:39:10	-12.026718	135.567307	17.64	11808	83	0	90.02	1
23/10/2014	6:40:15	-12.026688	135.569077	29.3	0	223	0	192.52	1
23/10/2014	6:41:23	-12.026735	135.569183	46.43	2412	309	0	12.66
23/10/2014	6:42:27	-12.026661	135.569107	29.6	216	164	0	11.66
23/10/2014	6:43:31	-12.026582	135.569275	68.15	1512	250	0	20.27
23/10/2014	6:44:35	-12.026587	135.569305	90.84	2196	242	0	3.31
23/10/2014	6:45:39	-12.026399	135.569519	150.09	2556	237	0	31.28
23/10/2014	6:46:44	-12.026565	135.569183	51.03	792	233	0	40.94
23/10/2014	6:47:48	-12.0266	135.568832	9.92	324	72	0	38.37
23/10/2014	6:49:03	-12.026659	135.569061	12.53	324	222	0	25.75
23/10/2014	6:50:12	-12.026671	135.568726	-31.44	468	259	0	36.46	1
23/10/2014	6:51:19	-12.027011	135.56871	59.13	0	146	0	37.85	1
23/10/2014	6:52:24	-12.028207	135.569214	4.27	1260	251	0	143.84	1
23/10/2014	6:53:29	-12.027739	135.569901	19.32	4572	97	0	91.05	1
23/10/2014	6:54:34	-12.027667	135.570236	29.92	1116	69	0	37.3	1
23/10/2014	6:55:39	-12.027579	135.570313	1.11	0	229	0	12.88
23/10/2014	6:56:43	-12.02767	135.570358	-16.55	6588	239	0	11.24
23/10/2014	6:57:49	-12.02757	135.56955	10.84	20772	285	0	88.57	1
23/10/2014	6:58:53	-12.026601	135.567841	-7.23	504	59	0	214.83	1
23/10/2014	7:00:18	-12.025628	135.56929	417.99	1440	233	0	191.15	1
23/10/2014	7:01:23	-12.026799	135.567795	-19.39	504	0	0	208.3	1
23/10/2014	7:02:27	-12.02673	135.567947	17.16	648	252	0	18.22	1
23/10/2014	7:03:31	-12.026679	135.568008	42.32	252	280	0	8.73
23/10/2014	7:04:35	-12.026628	135.568024	-6.13	4104	76	0	5.93
23/10/2014	7:05:40	-12.026551	135.568634	63.37	4284	82	0	66.89
23/10/2014	7:06:44	-12.026937	135.568283	-109.32	1584	174	0	57.44	1
23/10/2014	7:07:59	-12.026703	135.569031	-24.38	792	272	0	85.41	1
23/10/2014	7:09:03	-12.026723	135.568954	-18.29	612	327	0	8.66	1
23/10/2014	7:10:25	-12.026814	135.569504	12.81	11916	84	0	60.66
23/10/2014	7:11:30	-12.026772	135.569016	-48.14	5004	242	0	53.28
23/10/2014	7:12:35	-12.026766	135.568954	-43.64	936	69	0	6.78
23/10/2014	7:13:47	-12.026777	135.568344	-85.83	720	260	0	66.35
23/10/2014	7:15:23	-12.026629	135.569153	29.61	216	45	0	89.51
23/10/2014	7:16:28	-12.026801	135.569061	50.76	1764	111	0	21.58
23/10/2014	7:17:32	-12.02667	135.569107	38.52	0	288	0	15.4
23/10/2014	7:18:36	-12.026633	135.569138	26.76	0	0	0	5.32
23/10/2014	7:19:40	-12.026655	135.569138	31.53	0	327	0	2.45
23/10/2014	7:20:44	-12.026647	135.569153	26.68	0	0	0	1.86
23/10/2014	7:21:48	-12.026606	135.569107	31.78	0	0	0	6.77
23/10/2014	7:22:52	-12.02667	135.569077	32.42	0	0	0	7.83
23/10/2014	7:23:56	-12.026687	135.569244	41.12	0	0	0	18.26
23/10/2014	7:25:00	-12.026628	135.569122	30.94	0	0	0	14.8
23/10/2014	7:26:04	-12.026671	135.569183	32.42	0	42	0	8.18
23/10/2014	7:27:07	-12.02667	135.569183	31.88	3816	244	0	0.11
23/10/2014	7:28:11	-12.026752	135.569244	44.71	1656	53	0	11.28
23/10/2014	7:29:15	-12.026622	135.569107	24.59	0	0	0	20.76
23/10/2014	7:30:19	-12.026697	135.569168	38.45	0	0	0	10.66
23/10/2014	7:31:23	-12.02667	135.569122	35.68	0	0	0	5.83
23/10/2014	7:32:27	-12.026659	135.569122	31.96	0	124	0	1.22
23/10/2014	7:33:31	-12.02668	135.569183	34.89	0	0	0	7.03
23/10/2014	7:34:34	-12.026702	135.569168	41.05	900	224	0	2.94
23/10/2014	7:35:38	-12.026828	135.569122	72.67	0	0	0	14.88
23/10/2014	7:36:42	-12.026777	135.569153	54.31	0	12	0	6.6
23/10/2014	7:37:46	-12.026685	135.56926	38.4	1476	74	0	15.49
23/10/2014	7:38:50	-12.026684	135.569092	36.68	252	304	0	18.27
23/10/2014	7:39:54	-12.02668	135.569153	30.21	0	0	0	6.65
23/10/2014	7:40:58	-12.026694	135.569092	34.54	0	0	0	6.81
23/10/2014	7:42:02	-12.026612	135.569199	24.7	0	0	0	14.78
23/10/2014	7:43:06	-12.026759	135.569183	47.09	0	0	0	16.44
23/10/2014	7:44:10	-12.026669	135.569168	31.4	0	129	0	10.14
23/10/2014	7:45:14	-12.026641	135.569229	28.27	0	21	0	7.33
23/10/2014	7:46:18	-12.026707	135.569092	36.84	0	0	0	16.61
23/10/2014	7:47:22	-12.026662	135.569214	31.31	396	24	0	14.18
23/10/2014	7:48:26	-12.026758	135.569077	49.77	0	218	0	18.33
23/10/2014	7:49:30	-12.02678	135.569107	57.77	0	127	0	4.08
23/10/2014	7:50:34	-12.026666	135.569153	37.02	0	48	0	13.63
23/10/2014	7:51:38	-12.026748	135.569061	49.02	0	0	0	13.54
23/10/2014	7:52:42	-12.026647	135.568985	24.47	252	208	0	13.94
23/10/2014	7:53:46	-12.026747	135.569	46.38	252	8	0	11.24
23/10/2014	7:54:50	-12.026696	135.569168	34.77	864	83	0	19.13
23/10/2014	7:55:54	-12.02666	135.569046	27.3	396	353	0	13.86
23/10/2014	7:56:58	-12.026708	135.569107	37.35	0	159	0	8.51
23/10/2014	7:58:02	-12.02667	135.569168	37.36	0	0	0	7.87
23/10/2014	7:59:06	-12.0267	135.569214	52.93	1044	334	0	6.01
23/10/2014	8:00:10	-12.026843	135.569153	72.22	576	230	0	17.23
23/10/2014	8:01:14	-12.026567	135.569168	18.01	216	143	0	30.73
23/10/2014	8:02:18	-12.02668	135.569061	33.08	0	0	0	17.13
23/10/2014	8:03:22	-12.026746	135.569214	45.12	684	55	0	18.19
23/10/2014	8:04:26	-12.026674	135.569092	41.48	288	69	0	15.5
23/10/2014	8:05:31	-12.02662	135.569199	26.42	612	78	0	13.09
23/10/2014	8:06:55	-12.026741	135.569336	69.54	5364	322	0	20.08
23/10/2014	8:08:00	-12.026673	135.569122	20.51	11196	103	0	24.47
23/10/2014	8:09:04	-12.026689	135.569183	21.06	1764	0	0	6.87
23/10/2014	8:10:13	-12.026642	135.569046	5.17	1476	335	0	15.79
23/10/2014	8:11:18	-12.026735	135.569199	34.14	2268	358	0	19.59
23/10/2014	8:12:43	-12.026678	135.569183	14.99	1152	348	0	6.57
23/10/2014	8:14:16	-12.026567	135.569046	-17.11	5580	9	0	19.35
23/10/2014	8:15:33	-12.026575	135.569336	47.36	288	79	0	31.55
23/10/2014	8:16:47	-12.026715	135.569138	45.12	3240	250	0	26.57
23/10/2014	8:17:52	-12.026533	135.568924	51.36	3024	151	0	30.84
23/10/2014	8:18:56	-12.026659	135.569153	42.63	2844	167	0	28.58
23/10/2014	8:20:01	-12.026505	135.569214	44.76	3528	264	0	18.36
23/10/2014	8:21:07	-12.026597	135.568909	33.06	4212	84	0	34.71
23/10/2014	8:22:18	-12.026595	135.569061	71.6	1980	258	0	16.53
23/10/2014	8:23:24	-12.026643	135.569077	10.14	1656	126	0	5.61
23/10/2014	8:24:54	-12.026709	135.568619	25.34	3492	251	0	50.35
23/10/2014	8:26:29	-12.02657	135.568695	-0.89	720	347	0	17.53
23/10/2014	8:28:14	-12.026702	135.569031	48.99	432	226	0	39.38
23/10/2014	8:29:47	-12.026604	135.569199	42.84	1656	144	0	21.27
23/10/2014	8:30:51	-12.026693	135.569138	25.45	0	0	0	11.91
23/10/2014	8:31:57	-12.026663	135.569153	34.53	612	0	0	3.71
23/10/2014	8:33:06	-12.026662	135.569122	14.7	504	212	0	3.37
23/10/2014	8:34:10	-12.026665	135.569138	24.15	0	0	0	1.77
23/10/2014	8:35:14	-12.026649	135.569168	23.96	0	0	0	3.72
23/10/2014	8:36:18	-12.026605	135.569229	41.1	0	0	0	8.24
23/10/2014	8:37:22	-12.026635	135.569168	24.26	0	0	0	7.43
23/10/2014	8:38:26	-12.026608	135.569168	31.74	0	0	0	3
23/10/2014	8:39:30	-12.026636	135.569153	34.33	0	0	0	3.51
23/10/2014	8:40:34	-12.026645	135.569153	31.06	0	0	0	1
23/10/2014	8:41:38	-12.026672	135.569092	18.56	0	60	0	7.28
[truncated: 1,522 more rows]
