# Supplementary material for: A preliminary study to estimate contact rates between free-roaming domestic dogs using novel miniature cameras
Source: PLoS One. 2017 Jul 27;12(7):e0181859. doi: 10.1371/journal.pone.0181859 (PMC5547700; doi:10.1371/journal.pone.0181859)
Supplement: S1 Data — (ZIP) [file pone.0181859.s001.zip › Galiwinku_111.csv]

Date	Time	Latitude	Longitude	Altitude	Speed	Course	Type	Distance	Essential
17/10/2014	8:49:35	-34.031792	150.656815	99.78	72	80	-2	0	1
17/10/2014	8:49:40	-34.031788	150.656815	99.58	0	80	0	0.44	1
17/10/2014	8:49:46	-34.031788	150.656815	99.58	0	80	0	0	1
17/10/2014	8:49:52	-34.031788	150.656815	99.58	0	80	0	0	1
17/10/2014	8:49:58	-34.031788	150.656815	99.58	0	80	0	0	1
17/10/2014	8:50:04	-34.031788	150.656815	99.58	0	80	0	0	1
17/10/2014	8:50:10	-34.031788	150.656815	99.58	0	80	0	0	1
17/10/2014	8:50:15	-34.031788	150.656815	99.58	0	80	0	0	1
17/10/2014	8:50:21	-34.031788	150.656815	99.58	0	80	0	0	1
17/10/2014	8:50:28	-34.031788	150.656815	99.58	0	80	0	0	1
17/10/2014	8:50:34	-34.031788	150.656815	99.58	0	80	0	0	1
17/10/2014	8:50:40	-34.031788	150.656815	99.58	0	80	0	0	1
17/10/2014	8:50:45	-34.031788	150.656815	99.58	0	80	0	0	1
17/10/2014	8:50:52	-34.031788	150.656815	99.58	0	80	0	0	1
17/10/2014	8:50:58	-34.031788	150.656815	99.58	0	80	0	0	1
17/10/2014	8:51:04	-34.031788	150.656815	99.58	0	80	0	0	1
17/10/2014	8:51:10	-34.031788	150.656815	99.58	0	80	0	0	1
17/10/2014	8:51:15	-34.031788	150.656815	99.58	0	80	0	0	1
17/10/2014	8:51:22	-34.031788	150.656815	99.58	0	80	0	0	1
17/10/2014	8:51:28	-34.031788	150.656815	99.58	0	80	0	0	1
17/10/2014	8:51:34	-34.031811	150.65683	99.58	0	80	0	2.91	1
17/10/2014	8:51:40	-34.031811	150.65683	99.58	0	80	0	0	1
17/10/2014	8:51:46	-34.031811	150.65683	99.58	0	80	0	0	1
17/10/2014	8:51:51	-34.031811	150.65683	99.58	0	80	0	0	1
17/10/2014	8:51:58	-34.031815	150.656815	99.44	540	80	0	1.45	1
17/10/2014	8:52:04	-34.031811	150.656815	99.47	0	80	0	0.44	1
17/10/2014	8:52:10	-34.031811	150.656815	99.47	0	80	0	0	1
17/10/2014	8:52:15	-34.031811	150.656815	99.47	0	80	0	0	1
17/10/2014	8:52:22	-34.031811	150.656815	99.47	0	80	0	0	1
17/10/2014	8:52:27	-34.031811	150.656815	99.47	0	80	0	0	1
17/10/2014	8:52:34	-34.031811	150.656815	99.47	0	80	0	0	1
17/10/2014	8:52:39	-34.031811	150.656815	99.47	0	80	0	0	1
17/10/2014	8:52:45	-34.031811	150.656815	99.47	0	80	0	0	1
17/10/2014	8:52:51	-34.031811	150.656815	99.47	0	80	0	0	1
17/10/2014	8:52:57	-34.031811	150.656815	99.47	0	80	0	0	1
17/10/2014	8:53:04	-34.031837	150.656815	103.2	108	80	0	2.89	1
17/10/2014	8:53:09	-34.031841	150.656815	103.32	0	80	0	0.44	1
17/10/2014	8:53:15	-34.031841	150.656815	103.32	0	80	-4	0	1
20/10/2014	13:22:10	-34.031841	150.656815	103.32	0	80	-2	0	1
20/10/2014	13:27:15	-33.889904	151.200043	-25.14	252	350	0	52527.46
20/10/2014	13:29:09	-33.889805	151.199951	5.53	14544	267	0	13.9	1
20/10/2014	14:21:16	-33.889805	151.199951	5.53	14544	267	0	0
20/10/2014	14:23:33	-33.890186	151.200089	-29.38	2016	216	0	44.24	1
20/10/2014	14:27:03	-33.89006	151.200134	-36.14	4356	95	0	14.61
20/10/2014	14:28:13	-33.89006	151.200134	-36.14	4356	95	0	0
20/10/2014	14:31:39	-33.890259	151.200104	-41.64	0	0	0	22.3
20/10/2014	14:42:00	-33.890259	151.200104	-41.64	0	0	0	0
20/10/2014	14:44:01	-33.888382	151.195938	625.66	0	0	0	437.53
20/10/2014	14:46:31	-33.888382	151.195938	625.66	0	0	0	0
20/10/2014	14:49:55	-33.889961	151.199799	3.16	720	113	0	397.29
20/10/2014	14:50:59	-33.890022	151.200104	-3.41	4320	292	0	28.96
20/10/2014	14:53:08	-33.890205	151.200043	-23	2628	138	0	21.11
20/10/2014	14:56:10	-33.88995	151.200073	-7.29	3708	97	0	28.49
20/10/2014	15:02:14	-33.889725	151.199081	113.9	0	0	0	94.92
20/10/2014	15:08:05	-33.889774	151.199371	66.38	5148	35	0	27.32
20/10/2014	15:14:00	-33.890049	151.199677	42.41	1260	298	0	41.63
20/10/2014	15:21:55	-33.89024	151.200256	-28.84	0	0	0	57.51
20/10/2014	15:29:27	-33.891785	151.198715	29.3	720	154	0	223.04
20/10/2014	15:35:44	-33.89159	151.199661	56.64	612	349	0	89.97	1
20/10/2014	15:36:49	-33.8923	151.2005	30.2	22896	203	0	110.59	1
20/10/2014	15:37:53	-33.896652	151.199203	15.75	25596	162	0	498.51	1
20/10/2014	15:38:59	-33.900936	151.200821	11.29	936	81	0	499.22	1
20/10/2014	15:40:02	-33.901283	151.200958	-0.35	1260	26	0	40.6	1
20/10/2014	15:41:08	-33.904697	151.202621	6.31	0	178	0	409.47	1
20/10/2014	15:42:12	-33.906788	151.20285	12.46	45792	186	0	233.47	1
20/10/2014	15:43:17	-33.909523	151.20256	39.26	0	113	0	305.29	1
20/10/2014	15:44:21	-33.913265	151.201172	31.37	56520	197	0	435.36	1
20/10/2014	15:45:23	-33.920181	151.197769	25.92	36288	218	0	830.66	1
20/10/2014	15:46:27	-33.921185	151.196838	12.86	1044	57	0	140.86	1
20/10/2014	15:47:30	-33.921322	151.19519	0.39	33588	284	0	152.82	1
20/10/2014	15:48:32	-33.921459	151.191742	7.01	46188	182	0	318.51	1
20/10/2014	15:49:34	-33.924408	151.190292	75.65	828	31	0	354.16	1
20/10/2014	15:50:37	-33.926598	151.1884	26.49	11160	211	0	299.62	1
20/10/2014	15:51:39	-33.927952	151.187225	27.1	15948	192	0	185.53	1
20/10/2014	15:52:47	-33.929886	151.186783	10.58	9936	191	0	218.88	1
20/10/2014	15:53:51	-33.930458	151.186646	-37.89	576	171	0	64.85	1
20/10/2014	15:54:54	-33.930546	151.186615	13.94	2016	19	0	10.19	1
20/10/2014	15:55:57	-33.931965	151.18663	20.88	4284	139	0	157.79
20/10/2014	15:57:01	-33.931881	151.186218	0.06	8424	252	0	39.14	1
20/10/2014	15:58:10	-33.934082	151.181671	13.84	26532	265	0	485.67	1
20/10/2014	15:59:15	-33.934185	151.180923	45.91	1476	153	0	69.95	1
20/10/2014	16:00:19	-33.934063	151.180191	-7.23	0	219	0	68.88	1
20/10/2014	16:01:27	-33.933983	151.179901	77.69	540	265	0	28.19
20/10/2014	16:02:31	-33.933697	151.180054	30.93	0	47	0	34.79
20/10/2014	16:03:35	-33.933956	151.18013	54	0	182	0	29.64
20/10/2014	16:04:50	-33.933758	151.179794	-3.21	9036	91	0	38.02
20/10/2014	16:06:15	-33.934063	151.180359	60.61	828	52	0	62.19
20/10/2014	16:07:19	-33.93425	151.181	131.97	2016	252	0	62.69
20/10/2014	16:08:34	-33.934013	151.179916	139.58	1980	214	0	103.42
20/10/2014	16:09:38	-33.934273	151.179764	40.54	3492	76	0	32.13
20/10/2014	16:10:56	-33.933693	151.179886	26.99	1368	121	0	65.47
20/10/2014	16:11:59	-33.934093	151.17981	30.59	2304	203	0	45.03
20/10/2014	16:13:20	-33.933525	151.18042	102.59	900	224	0	84.59
20/10/2014	16:14:24	-33.933815	151.180161	72.57	5040	285	0	40.13
20/10/2014	16:15:38	-33.933945	151.180252	145.4	1332	64	0	16.72
20/10/2014	16:16:42	-33.93383	151.180038	56	1800	31	0	23.52
20/10/2014	16:17:58	-33.933712	151.180191	101.02	1404	16	0	19.27
20/10/2014	16:19:20	-33.933807	151.180298	122.9	1548	171	0	14.46
20/10/2014	16:20:32	-33.93375	151.180237	46.81	2340	150	0	8.48
20/10/2014	16:21:36	-33.934399	151.179977	115.96	5292	172	0	76.05
20/10/2014	16:22:53	-33.933937	151.179886	62.49	360	226	0	52.05
20/10/2014	16:23:57	-33.933907	151.179932	4.22	0	160	0	5.4
20/10/2014	16:25:06	-33.9338	151.179932	84.39	2016	186	0	11.9
20/10/2014	16:26:10	-33.933815	151.179214	-58.68	2700	265	0	66.26
20/10/2014	16:27:14	-33.933678	151.179733	24.79	0	254	0	50.25
20/10/2014	16:28:17	-33.933601	151.17981	44.37	3420	328	0	11.13
20/10/2014	16:29:26	-33.933987	151.179932	21.77	1332	185	0	44.37
20/10/2014	16:30:29	-33.934044	151.18013	36.81	2268	355	0	19.34
20/10/2014	16:31:33	-33.933853	151.180191	33.86	0	293	0	21.97
20/10/2014	16:32:36	-33.933647	151.179977	67.62	1908	116	0	30.24
20/10/2014	16:33:41	-33.933697	151.179916	7.83	0	268	0	7.91
20/10/2014	16:34:44	-33.933601	151.179901	15.46	936	265	0	10.76
20/10/2014	16:35:46	-33.933952	151.179855	8.28	2304	217	0	39.26
20/10/2014	16:36:49	-33.93388	151.179901	0.97	0	281	0	9.06
20/10/2014	16:37:57	-33.933853	151.179779	-32.22	1872	293	0	11.65
20/10/2014	16:39:01	-33.933868	151.179901	2.68	0	120	0	11.38
20/10/2014	16:40:05	-33.933517	151.180038	70.69	4464	157	0	41.02
20/10/2014	16:41:09	-33.933933	151.179779	-20.81	0	98	0	52.06
20/10/2014	16:42:13	-33.934029	151.179947	10.29	0	21	0	18.82
20/10/2014	16:43:23	-33.934235	151.179825	14.94	792	8	0	25.52
20/10/2014	16:44:27	-33.934147	151.179672	-29.74	0	103	0	17.18
20/10/2014	16:45:30	-33.934082	151.179947	51.64	0	257	0	26.38
20/10/2014	16:46:34	-33.934456	151.179642	20.62	900	117	0	50.21	1
20/10/2014	16:47:36	-33.934677	151.179123	10.48	2304	201	0	53.82	1
20/10/2014	16:48:43	-33.934296	151.178986	16.68	6732	29	0	44.21	1
20/10/2014	16:49:58	-33.935989	151.177826	25.8	0	0	0	216.54	1
20/10/2014	16:51:55	-33.934814	151.178024	27.48	0	0	0	131.92
20/10/2014	16:55:55	-33.934814	151.178024	27.48	0	0	0	0
20/10/2014	16:57:25	-33.935867	151.177795	64.34	3744	95	0	118.98
20/10/2014	16:59:00	-33.934799	151.178452	26.41	1296	32	0	133.33
20/10/2014	17:00:50	-33.934799	151.178452	26.41	1296	32	0	0	1
20/10/2014	17:03:50	-33.934586	151.178818	-28.71	1764	194	0	41.24	1
20/10/2014	17:06:29	-33.934425	151.17894	-2.05	0	165	0	21.15
20/10/2014	17:07:31	-33.934814	151.178558	39.85	1656	0	0	55.79
20/10/2014	17:08:39	-33.934509	151.178787	19.05	2304	347	0	39.96
20/10/2014	17:09:42	-33.933952	151.179108	-73.99	1872	81	0	68.65
20/10/2014	17:10:46	-33.934578	151.178955	-19.54	1764	180	0	71.02
20/10/2014	17:12:11	-33.934666	151.178772	-24.96	1908	253	0	19.51
20/10/2014	17:13:46	-33.934372	151.178696	0.16	1656	188	0	33.43
20/10/2014	17:15:29	-33.934608	151.178802	-2.57	936	354	0	28
20/10/2014	17:16:47	-33.934551	151.178955	-4.22	0	219	0	15.47
20/10/2014	17:18:02	-33.934654	151.178772	1.95	3168	195	0	20.4
20/10/2014	17:19:10	-33.9342	151.178909	-65.05	1152	30	0	52.04
20/10/2014	17:20:13	-33.934616	151.178879	0.88	3600	14	0	46.34
20/10/2014	17:21:20	-33.934261	151.178894	-40.01	900	2	0	39.5
20/10/2014	17:22:26	-33.934216	151.178925	-59.45	4248	14	0	5.76
20/10/2014	17:23:34	-33.934387	151.178879	-3.02	828	18	0	19.48
20/10/2014	17:24:43	-33.934143	151.179047	-39.75	3456	87	0	31.25
20/10/2014	17:25:51	-33.934307	151.178879	-31.88	144	286	0	23.93
20/10/2014	17:26:58	-33.934689	151.178879	1	0	35	0	42.48
20/10/2014	17:28:06	-33.934334	151.178726	-9.85	540	14	0	41.92
20/10/2014	17:29:14	-33.933975	151.17894	-16.03	252	5	0	44.53
20/10/2014	17:30:57	-33.934418	151.17897	61.17	36	25	0	49.34
20/10/2014	17:32:08	-33.934933	151.178955	35.47	468	213	0	57.28
20/10/2014	17:36:54	-33.934933	151.178955	35.47	468	213	0	0
20/10/2014	17:38:24	-33.934361	151.177963	21.48	3888	38	0	111.45	1
20/10/2014	17:39:26	-33.934475	151.177338	2.44	1044	223	0	59.04	1
20/10/2014	17:40:50	-33.934982	151.177231	80.54	3060	98	0	57.23	1
20/10/2014	17:42:20	-33.935509	151.177231	-16.68	0	0	0	58.6	1
20/10/2014	17:46:20	-33.935097	151.177353	-116.56	0	0	0	47.17
20/10/2014	17:50:50	-33.93557	151.177032	-31.78	792	10	0	60.36
20/10/2014	19:04:33	-33.93557	151.177032	-31.78	792	10	0	0
20/10/2014	19:12:09	-33.935837	151.177689	34.78	7056	338	-4	67.49	1
21/10/2014	10:41:56	-33.935253	151.177536	40.21	1476	340	-2	0	1
21/10/2014	10:44:22	-12.019554	135.569839	36.4	6264	162	0	2905309.84
21/10/2014	10:49:32	-12.020082	135.570084	27.32	2844	338	0	64.47	1
21/10/2014	10:55:17	-12.024118	135.565613	31.18	396	0	0	661.7	1
21/10/2014	10:56:34	-12.026679	135.565445	39.15	35028	189	0	285.36	1
21/10/2014	11:00:53	-12.030366	135.568726	26.56	1728	236	0	543.51	1
21/10/2014	11:09:58	-12.030366	135.568726	26.56	1728	236	0	0
21/10/2014	11:14:31	-12.030239	135.56839	116.62	360	125	0	39.17	1
21/10/2014	11:16:27	-12.030239	135.56839	116.62	360	125	0	0
21/10/2014	11:21:50	-12.030557	135.568344	197.19	7488	138	0	35.71
21/10/2014	11:27:12	-12.030291	135.568481	120.32	1008	266	0	33.12
21/10/2014	11:32:55	-12.030375	135.568588	146.61	936	104	0	14.92
21/10/2014	11:37:23	-12.030231	135.566757	-38.73	38700	290	0	199.77	1
21/10/2014	11:41:32	-12.030606	135.565506	76.79	936	267	0	142.3	1
21/10/2014	11:44:46	-12.031725	135.565399	1.27	13896	280	0	124.97
21/10/2014	11:45:50	-12.031559	135.565002	2.91	1980	325	0	46.95
21/10/2014	11:46:54	-12.031424	135.564957	49.48	648	257	0	15.79
21/10/2014	11:48:03	-12.031503	135.564957	29.56	1296	341	0	8.78
21/10/2014	11:49:12	-12.031471	135.565002	-96.15	180	350	0	6.05
21/10/2014	11:50:24	-12.031401	135.564926	-69.47	468	36	0	11.35	1
21/10/2014	11:51:46	-12.029634	135.564667	-4.36	27972	11	0	198.49	1
21/10/2014	11:52:51	-12.025374	135.565399	-7.51	16200	15	0	480.33	1
21/10/2014	11:53:57	-12.02424	135.565582	84.35	0	135	0	127.66	1
21/10/2014	11:55:01	-12.024173	135.565598	5.05	972	246	0	7.65
21/10/2014	11:56:06	-12.024309	135.565735	64.04	180	281	0	21.23
21/10/2014	11:57:16	-12.024222	135.565857	106.3	576	96	0	16.42
21/10/2014	11:58:21	-12.023758	135.565567	30.33	21384	357	0	60.47	1
21/10/2014	11:59:26	-12.021367	135.564423	19.29	21240	26	0	293.54	1
21/10/2014	12:00:33	-12.021038	135.564728	122.06	252	0	0	49.38	1
21/10/2014	12:01:39	-12.021014	135.564697	43.81	216	0	0	4.3	1
21/10/2014	12:02:46	-12.02101	135.564667	41.56	288	161	0	3.29
21/10/2014	12:03:55	-12.020953	135.564651	33.52	108	0	0	6.57
21/10/2014	12:04:58	-12.021029	135.564697	25.08	792	152	0	9.82
21/10/2014	12:06:09	-12.021043	135.564728	88.31	432	161	0	3.71
21/10/2014	12:07:13	-12.021091	135.564713	144.92	1008	259	0	5.58
21/10/2014	12:08:18	-12.020943	135.564713	60.78	936	146	0	16.46
21/10/2014	12:09:24	-12.019889	135.565033	32.04	26208	47	0	122.26	1
21/10/2014	12:10:29	-12.021054	135.566086	36.76	1800	261	0	172.91	1
21/10/2014	12:11:33	-12.020926	135.565948	41.01	180	103	0	20.68	1
21/10/2014	12:12:37	-12.021015	135.565994	31.41	3204	299	0	11.09
21/10/2014	12:13:43	-12.020952	135.566177	58.68	324	63	0	21.1
21/10/2014	12:14:53	-12.021194	135.566162	34.82	16776	174	0	26.96
21/10/2014	12:16:05	-12.022383	135.566956	28.88	936	86	0	157.91
21/10/2014	12:17:11	-12.022368	135.56694	40.84	288	96	0	2.41
21/10/2014	12:18:16	-12.022319	135.567001	1.62	684	79	0	8.58	1
21/10/2014	12:19:21	-12.022435	135.56694	27.41	3456	277	0	14.5	1
21/10/2014	12:20:25	-12.023124	135.566864	54.01	6480	225	0	77.06	1
21/10/2014	12:21:30	-12.024206	135.565643	37.71	1260	224	0	179.19	1
21/10/2014	12:22:37	-12.028606	135.565063	52.81	35064	190	0	493.31	1
21/10/2014	12:23:42	-12.0306	135.568054	19.71	11772	127	0	393.66	1
21/10/2014	12:24:49	-12.030807	135.568115	-0.5	432	207	0	23.95	1
21/10/2014	12:25:53	-12.030747	135.56813	21.31	144	302	0	6.87
21/10/2014	12:26:57	-12.030846	135.568161	-12.97	1224	261	0	11.51
21/10/2014	12:28:02	-12.030853	135.568207	-37.87	612	358	0	5.06
21/10/2014	12:29:06	-12.030753	135.568146	36.73	540	313	0	12.95
21/10/2014	12:30:09	-12.030727	135.568222	14.04	288	132	0	8.76
21/10/2014	12:31:14	-12.030775	135.568176	13.07	540	302	0	7.32
21/10/2014	12:32:19	-12.030797	135.568222	8.04	288	260	0	5.57
21/10/2014	12:33:23	-12.030788	135.56813	32.32	936	319	0	10.06
21/10/2014	12:34:27	-12.030791	135.568161	38.15	0	0	0	3.39
21/10/2014	12:35:31	-12.030782	135.5681	32.45	0	0	0	6.71
21/10/2014	12:36:36	-12.030677	135.568069	28.65	7416	311	0	12.15
21/10/2014	12:37:41	-12.030224	135.568481	38.06	180	239	0	67.42	1
21/10/2014	12:38:45	-12.029959	135.568512	29.96	2844	73	0	29.66	1
21/10/2014	12:39:49	-12.030019	135.568268	-7.7	3420	89	0	27.36
21/10/2014	12:40:53	-12.030004	135.568405	21.66	3456	87	0	14.99
21/10/2014	12:41:58	-12.029984	135.568604	47.86	3996	288	0	21.76
21/10/2014	12:43:25	-12.030013	135.568268	23.59	1476	286	0	36.68
21/10/2014	12:44:29	-12.030083	135.568298	30.53	4392	289	0	8.44
21/10/2014	12:45:39	-12.030544	135.567993	32.56	6516	204	0	61.06	1
21/10/2014	12:47:04	-12.027042	135.565247	60.4	36288	7	0	490.73	1
21/10/2014	12:48:08	-12.024589	135.566391	73.13	972	138	0	299.8	1
21/10/2014	12:49:18	-12.024447	135.566605	20.52	576	252	0	28.12	1
21/10/2014	12:50:30	-12.024509	135.566376	35.54	2196	292	0	25.84
21/10/2014	12:51:34	-12.024459	135.566422	53.12	1476	214	0	7.48
21/10/2014	12:52:39	-12.024639	135.566208	35.96	360	284	0	30.7
21/10/2014	12:53:48	-12.024543	135.566284	42.99	648	340	0	13.5
21/10/2014	12:54:53	-12.024536	135.566238	43.66	1368	104	0	5.06
21/10/2014	12:56:00	-12.024548	135.566345	46.26	0	105	0	11.71
21/10/2014	12:57:04	-12.02457	135.566238	60.11	1044	253	0	11.89
21/10/2014	12:58:12	-12.024548	135.566406	35.89	6732	339	0	18.43
21/10/2014	12:59:24	-12.026002	135.565704	57.06	27360	208	0	178.8	1
21/10/2014	13:00:37	-12.031681	135.564499	42.61	13608	189	0	644.93	1
21/10/2014	13:01:42	-12.032085	135.564224	15.58	0	300	0	53.97	1
21/10/2014	13:02:46	-12.032064	135.564194	17.98	0	304	0	4.01
21/10/2014	13:03:51	-12.03205	135.564194	28.2	0	0	0	1.56
21/10/2014	13:04:57	-12.032065	135.564163	19.49	0	315	0	3.76
21/10/2014	13:06:01	-12.032032	135.564194	32.31	72	41	0	4.98
21/10/2014	13:07:05	-12.032001	135.564209	30.5	216	32	0	3.81
21/10/2014	13:08:10	-12.032031	135.564194	28.63	324	284	0	3.71
21/10/2014	13:09:14	-12.03194	135.564133	31.94	1008	109	0	12.1
21/10/2014	13:10:19	-12.031984	135.564316	42.26	324	253	0	20.49
21/10/2014	13:11:24	-12.032086	135.564331	56.27	1188	295	0	11.46
21/10/2014	13:12:29	-12.032041	135.564194	23.61	2700	34	0	15.72
21/10/2014	13:13:33	-12.032065	135.564102	15.99	864	251	0	10.35
21/10/2014	13:14:45	-12.032189	135.564392	13.3	540	105	0	34.42
21/10/2014	13:15:59	-12.032215	135.564224	-11.76	1800	336	0	18.5
21/10/2014	13:17:04	-12.032104	135.564117	10.92	864	107	0	16.96
21/10/2014	13:18:09	-12.032014	135.564102	26.85	2016	342	0	10.14
21/10/2014	13:19:14	-12.031918	135.564056	48.54	396	160	0	11.79
21/10/2014	13:20:18	-12.031924	135.564011	15.8	5364	292	0	4.94
21/10/2014	13:21:23	-12.031937	135.563965	3.57	2628	255	0	5.21
21/10/2014	13:22:29	-12.031948	135.563934	9.75	0	116	0	3.59
21/10/2014	13:23:34	-12.031991	135.56398	7.23	0	208	0	6.92
21/10/2014	13:25:03	-12.031989	135.564026	3.76	936	115	0	5.01
21/10/2014	13:26:10	-12.030749	135.564484	11.5	18288	11	0	146.6	1
21/10/2014	13:27:16	-12.02677	135.565353	63.21	23724	11	0	452.43	1
21/10/2014	13:28:21	-12.024171	135.565552	71.09	1368	121	0	289.8	1
21/10/2014	13:29:27	-12.02409	135.565613	39.54	19296	11	0	11.19	1
21/10/2014	13:30:33	-12.023349	135.567871	40.55	29772	97	0	259.02	1
21/10/2014	13:31:39	-12.023526	135.568924	41.52	3024	208	0	116.2	1
21/10/2014	13:32:43	-12.02376	135.568985	18.91	1512	333	0	26.85	1
21/10/2014	13:33:47	-12.023564	135.568787	53.98	0	0	0	30.64
21/10/2014	13:34:52	-12.023577	135.568787	44.5	1116	20	0	1.45
21/10/2014	13:35:57	-12.02361	135.568863	51.89	468	301	0	9.04
21/10/2014	13:37:01	-12.023613	135.568756	50.63	1368	0	0	11.64
21/10/2014	13:38:06	-12.023597	135.568893	36.29	0	224	0	15.01
21/10/2014	13:39:11	-12.023222	135.56691	46.11	17568	306	0	219.66	1
21/10/2014	13:40:15	-12.022571	135.566879	65.01	2952	193	0	72.47	1
21/10/2014	13:41:19	-12.022369	135.565964	28.28	10512	343	0	102.02	1
21/10/2014	13:42:25	-12.021156	135.564743	55.77	684	254	0	189.28	1
21/10/2014	13:43:34	-12.020946	135.564636	35.45	0	343	0	26.09	1
21/10/2014	13:44:40	-12.021195	135.564667	61	0	33	0	27.89
21/10/2014	13:45:47	-12.021149	135.564651	56.78	504	355	0	5.4
21/10/2014	13:46:53	-12.021051	135.564697	90.2	1152	298	0	11.99
21/10/2014	13:47:58	-12.021067	135.564651	68.35	0	12	0	5.31
21/10/2014	13:49:03	-12.021048	135.564682	68.44	468	147	0	3.98
21/10/2014	13:50:08	-12.021102	135.564636	48.98	0	250	0	7.82
21/10/2014	13:51:13	-12.020967	135.56456	52.17	1368	101	0	17.14
21/10/2014	13:52:19	-12.021065	135.564667	28.62	1476	317	0	15.94
21/10/2014	13:53:24	-12.021203	135.564926	33.99	108	260	0	32.08
21/10/2014	13:54:29	-12.021143	135.564667	69.3	1188	24	0	28.95
21/10/2014	13:55:33	-12.021883	135.565811	7.42	16272	95	0	149.17	1
21/10/2014	13:56:39	-12.024538	135.566849	45.82	9432	37	0	316.07	1
21/10/2014	13:57:44	-12.0244	135.567032	60.27	1512	222	0	25.13	1
21/10/2014	13:58:50	-12.024465	135.567001	26.31	2628	286	0	7.98
21/10/2014	13:59:55	-12.023513	135.568298	27.82	13536	36	0	176.36	1
21/10/2014	14:01:00	-12.021791	135.569901	41.22	17604	7	0	258.95	1
21/10/2014	14:02:04	-12.021656	135.569717	64.7	1692	111	0	25.02	1
21/10/2014	14:03:09	-12.02178	135.569717	59.61	288	355	0	13.79
21/10/2014	14:04:15	-12.021819	135.569717	63.88	288	44	0	4.34
21/10/2014	14:05:20	-12.021589	135.569778	93.01	2376	287	0	26.42
21/10/2014	14:06:25	-12.021573	135.569901	88.78	0	320	0	13.49
21/10/2014	14:07:30	-12.02148	135.569702	70.11	1476	178	0	23.99
21/10/2014	14:08:36	-12.021369	135.569702	91.53	1044	322	0	12.34
21/10/2014	14:09:41	-12.021544	135.569305	28.46	1584	108	0	47.36
21/10/2014	14:10:50	-12.021847	135.56955	53.63	1116	191	0	42.95
21/10/2014	15:52:30	-12.021847	135.56955	53.63	1116	191	0	0
21/10/2014	15:54:46	-12.021949	135.569733	45.06	1872	21	0	22.91
21/10/2014	15:56:14	-12.021757	135.569809	17.46	648	209	0	22.89
21/10/2014	15:58:43	-12.021745	135.569794	15.4	252	98	0	2.11
21/10/2014	16:00:51	-12.021856	135.569809	18.93	1008	158	0	12.45
21/10/2014	16:03:02	-12.021881	135.569763	29.47	360	73	0	5.72
21/10/2014	16:04:45	-12.021911	135.569794	30.6	0	158	0	4.74
21/10/2014	16:05:50	-12.021928	135.569855	36.01	0	0	0	6.9
21/10/2014	16:06:55	-12.021881	135.569778	28.17	0	2	0	9.87
21/10/2014	16:08:00	-12.021857	135.569778	26.75	0	110	0	2.67
21/10/2014	16:09:05	-12.021911	135.569763	29.7	0	205	0	6.22
21/10/2014	16:10:10	-12.021841	135.569794	24.08	0	206	0	8.48
21/10/2014	16:11:15	-12.02195	135.569778	32.33	684	319	0	12.24
21/10/2014	16:12:20	-12.021894	135.569794	28.32	0	347	0	6.47
21/10/2014	16:13:25	-12.021955	135.569794	34.53	0	134	0	6.78
21/10/2014	16:14:30	-12.02197	135.569824	36.87	0	132	0	3.66
21/10/2014	16:15:35	-12.021939	135.569794	34.97	0	15	0	4.75
21/10/2014	16:16:44	-12.021974	135.569855	41.46	936	0	0	7.69
21/10/2014	16:17:49	-12.02199	135.569809	34.98	0	355	0	5.31
21/10/2014	16:18:53	-12.021858	135.569794	22.4	0	0	0	14.77
21/10/2014	16:19:58	-12.022033	135.569824	36.98	504	344	0	19.73
21/10/2014	16:21:03	-12.021939	135.569809	24.41	216	134	0	10.58
21/10/2014	16:22:08	-12.022045	135.569824	34.85	900	180	0	11.9
21/10/2014	16:23:13	-12.021983	135.569809	34.59	0	226	0	7.08
21/10/2014	16:24:18	-12.021845	135.569763	30.53	720	354	0	16.14
21/10/2014	16:25:23	-12.021894	135.569778	31.03	180	129	0	5.69
21/10/2014	16:26:28	-12.021932	135.569778	33.02	180	16	0	4.23
21/10/2014	16:27:33	-12.02191	135.569794	33.86	0	205	0	3
21/10/2014	16:28:38	-12.021936	135.569794	41.57	0	39	0	2.89
21/10/2014	16:29:42	-12.021905	135.569794	39.28	0	0	0	3.45
21/10/2014	16:30:47	-12.021946	135.569809	30.2	0	167	0	4.84
21/10/2014	16:31:52	-12.021889	135.56987	44.52	0	318	0	9.18
21/10/2014	16:32:57	-12.021908	135.569824	45.27	0	155	0	5.43
21/10/2014	16:34:02	-12.021914	135.569839	45.71	0	290	0	1.76
21/10/2014	16:35:06	-12.02191	135.569809	42.48	900	149	0	3.29
21/10/2014	16:36:12	-12.021861	135.569763	25.19	1044	159	0	7.4
21/10/2014	16:37:16	-12.021936	135.569839	42.73	0	0	0	11.74
21/10/2014	16:38:21	-12.021921	135.56987	55.36	0	211	0	3.76
21/10/2014	16:39:25	-12.021935	135.569885	51.68	0	0	0	2.25
21/10/2014	16:40:29	-12.02192	135.569794	41.38	0	0	0	10.04
21/10/2014	16:41:33	-12.021966	135.569931	64.58	0	23	0	15.75
21/10/2014	16:42:37	-12.021914	135.569824	40.72	0	0	0	12.99
21/10/2014	16:43:41	-12.021966	135.569778	42.89	0	0	0	7.65
21/10/2014	16:44:45	-12.021892	135.569794	34.25	0	0	0	8.41
21/10/2014	16:45:50	-12.021897	135.569748	24.49	0	210	0	5.03
21/10/2014	16:46:54	-12.021836	135.569794	27.78	0	0	0	8.43
21/10/2014	16:47:58	-12.021996	135.569778	42.26	0	0	0	17.88
21/10/2014	16:49:03	-12.022012	135.569778	40.37	0	154	0	1.78
21/10/2014	16:50:07	-12.021886	135.569809	30.46	0	0	0	14.41
21/10/2014	16:51:11	-12.021909	135.569778	34.39	0	0	0	4.23
21/10/2014	16:52:16	-12.02187	135.569794	33.12	0	256	0	4.67
21/10/2014	16:53:21	-12.021957	135.569794	40.27	0	200	0	9.67
21/10/2014	16:54:26	-12.021926	135.569809	38.43	0	187	0	3.81
21/10/2014	16:55:30	-12.02199	135.569778	43.18	828	159	0	7.87
21/10/2014	16:56:36	-12.021913	135.569794	37.17	0	36	0	8.74
21/10/2014	16:57:40	-12.021978	135.569763	38.17	0	0	0	7.98
21/10/2014	16:58:45	-12.02192	135.569778	37.53	0	22	0	6.65
21/10/2014	16:59:50	-12.02177	135.569519	37.99	720	273	0	32.74
21/10/2014	17:00:56	-12.021824	135.569672	49.85	0	119	0	17.69
21/10/2014	17:02:00	-12.021744	135.56958	41.58	1728	301	0	13.39
21/10/2014	17:03:05	-12.021814	135.569611	26.93	0	91	0	8.48
21/10/2014	17:04:11	-12.021602	135.569427	-19.62	2844	102	0	30.92
21/10/2014	17:05:39	-12.023355	135.570557	286.13	2160	163	0	230.43
21/10/2014	17:06:55	-12.021724	135.569565	11.91	972	86	0	211.02
21/10/2014	17:10:01	-12.021774	135.569672	49.46	1728	228	0	12.9
21/10/2014	17:12:44	-12.021893	135.569672	-2.3	4104	169	0	13.23
21/10/2014	17:14:38	-12.021787	135.569809	78.22	540	354	0	19
21/10/2014	17:17:05	-12.021747	135.56958	31.76	1692	186	0	25.3
21/10/2014	17:18:18	-12.021689	135.569519	16.86	6516	310	0	9.25
21/10/2014	17:20:45	-12.021774	135.569565	43.5	0	0	0	10.69
21/10/2014	17:23:50	-12.021578	135.569489	-70.87	6012	302	0	23.31
21/10/2014	17:26:56	-12.022009	135.569748	75.96	4536	83	0	55.59
21/10/2014	17:29:22	-12.021357	135.569717	30.91	2556	128	0	72.58
21/10/2014	17:30:28	-12.021877	135.570084	43.77	3384	260	0	70.26
21/10/2014	17:31:33	-12.022031	135.569977	50.58	3240	200	0	20.7	1
21/10/2014	17:32:41	-12.022324	135.569794	53.43	1692	12	0	38.18	1
21/10/2014	17:33:48	-12.022209	135.569626	46.02	0	215	0	22.3
21/10/2014	17:34:54	-12.022234	135.569794	27.98	180	148	0	18.48
21/10/2014	17:36:05	-12.022226	135.569458	-39.46	4032	166	0	36.55
21/10/2014	17:37:10	-12.022082	135.569962	47.95	2700	79	0	57.1
21/10/2014	17:38:15	-12.021837	135.570145	106.39	4248	204	0	33.74
21/10/2014	17:39:22	-12.021854	135.569901	30.65	1332	278	0	26.6
21/10/2014	17:40:33	-12.021932	135.569962	61.09	180	211	0	10.92
21/10/2014	17:41:39	-12.021676	135.569824	62.26	0	351	0	32.18
21/10/2014	17:42:45	-12.022138	135.569687	105.19	2304	1	0	53.49
21/10/2014	17:43:49	-12.021736	135.569748	54.15	864	224	0	45.19	1
21/10/2014	17:46:55	-12.021652	135.569641	31.02	1872	15	0	14.92	1
21/10/2014	17:50:14	-12.021652	135.569641	31.02	1872	15	0	0
21/10/2014	17:53:35	-12.021693	135.56958	68.14	864	81	0	8.05
21/10/2014	17:54:40	-12.02167	135.569504	37.86	1440	243	0	8.65
21/10/2014	17:55:48	-12.021889	135.569611	57.57	396	0	0	26.99
21/10/2014	17:56:52	-12.021672	135.569748	81.8	1404	298	0	28.36
21/10/2014	17:57:59	-12.021776	135.56955	92.23	792	180	0	24.44
21/10/2014	17:59:04	-12.021836	135.569626	58.03	1296	161	0	10.62
21/10/2014	18:00:09	-12.021821	135.569626	100.98	1224	223	0	1.67
21/10/2014	18:01:57	-12.022042	135.569687	59.04	1872	81	0	25.45
21/10/2014	18:03:26	-12.021884	135.569595	44.05	972	74	0	20.22
21/10/2014	18:05:20	-12.021742	135.569672	12.18	360	224	0	17.87
21/10/2014	18:07:18	-12.021985	135.569672	58.78	2412	148	0	27.02
21/10/2014	18:09:29	-12.021612	135.569565	51.45	540	35	0	43.08
21/10/2014	18:11:15	-12.021837	135.569641	35.4	0	255	0	26.35
21/10/2014	18:12:20	-12.021723	135.569611	55.47	1728	222	0	13.09
21/10/2014	18:13:28	-12.021782	135.569641	46.85	0	319	0	7.33
21/10/2014	18:14:33	-12.021665	135.569611	43.38	0	348	0	13.41
21/10/2014	18:15:38	-12.021806	135.569641	44.86	576	71	0	16.01
21/10/2014	18:16:43	-12.021809	135.569656	45.71	2268	244	0	1.67
21/10/2014	18:17:49	-12.021624	135.56958	75.9	3888	58	0	22.17
21/10/2014	18:18:54	-12.021762	135.56958	43.34	540	7	0	15.34
21/10/2014	18:19:59	-12.021614	135.569595	73.08	36	16	0	16.54
21/10/2014	18:21:04	-12.021673	135.569672	70.11	1656	94	0	10.64
21/10/2014	18:22:11	-12.021777	135.569534	53.44	0	145	0	18.95
21/10/2014	18:23:16	-12.021713	135.56955	59.14	720	0	0	7.33
21/10/2014	18:24:27	-12.021759	135.569519	2.67	2304	12	0	6.13
21/10/2014	18:25:59	-12.02187	135.56958	18.11	1872	146	0	14.01
21/10/2014	18:27:04	-12.021832	135.569458	90.04	468	17	0	13.92
21/10/2014	18:28:08	-12.021923	135.569565	45.13	792	198	0	15.42
21/10/2014	18:29:44	-12.021821	135.569565	69	1044	182	0	11.34
21/10/2014	18:30:55	-12.021825	135.569656	24.31	252	62	0	9.91
21/10/2014	18:32:00	-12.02161	135.569717	1.76	4212	227	0	24.81
21/10/2014	18:33:06	-12.021793	135.569687	42.27	1296	239	0	20.61
21/10/2014	18:34:10	-12.021739	135.569702	-10.31	1440	139	0	6.22
21/10/2014	18:35:18	-12.02178	135.569519	31.39	324	43	0	20.42
21/10/2014	18:36:23	-12.021967	135.569458	55.41	828	279	0	21.83
21/10/2014	18:37:26	-12.021992	135.56958	57.21	612	267	0	13.56
21/10/2014	18:38:29	-12.021918	135.569473	45.59	3852	23	0	14.25
21/10/2014	18:39:41	-12.021922	135.569611	41.92	720	215	0	15.01
21/10/2014	18:40:53	-12.022262	135.569321	82.32	612	163	0	49.23
21/10/2014	18:41:57	-12.021879	135.569595	45.78	4068	41	0	51.98
21/10/2014	18:43:02	-12.022024	135.569473	57.86	864	67	0	20.88
21/10/2014	18:44:28	-12.022022	135.569473	77.43	1980	205	0	0.22
21/10/2014	18:45:56	-12.021925	135.569595	57.96	936	157	0	17.1
21/10/2014	18:47:47	-12.021906	135.569717	25.87	972	102	0	13.44
21/10/2014	18:49:30	-12.021977	135.569656	47.16	1188	131	0	10.31
21/10/2014	18:50:34	-12.021891	135.569611	44.17	1188	71	0	10.74
21/10/2014	18:51:38	-12.02182	135.569595	44.42	1116	38	0	8.08
21/10/2014	18:52:43	-12.021839	135.569443	61.12	0	244	0	16.67
21/10/2014	18:53:48	-12.021871	135.569565	45.81	0	63	0	13.74
21/10/2014	18:54:53	-12.021872	135.56955	55.55	1116	222	0	1.64
21/10/2014	18:55:59	-12.021873	135.56955	53.28	0	7	0	0.11
21/10/2014	18:57:03	-12.021876	135.569534	49.51	1008	6	0	1.77
21/10/2014	18:58:09	-12.021881	135.569534	43.05	0	0	0	0.56
21/10/2014	18:59:14	-12.021885	135.569565	59.65	0	262	0	3.4
21/10/2014	19:00:19	-12.021848	135.569489	53.6	0	65	0	9.23
21/10/2014	19:01:22	-12.021824	135.569458	57.76	432	88	0	4.3
21/10/2014	19:02:26	-12.021865	135.569504	45.69	468	0	0	6.77
21/10/2014	19:03:31	-12.021844	135.56955	44.23	0	65	0	5.52
21/10/2014	19:04:35	-12.021865	135.569458	55.55	0	80	0	10.27
21/10/2014	19:05:41	-12.021851	135.569626	28.6	0	345	0	18.34
21/10/2014	19:06:45	-12.021877	135.569641	18.98	720	261	0	3.32
21/10/2014	19:07:51	-12.02175	135.569534	68.51	864	247	0	18.3
21/10/2014	19:15:07	-12.02175	135.569534	68.51	864	247	0	0
21/10/2014	19:16:11	-12.021828	135.569519	48.82	0	0	0	8.83
21/10/2014	19:17:16	-12.021756	135.569641	60.32	0	0	0	15.5
21/10/2014	19:18:21	-12.021747	135.569672	49.7	180	156	0	3.52
21/10/2014	19:19:24	-12.021841	135.569595	49.03	972	138	0	13.39
21/10/2014	19:20:28	-12.021831	135.569595	40.99	1404	306	0	1.11
21/10/2014	19:21:33	-12.021762	135.569717	59.28	1476	0	0	15.33
21/10/2014	19:22:39	-12.021754	135.569687	63.9	0	204	0	3.38
21/10/2014	19:23:44	-12.021706	135.569794	49	432	227	0	12.8
21/10/2014	19:24:49	-12.022012	135.56955	9.6	0	212	0	43.15
21/10/2014	19:25:53	-12.021898	135.569687	20.23	468	202	0	19.56
21/10/2014	19:26:57	-12.021831	135.569656	35.24	0	275	0	8.18
21/10/2014	19:28:01	-12.021896	135.569595	43.23	0	65	0	9.81
21/10/2014	19:29:06	-12.021885	135.569641	41.25	432	270	0	5.15
21/10/2014	19:30:11	-12.021956	135.569702	10.21	612	142	0	10.31
21/10/2014	19:31:15	-12.022038	135.569687	62.46	1728	3	0	9.26
21/10/2014	19:32:22	-12.021808	135.569595	60.04	684	70	0	27.46
21/10/2014	19:33:27	-12.021996	135.569489	27.03	1548	158	0	23.87
21/10/2014	19:34:31	-12.02187	135.569473	49.04	468	219	0	14.12
21/10/2014	19:35:35	-12.021713	135.569656	27.38	216	10	0	26.47
21/10/2014	19:36:41	-12.021779	135.569778	72.32	0	8	0	15.16
21/10/2014	19:37:49	-12.022003	135.569275	48.41	0	246	0	60.11
21/10/2014	19:38:58	-12.021902	135.569443	65.31	396	24	0	21.45
21/10/2014	19:46:22	-12.021902	135.569443	65.31	396	24	0	0
21/10/2014	19:47:39	-12.021996	135.569458	56.37	540	76	0	10.58
21/10/2014	19:48:44	-12.021821	135.569672	60.13	720	53	0	30.34
21/10/2014	19:49:51	-12.021894	135.569519	63.05	936	70	0	18.51
21/10/2014	19:50:56	-12.021849	135.569519	68.3	900	59	0	5
21/10/2014	19:52:01	-12.022027	135.569336	27.16	1872	236	0	28.07
21/10/2014	19:53:13	-12.021773	135.569595	72.09	900	42	0	39.89
21/10/2014	19:54:25	-12.021811	135.569565	52.51	900	53	0	5.34
21/10/2014	19:55:35	-12.021857	135.569504	73.61	4788	214	0	8.38
21/10/2014	19:56:40	-12.021771	135.569687	83.11	2160	42	0	22.08
21/10/2014	19:58:14	-12.021587	135.569778	81.53	540	64	0	22.73
21/10/2014	19:59:39	-12.021914	135.569504	62.31	864	359	0	47.01
21/10/2014	20:00:58	-12.021941	135.569443	59.35	396	67	0	7.28
21/10/2014	20:02:05	-12.021918	135.569458	51.54	3672	239	0	3.03
21/10/2014	20:03:09	-12.021708	135.569839	117.32	2232	263	0	47.56
21/10/2014	20:04:15	-12.021707	135.569656	67.6	0	36	0	19.9
21/10/2014	20:05:19	-12.021896	135.569504	48.04	0	0	0	26.74
21/10/2014	20:06:26	-12.021534	135.569901	88.4	0	76	0	59.03
21/10/2014	20:07:30	-12.021975	135.568832	29.24	1944	247	0	126.18
21/10/2014	20:08:38	-12.021789	135.56955	61.85	1368	88	0	80.78
21/10/2014	20:09:42	-12.021791	135.569656	53	1080	312	0	11.53
21/10/2014	20:10:46	-12.021824	135.569534	63.49	612	242	0	13.77
21/10/2014	20:11:54	-12.02192	135.569443	52.03	216	40	0	14.56
21/10/2014	20:13:01	-12.021705	135.569733	78.74	0	52	0	39.58
21/10/2014	20:14:08	-12.021864	135.56958	57.49	0	119	0	24.28
21/10/2014	20:15:16	-12.021769	135.569733	83.74	0	39	0	19.71
21/10/2014	20:16:20	-12.021982	135.569565	78.67	972	40	0	29.91
21/10/2014	20:17:23	-12.021906	135.569565	70.84	1584	63	0	8.45
21/10/2014	20:18:28	-12.021801	135.569672	64.21	1152	63	0	16.48
21/10/2014	20:19:31	-12.021975	135.569321	31.33	1476	236	0	42.8
21/10/2014	20:20:34	-12.02193	135.569504	26.78	3420	80	0	20.52
21/10/2014	20:21:37	-12.022022	135.56929	27.09	4284	240	0	25.42
21/10/2014	20:22:40	-12.021894	135.569336	23.2	864	233	0	15.09
21/10/2014	20:23:44	-12.021637	135.570206	75.34	5580	57	0	98.84
21/10/2014	20:24:48	-12.021583	135.570313	82.93	9612	72	0	13.09
21/10/2014	20:26:12	-12.021278	135.570496	105.18	1440	244	0	39.32
21/10/2014	20:27:15	-12.021974	135.569489	40.87	4824	239	0	134.1
21/10/2014	20:28:20	-12.021742	135.569748	48.68	252	249	0	38.2
21/10/2014	20:29:23	-12.021791	135.569748	56.83	1116	16	0	5.45
21/10/2014	20:30:30	-12.021735	135.569885	47.84	0	55	0	16.15
21/10/2014	20:31:34	-12.02212	135.569168	16.53	3060	242	0	88.96
21/10/2014	20:32:38	-12.02156	135.570282	82.44	1800	248	0	136.22
21/10/2014	20:33:42	-12.021606	135.570145	82.03	2412	242	0	15.75
21/10/2014	20:35:05	-12.021671	135.569733	67.43	2592	230	0	45.39
21/10/2014	20:36:09	-12.0218	135.569595	49.77	396	58	0	20.76
21/10/2014	20:37:13	-12.021813	135.569717	30.98	504	160	0	13.35
21/10/2014	20:38:18	-12.021874	135.569702	16.24	180	192	0	6.98
21/10/2014	20:39:21	-12.021765	135.569595	45.15	1440	249	0	16.8
21/10/2014	20:40:25	-12.021776	135.56987	78.09	1512	261	0	29.93
21/10/2014	20:41:28	-12.021628	135.569824	60.19	1044	242	0	17.2
21/10/2014	20:42:31	-12.021567	135.570007	52.16	1476	81	0	21.03
21/10/2014	20:43:38	-12.021603	135.569977	68.84	1548	0	0	5.16
21/10/2014	20:44:45	-12.021418	135.569977	82.34	0	222	0	20.57
21/10/2014	20:45:57	-12.021901	135.570053	87.9	972	60	0	54.34
21/10/2014	20:47:01	-12.021947	135.570038	100.95	1404	269	0	5.37
21/10/2014	20:48:06	-12.022106	135.569809	69.3	1620	203	0	30.54
21/10/2014	20:49:11	-12.021955	135.569748	80.99	612	104	0	18.05
21/10/2014	20:50:30	-12.022168	135.569321	59.26	864	50	0	52.13
21/10/2014	20:51:46	-12.021943	135.569336	-7.9	1872	339	0	25.07
21/10/2014	20:53:07	-12.021928	135.569733	26.83	1008	263	0	43.21
21/10/2014	20:54:12	-12.021933	135.569794	78.99	144	58	0	6.66
21/10/2014	20:55:16	-12.021911	135.56987	60.97	36	101	0	8.62
21/10/2014	20:56:23	-12.021894	135.569656	24.76	864	1	0	23.35
21/10/2014	20:57:33	-12.021951	135.569611	84.06	864	83	0	8.01
21/10/2014	20:58:43	-12.022031	135.569504	40.34	1116	350	0	14.65
21/10/2014	20:59:53	-12.021887	135.569794	51.48	144	356	0	35.37
21/10/2014	21:01:02	-12.022022	135.569473	14.53	900	70	0	38
21/10/2014	21:02:11	-12.021907	135.569702	43.74	0	0	0	28
21/10/2014	21:03:19	-12.022181	135.569305	43.5	972	250	0	52.84
21/10/2014	21:04:23	-12.021955	135.569733	42.13	360	249	0	52.9
21/10/2014	21:05:27	-12.02192	135.569717	51.32	324	12	0	4.26
21/10/2014	21:06:33	-12.021916	135.569717	55.77	0	54	0	0.44
21/10/2014	21:07:37	-12.021928	135.569809	60.87	1980	202	0	10.09
21/10/2014	21:08:44	-12.021906	135.569733	37.3	1368	79	0	8.62
21/10/2014	21:09:47	-12.021757	135.569901	89.85	1440	0	0	24.66
21/10/2014	21:10:52	-12.021863	135.569748	41.54	0	260	0	20.39
21/10/2014	21:11:55	-12.02189	135.569763	42.51	972	214	0	3.42
21/10/2014	21:12:58	-12.021887	135.569702	33.51	936	61	0	6.64
21/10/2014	21:14:05	-12.02183	135.569839	46.02	1800	249	0	16.19
21/10/2014	21:15:13	-12.021843	135.569733	47.08	252	227	0	11.62
21/10/2014	21:16:16	-12.021923	135.569687	35.61	1908	237	0	10.21
21/10/2014	21:17:23	-12.021861	135.569809	50.25	0	226	0	14.95
21/10/2014	21:18:29	-12.022025	135.56958	35.46	0	84	0	30.87
21/10/2014	21:19:37	-12.021888	135.569687	36.45	1152	65	0	19.17
21/10/2014	21:20:43	-12.021877	135.569733	40.83	0	19	0	5.15
21/10/2014	21:21:46	-12.021976	135.569489	42.55	3564	70	0	28.73
21/10/2014	21:22:51	-12.021791	135.569748	68.76	0	105	0	34.88
21/10/2014	21:23:55	-12.021884	135.569534	23.1	0	235	0	25.47
21/10/2014	21:24:59	-12.021963	135.569595	67.89	1296	204	0	11.01
21/10/2014	21:26:02	-12.021903	135.569717	34.36	4932	236	0	14.85
21/10/2014	21:27:14	-12.021898	135.569763	22.77	0	342	0	5.03
21/10/2014	21:28:39	-12.021667	135.569794	80.52	1584	38	0	25.91
21/10/2014	21:31:11	-12.021964	135.569672	22.37	684	38	0	35.59
21/10/2014	21:33:25	-12.021852	135.569702	37.38	1620	260	0	12.87
21/10/2014	21:34:38	-12.021894	135.569519	29.59	612	221	0	20.44
21/10/2014	21:36:04	-12.021821	135.569794	42.09	1764	320	0	30.99
21/10/2014	21:37:46	-12.021775	135.569626	43.48	1764	332	0	18.97
21/10/2014	21:38:53	-12.021543	135.569931	57.99	0	224	0	42.02
21/10/2014	21:39:56	-12.021823	135.569656	46.46	576	277	0	43.17
21/10/2014	21:41:06	-12.021892	135.569626	55.78	1044	43	0	8.34
21/10/2014	21:42:15	-12.022002	135.569702	58.1	792	326	0	14.76
21/10/2014	21:43:19	-12.02162	135.56987	28.67	1548	2	0	46.24
21/10/2014	21:44:23	-12.021776	135.569748	47.69	900	195	0	21.84
21/10/2014	21:45:26	-12.021804	135.569717	68.35	720	47	0	4.59
21/10/2014	21:46:29	-12.021847	135.569565	29.32	1620	234	0	17.21
21/10/2014	21:47:33	-12.021635	135.569916	74.82	1440	187	0	44.87
21/10/2014	21:48:36	-12.021729	135.569763	66.83	828	222	0	19.65
21/10/2014	21:49:40	-12.021857	135.569641	37.25	0	13	0	19.46
21/10/2014	21:50:47	-12.021971	135.569504	27.91	360	250	0	19.56
21/10/2014	21:51:51	-12.021818	135.569702	35.56	180	163	0	27.44
21/10/2014	21:52:57	-12.02181	135.569656	49.33	0	34	0	5.08
21/10/2014	21:54:14	-12.021919	135.569473	34.89	1224	9	0	23.3
21/10/2014	21:55:39	-12.021668	135.569839	42.41	180	101	0	48.61
21/10/2014	21:57:03	-12.021781	135.569794	35.92	2304	76	0	13.48
21/10/2014	21:58:35	-12.021688	135.569916	53.65	792	234	0	16.82
21/10/2014	21:59:54	-12.021691	135.569778	27.71	3996	254	0	15.01
21/10/2014	22:00:58	-12.021735	135.569824	31.68	5976	239	0	7
21/10/2014	22:02:40	-12.021837	135.569656	13.27	1044	320	0	21.51
21/10/2014	22:04:05	-12.021697	135.569901	34.51	5292	241	0	30.86
21/10/2014	22:05:09	-12.021947	135.569397	20.87	2052	197	0	61.46
21/10/2014	22:06:18	-12.021757	135.569901	19.63	2088	238	0	58.74
21/10/2014	22:07:29	-12.02187	135.569595	42.49	2952	50	0	35.57
21/10/2014	22:08:59	-12.021932	135.569519	21.88	2304	11	0	10.76
21/10/2014	22:10:28	-12.021798	135.569702	42.36	1008	141	0	24.86
21/10/2014	22:12:42	-12.02184	135.569809	36.58	1188	211	0	12.54
21/10/2014	22:15:07	-12.021978	135.569489	11.31	2520	78	0	38.03
21/10/2014	22:17:40	-12.021847	135.569717	37.16	1908	62	0	28.76
21/10/2014	22:19:41	-12.021965	135.569641	-3.83	4716	31	0	15.51
21/10/2014	22:21:09	-12.021739	135.569504	72.21	288	228	0	29.22
21/10/2014	22:22:51	-12.021845	135.569717	39.35	0	176	0	25.99
21/10/2014	22:23:56	-12.021899	135.569656	46.66	36	68	0	8.95
21/10/2014	22:25:01	-12.021776	135.569733	53.03	1404	139	0	16.04
21/10/2014	22:26:05	-12.02202	135.569824	60.98	648	285	0	28.88
21/10/2014	22:27:11	-12.021941	135.570084	83.12	1512	80	0	29.61
21/10/2014	22:28:16	-12.022035	135.569885	72.27	1224	245	0	24.03
21/10/2014	22:29:19	-12.021957	135.569946	59.2	1188	264	-4	10.92	1
21/10/2014	22:30:23	-12.021961	135.569946	60.79	828	152	-2	0	1
21/10/2014	22:31:31	-12.02195	135.569763	39.95	756	285	0	19.94	1
21/10/2014	22:32:36	-12.021887	135.569855	53.12	684	115	0	12.21
21/10/2014	22:33:40	-12.022039	135.569809	51.91	1440	345	0	17.63
21/10/2014	22:34:45	-12.021935	135.569824	46.99	504	330	0	11.68
21/10/2014	22:35:57	-12.021935	135.569824	46.99	504	330	0	0
21/10/2014	22:38:01	-12.021911	135.569946	58.78	468	329	0	13.53
21/10/2014	22:39:29	-12.022007	135.569717	23.73	10656	239	0	27.1
21/10/2014	22:40:32	-12.02205	135.570236	108.03	2412	189	0	56.65
21/10/2014	22:42:38	-12.021946	135.570099	78.36	0	92	0	18.86
21/10/2014	22:47:00	-12.021946	135.570099	78.36	0	92	0	0
21/10/2014	22:48:05	-12.021873	135.569839	36.15	0	259	0	29.42
21/10/2014	22:49:08	-12.021852	135.569595	49.25	5220	223	0	26.64
21/10/2014	22:50:12	-12.021875	135.569595	52.7	0	88	0	2.56
21/10/2014	22:51:16	-12.021932	135.569656	44.6	0	202	0	9.18
21/10/2014	22:52:20	-12.021856	135.569641	45.68	1548	346	0	8.61
21/10/2014	22:53:25	-12.021908	135.56955	50.04	0	246	0	11.46
21/10/2014	22:54:29	-12.02186	135.569641	44.8	0	102	0	11.24
21/10/2014	22:55:33	-12.021909	135.569656	47.94	0	120	0	5.69
21/10/2014	22:56:36	-12.021813	135.569626	44.9	144	31	0	11.16
21/10/2014	22:57:40	-12.021855	135.569656	55.27	0	43	0	5.7
21/10/2014	22:58:44	-12.021882	135.569656	36.68	180	221	0	3
21/10/2014	22:59:49	-12.021937	135.569748	38.39	8208	7	0	11.73
21/10/2014	23:00:56	-12.021932	135.570053	81.58	0	243	0	33.18
21/10/2014	23:08:10	-12.021932	135.570053	81.58	0	243	0	0
21/10/2014	23:09:17	-12.021958	135.569839	49.2	0	166	0	23.45
21/10/2014	23:10:21	-12.021824	135.570145	74.55	5148	276	0	36.46
21/10/2014	23:11:26	-12.021915	135.570068	65.4	2952	287	0	13.13
21/10/2014	23:12:30	-12.021894	135.570068	72.59	576	99	0	2.34
21/10/2014	23:13:35	-12.021809	135.570114	66.7	504	350	0	10.69
21/10/2014	23:14:39	-12.02187	135.569824	45.72	3348	281	0	32.26
21/10/2014	23:15:58	-12.021808	135.569489	0.88	972	310	0	37.08
21/10/2014	23:17:03	-12.021884	135.569778	35.57	3672	101	0	32.55
21/10/2014	23:18:06	-12.021736	135.569611	-3.21	2736	287	0	24.51
21/10/2014	23:19:10	-12.021482	135.569748	77.83	6336	57	0	31.93
21/10/2014	23:20:15	-12.021771	135.569717	29.42	0	66	0	32.31
21/10/2014	23:21:20	-12.021859	135.569595	30.71	972	272	0	16.49
21/10/2014	23:22:24	-12.021508	135.56958	73.62	648	224	0	39.06
21/10/2014	23:23:38	-12.021985	135.56958	17.19	1044	171	0	53.04
21/10/2014	23:24:44	-12.021382	135.569778	94.22	0	296	0	70.42
21/10/2014	23:25:47	-12.021896	135.569672	34.53	2196	124	0	58.31
21/10/2014	23:26:50	-12.021832	135.56955	26.35	4212	280	0	15.06
21/10/2014	23:27:57	-12.021901	135.569717	47.52	0	30	0	19.72
21/10/2014	23:29:02	-12.021909	135.569855	54.09	936	67	0	15.03
21/10/2014	23:30:07	-12.021931	135.569763	48	0	198	0	10.3
21/10/2014	23:31:14	-12.021902	135.569702	43.11	0	349	0	7.38
21/10/2014	23:32:17	-12.021868	135.569595	17.78	1512	304	0	12.24
21/10/2014	23:33:24	-12.021878	135.569824	44.77	288	0	0	24.93
21/10/2014	23:34:28	-12.021866	135.569855	31.04	1836	141	0	3.63
21/10/2014	23:35:34	-12.021875	135.569748	29.46	0	238	0	11.68
21/10/2014	23:36:39	-12.021942	135.569778	41.59	720	116	0	8.13
21/10/2014	23:37:43	-12.021957	135.569687	27.16	1512	182	0	10.04
21/10/2014	23:38:47	-12.021832	135.569824	28.63	576	11	0	20.38
21/10/2014	23:39:52	-12.021799	135.569809	34.07	0	168	0	4.02
21/10/2014	23:40:57	-12.021857	135.569778	45.68	0	1	0	7.28
21/10/2014	23:42:03	-12.021859	135.569885	55.44	0	313	0	11.64
21/10/2014	23:43:09	-12.021873	135.569672	25.29	0	16	0	23.22
21/10/2014	23:48:17	-12.023377	135.569565	0.78	0	0	0	167.64
21/10/2014	23:53:56	-12.023377	135.569565	0.78	0	0	0	0
21/10/2014	23:55:56	-12.02192	135.570343	224.32	2844	92	0	182.78
21/10/2014	23:57:01	-12.021833	135.569824	67.37	396	82	0	57.27
21/10/2014	23:58:04	-12.021867	135.569778	41.87	396	21	0	6.27
21/10/2014	23:59:11	-12.021877	135.569489	-53.76	792	43	0	31.45
22/10/2014	0:00:16	-12.021869	135.569901	60.9	1620	36	0	44.82
22/10/2014	0:01:42	-12.021858	135.569672	-12.7	648	313	0	24.94
22/10/2014	0:02:48	-12.02181	135.570099	117.35	0	172	0	46.74
22/10/2014	0:03:53	-12.021709	135.570679	280.03	1620	13	0	64.07
22/10/2014	0:04:58	-12.021842	135.570053	90.64	756	303	0	69.67
22/10/2014	0:06:02	-12.021784	135.569916	82.3	612	66	0	16.24
22/10/2014	0:07:07	-12.021935	135.56987	68.4	972	69	0	17.52
22/10/2014	0:08:13	-12.021811	135.570084	83.53	4320	103	0	27.05
22/10/2014	0:09:20	-12.021643	135.570816	203.69	7344	77	0	81.77
22/10/2014	0:10:24	-12.021844	135.569885	73.39	3960	277	0	103.69
22/10/2014	0:11:28	-12.02189	135.569931	75.44	4860	252	0	7.15
22/10/2014	0:12:33	-12.021869	135.569855	67.45	0	228	0	8.59
22/10/2014	0:13:37	-12.021954	135.569748	33.58	3096	272	0	14.99
22/10/2014	0:14:42	-12.021784	135.570038	108.18	1584	68	0	36.77
22/10/2014	0:15:47	-12.022021	135.569641	10.02	1368	324	0	50.58
22/10/2014	0:16:50	-12.022014	135.56958	9.95	3024	328	0	6.68
22/10/2014	0:17:53	-12.021935	135.569839	59.24	1908	84	0	29.51
22/10/2014	0:19:11	-12.021893	135.569824	46.5	684	52	0	4.95
22/10/2014	0:20:20	-12.021872	135.569916	72.62	0	266	0	10.27
22/10/2014	0:21:25	-12.022029	135.56987	62.47	1404	229	0	18.16
22/10/2014	0:22:32	-12.022045	135.569626	1.09	4248	246	0	26.6
22/10/2014	0:23:37	-12.021977	135.569778	52.51	3924	238	0	18.18
22/10/2014	0:25:02	-12.021868	135.569946	64.56	5688	31	0	21.93
22/10/2014	0:26:08	-12.021921	135.569839	62.89	2556	103	0	13.04
22/10/2014	0:27:12	-12.021896	135.569794	45.12	6768	251	0	5.63
22/10/2014	0:28:18	-12.021909	135.569855	55.17	0	0	0	6.79
22/10/2014	0:29:22	-12.021885	135.569824	60.02	0	0	0	4.3
22/10/2014	0:30:28	-12.021906	135.569809	44.44	1008	0	0	2.85
22/10/2014	0:31:32	-12.021875	135.56987	63.02	252	105	0	7.48
22/10/2014	0:32:36	-12.021845	135.569992	88.46	108	241	0	13.68
22/10/2014	0:33:40	-12.021887	135.56987	69.93	36	190	0	14.07
22/10/2014	0:34:44	-12.022003	135.56958	-2.49	648	223	0	34.07
22/10/2014	0:35:47	-12.021756	135.570145	122.04	936	278	0	67.31
22/10/2014	0:36:51	-12.021825	135.569931	73.79	540	239	0	24.51
22/10/2014	0:37:55	-12.021899	135.569809	53.89	324	77	0	15.61
22/10/2014	0:38:59	-12.021912	135.569794	43.36	252	116	0	2.18
22/10/2014	0:40:02	-12.021945	135.569717	32.35	0	0	0	9.14
22/10/2014	0:41:05	-12.021951	135.569702	21.63	0	0	0	1.76
22/10/2014	0:42:08	-12.021913	135.569778	46.83	0	0	0	9.28
22/10/2014	0:43:11	-12.021967	135.569763	34.46	0	0	0	6.22
22/10/2014	0:44:14	-12.021976	135.569687	28.04	0	0	0	8.33
22/10/2014	0:45:17	-12.021897	135.569809	50.94	0	0	0	15.91
22/10/2014	0:46:20	-12.021894	135.569824	54.53	0	0	0	1.67
22/10/2014	0:47:23	-12.021862	135.569839	56.38	0	0	0	3.91
22/10/2014	0:48:26	-12.021885	135.569809	49.39	0	0	0	4.15
22/10/2014	0:49:29	-12.021873	135.56987	62.89	0	0	0	6.77
22/10/2014	0:50:32	-12.021943	135.569748	27.26	0	0	0	15.38
22/10/2014	0:51:35	-12.021862	135.569794	49.6	0	0	0	10.3
22/10/2014	0:52:38	-12.021919	135.569794	36.96	0	0	0	6.34
22/10/2014	0:53:41	-12.021914	135.569794	39.05	0	0	0	0.56
22/10/2014	0:54:44	-12.021903	135.569778	45.33	0	0	0	2.13
22/10/2014	0:55:47	-12.0219	135.569809	44.07	0	0	0	3.39
22/10/2014	0:56:50	-12.021963	135.569717	24.92	0	0	0	12.21
22/10/2014	0:57:53	-12.021994	135.569672	14.23	0	0	0	5.99
22/10/2014	0:58:56	-12.021924	135.569824	49.34	540	46	0	18.27
22/10/2014	0:59:59	-12.021925	135.569778	45.21	1152	180	0	5
22/10/2014	1:01:02	-12.021629	135.569778	106.44	6156	229	0	32.91
22/10/2014	1:02:09	-12.021889	135.569778	49.99	180	336	0	28.91
22/10/2014	1:03:16	-12.021909	135.569794	47.08	540	104	0	2.82
22/10/2014	1:04:26	-12.0219	135.569763	51.49	468	0	0	3.52
22/10/2014	1:05:30	-12.021852	135.569839	68.23	1368	42	0	9.84
22/10/2014	1:06:36	-12.021942	135.569824	37.68	0	0	0	10.14
22/10/2014	1:07:42	-12.021877	135.569763	48.97	0	0	0	9.81
22/10/2014	1:08:45	-12.021941	135.569809	48.14	0	0	0	8.7
22/10/2014	1:09:48	-12.021973	135.569778	35.18	0	158	0	4.9
22/10/2014	1:10:52	-12.022156	135.569717	-14.67	3744	204	0	21.4
22/10/2014	1:11:55	-12.021841	135.569809	61.27	0	0	0	36.43
22/10/2014	1:12:59	-12.022125	135.569702	-12.13	360	28	0	33.66
22/10/2014	1:14:02	-12.021922	135.569794	41.43	0	0	0	24.69
22/10/2014	1:15:06	-12.021944	135.569748	32.08	828	27	0	5.57
22/10/2014	1:16:09	-12.021892	135.569855	62.04	0	0	0	12.99
22/10/2014	1:17:14	-12.021935	135.569824	44.49	216	25	0	5.85
22/10/2014	1:18:18	-12.021967	135.569809	31.35	864	28	0	3.91
22/10/2014	1:19:22	-12.021955	135.569733	32.65	972	189	0	8.37
22/10/2014	1:20:28	-12.021962	135.569763	32.6	0	0	0	3.35
22/10/2014	1:21:30	-12.02191	135.569794	50.55	936	0	0	6.69
22/10/2014	1:22:35	-12.021921	135.569763	46.99	0	0	0	3.59
22/10/2014	1:23:39	-12.021946	135.569733	36.97	1080	106	0	4.29
22/10/2014	1:24:43	-12.021903	135.569809	70.57	792	330	0	9.55
22/10/2014	1:25:47	-12.021834	135.569794	40	1080	251	0	7.84
22/10/2014	1:26:51	-12.021896	135.569916	67.47	720	197	0	14.95
22/10/2014	1:27:55	-12.021995	135.569778	43.14	864	297	0	18.61
22/10/2014	1:28:59	-12.022002	135.569885	54.39	972	255	0	11.66
22/10/2014	1:30:07	-12.021885	135.569717	27.52	684	346	0	22.43
22/10/2014	1:31:15	-12.021916	135.56987	67.84	216	103	0	16.99
22/10/2014	1:32:25	-12.021962	135.569809	36	576	313	0	8.38
22/10/2014	1:33:35	-12.021964	135.569763	24.18	756	347	0	5.01
22/10/2014	1:34:45	-12.022041	135.569778	42.48	1332	3	0	8.72
22/10/2014	1:35:54	-12.021946	135.56987	43.08	1080	138	0	14.55
22/10/2014	1:37:02	-12.022013	135.569794	31.57	792	259	0	11.13
22/10/2014	1:38:10	-12.022008	135.569794	29.02	1296	328	0	0.56
22/10/2014	1:39:18	-12.021946	135.569778	36.76	756	313	0	7.11
22/10/2014	1:40:28	-12.021976	135.569778	50.5	468	359	0	3.34
22/10/2014	1:41:38	-12.021934	135.569717	36.84	288	329	0	8.11
22/10/2014	1:43:04	-12.021997	135.569763	40.49	1404	163	0	8.61
22/10/2014	1:44:09	-12.022014	135.569763	44.76	1152	329	0	1.89
22/10/2014	1:45:13	-12.021916	135.569733	35.67	288	356	0	11.38
22/10/2014	1:46:17	-12.022013	135.569748	42.36	0	0	0	10.91
22/10/2014	1:47:21	-12.021996	135.569748	44.3	36	350	0	1.89
22/10/2014	1:48:25	-12.02202	135.569748	46.4	2232	141	0	2.67
22/10/2014	1:49:29	-12.022001	135.569717	36.53	396	311	0	3.98
22/10/2014	1:50:33	-12.021984	135.569748	42.54	72	313	0	3.87
22/10/2014	1:51:38	-12.02193	135.569733	36.16	0	164	0	6.22
22/10/2014	1:52:42	-12.022104	135.569809	50.84	0	148	0	21.04
22/10/2014	1:53:47	-12.022024	135.569778	49.38	0	135	0	9.51
22/10/2014	1:54:50	-12.021884	135.569748	52.87	792	0	0	15.91
22/10/2014	1:55:55	-12.021923	135.569702	42.12	900	163	0	6.62
22/10/2014	1:56:59	-12.021873	135.569672	48.14	0	0	0	6.45
22/10/2014	1:58:03	-12.021875	135.569794	31.3	1872	27	0	13.27
22/10/2014	1:59:09	-12.021923	135.569717	52.27	0	139	0	9.93
22/10/2014	2:00:13	-12.02202	135.569733	34.42	0	336	0	10.93
22/10/2014	2:01:17	-12.022139	135.569778	44.92	2196	76	0	14.11
22/10/2014	2:02:21	-12.021996	135.569748	44.9	0	324	0	16.23
22/10/2014	2:03:25	-12.021971	135.569687	44.99	0	0	0	7.19
22/10/2014	2:04:29	-12.022025	135.569809	45.54	756	46	0	14.56
22/10/2014	2:05:33	-12.021992	135.569809	27.55	1296	128	0	3.67
22/10/2014	2:10:24	-12.021992	135.569809	27.55	1296	128	0	0
22/10/2014	2:12:43	-12.022063	135.569778	0.86	1512	177	0	8.58
22/10/2014	2:13:54	-12.02208	135.569641	12.85	22068	332	0	15.02
22/10/2014	2:15:44	-12.021874	135.569733	48.56	2664	157	0	25
22/10/2014	2:17:53	-12.022072	135.569946	72.11	216	111	0	31.96
22/10/2014	2:19:57	-12.021969	135.56987	73.27	1512	82	0	14.12
22/10/2014	2:21:01	-12.021953	135.569733	14.25	1080	345	0	15.01
22/10/2014	2:22:25	-12.021956	135.569794	40.42	1116	46	0	6.64
22/10/2014	2:23:48	-12.021955	135.569778	45.79	1476	357	0	1.74
22/10/2014	2:25:35	-12.021894	135.569855	74.19	108	163	0	10.78
22/10/2014	2:27:09	-12.021987	135.569763	39.08	2952	282	0	14.39
22/10/2014	2:28:13	-12.02199	135.569778	60.4	1944	45	0	1.67
22/10/2014	2:29:17	-12.022008	135.569885	80.86	3456	80	0	11.81
22/10/2014	2:30:22	-12.021916	135.569534	-22.16	5148	265	0	39.52
22/10/2014	2:31:26	-12.021996	135.56987	38.91	0	157	0	37.61
22/10/2014	2:32:31	-12.022	135.569885	62.48	0	295	0	1.69
22/10/2014	2:33:37	-12.021956	135.569641	10.37	3600	211	0	26.98
22/10/2014	2:34:41	-12.021821	135.56929	-20.16	4392	78	0	41.02
22/10/2014	2:35:46	-12.021955	135.569763	38.2	0	212	0	53.56
22/10/2014	2:36:53	-12.022038	135.569946	72.56	1656	330	0	21.94
22/10/2014	2:38:00	-12.021642	135.569748	99.75	1332	22	0	49.02
22/10/2014	2:39:05	-12.021937	135.569824	56.51	612	29	0	33.83
22/10/2014	2:40:10	-12.021979	135.569824	14.75	2412	335	0	4.67
22/10/2014	2:41:15	-12.021945	135.569931	73.05	828	178	0	12.24
22/10/2014	2:42:20	-12.021957	135.570053	58	1080	290	0	13.34
22/10/2014	2:43:29	-12.021904	135.570221	136.44	648	72	0	19.2
22/10/2014	2:44:33	-12.022017	135.569855	36.55	1332	111	0	41.74
22/10/2014	2:45:42	-12.021892	135.569855	70.1	972	31	0	13.9
22/10/2014	2:46:53	-12.021701	135.569595	75.19	1188	122	0	35.36
22/10/2014	2:47:58	-12.021629	135.569672	10.69	2520	107	0	11.59
22/10/2014	2:49:03	-12.021777	135.569656	16.71	3096	302	0	16.55
22/10/2014	2:50:30	-12.021759	135.569824	48.59	108	261	0	18.38
22/10/2014	2:52:00	-12.021797	135.569809	33.54	468	21	0	4.53
22/10/2014	2:53:34	-12.021703	135.569794	22.49	1332	23	0	10.58
22/10/2014	2:54:54	-12.021718	135.569748	24.9	0	167	0	5.27
22/10/2014	2:55:59	-12.021786	135.569839	49.66	1908	167	0	12.45
22/10/2014	2:57:04	-12.021781	135.569794	16.06	1800	63	0	4.93
22/10/2014	2:58:09	-12.021721	135.569824	39.07	0	45	0	7.43
22/10/2014	2:59:14	-12.021783	135.569809	34.78	1332	140	0	7.08
22/10/2014	3:00:19	-12.021712	135.56987	47.43	2808	155	0	10.31
22/10/2014	3:01:24	-12.021802	135.569824	44.42	1188	205	0	11.19
22/10/2014	3:02:27	-12.021788	135.569824	37.3	1008	180	0	1.56
22/10/2014	3:03:32	-12.0217	135.569824	39.53	1548	36	0	9.79
22/10/2014	3:04:35	-12.021796	135.569778	31.67	648	164	0	11.79
22/10/2014	3:05:40	-12.021701	135.569824	43.43	1152	279	0	11.69
22/10/2014	3:06:45	-12.021935	135.569824	6.44	1152	179	0	26.02
22/10/2014	3:07:53	-12.02166	135.569809	54.35	0	200	0	30.62
22/10/2014	3:09:06	-12.021787	135.569824	32.18	1008	0	0	14.22
22/10/2014	3:10:14	-12.021655	135.569794	43.67	0	162	0	15.04
22/10/2014	3:11:23	-12.021781	135.569855	40.72	216	130	0	15.5
22/10/2014	3:12:32	-12.02177	135.569824	35.94	468	150	0	3.59
22/10/2014	3:13:36	-12.021725	135.569809	30.94	36	233	0	5.26
22/10/2014	3:14:41	-12.021808	135.569809	24.7	0	0	0	9.23
22/10/2014	3:15:50	-12.021765	135.569824	42.88	576	209	0	5.05
22/10/2014	3:17:00	-12.021716	135.569824	36.48	936	160	0	5.45
22/10/2014	3:18:03	-12.021739	135.569839	37.75	1008	19	0	3.03
22/10/2014	3:19:06	-12.021764	135.569824	41.3	288	83	0	3.22
22/10/2014	3:20:16	-12.021701	135.569809	38.84	432	164	0	7.19	1
22/10/2014	3:21:25	-12.021681	135.569839	53.51	1476	22	0	3.95	1
22/10/2014	3:22:34	-12.021693	135.569809	40.49	504	353	0	3.52
22/10/2014	3:23:37	-12.021703	135.56987	64.37	648	312	0	6.73
22/10/2014	3:24:47	-12.02171	135.569809	45.5	360	186	0	6.68
22/10/2014	3:25:50	-12.021737	135.569778	32.22	0	0	0	4.51
22/10/2014	3:26:53	-12.021703	135.569839	52.23	0	0	0	7.64
22/10/2014	3:27:56	-12.021684	135.569839	55.5	0	0	0	2.11
22/10/2014	3:28:59	-12.021648	135.569794	60.88	0	0	0	6.32
22/10/2014	3:30:02	-12.021803	135.569839	22.59	0	0	0	17.92
22/10/2014	3:31:05	-12.021838	135.569778	17.87	0	0	0	7.69
22/10/2014	3:32:08	-12.021698	135.569809	54.91	0	0	0	15.93
22/10/2014	3:33:13	-12.021688	135.569855	58.32	288	145	0	5.12
22/10/2014	3:34:17	-12.021785	135.569885	67.77	0	0	0	11.27
22/10/2014	3:35:20	-12.021665	135.569733	17.29	0	136	0	21.24
22/10/2014	3:36:24	-12.021762	135.569763	30.45	792	0	0	11.27
22/10/2014	3:37:28	-12.021703	135.569778	37.82	0	0	0	6.76
22/10/2014	3:38:31	-12.021824	135.569885	60.41	0	0	0	17.79
22/10/2014	3:39:34	-12.021727	135.569824	31.17	0	0	0	12.66
22/10/2014	3:40:38	-12.021703	135.569763	25.08	756	336	0	7.15
22/10/2014	3:41:43	-12.021813	135.569839	45.35	0	207	0	14.76
22/10/2014	3:42:47	-12.021772	135.569824	35.05	144	354	0	4.84
22/10/2014	3:43:52	-12.021793	135.569839	46.89	504	0	0	2.85
22/10/2014	3:45:14	-12.021657	135.569641	2.71	1008	330	0	26.31
22/10/2014	3:46:18	-12.021622	135.569733	29.11	432	156	0	10.74
22/10/2014	3:47:22	-12.021767	135.569824	31.65	972	300	0	18.92
22/10/2014	3:48:27	-12.021768	135.569885	43.18	828	0	0	6.64
22/10/2014	3:49:33	-12.021759	135.569794	25.73	252	347	0	9.95
22/10/2014	3:50:43	-12.021804	135.569901	49.12	432	155	0	12.67
22/10/2014	3:51:47	-12.021721	135.569778	36.97	756	283	0	16.25
22/10/2014	3:52:50	-12.021775	135.56987	46.05	864	204	0	11.67
22/10/2014	3:53:55	-12.021773	135.569839	49.87	432	337	0	3.38
22/10/2014	3:54:59	-12.021755	135.569901	51.19	900	49	0	7.03
22/10/2014	3:56:01	-12.021677	135.569763	42.77	2448	23	0	17.33
22/10/2014	3:57:09	-12.021833	135.569855	22.97	612	15	0	20.03
22/10/2014	3:58:13	-12.021868	135.569763	42.59	0	37	0	10.74
22/10/2014	3:59:16	-12.021838	135.569839	42.76	3096	219	0	8.91
22/10/2014	4:00:20	-12.021847	135.569839	34.05	0	227	0	1
22/10/2014	4:01:23	-12.021826	135.56987	42.22	1296	211	0	4.1
22/10/2014	4:02:27	-12.021828	135.569885	52.57	1476	308	0	1.65
22/10/2014	4:03:30	-12.021687	135.569656	9.72	11844	293	0	29.43
22/10/2014	4:04:33	-12.021725	135.569809	37.07	144	298	0	17.17
22/10/2014	4:05:36	-12.021747	135.569839	27.3	5004	30	0	4.08
22/10/2014	4:06:40	-12.02174	135.569916	67.79	2124	206	0	8.41
22/10/2014	4:07:45	-12.021849	135.570114	76.28	1080	3	0	24.71
22/10/2014	4:08:49	-12.02184	135.570023	72.54	0	108	0	9.95
22/10/2014	4:09:52	-12.021947	135.570053	69.84	3852	297	0	12.34
22/10/2014	4:10:55	-12.022026	135.569626	-0.02	684	232	0	47.26
22/10/2014	4:11:58	-12.021738	135.569702	47.74	576	352	0	33.07
22/10/2014	4:13:03	-12.021747	135.569901	34.47	0	253	0	21.67
22/10/2014	4:14:07	-12.021744	135.569916	55.39	1656	139	0	1.67
22/10/2014	4:15:12	-12.021776	135.56987	44	0	251	0	6.14
22/10/2014	4:16:16	-12.021778	135.569794	27.48	2448	61	0	8.27
22/10/2014	4:17:20	-12.021797	135.569931	62.97	1224	129	0	15.05
22/10/2014	4:18:23	-12.021889	135.570099	44.54	2304	294	0	20.94
22/10/2014	4:19:27	-12.021749	135.569763	34.96	684	43	0	39.72
22/10/2014	4:20:31	-12.02177	135.569733	29.18	432	90	0	4.01
22/10/2014	4:21:35	-12.021768	135.569839	52.4	0	0	0	11.53
22/10/2014	4:22:41	-12.021668	135.569839	59.52	648	0	0	11.12
22/10/2014	4:23:46	-12.021695	135.569794	36.58	864	0	0	5.74
22/10/2014	4:24:50	-12.021737	135.569855	42.3	0	0	0	8.11
22/10/2014	4:25:54	-12.021788	135.569855	42.98	0	0	0	5.67
22/10/2014	4:26:58	-12.021717	135.569794	39.06	324	262	0	10.31
22/10/2014	4:28:02	-12.021706	135.569901	59.26	792	92	0	11.7
22/10/2014	4:29:06	-12.021722	135.569809	39.53	432	256	0	10.16
22/10/2014	4:30:09	-12.021646	135.56987	64.63	0	0	0	10.74
22/10/2014	4:31:12	-12.021645	135.569885	53.17	0	0	0	1.64
22/10/2014	4:32:15	-12.021673	135.569855	55.16	0	0	0	4.51
22/10/2014	4:33:18	-12.02175	135.569778	25.84	432	0	0	11.98
22/10/2014	4:34:26	-12.021746	135.569977	61.74	468	0	0	21.65
22/10/2014	4:35:30	-12.021713	135.569946	68.16	432	46	0	4.98
22/10/2014	4:36:33	-12.021767	135.569931	53.59	576	57	0	6.22
22/10/2014	4:37:36	-12.021739	135.569733	24.67	324	0	0	21.76
22/10/2014	4:38:40	-12.021729	135.569778	30.41	612	86	0	5.02
22/10/2014	4:39:43	-12.021641	135.569885	37.29	540	286	0	15.2
22/10/2014	4:40:46	-12.021707	135.569778	38.06	720	15	0	13.76
22/10/2014	4:41:49	-12.021751	135.569901	47.46	612	69	0	14.24
22/10/2014	4:42:52	-12.02172	135.569809	28.09	72	262	0	10.58
22/10/2014	4:43:55	-12.021689	135.569901	44.87	1116	83	0	10.58
22/10/2014	4:44:58	-12.021777	135.569824	29.91	756	64	0	12.88
22/10/2014	4:46:01	-12.021759	135.569839	41.27	720	25	0	2.58
22/10/2014	4:47:05	-12.021791	135.569687	18.52	0	0	0	16.91
22/10/2014	4:48:08	-12.021818	135.569687	8.57	756	45	0	3
22/10/2014	4:49:11	-12.021675	135.569839	48.96	396	244	0	22.94
22/10/2014	4:50:14	-12.02164	135.569931	67.46	684	228	0	10.74
22/10/2014	4:51:18	-12.021704	135.569839	46.52	612	258	0	12.28
22/10/2014	4:52:21	-12.02176	135.569794	37.95	540	225	0	7.92
22/10/2014	4:53:29	-12.021671	135.569946	41.33	2376	54	0	19.27
22/10/2014	4:54:32	-12.021726	135.569885	50.1	4464	297	0	9.02
22/10/2014	4:55:39	-12.021852	135.569595	12.48	0	60	0	34.51
22/10/2014	4:57:02	-12.021656	135.569916	43.98	756	54	0	41.16
22/10/2014	4:58:06	-12.021723	135.569839	46.71	0	0	0	11.21
22/10/2014	4:59:09	-12.02176	135.569763	23.79	0	243	0	9.23
22/10/2014	5:00:13	-12.021737	135.569824	27.65	0	246	0	7.11
22/10/2014	5:01:15	-12.021845	135.569702	24.59	540	0	0	17.9
22/10/2014	5:02:18	-12.021663	135.569855	59.57	0	260	0	26.2
22/10/2014	5:03:21	-12.021687	135.569809	33.79	0	56	0	5.67
22/10/2014	5:04:24	-12.021691	135.56987	44.41	0	34	0	6.65
22/10/2014	5:05:27	-12.021662	135.569855	44.6	0	195	0	3.61
22/10/2014	5:06:30	-12.021757	135.569824	22.2	0	38	0	11.09
22/10/2014	5:07:34	-12.021642	135.56987	41.12	0	230	0	13.73
22/10/2014	5:08:36	-12.021649	135.569824	37.9	3348	167	0	5.06
22/10/2014	5:09:39	-12.021719	135.569839	38.14	0	288	0	7.95
22/10/2014	5:10:42	-12.021704	135.569855	49.93	0	0	0	2.41
22/10/2014	5:11:44	-12.021779	135.569946	38.25	540	68	0	12.94
22/10/2014	5:12:46	-12.021777	135.569794	38.7	756	316	0	16.53
22/10/2014	5:13:49	-12.021779	135.569839	58.65	0	306	0	4.9
22/10/2014	5:14:52	-12.021708	135.569901	44.07	684	345	0	10.38
22/10/2014	5:15:55	-12.021698	135.569931	60.93	0	284	0	3.45
22/10/2014	5:16:58	-12.021693	135.569824	41.72	0	47	0	11.65
22/10/2014	5:18:00	-12.021767	135.569809	30.34	1584	204	0	8.39
22/10/2014	5:19:03	-12.021749	135.569794	30.44	1764	286	0	2.58
22/10/2014	5:20:07	-12.021684	135.569855	33.23	0	329	0	9.81
22/10/2014	5:21:11	-12.021738	135.569855	38.08	1728	63	0	6
22/10/2014	5:22:15	-12.021736	135.569824	33.69	324	273	0	3.38
22/10/2014	5:23:19	-12.021749	135.569901	27.89	0	0	0	8.5
22/10/2014	5:24:23	-12.0217	135.569824	44.15	0	188	0	9.99
22/10/2014	5:25:26	-12.021746	135.569855	50.81	0	0	0	6.13
22/10/2014	5:26:28	-12.021768	135.569824	26.95	1656	173	0	4.17
22/10/2014	5:27:32	-12.021629	135.569839	34.33	0	182	0	15.54
22/10/2014	5:28:35	-12.021714	135.569809	39.59	900	194	0	10
22/10/2014	5:29:39	-12.021693	135.569809	22.56	0	351	0	2.34
22/10/2014	5:30:48	-12.021703	135.569824	21.39	900	173	0	1.97
22/10/2014	5:31:54	-12.021673	135.569809	47.78	0	293	0	3.71
22/10/2014	5:32:59	-12.021737	135.569763	21.51	2952	270	0	8.7
22/10/2014	5:34:03	-12.021744	135.569763	33.43	396	216	0	0.78
22/10/2014	5:35:07	-12.021771	135.569763	34.81	1620	234	0	3
22/10/2014	5:36:11	-12.02172	135.569855	51.74	1440	323	0	11.5
22/10/2014	5:37:16	-12.021662	135.56987	47.23	0	34	0	6.65
22/10/2014	5:38:20	-12.021642	135.569885	63.2	252	243	0	2.76
22/10/2014	5:39:25	-12.021714	135.56987	42.44	0	27	0	8.17
22/10/2014	5:40:29	-12.021811	135.569748	14.61	504	236	0	17.1
22/10/2014	5:41:32	-12.021702	135.569763	44.8	1188	6	0	12.23
22/10/2014	5:42:35	-12.021895	135.569778	51.87	5976	197	0	21.52
22/10/2014	5:43:38	-12.021687	135.569855	21.27	648	125	0	24.6
22/10/2014	5:44:42	-12.021765	135.569717	41.11	6912	283	0	17.33
22/10/2014	5:45:46	-12.021705	135.569595	31.39	360	197	0	14.85
22/10/2014	5:46:49	-12.021442	135.56958	29.98	3204	356	0	29.29
22/10/2014	5:47:56	-12.021661	135.569794	71.88	3240	175	0	33.68
22/10/2014	5:49:03	-12.021797	135.569656	80.19	720	76	0	21.31	1
22/10/2014	5:50:09	-12.021809	135.569641	26.4	9828	183	0	2.11	1
22/10/2014	5:51:12	-12.021551	135.569656	75.99	3780	12	0	28.73
22/10/2014	5:52:15	-12.021632	135.569611	-10.03	3528	192	0	10.25
22/10/2014	5:53:40	-12.021759	135.569565	16.95	1332	65	0	14.98
22/10/2014	5:55:43	-12.021888	135.569427	24.81	1404	238	0	20.76
22/10/2014	5:57:45	-12.021742	135.569672	58.59	612	61	0	31.2
22/10/2014	5:59:43	-12.021898	135.569626	50.97	1080	211	0	18.05
22/10/2014	6:00:54	-12.021762	135.56958	42.17	5976	303	0	15.93
22/10/2014	6:02:04	-12.021659	135.569656	26.06	3744	34	0	14.12
22/10/2014	6:03:15	-12.02202	135.569443	40.11	6840	195	0	46.35
22/10/2014	6:04:21	-12.021699	135.569641	21.41	0	81	0	41.69
22/10/2014	6:06:01	-12.021858	135.569656	37.45	1224	335	0	17.76
22/10/2014	6:07:34	-12.021858	135.569656	37.45	1224	335	0	0
22/10/2014	6:09:06	-12.022611	135.570038	185.36	10152	151	0	93.47
22/10/2014	6:10:44	-12.021875	135.569656	59.41	2520	179	0	91.78
22/10/2014	6:12:40	-12.02169	135.569519	-3.93	1296	353	0	25.4
22/10/2014	6:17:51	-12.02169	135.569519	-3.93	1296	353	0	0
22/10/2014	6:19:02	-12.021695	135.569611	13.37	396	248	0	10.02
22/10/2014	6:20:15	-12.021695	135.569611	13.37	396	248	0	0
22/10/2014	6:21:22	-12.021818	135.569626	61.74	0	144	0	13.77
22/10/2014	6:22:27	-12.021747	135.569519	39.27	36	132	0	14.06
22/10/2014	6:23:32	-12.021824	135.569656	57	864	45	0	17.18
22/10/2014	6:24:36	-12.021671	135.569534	49.06	792	59	0	21.58
22/10/2014	6:25:40	-12.021693	135.569565	48.77	792	117	0	4.17
22/10/2014	6:26:50	-12.021779	135.569565	103	3708	242	0	9.56
22/10/2014	6:32:54	-12.021779	135.569565	103	3708	242	0	0
22/10/2014	6:34:03	-12.021733	135.569626	28.49	2124	222	0	8.38
22/10/2014	6:35:19	-12.021868	135.569489	13.29	612	268	0	21.15
22/10/2014	6:36:24	-12.021693	135.569595	35.49	2412	32	0	22.62
22/10/2014	6:37:36	-12.021621	135.569672	51.92	2052	111	0	11.59
22/10/2014	6:38:45	-12.021734	135.569565	37.53	5400	220	0	17.13
22/10/2014	6:39:51	-12.021737	135.569534	48.94	0	228	0	3.39
22/10/2014	6:40:55	-12.021677	135.569641	37.11	1692	0	0	13.41
22/10/2014	6:41:59	-12.021611	135.569687	62.06	864	0	0	8.88
22/10/2014	6:43:04	-12.021588	135.569641	59.8	0	0	0	5.62
22/10/2014	6:44:13	-12.021676	135.569611	40.59	1692	23	0	10.31
22/10/2014	6:45:19	-12.021733	135.56958	33.23	1728	233	0	7.18
22/10/2014	6:46:24	-12.02187	135.56958	-19.33	2088	229	0	15.23
22/10/2014	6:47:29	-12.021722	135.569626	27.82	2196	117	0	17.2
22/10/2014	6:48:33	-12.021658	135.569702	40.51	864	58	0	10.91
22/10/2014	6:49:44	-12.021714	135.569565	44.61	1080	54	0	16.15
22/10/2014	6:51:11	-12.021723	135.569626	13.88	576	7	0	6.71
22/10/2014	6:52:15	-12.021784	135.569489	32.6	1728	0	0	16.37
22/10/2014	6:53:21	-12.021731	135.569473	19.79	1044	35	0	6.14
22/10/2014	6:54:31	-12.02183	135.569244	-68.53	1008	65	0	27.23
22/10/2014	6:55:36	-12.021724	135.569611	37.2	432	241	0	41.62
22/10/2014	6:56:41	-12.021771	135.569473	-3.44	936	83	0	15.89
22/10/2014	6:57:49	-12.021651	135.56958	59.44	540	96	0	17.7
22/10/2014	6:58:57	-12.021782	135.569397	-25.03	0	82	0	24.66
22/10/2014	7:00:01	-12.021719	135.569595	18.78	648	60	0	22.64
22/10/2014	7:01:05	-12.021425	135.569763	99.38	360	240	0	37.45
22/10/2014	7:02:08	-12.021847	135.569458	-27.28	72	84	0	57.46
22/10/2014	7:03:15	-12.021754	135.569626	29.47	0	256	0	20.99
22/10/2014	7:04:19	-12.02165	135.569672	30.76	1152	197	0	12.6
22/10/2014	7:05:23	-12.021688	135.569595	51.26	0	0	0	9.38
22/10/2014	7:06:27	-12.021661	135.56958	38.25	1512	227	0	3.42
22/10/2014	7:07:37	-12.021759	135.569656	66.12	2988	179	0	13.68
22/10/2014	7:08:41	-12.021806	135.569412	88.76	3240	317	0	27.05
22/10/2014	7:09:59	-12.021781	135.56955	25.19	504	247	0	15.26
22/10/2014	7:11:07	-12.021797	135.56955	40.95	0	67	0	1.78
22/10/2014	7:12:13	-12.021852	135.569489	-9.91	3564	247	0	9.02
22/10/2014	7:13:20	-12.02177	135.569595	58.67	1368	295	0	14.7
22/10/2014	7:17:40	-12.021799	135.569443	31.28	0	116	0	16.84
22/10/2014	7:21:22	-12.021606	135.569977	84.2	0	182	0	61.91
22/10/2014	7:22:31	-12.021996	135.569672	6.3	5544	131	0	54.6
22/10/2014	7:23:36	-12.02197	135.569794	83.74	1728	263	0	13.58
22/10/2014	7:24:43	-12.021995	135.569733	57.16	1620	214	0	7.19	1
22/10/2014	7:25:48	-12.021641	135.570221	171.38	432	276	0	66.08	1
22/10/2014	7:26:53	-12.021844	135.569916	95.01	2664	212	0	40.12	1
22/10/2014	7:27:58	-12.02177	135.569977	114.49	1512	192	0	10.57	1
22/10/2014	7:29:02	-12.021952	135.569778	58.49	2124	350	0	29.63	1
22/10/2014	7:30:33	-12.021967	135.569595	49.29	1944	211	0	19.97	1
22/10/2014	7:31:40	-12.021902	135.569702	38.1	1368	295	0	13.7
22/10/2014	7:32:45	-12.022036	135.569687	43.55	396	59	0	14.99
22/10/2014	7:33:50	-12.02195	135.569672	52.96	1656	319	0	9.7
22/10/2014	7:35:06	-12.020818	135.571915	432.3	0	0	0	274.5
22/10/2014	7:36:40	-12.021946	135.570084	44.25	324	56	0	235.34
22/10/2014	7:37:56	-12.021946	135.570084	44.25	324	56	0	0
22/10/2014	7:39:03	-12.02191	135.569748	33.88	684	113	0	36.76
22/10/2014	7:40:08	-12.021608	135.569885	101.72	2088	300	0	36.74
22/10/2014	7:41:15	-12.021897	135.56987	32.4	432	0	0	32.18
22/10/2014	7:42:21	-12.021841	135.569595	60.66	828	192	0	30.55
22/10/2014	7:43:29	-12.02195	135.569672	51.95	0	250	0	14.73
22/10/2014	7:44:33	-12.021888	135.569763	40.49	900	227	0	12.06
22/10/2014	7:45:38	-12.021829	135.569641	69.63	720	340	0	14.8
22/10/2014	7:46:42	-12.021892	135.569672	54.31	1044	217	0	7.77
22/10/2014	7:47:50	-12.021904	135.569733	51.01	648	1	0	6.77
22/10/2014	7:48:59	-12.021858	135.569763	50.55	0	307	0	6.07
22/10/2014	7:50:06	-12.021933	135.569565	33.65	0	278	0	23.09
22/10/2014	7:51:13	-12.021973	135.569946	19.74	0	253	0	41.67
22/10/2014	7:52:23	-12.021961	135.569717	37.12	972	288	0	24.94
22/10/2014	7:53:30	-12.021873	135.569672	45.66	2160	47	0	10.94
22/10/2014	7:54:35	-12.021822	135.569809	-10.69	2412	206	0	15.94
22/10/2014	7:55:42	-12.021999	135.569641	38.16	0	36	0	26.86
22/10/2014	7:56:53	-12.021858	135.569778	54.8	360	40	0	21.63	1
22/10/2014	7:58:05	-12.02184	135.569794	55.36	0	68	0	2.65	1
22/10/2014	7:59:52	-12.021715	135.569824	-9.74	3852	25	0	14.28
22/10/2014	8:01:10	-12.021886	135.569855	43.91	0	239	0	19.31
22/10/2014	8:02:15	-12.02184	135.569824	39.79	936	60	0	6.13
22/10/2014	8:03:22	-12.021874	135.569763	38.55	0	34	0	7.64
22/10/2014	8:04:27	-12.021871	135.569809	73.08	1044	261	0	5.01
22/10/2014	8:05:32	-12.021797	135.569824	32.47	612	84	0	8.39
22/10/2014	8:06:38	-12.02202	135.569733	77.55	1620	23	0	26.7
22/10/2014	8:07:44	-12.021671	135.570068	33.3	6696	230	0	53.23
22/10/2014	8:08:52	-12.022087	135.569687	79.86	0	233	0	62.1
22/10/2014	8:09:57	-12.021922	135.569916	28.62	900	214	0	30.93
22/10/2014	8:11:02	-12.022083	135.569733	37.77	0	18	0	26.77
22/10/2014	8:12:07	-12.021892	135.569809	35.46	72	289	0	22.79
22/10/2014	8:13:12	-12.021841	135.569839	38.82	180	87	0	6.54
22/10/2014	8:14:18	-12.021937	135.569763	58.64	288	67	0	13.5
22/10/2014	8:15:22	-12.021801	135.569901	-7.07	3348	326	0	21.31
22/10/2014	8:16:27	-12.021894	135.569809	42.19	0	234	0	14.39
22/10/2014	8:17:32	-12.021882	135.569885	42.59	1908	282	0	8.37
22/10/2014	8:18:36	-12.021747	135.570038	61.5	720	281	0	22.41
22/10/2014	8:19:44	-12.021915	135.569763	41.9	0	285	0	35.26
22/10/2014	8:20:49	-12.022055	135.569702	56.51	1944	62	0	16.92
22/10/2014	8:21:54	-12.021882	135.569824	46.82	0	357	0	23.37
22/10/2014	8:22:59	-12.021976	135.569763	52.13	0	253	0	12.38
22/10/2014	8:24:04	-12.021906	135.569763	53.01	0	0	0	7.78
22/10/2014	8:25:10	-12.021768	135.569794	-1	2412	344	0	15.71
22/10/2014	8:26:16	-12.021887	135.569778	44.56	1368	201	0	13.35
22/10/2014	8:27:20	-12.021982	135.569733	83.73	576	311	0	11.64
22/10/2014	8:28:50	-12.021854	135.569733	64.85	3564	0	0	14.23
22/10/2014	8:29:55	-12.021881	135.569763	37.45	0	356	0	4.43
22/10/2014	8:31:00	-12.021967	135.569717	51.89	3888	356	0	10.79
22/10/2014	8:32:07	-12.021785	135.569763	23.37	0	191	0	20.85
22/10/2014	8:33:12	-12.021845	135.569839	46.61	252	38	0	10.62
22/10/2014	8:34:20	-12.021838	135.569778	27.84	792	0	0	6.68
22/10/2014	8:35:25	-12.021888	135.569717	63.62	576	1	0	8.66
22/10/2014	8:37:00	-12.021485	135.569641	-42.45	1296	247	0	45.57
22/10/2014	8:38:06	-12.021909	135.569794	40.19	504	302	0	50
22/10/2014	8:39:12	-12.021811	135.569763	34.9	720	176	0	11.41
22/10/2014	8:40:17	-12.021879	135.569748	57.66	360	226	0	7.74
22/10/2014	8:41:23	-12.021863	135.569794	49.45	684	68	0	5.31
22/10/2014	8:42:31	-12.021919	135.569809	63.67	360	169	0	6.44
22/10/2014	8:43:36	-12.021828	135.569839	51.61	0	0	0	10.63
22/10/2014	8:44:41	-12.021806	135.569946	50.89	0	118	0	11.89
22/10/2014	8:45:51	-12.021948	135.569916	7.63	5940	210	0	16.12
22/10/2014	8:46:58	-12.021883	135.569809	54.38	2556	223	0	13.7
22/10/2014	9:11:22	-12.021883	135.569809	54.38	2556	223	0	0
22/10/2014	9:12:27	-12.021803	135.569839	49.02	72	114	0	9.48
22/10/2014	9:13:33	-12.021873	135.56955	55.15	828	297	0	32.38
22/10/2014	9:14:39	-12.021763	135.569565	67.61	1044	247	0	12.34
22/10/2014	9:15:45	-12.021835	135.569595	40.8	576	0	0	8.65
22/10/2014	9:16:50	-12.021861	135.569382	45.43	0	348	0	23.34
22/10/2014	9:17:55	-12.021602	135.569641	75.19	1692	199	0	40.28	1
22/10/2014	9:18:59	-12.021898	135.569427	26.47	0	10	0	40.31	1
22/10/2014	9:20:05	-12.021889	135.569443	37.45	0	0	0	2.01
22/10/2014	9:21:09	-12.0219	135.569489	26.1	0	0	0	5.15
22/10/2014	9:22:14	-12.021909	135.569534	49.78	612	62	0	5
22/10/2014	9:23:21	-12.021895	135.569443	52.93	0	0	0	10.02
22/10/2014	9:24:27	-12.021741	135.569687	72.56	0	58	0	31.58
22/10/2014	9:25:31	-12.02187	135.569519	33.29	0	0	0	23.23
22/10/2014	9:26:37	-12.021852	135.569656	25.94	0	59	0	15.03
22/10/2014	9:27:42	-12.021947	135.569626	17.78	468	28	0	11.06
22/10/2014	9:28:48	-12.021904	135.569565	15.19	2412	305	0	8.18
22/10/2014	9:29:54	-12.021908	135.569382	62.07	3132	281	0	19.91
22/10/2014	9:31:03	-12.021999	135.569626	18.72	4572	122	0	28.4
22/10/2014	9:32:08	-12.021925	135.569626	45.73	0	226	0	8.23
22/10/2014	9:33:14	-12.021804	135.56955	44.63	756	41	0	15.79
22/10/2014	9:34:19	-12.021542	135.569855	73.09	3168	310	0	44.15
22/10/2014	9:38:26	-12.021542	135.569855	73.09	3168	310	0	0
22/10/2014	9:39:37	-12.021622	135.569992	82.01	1620	172	0	17.35
22/10/2014	9:40:43	-12.021714	135.569733	64.58	1800	0	0	29.97
22/10/2014	9:41:50	-12.021612	135.569717	68.7	684	233	0	11.47
22/10/2014	9:43:04	-12.021612	135.569717	68.7	684	233	0	0
22/10/2014	9:44:12	-12.021816	135.569656	23.04	0	302	0	23.63
22/10/2014	9:45:19	-12.021776	135.569687	42.44	1656	297	0	5.58
22/10/2014	9:46:29	-12.021708	135.569626	49.61	0	264	0	10.06
22/10/2014	9:47:50	-12.021802	135.569214	21.56	3600	251	0	46.01
22/10/2014	9:49:11	-12.021907	135.569992	-20.35	5256	100	0	85.41
22/10/2014	9:50:16	-12.0218	135.569473	77.6	6300	302	0	57.68
22/10/2014	9:51:20	-12.021753	135.569336	70.82	6300	91	0	15.79
22/10/2014	9:52:25	-12.021803	135.569641	33.79	720	67	0	33.63
22/10/2014	9:53:30	-12.021824	135.569397	31.2	828	233	0	26.64
22/10/2014	9:54:40	-12.021778	135.569672	39.03	0	69	0	30.34
22/10/2014	9:56:12	-12.022372	135.569229	-81	1980	91	0	81.75
22/10/2014	9:57:19	-12.021849	135.569595	34.11	0	276	0	70.47
22/10/2014	9:58:24	-12.021849	135.569641	19.31	15624	101	0	5
22/10/2014	9:59:30	-12.021699	135.569275	44.58	2880	276	0	43.16
22/10/2014	10:00:39	-12.021832	135.569534	38.7	648	282	0	31.81
22/10/2014	10:01:47	-12.021797	135.569626	42.58	0	0	0	10.74
22/10/2014	10:03:15	-12.021794	135.569519	44.97	2340	102	0	11.64
22/10/2014	10:04:21	-12.021807	135.569565	34.45	1152	292	0	5.21
22/10/2014	10:05:26	-12.02175	135.569473	48.21	0	0	0	11.84
22/10/2014	10:06:31	-12.021833	135.569504	34.64	0	0	0	9.83
22/10/2014	10:07:36	-12.021759	135.569717	40.78	504	241	0	24.58
22/10/2014	10:08:41	-12.021794	135.569473	37.98	0	0	0	26.82
22/10/2014	10:09:46	-12.021825	135.569611	47.07	0	277	0	15.4
22/10/2014	10:10:51	-12.021788	135.569489	40.68	0	295	0	13.89
22/10/2014	10:11:56	-12.02175	135.569641	42.88	4500	190	0	17.06
22/10/2014	10:13:02	-12.021751	135.569351	43.23	0	286	0	31.54
22/10/2014	10:14:18	-12.021792	135.569611	49	2124	101	0	28.64
22/10/2014	10:15:24	-12.02185	135.569458	42.52	504	92	0	17.85
22/10/2014	10:16:35	-12.022115	135.568863	13.13	1224	92	0	71.1
22/10/2014	10:17:46	-12.02231	135.568832	-16.91	4032	264	0	21.94
22/10/2014	10:18:57	-12.021875	135.569122	31.98	10188	154	0	57.74
22/10/2014	10:20:05	-12.021773	135.568909	61.68	0	96	0	25.79
22/10/2014	10:21:35	-12.021996	135.569458	16.26	1404	215	0	64.65
22/10/2014	10:25:13	-12.021996	135.569458	16.26	1404	215	0	0
22/10/2014	10:26:38	-12.021218	135.567551	35.56	3060	29	0	224.72
22/10/2014	10:35:03	-12.021218	135.567551	35.56	3060	29	0	0
22/10/2014	10:36:09	-12.021944	135.569412	33.94	2628	127	0	217.9
22/10/2014	10:37:40	-12.02187	135.569412	46.71	2448	330	0	8.23
22/10/2014	10:39:33	-12.021999	135.569641	7.15	7488	104	0	28.74
22/10/2014	10:41:54	-12.021805	135.56926	65.81	288	186	0	46.72
22/10/2014	10:43:57	-12.021917	135.569565	39.53	1764	21	0	35.43
22/10/2014	10:45:03	-12.02177	135.569611	56.43	1116	305	0	17.09	1
22/10/2014	10:46:07	-12.021755	135.569763	57.98	0	0	0	16.61	1
22/10/2014	10:47:12	-12.021519	135.569733	66.24	792	99	0	26.44
22/10/2014	10:48:19	-12.021698	135.569656	53.58	864	96	0	21.59
22/10/2014	10:49:25	-12.021579	135.569489	66.29	2016	87	0	22.47
22/10/2014	10:50:37	-12.022017	135.570007	40.91	2268	270	0	74.47
22/10/2014	10:51:44	-12.022006	135.570145	35.11	2808	244	0	15.06
22/10/2014	10:52:49	-12.021914	135.570038	36.32	1440	273	0	15.49
22/10/2014	10:53:59	-12.021914	135.569626	20.89	0	277	0	44.81
22/10/2014	10:55:06	-12.021824	135.568939	55.23	9540	102	0	75.38
22/10/2014	11:16:05	-12.021824	135.568939	55.23	9540	102	0	0
22/10/2014	11:18:32	-12.02202	135.571732	78.8	3816	88	0	304.54
22/10/2014	12:13:39	-12.02202	135.571732	78.8	3816	88	0	0
22/10/2014	12:16:05	-12.021825	135.569763	84.05	252	43	0	215.24
22/10/2014	12:17:12	-12.021982	135.569397	13.15	3492	233	0	43.46
22/10/2014	12:18:17	-12.021708	135.569641	60.12	1188	295	0	40.4
22/10/2014	12:19:31	-12.021811	135.569733	114.34	1260	307	0	15.21
22/10/2014	12:20:52	-12.021632	135.569382	65.37	2124	252	0	43.05
22/10/2014	12:21:58	-12.021684	135.569962	119.14	2124	222	0	63.34
22/10/2014	12:23:04	-12.021952	135.569366	31.64	36	271	0	71.34
22/10/2014	12:24:14	-12.021651	135.569702	64.37	504	58	0	49.55
22/10/2014	12:25:24	-12.021653	135.569809	80.68	0	299	0	11.64
22/10/2014	12:26:30	-12.021789	135.569748	44.96	13104	222	0	16.51
22/10/2014	12:27:34	-12.0216	135.569824	109.98	900	216	0	22.58
22/10/2014	12:28:44	-12.021791	135.569778	86.35	1008	224	0	21.82
22/10/2014	12:29:50	-12.021717	135.569794	114.05	4608	231	0	8.41
22/10/2014	12:30:56	-12.021802	135.569778	82.35	5688	65	0	9.61
22/10/2014	12:32:02	-12.021502	135.569885	116.42	0	262	0	35.33
22/10/2014	12:33:29	-12.021995	135.569595	60.04	1548	156	0	63.24
22/10/2014	12:35:15	-12.021936	135.56955	37.94	540	195	0	8.18
22/10/2014	12:36:40	-12.021808	135.569702	65.84	1404	53	0	21.81
22/10/2014	12:37:45	-12.021581	135.56987	52.65	1332	227	0	31.16
22/10/2014	12:38:51	-12.021682	135.569672	122.75	2772	47	0	24.29
22/10/2014	12:39:58	-12.021877	135.569687	87.87	792	122	0	21.74
22/10/2014	12:41:04	-12.021814	135.569763	48.86	2448	224	0	10.83
22/10/2014	12:42:12	-12.021849	135.569427	24.27	0	291	0	36.75
22/10/2014	12:43:18	-12.022106	135.569427	19.91	612	221	0	28.58
22/10/2014	12:44:23	-12.022057	135.569382	51.02	1044	347	0	7.32
22/10/2014	12:45:27	-12.02212	135.569382	112.94	2952	230	0	7.01
22/10/2014	12:54:01	-12.02212	135.569382	112.94	2952	230	0	0
22/10/2014	12:55:54	-12.02193	135.569794	47.73	0	80	0	49.54
22/10/2014	12:57:01	-12.021873	135.569885	27.97	1008	160	0	11.75
22/10/2014	12:58:07	-12.021905	135.569901	30.48	3312	253	0	3.96
22/10/2014	12:59:13	-12.021922	135.569733	21.11	0	0	0	18.37
22/10/2014	13:00:32	-12.021935	135.569809	69.03	2844	213	0	8.39
22/10/2014	16:22:19	-12.021935	135.569809	69.03	2844	213	0	0
22/10/2014	16:27:32	-12.021881	135.569916	64.52	324	71	0	13.09
22/10/2014	16:28:58	-12.021852	135.569946	50.71	756	265	0	4.59
22/10/2014	16:32:19	-12.021976	135.569992	71.37	0	155	0	14.67
22/10/2014	16:34:55	-12.021879	135.569901	53.64	504	4	0	14.64
22/10/2014	16:37:18	-12.021696	135.569733	44.54	7524	33	0	27.35
22/10/2014	16:38:24	-12.021583	135.569473	42.79	0	0	0	30.94
22/10/2014	16:39:38	-12.022135	135.569748	15.61	3384	140	0	68.28	1
22/10/2014	16:41:04	-12.022419	135.570663	34.93	3456	65	0	104.4	1
22/10/2014	16:43:11	-12.02226	135.569778	67.95	5796	248	0	97.86	1
22/10/2014	16:45:16	-12.021579	135.569138	134.11	3384	142	0	102.85	1
22/10/2014	16:46:21	-12.02221	135.569824	66.97	1944	176	0	102.42	1
22/10/2014	16:47:37	-12.021718	135.569275	108.97	8460	142	0	80.98	1
22/10/2014	16:48:52	-12.02186	135.569885	46.35	0	106	0	68.19	1
22/10/2014	16:49:57	-12.021863	135.569855	37.67	2376	329	0	3.28
22/10/2014	16:51:05	-12.021781	135.569794	29.86	0	199	0	11.28
22/10/2014	16:52:14	-12.021799	135.569733	43.62	0	323	0	6.93
22/10/2014	16:54:49	-12.018275	135.566879	429.85	7848	312	0	499.89
22/10/2014	16:57:10	-12.018532	135.567139	413.27	2448	319	0	40.2
22/10/2014	17:01:51	-12.021707	135.569733	42.8	3240	192	0	451.92
22/10/2014	17:08:16	-12.021707	135.569733	42.8	3240	192	0	0
22/10/2014	17:11:56	-12.021844	135.569855	63.74	1152	119	0	20.2
22/10/2014	17:13:41	-12.021983	135.569977	83.07	1656	315	0	20.37
22/10/2014	17:18:29	-12.022069	135.569809	108.49	14832	197	0	20.62
22/10/2014	17:21:55	-12.02205	135.569794	71.91	324	281	0	2.67
22/10/2014	17:25:18	-12.021866	135.569794	35.31	900	26	0	20.46
22/10/2014	17:27:42	-12.022107	135.56987	112.1	432	179	0	28.04	1
22/10/2014	17:30:19	-12.022895	135.569839	473.76	3348	127	0	87.69	1
22/10/2014	17:32:45	-12.022783	135.569977	461.79	3312	39	0	19.5
22/10/2014	17:34:04	-12.02286	135.569809	438.94	5976	256	0	20.18
22/10/2014	17:35:42	-12.022907	135.569839	428.22	1440	177	0	6.16
22/10/2014	17:37:13	-12.022892	135.569672	422.73	0	0	0	18.24
22/10/2014	17:44:30	-12.022892	135.569672	422.73	0	0	0	0
22/10/2014	17:49:33	-12.021562	135.569946	-60.66	540	65	0	150.86
22/10/2014	17:50:52	-12.021432	135.570236	-79.63	0	0	0	34.69
22/10/2014	17:55:45	-12.021931	135.569916	66.87	1224	69	0	65.5
22/10/2014	17:56:50	-12.02193	135.569809	7.7	396	23	0	11.64
22/10/2014	17:58:12	-12.021942	135.569855	40.28	1296	32	0	5.18
22/10/2014	18:00:07	-12.022033	135.569748	47.86	0	22	0	15.42
22/10/2014	18:01:12	-12.021741	135.569565	56.01	4212	2	0	38.08
22/10/2014	18:02:18	-12.022022	135.569885	57.82	1008	103	0	46.77
22/10/2014	18:03:28	-12.022068	135.569809	46.03	684	294	0	9.72	1
22/10/2014	18:04:34	-12.021889	135.569794	46.47	324	229	0	19.97	1
22/10/2014	18:05:39	-12.021584	135.569992	55.8	4500	132	0	40.17
22/10/2014	18:06:43	-12.022051	135.569839	44.41	1188	220	0	54.53
22/10/2014	18:07:48	-12.021641	135.569885	42.56	1980	282	0	45.86
22/10/2014	18:08:52	-12.02193	135.569855	46.02	180	293	0	32.3
22/10/2014	18:09:56	-12.021944	135.569763	31.16	684	101	0	10.13
22/10/2014	18:11:00	-12.021939	135.569763	48.99	396	33	0	0.56
22/10/2014	18:12:04	-12.021891	135.569931	60.63	72	202	0	19.03
22/10/2014	18:13:08	-12.021919	135.569733	30.64	468	247	0	21.76
22/10/2014	18:14:12	-12.021872	135.569916	46.71	0	0	0	20.58
22/10/2014	18:15:16	-12.021892	135.569702	35.45	144	299	0	23.38
22/10/2014	18:16:20	-12.021933	135.569687	16.36	1188	252	0	4.84
22/10/2014	18:17:26	-12.021884	135.569931	70.27	972	264	0	27.09
22/10/2014	18:18:51	-12.021852	135.569763	28.45	756	285	0	18.61
22/10/2014	18:20:42	-12.021852	135.569763	28.45	756	285	0	0
22/10/2014	18:22:15	-12.021781	135.569199	37.13	6948	153	0	61.84
22/10/2014	18:24:05	-12.021781	135.569199	37.13	6948	153	0	0
22/10/2014	18:25:48	-12.021858	135.570053	49.94	756	6	0	93.27
22/10/2014	18:26:53	-12.021886	135.569824	59.48	1152	11	0	25.1
22/10/2014	18:27:59	-12.021853	135.569611	27.63	1188	63	0	23.45
22/10/2014	18:29:04	-12.021917	135.569748	52.05	1296	108	0	16.51
22/10/2014	18:30:08	-12.021862	135.569717	26.65	936	203	0	6.98
22/10/2014	18:31:13	-12.02187	135.569778	53.25	540	41	0	6.69
22/10/2014	18:32:18	-12.021814	135.569855	13.22	1656	80	0	10.44
22/10/2014	18:33:23	-12.021931	135.569748	32.96	108	101	0	17.45
22/10/2014	18:34:32	-12.021946	135.569992	38.54	324	70	0	26.59
22/10/2014	18:35:37	-12.022047	135.569809	42.56	396	36	0	22.85
22/10/2014	18:36:44	-12.021894	135.569946	38.81	756	190	0	22.61
22/10/2014	18:37:50	-12.021723	135.569916	68.96	540	293	0	19.29
22/10/2014	18:38:57	-12.021824	135.569901	33.37	0	343	0	11.35
22/10/2014	18:40:15	-12.021651	135.570068	82.67	900	40	0	26.46
22/10/2014	18:41:45	-12.021717	135.569931	92.32	1152	32	0	16.61
22/10/2014	18:43:01	-12.021814	135.56987	60.69	2268	34	0	12.66
22/10/2014	18:44:14	-12.021814	135.569733	72.63	504	64	0	14.9
22/10/2014	18:45:50	-12.021972	135.569748	32.72	360	171	0	17.64
22/10/2014	18:47:41	-12.021959	135.569748	43.15	396	217	0	1.45
22/10/2014	18:49:49	-12.021849	135.56987	53.61	2880	223	0	18.05
22/10/2014	18:51:48	-12.022245	135.569504	-38.16	2016	30	0	59.36
22/10/2014	18:53:56	-12.021776	135.569946	86.78	756	32	0	70.93
22/10/2014	18:56:04	-12.022017	135.569717	17.84	720	230	0	36.58
22/10/2014	18:58:26	-12.021815	135.569855	73.46	1476	235	0	27.01
22/10/2014	19:00:49	-12.022213	135.569687	-11.98	3276	244	0	47.88
22/10/2014	19:03:22	-12.022038	135.569794	25.18	1296	58	0	22.67
22/10/2014	19:06:00	-12.021911	135.569489	21.92	792	323	0	36.05
22/10/2014	19:08:35	-12.021983	135.569534	35.07	1008	84	0	9.38
22/10/2014	19:10:47	-12.022017	135.56926	38.76	3636	252	0	30.04
22/10/2014	19:12:11	-12.02182	135.569687	33.65	324	53	0	51.35
22/10/2014	19:13:52	-12.021826	135.569702	40.04	288	70	0	1.76
22/10/2014	19:14:57	-12.021868	135.569504	48.77	1116	280	0	22.03
22/10/2014	19:16:12	-12.021941	135.569519	17.23	936	227	0	8.28
22/10/2014	19:17:28	-12.021825	135.569672	37.25	2304	204	0	21.05
22/10/2014	19:18:35	-12.021842	135.569565	26.93	0	236	0	11.79
22/10/2014	19:19:45	-12.021964	135.569534	-6.83	1980	236	0	13.98
22/10/2014	19:20:50	-12.021877	135.569489	46.97	1260	231	0	10.84
22/10/2014	19:22:07	-12.021892	135.569427	29.92	1116	40	0	6.95
22/10/2014	19:23:16	-12.021892	135.569565	47.3	216	270	0	15.01
22/10/2014	19:24:21	-12.021903	135.56955	36.43	1296	236	0	2.04
22/10/2014	19:25:25	-12.021803	135.569626	39.13	0	59	0	13.86
22/10/2014	19:26:28	-12.021817	135.569687	45.49	756	0	0	6.81
22/10/2014	19:27:33	-12.021852	135.569565	39.79	0	258	0	13.83
22/10/2014	19:28:37	-12.021894	135.569504	28.27	864	138	0	8.11
22/10/2014	19:33:04	-12.021905	135.569763	38.58	0	0	0	28.19
22/10/2014	19:45:38	-12.021905	135.569763	38.58	0	0	0	0
22/10/2014	19:51:12	-12.021745	135.569565	36.55	432	286	0	27.93
22/10/2014	19:52:26	-12.021739	135.56955	45.01	1224	268	0	1.76
22/10/2014	19:56:12	-12.021843	135.56958	34.61	900	346	0	12.02	1
22/10/2014	19:59:15	-12.021849	135.569489	47.2	576	215	0	9.92	1
22/10/2014	20:01:24	-12.021868	135.569519	44.45	468	104	0	3.89
22/10/2014	20:02:35	-12.021819	135.56955	34.36	216	15	0	6.41
22/10/2014	20:03:48	-12.021881	135.569519	44.45	972	326	0	7.67
22/10/2014	20:04:59	-12.021842	135.569534	40.24	252	71	0	4.63
22/10/2014	20:06:07	-12.021844	135.569565	42.62	540	0	0	3.38
22/10/2014	20:07:28	-12.021851	135.569229	97.52	504	120	0	36.55
22/10/2014	20:08:53	-12.021851	135.569534	40.55	1476	93	0	33.17
22/10/2014	20:10:10	-12.021802	135.56958	40.29	1080	91	0	7.4
22/10/2014	20:11:22	-12.021842	135.56955	26.86	648	97	0	5.52
22/10/2014	20:12:37	-12.021774	135.569199	106.85	1728	23	0	38.92
22/10/2014	20:13:57	-12.021856	135.569427	62.3	7704	100	0	26.42
22/10/2014	20:16:02	-12.021893	135.569427	70.9	180	208	0	4.11
22/10/2014	20:17:56	-12.021927	135.56958	63.26	576	256	0	17.06
22/10/2014	20:19:04	-12.021716	135.569611	87.6	2736	269	0	23.7
22/10/2014	20:20:08	-12.021597	135.570129	57.5	2052	246	0	57.87
22/10/2014	20:21:11	-12.021763	135.569534	47.42	5328	116	0	67.29
22/10/2014	20:22:15	-12.021801	135.569519	42.02	0	312	0	4.53
22/10/2014	20:23:19	-12.021627	135.56958	54.15	252	346	0	20.45
22/10/2014	20:24:27	-12.021651	135.569641	33.78	0	80	0	7.15
22/10/2014	20:25:32	-12.021687	135.569672	49.48	2736	234	0	5.23
22/10/2014	20:26:36	-12.021682	135.569336	40.93	1584	116	0	36.55
22/10/2014	20:27:41	-12.021663	135.569687	42.31	432	286	0	38.23
22/10/2014	20:28:46	-12.021763	135.569489	41.46	0	100	0	24.24
22/10/2014	20:29:50	-12.021841	135.569595	33.91	1764	155	0	14.43
22/10/2014	20:30:55	-12.021815	135.569534	65.49	3708	246	0	7.24
22/10/2014	20:31:59	-12.021903	135.569611	54.62	1116	27	0	12.88
22/10/2014	20:33:11	-12.021833	135.569595	47.32	1872	160	0	7.98
22/10/2014	20:34:21	-12.021842	135.569382	75.68	3600	292	0	23.19
22/10/2014	20:35:28	-12.02188	135.569763	52.32	0	272	0	41.65
22/10/2014	20:36:38	-12.021792	135.569946	61.47	1116	51	0	22.18
22/10/2014	20:37:44	-12.021856	135.569733	46.66	720	200	0	24.23
22/10/2014	20:38:49	-12.021892	135.570038	68.08	1260	34	0	33.41
22/10/2014	20:39:54	-12.022024	135.569946	16.42	3096	66	0	17.76
22/10/2014	20:40:57	-12.021706	135.56958	52.54	2196	343	0	53.24
22/10/2014	20:42:01	-12.021926	135.569443	45.62	2268	256	0	28.64
22/10/2014	20:43:05	-12.021608	135.569641	42.93	0	270	0	41.4
22/10/2014	20:44:09	-12.021852	135.569519	8.84	0	288	0	30.2
22/10/2014	20:45:13	-12.02188	135.569412	48.24	972	86	0	12.05
22/10/2014	20:46:17	-12.021646	135.569366	55.6	0	0	0	26.5
22/10/2014	20:47:23	-12.021737	135.569672	17.97	612	243	0	34.78
22/10/2014	20:48:27	-12.021745	135.569427	49.16	0	304	0	26.66
22/10/2014	20:49:30	-12.021786	135.569748	65.92	1656	115	0	35.21
22/10/2014	20:50:34	-12.02176	135.569595	50.22	1152	135	0	16.89
22/10/2014	20:51:38	-12.021716	135.569656	49.96	2088	125	0	8.24
22/10/2014	20:52:41	-12.021799	135.569656	37.89	3312	109	0	9.23
22/10/2014	20:54:00	-12.02174	135.569443	41.7	1908	116	0	24.08
22/10/2014	20:55:03	-12.021841	135.569519	29.86	4068	110	0	13.94
22/10/2014	20:56:07	-12.021782	135.569519	40.91	4176	195	0	6.56
22/10/2014	20:57:15	-12.021822	135.569626	27.49	0	299	0	12.46
22/10/2014	20:58:19	-12.021762	135.569733	38.75	1368	291	0	13.41
22/10/2014	20:59:23	-12.021725	135.56926	32.73	216	208	0	51.61
22/10/2014	21:00:27	-12.02171	135.569427	38.65	0	297	0	18.24
22/10/2014	21:01:33	-12.021454	135.568954	43.66	0	0	0	58.79
22/10/2014	21:02:38	-12.021759	135.569763	77.7	1152	310	0	94.29
22/10/2014	21:03:41	-12.021696	135.569962	49.29	72	107	0	22.75
22/10/2014	21:04:45	-12.021703	135.569626	49.48	0	236	0	36.55
22/10/2014	21:05:48	-12.02177	135.569534	-1.9	648	70	0	12.47
22/10/2014	21:06:54	-12.021871	135.569717	60.73	1044	247	0	22.85
22/10/2014	21:07:58	-12.021894	135.569519	62.97	2232	253	0	21.69
22/10/2014	21:09:02	-12.021809	135.569717	40.89	288	144	0	23.52
22/10/2014	21:10:14	-12.021783	135.569489	31.77	0	95	0	24.96
22/10/2014	21:11:18	-12.021807	135.569656	39.95	0	99	0	18.36
22/10/2014	21:12:33	-12.021791	135.569534	48.59	1404	141	0	13.39
22/10/2014	21:13:46	-12.021783	135.569519	27.77	2232	142	0	1.86
22/10/2014	21:14:55	-12.021814	135.569519	62.28	5796	90	0	3.45
22/10/2014	21:15:58	-12.02175	135.569366	38.98	5292	296	0	18.1
22/10/2014	21:17:04	-12.021807	135.569321	31.79	6876	87	0	8.01
22/10/2014	21:18:23	-12.021734	135.569427	22.04	1260	346	0	14.1
22/10/2014	21:19:31	-12.021832	135.569611	23.04	1368	116	0	22.79
22/10/2014	21:20:38	-12.021757	135.569458	3.47	612	110	0	18.61
22/10/2014	21:21:59	-12.021755	135.569458	48.2	1152	64	0	0.22
22/10/2014	21:23:25	-12.021655	135.569214	22.28	2160	298	0	28.77
22/10/2014	21:25:09	-12.021798	135.569534	32.44	1008	271	0	38.26
22/10/2014	21:26:44	-12.021778	135.569611	40.59	0	0	0	8.66
22/10/2014	21:27:48	-12.021811	135.569473	33.19	1980	129	0	15.45
22/10/2014	21:28:52	-12.021777	135.569504	22.8	1260	306	0	5.07
22/10/2014	21:30:01	-12.021673	135.569748	49.48	3744	80	0	28.95
22/10/2014	21:31:06	-12.021947	135.569626	29.24	540	105	0	33.23
22/10/2014	21:32:12	-12.021677	135.569458	36.99	0	271	0	35.15
22/10/2014	21:33:16	-12.021652	135.569473	53.2	576	131	0	3.22
22/10/2014	21:34:20	-12.021585	135.56955	-1.93	1800	349	0	11.21
22/10/2014	21:35:24	-12.021753	135.569687	11.36	3960	91	0	23.89
22/10/2014	21:36:33	-12.021681	135.569473	53.06	0	239	0	24.61
22/10/2014	21:37:47	-12.021632	135.569778	93.01	1476	265	0	33.62
22/10/2014	21:38:54	-12.021735	135.56958	72.1	0	288	0	24.39
22/10/2014	21:40:58	-12.021641	135.569427	16.4	0	0	0	19.65
22/10/2014	21:42:28	-12.021756	135.569656	44.19	1008	184	0	28
22/10/2014	21:43:32	-12.021919	135.56958	68.6	1944	71	0	19.92
22/10/2014	21:44:36	-12.021831	135.569611	43.78	828	68	0	10.35
22/10/2014	21:45:40	-12.021872	135.569565	29.22	2016	27	0	6.77
22/10/2014	21:46:45	-12.02179	135.569382	50.71	3024	50	0	21.89
22/10/2014	21:48:07	-12.021729	135.569443	37.17	504	103	0	9.49
22/10/2014	21:49:24	-12.02166	135.569595	44.91	4752	81	0	18.22
22/10/2014	21:50:38	-12.021702	135.569229	17.09	144	282	0	40.08
22/10/2014	21:51:46	-12.02167	135.569519	45.79	0	123	0	31.74
22/10/2014	21:53:49	-12.021585	135.569824	61.33	612	95	0	34.49
22/10/2014	21:56:42	-12.021733	135.570496	54.9	828	90	0	74.91
22/10/2014	21:59:35	-12.021776	135.569519	28.38	6156	274	0	106.36
22/10/2014	22:02:45	-12.021673	135.569427	70.93	0	273	0	15.21
22/10/2014	22:05:52	-12.021858	135.569641	54	2412	142	0	31.06
22/10/2014	22:08:59	-12.021377	135.56926	164.24	3456	109	0	67.66
22/10/2014	22:11:20	-12.021982	135.569931	-2.85	3276	174	0	99.25
22/10/2014	22:12:23	-12.021674	135.569733	60.77	3132	155	0	40.46
22/10/2014	22:13:30	-12.021851	135.569855	21.2	3060	90	0	23.74
22/10/2014	22:14:56	-12.021768	135.569717	53.1	16632	50	0	17.62
22/10/2014	22:20:07	-12.021899	135.569763	42.08	1188	269	0	15.4
22/10/2014	22:25:01	-12.021528	135.569687	61.9	0	46	0	42.07
22/10/2014	22:26:05	-12.021717	135.569656	29.04	324	132	0	21.28	1
22/10/2014	22:27:09	-12.021614	135.569611	59.55	504	129	0	12.45	1
22/10/2014	22:28:13	-12.021425	135.569641	75.44	720	0	0	21.27
22/10/2014	22:29:17	-12.021607	135.569809	27.38	324	90	-4	27.27	1
22/10/2014	22:30:23	-12.021508	135.569672	64.16	0	0	-2	0	1
22/10/2014	22:31:30	-12.021498	135.56958	76.67	0	106	0	10.07	1
22/10/2014	22:32:33	-12.021678	135.569687	35.21	1944	124	0	23.15
22/10/2014	22:33:44	-12.021603	135.569687	51.68	3060	126	0	8.34
22/10/2014	22:34:48	-12.021739	135.569458	47.07	1080	91	0	29.14
22/10/2014	22:35:52	-12.021464	135.569855	30.23	1008	166	0	52.91
22/10/2014	22:36:56	-12.021132	135.569641	120.77	2340	282	0	43.64
22/10/2014	22:38:02	-12.021799	135.570068	44.01	6084	214	0	87.51
22/10/2014	22:39:13	-12.022183	135.569641	47.31	468	217	0	63.09
22/10/2014	22:40:17	-12.022076	135.569443	62.68	2808	315	0	24.6
22/10/2014	22:41:23	-12.021679	135.569778	47.55	5724	171	0	57.24
22/10/2014	22:42:30	-12.021624	135.569565	74.02	1440	12	0	23.96
22/10/2014	22:43:34	-12.021548	135.569824	86.66	1440	146	0	29.41
22/10/2014	22:44:38	-12.021725	135.569763	44.05	2196	75	0	20.77
22/10/2014	22:45:42	-12.021936	135.569748	39.72	756	233	0	23.52
22/10/2014	22:50:34	-12.021936	135.569748	39.72	756	233	0	0
22/10/2014	22:51:40	-12.021779	135.569763	53.56	1296	259	0	17.53
22/10/2014	22:52:44	-12.021844	135.569824	41.63	3672	114	0	9.81
22/10/2014	22:53:48	-12.021755	135.569809	56.07	1584	99	0	10.03
22/10/2014	22:54:52	-12.021764	135.569778	42.06	108	100	0	3.52
22/10/2014	22:55:56	-12.021843	135.569626	53.87	1656	89	0	18.72
22/10/2014	22:57:03	-12.021817	135.569824	41.44	0	77	0	21.73
22/10/2014	22:58:28	-12.021882	135.569702	46.63	936	224	0	15.11
22/10/2014	22:59:32	-12.021811	135.569809	42.35	648	111	0	14.06
22/10/2014	23:00:36	-12.02182	135.569641	63.24	2196	195	0	18.3
22/10/2014	23:01:46	-12.021776	135.569565	22.42	3564	126	0	9.6
22/10/2014	23:02:52	-12.021842	135.569901	23.86	1440	355	0	37.27
22/10/2014	23:04:01	-12.021882	135.569504	30.39	864	0	0	43.4
22/10/2014	23:05:05	-12.0218	135.569824	43.05	252	148	0	35.98
22/10/2014	23:06:14	-12.02184	135.569809	40.94	1044	51	0	4.74
22/10/2014	23:07:24	-12.021753	135.569824	40.47	432	18	0	9.81
22/10/2014	23:08:32	-12.021894	135.569687	46.92	0	25	0	21.63
22/10/2014	23:10:58	-12.021833	135.569733	54.99	1584	127	0	8.43
22/10/2014	23:12:46	-12.021856	135.569778	32.43	1872	109	0	5.52
22/10/2014	23:14:00	-12.021846	135.569809	39.86	1188	148	0	3.55
22/10/2014	23:15:15	-12.021845	135.569794	34.6	2088	211	0	1.64	1
22/10/2014	23:16:25	-12.021892	135.569778	31.07	828	50	0	5.51	1
22/10/2014	23:17:37	-12.021878	135.569794	46.66	252	184	0	2.33
22/10/2014	23:18:57	-12.021852	135.569809	70.95	1116	173	0	3.32
22/10/2014	23:20:06	-12.021884	135.569977	12.34	612	207	0	18.61
22/10/2014	23:21:32	-12.021913	135.569595	25.71	648	78	0	41.67
22/10/2014	23:22:37	-12.021794	135.57019	63.12	2232	300	0	66.05
22/10/2014	23:23:42	-12.02194	135.56958	32	2736	58	0	68.3
22/10/2014	23:24:46	-12.021873	135.569702	18.69	0	289	0	15.22
22/10/2014	23:25:53	-12.021824	135.569977	50.43	0	283	0	30.4
22/10/2014	23:26:58	-12.021852	135.569885	46.17	0	38	0	10.48
22/10/2014	23:28:10	-12.021838	135.569626	32.73	900	47	0	28.21
22/10/2014	23:29:15	-12.021864	135.569824	45.65	0	282	0	21.73
22/10/2014	23:30:19	-12.02183	135.569778	37.67	0	0	0	6.27
22/10/2014	23:31:23	-12.021904	135.569763	38.29	0	0	0	8.39
22/10/2014	23:32:27	-12.021881	135.569839	41.81	0	0	0	8.65
22/10/2014	23:33:31	-12.021875	135.569778	29.18	0	0	0	6.67
22/10/2014	23:34:34	-12.021845	135.569794	34.68	0	0	0	3.76
22/10/2014	23:35:38	-12.021894	135.569824	48.73	0	0	0	6.35
22/10/2014	23:36:40	-12.021914	135.569717	37.73	1008	72	0	11.85
22/10/2014	23:37:43	-12.021824	135.569794	28.15	1332	276	0	13.05
22/10/2014	23:38:47	-12.021968	135.569855	38.3	0	279	0	17.33
22/10/2014	23:39:50	-12.021707	135.570007	83.42	2052	38	0	33.4
22/10/2014	23:40:55	-12.021799	135.569824	44.83	1368	182	0	22.38
22/10/2014	23:42:26	-12.021954	135.569702	-32.78	6588	65	0	21.75
22/10/2014	23:44:08	-12.021876	135.569931	53.89	180	151	0	26.37
22/10/2014	23:45:32	-12.021989	135.569855	46.08	2016	102	0	15.04
22/10/2014	23:46:36	-12.021769	135.57019	124.6	2340	266	0	43.88
22/10/2014	23:47:40	-12.021842	135.56987	50.58	0	180	0	35.74
22/10/2014	23:48:49	-12.021822	135.569839	43.72	1620	304	0	4.04
22/10/2014	23:49:53	-12.021791	135.569672	37.78	5724	211	0	18.49
22/10/2014	23:50:59	-12.021914	135.569778	23.02	2988	326	0	17.89
22/10/2014	23:52:02	-12.021872	135.569626	-16.02	1008	8	0	17.18
22/10/2014	23:53:12	-12.021857	135.569809	39.7	1476	238	0	19.97
22/10/2014	23:54:21	-12.021926	135.569916	46.33	324	264	0	13.94
22/10/2014	23:55:30	-12.021871	135.569824	48.05	216	348	0	11.73
22/10/2014	23:56:33	-12.021906	135.56987	40.47	1584	241	0	6.34
22/10/2014	23:57:36	-12.021948	135.569824	17.53	1512	70	0	6.84
22/10/2014	23:58:41	-12.021868	135.570099	93.56	0	21	0	31.2
22/10/2014	23:59:48	-12.021923	135.569901	24.92	432	250	0	22.39
23/10/2014	0:00:51	-12.021908	135.56987	39.48	1368	249	0	3.76
23/10/2014	0:01:57	-12.021859	135.569885	46.1	1728	278	0	5.69
23/10/2014	0:03:00	-12.021901	135.56987	56.67	720	42	0	4.95
23/10/2014	0:04:04	-12.021796	135.569824	40.36	288	311	0	12.7
23/10/2014	0:05:09	-12.021949	135.569778	43.33	2376	152	0	17.73
23/10/2014	0:06:12	-12.021891	135.569778	49.65	0	229	0	6.45
23/10/2014	0:07:17	-12.02185	135.569885	52.74	0	57	0	12.5
23/10/2014	0:08:21	-12.021795	135.569824	42.06	252	346	0	9.02
23/10/2014	0:09:25	-12.021859	135.569839	63.72	0	51	0	7.3
23/10/2014	0:10:29	-12.021811	135.569855	65.85	0	189	0	5.61
23/10/2014	0:11:33	-12.021894	135.570007	56.87	0	207	0	18.93
23/10/2014	0:12:42	-12.021922	135.569748	36.5	1044	272	0	28.34
23/10/2014	0:13:47	-12.021864	135.569748	56.99	2520	108	0	6.45
23/10/2014	0:14:51	-12.021869	135.569748	38.45	0	227	0	0.56
23/10/2014	0:15:55	-12.021813	135.569794	40.74	0	93	0	7.99
23/10/2014	0:16:58	-12.021879	135.569717	37.45	1548	301	0	11.13
23/10/2014	0:18:02	-12.021874	135.569763	42.51	0	61	0	5.03
23/10/2014	0:19:06	-12.021884	135.569778	49.91	0	37	0	1.97
23/10/2014	0:20:11	-12.021847	135.569794	33.64	1620	235	0	4.47
23/10/2014	0:21:14	-12.021857	135.569778	37.23	1404	261	0	2.07
23/10/2014	0:22:19	-12.021911	135.569809	46.19	396	94	0	6.89
23/10/2014	0:23:26	-12.021832	135.569824	30.54	540	98	0	8.93
23/10/2014	0:24:29	-12.02194	135.569763	30.3	1980	252	0	13.72
23/10/2014	0:25:32	-12.021875	135.569763	34.7	1188	39	0	7.23
23/10/2014	0:26:35	-12.02189	135.569809	36.4	144	330	0	5.27
23/10/2014	0:27:38	-12.021893	135.569809	49.27	540	111	0	0.33
23/10/2014	0:28:42	-12.021869	135.569794	27.19	0	78	0	3.13
23/10/2014	0:29:45	-12.021784	135.569763	45.05	864	246	0	10.03
23/10/2014	0:30:50	-12.021959	135.569885	66.7	468	255	0	23.55
23/10/2014	0:31:54	-12.021883	135.569855	33.58	0	280	0	9.06
23/10/2014	0:32:58	-12.021758	135.569809	49.26	900	260	0	14.77
23/10/2014	0:34:04	-12.021901	135.569778	27.98	1044	108	0	16.25
23/10/2014	0:35:07	-12.021852	135.569778	27.3	1080	71	0	5.45
23/10/2014	0:36:13	-12.02184	135.569763	19.79	1368	0	0	2.11
23/10/2014	0:37:26	-12.021862	135.569763	53.54	1800	1	0	2.45
23/10/2014	0:38:35	-12.02183	135.569702	-56.95	972	336	0	7.53
23/10/2014	0:39:40	-12.021896	135.569733	-2.13	468	204	0	8.08
23/10/2014	0:40:43	-12.021901	135.569748	20.39	3024	241	0	1.72
23/10/2014	0:42:42	-12.021779	135.569702	60.4	612	132	0	14.46
23/10/2014	0:44:01	-12.02172	135.569885	62.74	648	179	0	20.96
23/10/2014	0:45:04	-12.021815	135.569641	26.41	2592	242	0	28.56
23/10/2014	0:46:07	-12.021855	135.569794	30.56	2592	198	0	17.22
23/10/2014	0:47:14	-12.021945	135.569794	45.8	0	303	0	10.01
23/10/2014	0:48:27	-12.021941	135.569809	62.57	756	327	0	1.69
23/10/2014	0:49:35	-12.021927	135.569794	53.2	684	49	0	2.25
23/10/2014	0:50:40	-12.022076	135.56987	40.16	1764	305	0	18.52
23/10/2014	0:51:45	-12.021987	135.569839	57.56	0	245	0	10.45
23/10/2014	0:52:54	-12.022079	135.569931	68.8	0	119	0	14.31
23/10/2014	0:54:01	-12.022004	135.569946	57.49	0	229	0	8.5
23/10/2014	0:55:05	-12.021951	135.569809	39.06	1332	155	0	16.02
23/10/2014	0:56:12	-12.021993	135.569839	46.8	0	351	0	5.7
23/10/2014	0:57:18	-12.021934	135.569839	49.64	0	340	0	6.56
23/10/2014	0:58:40	-12.021856	135.569794	33.7	396	149	0	9.96
23/10/2014	1:00:02	-12.021893	135.569794	43.32	1008	123	0	4.11
23/10/2014	1:01:08	-12.021935	135.569824	39.55	0	306	0	5.7
23/10/2014	1:02:11	-12.021813	135.569733	44.05	0	0	0	16.79
23/10/2014	1:03:14	-12.021865	135.569809	35.12	0	0	0	10.09
23/10/2014	1:04:17	-12.022113	135.569824	55.72	4176	157	0	27.62
23/10/2014	1:05:43	-12.021829	135.569809	50.73	576	43	0	31.62
23/10/2014	1:06:49	-12.022003	135.569809	52.36	1836	195	0	19.35
23/10/2014	1:08:23	-12.021741	135.569855	63.65	2124	195	0	29.56
23/10/2014	1:09:50	-12.021897	135.569839	33.31	900	71	0	17.43
23/10/2014	1:11:45	-12.021758	135.569931	69.46	972	125	0	18.41
23/10/2014	1:13:19	-12.021864	135.569778	36.67	0	0	0	20.39
23/10/2014	1:14:23	-12.021853	135.569824	33.75	0	0	0	5.15
23/10/2014	1:15:27	-12.021855	135.569733	36.34	0	0	0	9.9
23/10/2014	1:16:30	-12.021797	135.569855	46.38	252	47	0	14.75
23/10/2014	1:17:34	-12.021626	135.569855	69.21	0	44	0	19.01
23/10/2014	1:18:38	-12.021654	135.569901	34.29	0	117	0	5.89
23/10/2014	1:19:43	-12.021916	135.569778	27.27	0	218	0	32.06
23/10/2014	1:20:47	-12.021798	135.569901	46.07	4500	93	0	18.74
23/10/2014	1:21:50	-12.021992	135.569733	43	864	218	0	28.27
23/10/2014	1:22:54	-12.02196	135.569855	45.6	0	24	0	13.74
23/10/2014	1:23:58	-12.021904	135.569794	40.22	0	325	0	9.1
23/10/2014	1:25:02	-12.021983	135.569687	7.77	0	271	0	14.58
23/10/2014	1:26:06	-12.021893	135.569748	14.87	0	82	0	12.01
23/10/2014	1:27:15	-12.021941	135.569672	64.49	1872	307	0	9.84
23/10/2014	1:28:34	-12.021885	135.569824	21.37	1080	254	0	17.66
23/10/2014	1:29:40	-12.021762	135.570007	75.98	6156	62	0	24.15
23/10/2014	1:30:43	-12.022041	135.569794	40.98	5868	298	0	38.72
23/10/2014	1:31:47	-12.021812	135.569778	33.23	324	35	0	25.52
23/10/2014	1:32:52	-12.021725	135.56987	-4.03	0	328	0	13.92
23/10/2014	1:33:56	-12.022328	135.569931	130.57	504	164	0	67.38
23/10/2014	1:34:59	-12.021712	135.569778	13.79	1872	205	0	70.49
23/10/2014	1:36:03	-12.021976	135.569809	43.03	972	50	0	29.55
23/10/2014	1:37:07	-12.021713	135.569824	22.71	1260	157	0	29.29
23/10/2014	1:38:12	-12.021876	135.569717	7.92	0	339	0	21.54
23/10/2014	1:39:18	-12.020857	135.57019	80.48	828	215	0	124.44
23/10/2014	1:40:23	-12.021816	135.569778	18.87	7164	281	0	115.67
23/10/2014	1:41:31	-12.021873	135.56958	-32.05	6408	41	0	22.45
23/10/2014	1:42:37	-12.021628	135.569901	38.12	3240	300	0	44.28
23/10/2014	1:43:44	-12.021866	135.569794	39.55	0	0	0	28.91
23/10/2014	1:44:50	-12.02196	135.569778	42.98	0	141	0	10.6
23/10/2014	1:45:56	-12.021868	135.569778	40.09	0	0	0	10.23
23/10/2014	1:47:01	-12.021826	135.56987	49.3	0	4	0	11.04
23/10/2014	1:48:05	-12.021924	135.569733	31.51	0	0	0	18.46
23/10/2014	1:49:17	-12.021924	135.569733	31.51	0	0	0	0
23/10/2014	1:50:22	-12.022043	135.570053	72.96	1548	359	0	37.23
23/10/2014	2:05:15	-12.022043	135.570053	72.96	1548	359	0	0
23/10/2014	2:06:25	-12.021849	135.569778	38.06	2052	257	0	36.88
23/10/2014	2:07:29	-12.021916	135.569763	31.21	2952	308	0	7.63
23/10/2014	2:08:34	-12.021863	135.569839	44.22	0	324	0	10.15
23/10/2014	2:09:39	-12.0218	135.569794	55.31	0	17	0	8.55
23/10/2014	2:10:43	-12.021722	135.569901	53.2	5472	317	0	14.51
23/10/2014	2:11:49	-12.021938	135.569702	-9.01	612	190	0	32.33
23/10/2014	2:12:54	-12.021887	135.569672	21.46	0	289	0	6.54
23/10/2014	2:13:59	-12.021952	135.56987	56.29	1188	121	0	22.71
23/10/2014	2:15:05	-12.021829	135.569778	32.05	0	140	0	16.95
23/10/2014	2:16:09	-12.021865	135.569748	29.38	0	0	0	5.16
23/10/2014	2:17:14	-12.021865	135.569901	63.15	3924	31	0	16.64
23/10/2014	2:18:19	-12.021408	135.569946	46.1	3600	18	0	51.05
23/10/2014	2:19:23	-12.021919	135.569809	40.46	576	320	0	58.74
23/10/2014	2:20:28	-12.021858	135.569717	25.65	0	0	0	12.09
23/10/2014	2:21:32	-12.021938	135.569717	31.89	3024	242	0	8.9
23/10/2014	2:22:36	-12.021814	135.569809	86.32	2088	241	0	17.04
23/10/2014	2:23:39	-12.021969	135.569839	43.21	2592	87	0	17.54
23/10/2014	2:24:59	-12.021597	135.569641	131.26	4320	345	0	46.63
23/10/2014	2:26:37	-12.021908	135.569748	32.87	1296	63	0	36.49
23/10/2014	2:27:47	-12.021833	135.569672	41.57	2952	101	0	11.74
23/10/2014	2:29:13	-12.021894	135.569717	52.58	720	267	0	8.36
23/10/2014	2:30:19	-12.021906	135.569748	35.98	612	140	0	3.63
23/10/2014	2:31:24	-12.021881	135.569778	54.71	0	288	0	4.29
23/10/2014	2:32:27	-12.021918	135.569733	30.29	612	66	0	6.39
23/10/2014	2:33:30	-12.021892	135.569809	45.74	360	64	0	8.76
23/10/2014	2:34:33	-12.021914	135.569748	30.4	1152	242	0	7.07
23/10/2014	2:35:38	-12.02169	135.569733	28.4	360	119	0	24.96
23/10/2014	2:36:43	-12.021707	135.569824	68.26	900	168	0	10.08
23/10/2014	2:37:52	-12.021721	135.569885	14.21	1368	351	0	6.81
23/10/2014	2:38:56	-12.021726	135.569641	48.88	5400	198	0	26.54
23/10/2014	2:39:59	-12.02177	135.569702	40.09	1620	257	0	8.24
23/10/2014	2:41:06	-12.021729	135.569534	58.73	0	136	0	18.83
23/10/2014	2:42:12	-12.021634	135.569519	34.29	1152	156	0	10.69
23/10/2014	2:43:17	-12.021636	135.569473	37.33	180	293	0	5.01
23/10/2014	2:44:21	-12.021611	135.569534	61.06	252	203	0	7.19
23/10/2014	2:45:23	-12.021651	135.56955	50.92	468	0	0	4.78
23/10/2014	2:46:27	-12.021653	135.569595	58.61	324	118	0	4.9
23/10/2014	2:47:31	-12.02165	135.56955	55.04	72	0	0	4.91
23/10/2014	2:48:36	-12.021755	135.569626	63.98	288	122	0	14.31
23/10/2014	2:49:40	-12.021697	135.569763	30.15	576	250	0	16.24
23/10/2014	2:50:45	-12.02166	135.569733	31.54	1836	348	0	5.25
23/10/2014	2:51:49	-12.021788	135.569946	37.37	1224	159	0	27.19
23/10/2014	2:52:54	-12.021766	135.569901	54.19	900	59	0	5.47
23/10/2014	2:54:02	-12.021682	135.569672	34.11	0	356	0	26.6
23/10/2014	2:55:06	-12.021551	135.569763	65.11	2628	123	0	17.61
23/10/2014	2:56:16	-12.021665	135.569824	42.59	2556	299	0	14.31
23/10/2014	2:57:22	-12.021735	135.569855	40.38	0	326	0	8.48
23/10/2014	2:58:27	-12.021613	135.569748	51.51	1188	328	0	17.87
23/10/2014	2:59:30	-12.021796	135.569931	47.86	540	103	0	28.46
23/10/2014	3:07:13	-12.021796	135.569931	47.86	540	103	0	0
23/10/2014	3:08:33	-12.021748	135.569809	24.42	3168	103	0	14.3
23/10/2014	3:09:41	-12.021644	135.569763	36.99	2520	185	0	12.6
23/10/2014	3:10:49	-12.021735	135.569946	71.09	8748	109	0	22.33
23/10/2014	3:11:58	-12.021639	135.569839	17.66	0	224	0	15.79
23/10/2014	3:13:20	-12.021725	135.569916	32.47	540	124	0	12.71
23/10/2014	3:14:59	-12.02166	135.569839	52.01	3420	273	0	11.06
23/10/2014	3:16:25	-12.021717	135.569778	51.46	1620	62	0	9.18
23/10/2014	3:17:32	-12.021563	135.569748	12.46	1656	340	0	17.43
23/10/2014	3:18:36	-12.021813	135.569855	63.92	0	195	0	30.14
23/10/2014	3:20:55	-12.021693	135.569702	15.28	792	128	0	21.33
23/10/2014	3:22:48	-12.021697	135.569901	47.79	2916	269	0	21.65
23/10/2014	3:24:03	-12.021731	135.569824	31.74	360	125	0	9.19
23/10/2014	3:25:29	-12.02174	135.569824	41.41	3492	301	0	1
23/10/2014	3:26:39	-12.021807	135.569916	39.85	2124	91	0	12.47
23/10/2014	3:27:45	-12.021728	135.569824	48.19	0	212	0	13.31
23/10/2014	3:28:51	-12.021677	135.569763	58.82	432	124	0	8.73
23/10/2014	3:30:28	-12.02172	135.569824	45.42	540	341	0	8.18
23/10/2014	3:32:10	-12.021714	135.569778	29.75	576	78	0	5.05
23/10/2014	3:33:45	-12.021877	135.569702	15.61	1080	0	0	19.92
23/10/2014	3:35:05	-12.021772	135.569733	31.34	3168	16	0	12.15
23/10/2014	3:36:14	-12.021903	135.569763	38.65	612	102	0	14.93
23/10/2014	3:37:18	-12.021891	135.569778	43.52	0	0	0	2.11
23/10/2014	3:38:22	-12.021841	135.569763	37.54	2052	1	0	5.79
23/10/2014	3:39:29	-12.021816	135.569763	43.97	576	308	0	2.78
23/10/2014	3:40:43	-12.021912	135.569839	43.06	360	0	0	13.5
23/10/2014	3:41:51	-12.021701	135.569641	4.61	756	0	0	31.85
23/10/2014	3:42:56	-12.021758	135.569855	40.77	4248	59	0	24.12
23/10/2014	3:43:59	-12.021755	135.569824	95.53	1728	335	0	3.39
23/10/2014	3:45:03	-12.021365	135.569809	46.28	1152	8	0	43.4
23/10/2014	3:46:07	-12.021844	135.569931	78.01	612	157	0	54.89
23/10/2014	3:47:11	-12.021555	135.569626	16.39	1980	180	0	46.18
23/10/2014	3:48:23	-12.021476	135.569626	3.4	720	278	0	8.78
23/10/2014	3:49:26	-12.021443	135.569763	45.32	1404	100	0	15.34
23/10/2014	3:50:29	-12.021668	135.569839	47.19	1404	53	0	26.35
23/10/2014	3:51:34	-12.021611	135.569687	-9.73	5436	15	0	17.7
23/10/2014	3:52:38	-12.021999	135.569839	29.46	1080	221	0	46.2
23/10/2014	3:53:43	-12.021714	135.569733	0.38	540	352	0	33.72
23/10/2014	3:54:57	-12.021663	135.569778	21.7	756	141	0	7.49
23/10/2014	3:56:01	-12.02181	135.569733	91.16	1728	10	0	17.06
23/10/2014	3:57:05	-12.021753	135.569672	40.57	1224	131	0	9.18
23/10/2014	3:58:10	-12.021633	135.569717	52.45	1368	343	0	14.21
23/10/2014	3:59:14	-12.021729	135.569519	39.1	2916	278	0	24.03
23/10/2014	4:00:28	-12.021607	135.569504	18.27	1728	69	0	13.66
23/10/2014	4:01:37	-12.021509	135.569595	54.99	684	152	0	14.72
23/10/2014	4:03:02	-12.021435	135.569641	70.32	648	192	0	9.63
23/10/2014	4:04:07	-12.021861	135.569427	-1.78	3204	123	0	52.78
23/10/2014	4:05:33	-12.021667	135.569702	67.4	432	125	0	36.88
23/10/2014	4:06:43	-12.021677	135.56955	49.89	792	295	0	16.57
23/10/2014	4:07:47	-12.02183	135.569458	45.88	1116	7	0	19.74
23/10/2014	4:08:53	-12.021763	135.569824	118.41	3564	104	0	40.5
23/10/2014	4:09:56	-12.021631	135.569824	118.42	4428	140	0	14.68
23/10/2014	4:11:01	-12.02182	135.569824	82.78	6012	94	0	21.02
23/10/2014	4:12:27	-12.021523	135.569504	21.2	1116	29	0	47.98
23/10/2014	4:13:52	-12.021605	135.569443	-1.99	900	159	0	11.28
23/10/2014	4:15:30	-12.021618	135.56958	26.44	4824	354	0	14.97
23/10/2014	4:17:16	-12.021677	135.569702	69.49	2016	188	0	14.8
23/10/2014	4:18:48	-12.021276	135.569916	132.92	1296	282	0	50.3
23/10/2014	4:19:52	-12.021799	135.569809	97.66	936	165	0	59.31
23/10/2014	4:20:55	-12.021651	135.569611	20.25	2088	187	0	27.1
23/10/2014	4:21:58	-12.021792	135.56955	24.33	1980	327	0	17.02
23/10/2014	4:23:01	-12.021951	135.569473	-67.66	5652	272	0	19.56
23/10/2014	4:24:25	-12.0218	135.569611	42.11	2088	14	0	22.52
23/10/2014	4:27:00	-12.021766	135.56958	-1.15	936	39	0	5.07
23/10/2014	4:30:12	-12.021742	135.569504	4.66	576	299	0	8.69
23/10/2014	4:33:34	-12.021824	135.569443	2.17	864	199	0	11.28
23/10/2014	4:40:08	-12.017657	135.57576	2244.1	18288	70	0	828.67
23/10/2014	4:46:18	-12.021663	135.569809	112.62	3744	66	0	785.69
23/10/2014	4:51:48	-12.021703	135.570038	183.22	5688	100	0	25.3
23/10/2014	4:53:13	-12.021805	135.569641	54.14	504	355	0	44.64
23/10/2014	4:57:04	-12.021772	135.569626	41.2	612	240	0	4.02
23/10/2014	4:59:58	-12.021758	135.569458	-20.26	0	102	0	18.34
23/10/2014	5:01:01	-12.021813	135.569641	37.66	7020	148	0	20.82
23/10/2014	5:02:04	-12.021659	135.569443	-9.35	0	269	0	27.51
23/10/2014	5:03:08	-12.021771	135.569534	45.73	0	314	0	15.91
23/10/2014	5:04:50	-12.021791	135.569626	45.52	3636	325	0	10.25
23/10/2014	5:06:08	-12.021638	135.569458	5.84	5580	302	0	24.97
23/10/2014	5:07:43	-12.021739	135.569534	42.22	2412	307	0	13.94
23/10/2014	5:08:54	-12.021774	135.569641	-11.25	0	348	0	12.27
23/10/2014	5:09:59	-12.021847	135.56958	53.19	4104	285	0	10.48
23/10/2014	5:11:06	-12.021839	135.569641	75.67	648	241	0	6.69
23/10/2014	5:12:09	-12.021833	135.569672	93	2412	7	0	3.44
23/10/2014	5:13:13	-12.021795	135.569626	58.61	396	240	0	6.55
23/10/2014	5:14:20	-12.021766	135.569595	50.68	1548	294	0	4.67
23/10/2014	5:15:24	-12.021753	135.569611	39.75	1512	310	0	2.26
23/10/2014	5:22:35	-12.021753	135.569611	39.75	1512	310	0	0
23/10/2014	5:24:07	-12.021743	135.569489	40.52	3420	50	0	13.31
23/10/2014	5:25:14	-12.021756	135.569611	21.43	5652	44	0	13.35
23/10/2014	5:26:37	-12.021856	135.56958	30.97	11232	169	0	11.62
23/10/2014	5:27:45	-12.021914	135.569687	71.49	0	338	0	13.3
23/10/2014	5:29:38	-12.021676	135.569595	26.28	4284	343	0	28.29
23/10/2014	5:32:30	-12.021676	135.569595	26.28	4284	343	0	0
23/10/2014	5:33:36	-12.021903	135.569778	18.88	1404	0	0	32.14
23/10/2014	5:34:41	-12.021745	135.569656	48.66	2808	358	0	22.02
23/10/2014	5:35:46	-12.021686	135.56955	-8.56	612	21	0	13.26
23/10/2014	5:36:51	-12.021821	135.56958	21.36	0	342	0	15.36
23/10/2014	5:37:56	-12.021795	135.569641	28.59	0	144	0	7.24
23/10/2014	5:39:01	-12.021698	135.569458	-71.31	0	153	0	22.64
23/10/2014	5:40:06	-12.021683	135.569534	-19.95	0	234	0	8.43
23/10/2014	5:41:09	-12.021775	135.569534	-14.86	3024	164	0	10.23
23/10/2014	5:42:17	-12.02172	135.569519	-14.89	468	203	0	6.33
23/10/2014	5:43:22	-12.021688	135.56958	5.23	4032	333	0	7.53
23/10/2014	5:44:26	-12.021735	135.569611	9.37	1908	319	0	6.22
23/10/2014	5:45:35	-12.021776	135.56958	-2.85	252	0	0	5.67
23/10/2014	5:46:40	-12.021791	135.569519	11.82	360	0	0	6.84
23/10/2014	5:47:47	-12.021781	135.569565	12.48	432	0	0	5.12
23/10/2014	5:48:53	-12.021809	135.56958	46.82	0	255	0	3.51
23/10/2014	5:49:58	-12.021633	135.569458	-53.28	684	37	0	23.64
23/10/2014	5:51:06	-12.021778	135.569443	-47.83	648	275	0	16.21
23/10/2014	5:52:15	-12.021676	135.56955	-22.65	180	145	0	16.25
23/10/2014	5:53:20	-12.021736	135.56955	-1.52	216	330	0	6.67
23/10/2014	5:54:30	-12.021756	135.56955	1.01	1296	346	0	2.22
23/10/2014	5:55:35	-12.021808	135.56958	29.46	396	0	0	6.64
23/10/2014	5:56:40	-12.021802	135.569595	56.92	216	0	0	1.76
23/10/2014	5:57:47	-12.021755	135.569565	37.96	252	46	0	6.16
23/10/2014	5:58:51	-12.021807	135.569611	38.05	324	344	0	7.65
23/10/2014	5:59:55	-12.021704	135.569611	21.17	1044	295	0	11.45
23/10/2014	6:01:00	-12.021821	135.56958	63.59	576	349	0	13.44
23/10/2014	6:02:05	-12.021799	135.569565	57.42	432	331	0	2.94
23/10/2014	6:03:10	-12.021829	135.569687	67.39	108	32	0	13.68
23/10/2014	6:04:14	-12.021797	135.569595	34.23	612	0	0	10.62
23/10/2014	6:05:19	-12.021847	135.56958	62.27	396	172	0	5.79
23/10/2014	6:06:28	-12.021816	135.56958	15.89	324	23	0	3.45
23/10/2014	6:07:33	-12.02184	135.569626	73.24	180	19	0	5.67
23/10/2014	6:08:37	-12.021777	135.569595	111.6	1152	0	0	7.77
23/10/2014	6:09:41	-12.02182	135.569626	42.9	1080	91	0	5.85
23/10/2014	6:10:45	-12.021783	135.569595	59.56	1476	358	0	5.32
23/10/2014	6:11:50	-12.021894	135.569534	39.22	432	221	0	14.01
23/10/2014	6:12:55	-12.021797	135.569519	-2.8	612	24	0	10.91
23/10/2014	6:14:02	-12.021781	135.569672	81.71	0	38	0	16.73
23/10/2014	6:15:26	-12.021628	135.570648	370.85	1044	43	0	107.5
23/10/2014	6:16:30	-12.021795	135.569656	29.3	432	75	0	109.47
23/10/2014	6:57:39	-12.021795	135.569656	29.3	432	75	0	0
23/10/2014	6:59:25	-12.021723	135.569717	50.45	2340	42	0	10.4
23/10/2014	7:00:55	-12.021987	135.569489	-6.86	5580	203	0	38.43
23/10/2014	7:02:53	-12.021923	135.569458	-3.12	612	67	0	7.87
23/10/2014	7:04:28	-12.021857	135.56955	16.35	1224	28	0	12.41
23/10/2014	7:05:34	-12.021901	135.569504	0.39	252	225	0	7
23/10/2014	7:06:47	-12.022048	135.569366	-35.41	72	35	0	22.19
23/10/2014	7:07:55	-12.022045	135.569397	-31.66	0	80	0	3.39
23/10/2014	7:09:02	-12.021788	135.569626	29.82	0	4	0	37.91
23/10/2014	7:10:09	-12.021843	135.569504	25.59	0	250	0	14.61
23/10/2014	7:11:32	-12.021822	135.569519	28.84	180	264	0	2.85
23/10/2014	7:12:38	-12.021785	135.56955	26.21	612	141	0	5.32
23/10/2014	7:13:42	-12.021769	135.569504	25.5	576	217	0	5.31
23/10/2014	7:14:47	-12.02181	135.56958	21.33	0	0	0	9.44
23/10/2014	7:15:52	-12.021794	135.569489	24.86	36	123	0	10.06
23/10/2014	7:16:57	-12.021791	135.569595	38.77	468	31	0	11.53
23/10/2014	7:18:02	-12.021781	135.569611	36.61	540	53	0	2.07
23/10/2014	7:19:07	-12.021809	135.56955	30.71	1332	179	0	7.33
23/10/2014	7:20:14	-12.021832	135.569489	15.56	324	267	0	7.11
23/10/2014	7:21:21	-12.021805	135.56958	28.2	108	52	0	10.34
23/10/2014	7:22:27	-12.021784	135.56955	20.8	504	358	0	4.01
23/10/2014	7:23:33	-12.021778	135.569626	40.76	0	0	0	8.29
23/10/2014	7:24:47	-12.021772	135.569656	39.54	2232	129	0	3.33
23/10/2014	7:25:53	-12.021789	135.56958	32.72	0	238	0	8.48
23/10/2014	7:27:13	-12.021774	135.56955	33.93	1332	71	0	3.66
23/10/2014	7:28:20	-12.021938	135.569763	29.61	2340	105	0	29.48
23/10/2014	7:29:26	-12.021802	135.569717	30.39	1836	126	0	15.93
23/10/2014	7:31:15	-12.022032	135.569504	46.79	2844	216	0	34.51
23/10/2014	7:32:28	-12.021834	135.569794	47.9	0	80	0	38.46
23/10/2014	7:33:34	-12.021754	135.569641	58.7	1116	16	0	18.87
23/10/2014	7:34:40	-12.021849	135.569702	73	5904	58	0	12.47
23/10/2014	7:35:46	-12.021873	135.569534	57.86	432	241	0	18.46
23/10/2014	7:37:12	-12.02177	135.569824	94.88	5148	68	0	33.55
23/10/2014	7:38:40	-12.021791	135.569748	68.91	2556	51	0	8.59
23/10/2014	7:40:03	-12.02223	135.569611	170.47	0	0	0	51.04
23/10/2014	7:44:52	-12.02223	135.569611	170.47	0	0	0	0
23/10/2014	7:46:03	-12.021622	135.569382	-65.42	16236	51	0	72.05
23/10/2014	8:06:10	-12.021622	135.569382	-65.42	16236	51	0	0
23/10/2014	8:08:24	-12.022985	135.568497	354.24	0	0	0	179.54
23/10/2014	8:11:41	-12.022985	135.568497	354.24	0	0	0	0
23/10/2014	8:12:52	-12.021824	135.569412	57.9	828	253	0	163
23/10/2014	8:13:56	-12.021734	135.569565	43.17	3168	220	0	19.42
23/10/2014	8:15:05	-12.021872	135.569336	39.94	4140	248	0	29.25
23/10/2014	8:16:19	-12.021548	135.569519	45.83	3204	244	0	41.16
23/10/2014	8:17:25	-12.021466	135.570389	126.1	7272	70	0	95.06
23/10/2014	8:18:39	-12.021739	135.569672	56.37	0	256	0	83.68
23/10/2014	8:19:49	-12.021709	135.569626	53.05	2916	249	0	6.01
23/10/2014	8:21:29	-12.021771	135.569611	41.74	504	308	0	7.08
23/10/2014	8:22:43	-12.021799	135.569626	37.49	288	48	0	3.51
23/10/2014	8:23:50	-12.021812	135.569519	71.25	828	27	0	11.73
23/10/2014	8:24:56	-12.021873	135.569626	43.44	468	13	0	13.47
23/10/2014	8:26:02	-12.021843	135.569656	61.73	4176	25	0	4.67
23/10/2014	8:27:09	-12.021483	135.569595	-1.4	2232	43	0	40.58
23/10/2014	8:28:19	-12.021557	135.569824	31.27	1584	298	0	26.23
23/10/2014	8:29:25	-12.02169	135.569763	31.57	0	121	0	16.21
23/10/2014	8:30:30	-12.021697	135.569733	56.16	936	264	0	3.35
23/10/2014	8:31:35	-12.02162	135.569794	42.82	0	0	0	10.83
23/10/2014	8:32:41	-12.021727	135.569687	57.86	0	257	0	16.64
23/10/2014	8:33:46	-12.021666	135.569778	46.35	3852	34	0	12
23/10/2014	8:34:51	-12.021603	135.569626	57	2700	192	0	17.95
23/10/2014	8:35:56	-12.021609	135.570084	57.05	7092	80	0	49.81
23/10/2014	8:37:01	-12.021677	135.570023	53.04	540	89	0	10.06
23/10/2014	8:38:07	-12.021898	135.569672	59.82	720	268	0	45.4
23/10/2014	8:39:13	-12.02182	135.569839	42.65	0	6	0	20.13
23/10/2014	8:40:18	-12.021701	135.570084	56.65	828	60	0	29.75
23/10/2014	8:43:58	-12.021701	135.570084	56.65	828	60	0	0
23/10/2014	8:45:27	-12.022106	135.569504	87.16	1980	157	0	77.5
23/10/2014	8:46:56	-12.021943	135.569626	90.35	2124	256	0	22.46
23/10/2014	8:48:13	-12.021971	135.569763	2.8	1296	339	0	15.22
23/10/2014	8:49:22	-12.021904	135.569412	145.59	5148	278	0	38.89
23/10/2014	8:50:27	-12.021921	135.569672	57.82	108	305	0	28.34
23/10/2014	8:51:32	-12.021863	135.56958	57.68	1692	275	0	11.9
23/10/2014	8:52:37	-12.021863	135.569916	4.23	2700	17	0	36.54
23/10/2014	8:53:42	-12.021956	135.569641	13.07	3240	100	0	31.65
23/10/2014	8:54:47	-12.021859	135.569687	48.51	1980	132	0	11.89
23/10/2014	8:55:58	-12.021808	135.569794	34.53	72	74	0	12.95
23/10/2014	8:57:04	-12.021709	135.569824	43.17	756	242	0	11.48
23/10/2014	8:58:10	-12.021905	135.570023	76	3600	84	0	30.71
23/10/2014	8:59:16	-12.021509	135.569595	83.06	4428	60	0	64.08
23/10/2014	9:00:21	-12.021914	135.570023	-18.8	5760	105	0	64.77
23/10/2014	9:01:28	-12.021845	135.569824	41.81	0	0	0	22.96
23/10/2014	9:02:32	-12.02181	135.570007	32.75	0	74	0	20.28
23/10/2014	9:03:36	-12.021803	135.569977	21.06	0	0	0	3.35
23/10/2014	9:04:45	-12.021769	135.56987	36	2988	350	0	12.24
23/10/2014	9:05:55	-12.021979	135.569839	11.77	1620	52	0	23.59
23/10/2014	9:07:07	-12.021843	135.56987	35.55	0	9	0	15.49
23/10/2014	9:08:12	-12.021826	135.569855	16.71	2736	210	0	2.5
23/10/2014	9:09:38	-12.021836	135.570007	7.55	2880	279	0	16.57
23/10/2014	9:10:43	-12.021861	135.569489	71.94	7020	71	0	56.4
23/10/2014	9:12:12	-12.021853	135.570053	12.5	2484	74	0	61.34
23/10/2014	9:13:24	-12.021989	135.569687	60.52	5868	97	0	42.58
23/10/2014	9:14:30	-12.021885	135.569839	47.75	5364	88	0	20.17
23/10/2014	9:15:38	-12.021879	135.569794	51.16	2700	288	0	4.94
23/10/2014	9:16:44	-12.02183	135.569962	29.97	2232	235	0	19.07
23/10/2014	9:17:48	-12.02182	135.569931	57.08	4932	76	0	3.55
23/10/2014	9:19:06	-12.021892	135.569931	35.25	612	217	0	8.01
23/10/2014	9:20:27	-12.021894	135.569595	85.76	2052	87	0	36.54
23/10/2014	9:21:33	-12.021804	135.570114	30.11	2160	249	0	57.32
23/10/2014	9:22:38	-12.021853	135.569992	10.62	324	71	0	14.34
23/10/2014	9:23:43	-12.021839	135.569885	40.22	684	61	0	11.74
23/10/2014	9:25:11	-12.021819	135.569901	42.03	360	82	0	2.82
23/10/2014	9:26:17	-12.021913	135.569687	10.29	3420	81	0	25.51
23/10/2014	9:27:54	-12.02182	135.57019	30.44	9036	275	0	55.67
23/10/2014	9:29:12	-12.021803	135.569595	75.39	1728	241	0	64.74
23/10/2014	9:30:39	-12.021411	135.569931	110.35	6768	241	0	56.88
23/10/2014	9:32:14	-12.021874	135.570053	61.44	7848	244	0	53.17
23/10/2014	9:34:39	-12.021741	135.569702	47.3	3780	128	0	40.94
23/10/2014	9:37:03	-12.021927	135.56958	35.61	1044	79	0	24.57
23/10/2014	9:39:39	-12.021708	135.570251	101.3	612	261	0	76.93
23/10/2014	9:41:40	-12.021914	135.569489	37.05	0	60	0	85.98
23/10/2014	9:42:45	-12.021976	135.569595	42.1	1476	90	0	13.43
23/10/2014	9:43:50	-12.021795	135.569168	13.73	3672	285	0	50.61
23/10/2014	9:44:56	-12.021931	135.569595	3.9	3384	285	0	48.84
23/10/2014	9:46:03	-12.022026	135.569901	21.12	0	120	0	34.92
23/10/2014	9:47:09	-12.021941	135.56929	52.6	4824	105	0	67.12
23/10/2014	9:48:14	-12.021946	135.569717	37.09	7524	257	0	46.44
23/10/2014	9:49:35	-12.021974	135.569626	41.13	4608	104	0	10.37
23/10/2014	9:50:44	-12.021695	135.56926	75.36	2484	266	0	50.47
23/10/2014	9:51:52	-12.021711	135.569641	64.12	1044	7	0	41.47
23/10/2014	9:53:02	-12.021763	135.569504	46.73	3960	282	0	15.98
23/10/2014	9:54:10	-12.02187	135.569489	18	72	143	0	12.01
23/10/2014	9:55:19	-12.021914	135.569489	65.42	15948	253	0	4.89
23/10/2014	9:56:26	-12.021803	135.569641	38.94	0	93	0	20.63
23/10/2014	9:57:47	-12.021785	135.569473	54.94	1296	92	0	18.38
23/10/2014	9:58:53	-12.022108	135.570297	2.69	16668	106	0	96.54
23/10/2014	10:00:01	-12.021965	135.56958	21.69	0	96	0	79.58
23/10/2014	10:01:12	-12.02179	135.569702	21.65	1476	263	0	23.55
23/10/2014	10:02:18	-12.021788	135.569458	52.73	5616	108	0	26.54
23/10/2014	10:03:24	-12.021746	135.569229	55.33	3528	94	0	25.34
23/10/2014	10:04:31	-12.021774	135.56955	35.45	0	249	0	35.05
23/10/2014	10:05:37	-12.021878	135.569901	14.93	5580	266	0	39.89
23/10/2014	10:06:46	-12.021984	135.569855	58.73	7560	95	0	12.8
23/10/2014	10:08:31	-12.021986	135.569778	37.47	4032	89	0	8.38
23/10/2014	10:10:06	-12.022029	135.569794	39.49	12024	102	0	5.09
23/10/2014	10:12:03	-12.021741	135.568787	110.87	3420	283	0	114.1
23/10/2014	10:14:17	-12.021863	135.569626	16.54	4140	93	0	92.25
23/10/2014	10:16:51	-12.021801	135.569183	49.25	1584	287	0	48.67
23/10/2014	10:19:30	-12.02184	135.569305	74.62	1512	22	0	13.96
23/10/2014	10:21:42	-12.021786	135.569504	59.72	7272	288	0	22.46
23/10/2014	10:23:24	-12.021917	135.569626	26.51	684	139	0	19.7
23/10/2014	10:25:28	-12.021914	135.569489	26.04	108	286	0	14.9
23/10/2014	10:27:12	-12.021784	135.569748	52.33	828	231	0	31.66
23/10/2014	10:30:26	-12.021868	135.569778	64.92	2412	138	0	9.89
23/10/2014	10:33:32	-12.021979	135.569626	7.54	3528	105	0	20.63
23/10/2014	10:34:47	-12.022046	135.569534	48.74	936	86	0	12.47
23/10/2014	10:37:38	-12.022052	135.56958	-1.87	7308	235	0	5.05
23/10/2014	10:40:34	-12.021826	135.569778	27.77	4176	191	0	33.09
23/10/2014	10:43:16	-12.021945	135.569778	37.39	1692	143	0	13.23
23/10/2014	10:44:39	-12.021801	135.569672	14.37	5688	319	0	19.73
23/10/2014	10:46:43	-12.02188	135.569824	35.42	0	162	0	18.72
23/10/2014	10:47:48	-12.021852	135.569656	24.87	540	95	0	18.53
23/10/2014	10:48:53	-12.021839	135.569855	37.39	3924	87	0	21.69
23/10/2014	10:49:59	-12.02191	135.569885	17.88	720	108	0	8.54
23/10/2014	10:51:04	-12.021849	135.569702	15.89	2664	54	0	21.03
23/10/2014	10:52:10	-12.021849	135.569595	-2.47	2844	173	0	11.64
23/10/2014	10:53:16	-12.021831	135.569611	13.88	468	212	0	2.65
23/10/2014	10:54:27	-12.021831	135.569611	13.88	468	212	0	0
23/10/2014	10:56:18	-12.021539	135.569824	2.18	3204	359	0	39.89
23/10/2014	10:57:31	-12.021738	135.569901	35.05	900	175	0	23.66
23/10/2014	10:58:41	-12.021681	135.569839	67.27	0	120	0	9.25
23/10/2014	10:59:53	-12.021664	135.569702	39.59	2016	69	0	15.02
23/10/2014	11:01:00	-12.021698	135.569534	11.79	0	230	0	18.66
23/10/2014	11:03:57	-12.021698	135.569534	11.79	0	230	0	0
23/10/2014	11:07:53	-12.02191	135.569763	25.07	11268	89	0	34.29
23/10/2014	11:11:44	-12.021832	135.569382	-36.12	4896	266	0	42.33
23/10/2014	11:12:49	-12.021743	135.569748	20.81	864	128	0	41.02
23/10/2014	11:13:59	-12.021793	135.569855	33.03	1764	224	0	12.9
23/10/2014	11:15:04	-12.021818	135.570084	52.8	1620	261	0	25.06
23/10/2014	11:16:10	-12.021793	135.570023	20.93	2232	43	0	7.19
23/10/2014	11:17:16	-12.021801	135.569794	25.6	1080	89	0	24.92
23/10/2014	11:18:20	-12.021634	135.56958	25.81	4320	135	0	29.77
23/10/2014	11:19:26	-12.021728	135.570068	36.88	2844	107	0	54.09
23/10/2014	11:20:32	-12.021562	135.569641	44	1620	142	0	49.97
23/10/2014	11:21:38	-12.021606	135.569901	41.36	4428	276	0	28.7
23/10/2014	11:22:44	-12.02168	135.56987	38.85	0	40	0	8.89
23/10/2014	11:23:52	-12.021633	135.56987	37.92	0	40	0	5.23
23/10/2014	11:24:58	-12.021643	135.569702	39.12	972	266	0	18.3
[truncated: 2,318 more rows]
