# Supplementary material for: A preliminary study to estimate contact rates between free-roaming domestic dogs using novel miniature cameras
Source: PLoS One. 2017 Jul 27;12(7):e0181859. doi: 10.1371/journal.pone.0181859 (PMC5547700; doi:10.1371/journal.pone.0181859)
Supplement: S1 Data — (ZIP) [file pone.0181859.s001.zip › Galiwinku_112.csv]

Date	Time	Latitude	Longitude	Altitude	Speed	Course	Type	Distance	Essential
16/10/2014	12:05:35	-34.032249	150.657196	89.12	504	169	-2	0	1
16/10/2014	12:05:40	-34.032249	150.657196	91.87	0	169	0	0	1
16/10/2014	12:05:46	-34.032249	150.657196	91.87	0	169	0	0	1
16/10/2014	12:05:52	-34.032249	150.657196	91.87	0	169	0	0	1
16/10/2014	12:05:58	-34.032249	150.657196	91.87	0	169	0	0	1
16/10/2014	12:06:04	-34.032249	150.657196	91.87	0	169	0	0	1
16/10/2014	12:06:10	-34.032249	150.657196	91.87	0	169	0	0	1
16/10/2014	12:06:15	-34.032249	150.657196	91.87	0	169	0	0	1
16/10/2014	12:06:22	-34.032249	150.657196	91.87	0	169	0	0	1
16/10/2014	12:06:28	-34.032249	150.657196	91.87	0	169	0	0	1
16/10/2014	12:06:34	-34.032249	150.657196	91.87	0	169	0	0	1
16/10/2014	12:06:40	-34.032249	150.657196	91.87	0	169	0	0	1
16/10/2014	12:06:45	-34.032249	150.657196	91.87	0	169	0	0	1
16/10/2014	12:06:51	-34.032249	150.657196	91.87	0	169	0	0	1
16/10/2014	12:06:58	-34.032249	150.657196	91.87	0	169	0	0	1
16/10/2014	12:07:04	-34.032249	150.657196	91.87	0	169	0	0	1
16/10/2014	12:07:10	-34.032249	150.657196	91.87	0	169	0	0	1
16/10/2014	12:07:15	-34.032249	150.657196	91.87	0	169	0	0	1
16/10/2014	12:07:21	-34.032249	150.657196	91.87	0	169	0	0	1
16/10/2014	12:07:28	-34.032249	150.657196	91.87	0	169	0	0	1
16/10/2014	12:07:34	-34.032249	150.657196	91.87	0	169	0	0	1
16/10/2014	12:07:40	-34.032249	150.657196	91.87	0	169	0	0	1
16/10/2014	12:07:46	-34.032249	150.657196	91.87	0	169	0	0	1
16/10/2014	12:07:51	-34.032196	150.657166	92.61	1764	330	0	6.51	1
16/10/2014	12:07:58	-34.032196	150.657181	91.64	0	330	0	1.38	1
16/10/2014	12:08:04	-34.032196	150.657181	91.64	0	330	0	0	1
16/10/2014	12:08:10	-34.032196	150.657181	91.64	0	330	0	0	1
16/10/2014	12:08:15	-34.032196	150.657181	91.64	0	330	0	0	1
16/10/2014	12:08:21	-34.032196	150.657181	91.64	0	330	0	0	1
16/10/2014	12:08:28	-34.032196	150.657181	91.64	0	330	0	0	1
16/10/2014	12:08:34	-34.032196	150.657181	91.64	0	330	0	0	1
16/10/2014	12:08:40	-34.032196	150.657181	91.64	0	330	0	0	1
16/10/2014	12:08:45	-34.032196	150.657181	91.64	0	330	0	0	1
16/10/2014	12:08:51	-34.032196	150.657181	91.64	0	330	0	0	1
16/10/2014	12:08:58	-34.032196	150.657181	91.64	0	330	0	0	1
16/10/2014	12:09:04	-34.032196	150.657181	91.64	0	330	0	0	1
16/10/2014	12:09:10	-34.032196	150.657181	91.64	0	330	0	0	1
16/10/2014	12:09:16	-34.032196	150.657181	91.64	0	330	0	0	1
16/10/2014	12:09:21	-34.032196	150.657181	91.64	0	330	0	0	1
16/10/2014	12:09:28	-34.032249	150.657196	96.46	1908	197	0	6.05	1
16/10/2014	12:09:34	-34.032249	150.657196	96.53	0	197	0	0	1
16/10/2014	12:09:40	-34.032249	150.657196	96.53	0	197	0	0	1
16/10/2014	12:09:45	-34.032249	150.657196	96.53	0	197	0	0	1
16/10/2014	12:09:52	-34.032249	150.657196	96.53	0	197	0	0	1
16/10/2014	12:09:58	-34.032249	150.657196	96.53	0	197	0	0	1
16/10/2014	12:10:04	-34.032249	150.657196	96.53	0	197	0	0	1
16/10/2014	12:10:10	-34.032249	150.657196	96.53	0	197	0	0	1
16/10/2014	12:10:15	-34.032249	150.657196	96.53	0	197	0	0	1
16/10/2014	12:10:22	-34.032249	150.657196	96.53	0	197	0	0	1
16/10/2014	12:10:28	-34.032269	150.657227	95.74	1332	197	0	3.62	1
16/10/2014	12:10:34	-34.032269	150.657211	95.35	0	197	0	1.47	1
16/10/2014	12:10:40	-34.032269	150.657211	95.35	0	197	0	0	1
16/10/2014	12:10:45	-34.032269	150.657211	95.35	0	197	0	0	1
16/10/2014	12:10:52	-34.032269	150.657211	95.35	0	197	0	0	1
16/10/2014	12:10:58	-34.032269	150.657211	95.35	0	197	0	0	1
16/10/2014	12:11:04	-34.032269	150.657211	95.35	0	197	0	0	1
16/10/2014	12:11:10	-34.032269	150.657211	95.35	0	197	0	0	1
16/10/2014	12:11:15	-34.032269	150.657211	95.35	0	197	0	0	1
16/10/2014	12:11:21	-34.032269	150.657211	95.35	0	197	0	0	1
16/10/2014	12:11:28	-34.032234	150.657181	97.46	1764	197	0	4.77	1
16/10/2014	12:11:34	-34.032234	150.657196	97.24	0	197	0	1.38	1
16/10/2014	12:11:40	-34.032234	150.657196	97.24	0	197	0	0	1
16/10/2014	12:11:45	-34.032234	150.657196	97.24	0	197	0	0	1
16/10/2014	12:11:51	-34.032234	150.657196	97.24	0	197	0	0	1
16/10/2014	12:11:58	-34.032234	150.657196	97.24	0	197	-4	0	1
21/10/2014	13:07:08	-12.031921	135.563965	32.4	0	197	-2	0	1
21/10/2014	13:21:23	-12.031921	135.563965	32.4	144	26	0	0
21/10/2014	13:22:28	-12.031914	135.563965	30.65	0	0	0	0.78	1
21/10/2014	13:23:32	-12.031907	135.564041	26.01	684	70	0	8.3
21/10/2014	13:24:37	-12.032026	135.564087	28.14	864	302	0	14.15
21/10/2014	13:25:41	-12.031794	135.564255	20.06	10836	48	0	31.61	1
21/10/2014	13:26:46	-12.028794	135.564896	56.33	20412	0	0	340.79	1
21/10/2014	13:27:52	-12.024229	135.565659	44.36	3276	12	0	514.34	1
21/10/2014	13:28:58	-12.024253	135.565567	37.45	828	74	0	10.36	1
21/10/2014	13:30:04	-12.023165	135.565765	51.35	15084	24	0	122.88	1
21/10/2014	13:31:08	-12.023523	135.568756	44.91	1368	49	0	327.71	1
21/10/2014	13:32:13	-12.02352	135.569016	30.84	0	125	0	28.28	1
21/10/2014	13:33:18	-12.023583	135.569	51.39	1260	64	0	7.22
21/10/2014	13:34:23	-12.023574	135.568878	21.83	468	114	0	13.31
21/10/2014	13:35:27	-12.023575	135.568771	13.19	7740	285	0	11.64
21/10/2014	13:36:32	-12.023527	135.569046	64.02	0	301	0	30.38
21/10/2014	13:37:37	-12.023553	135.568893	30.21	0	0	0	16.89
21/10/2014	13:38:41	-12.023467	135.56897	71.19	4212	276	0	12.71
21/10/2014	13:39:44	-12.022196	135.567001	61.15	5580	25	0	256.57	1
21/10/2014	13:40:48	-12.023064	135.566513	63.23	13572	245	0	110.15	1
21/10/2014	13:41:52	-12.02134	135.56456	11.13	17748	21	0	286.12	1
21/10/2014	13:42:57	-12.021091	135.564667	38.59	828	41	0	30.03	1
21/10/2014	13:44:01	-12.021073	135.564682	50.27	720	225	0	2.58
21/10/2014	13:45:05	-12.021038	135.564667	83.84	1296	20	0	4.22
21/10/2014	13:46:11	-12.021117	135.564728	65.13	540	121	0	11.01
21/10/2014	13:47:16	-12.02103	135.564651	46.55	0	0	0	12.8
21/10/2014	13:48:20	-12.021118	135.564621	60.08	0	271	0	10.31
21/10/2014	13:49:25	-12.020987	135.564682	55.29	72	214	0	16.01
21/10/2014	13:50:29	-12.02102	135.564697	53.82	1296	193	0	4.02
21/10/2014	13:51:34	-12.020996	135.564575	61.32	0	263	0	13.53
21/10/2014	13:52:39	-12.021196	135.564545	44.05	252	170	0	22.48
21/10/2014	13:53:44	-12.0211	135.564651	76.22	0	194	0	15.71
21/10/2014	13:54:49	-12.021029	135.564713	47.46	2484	3	0	10.38
21/10/2014	13:55:53	-12.022388	135.565994	71.42	32796	188	0	205.53	1
21/10/2014	13:56:58	-12.024343	135.567093	48.09	0	9	0	248.08	1
21/10/2014	13:58:03	-12.024356	135.567032	30.47	0	153	0	6.79
21/10/2014	13:59:18	-12.024333	135.567047	13.93	3888	46	0	3.03
21/10/2014	14:00:22	-12.023602	135.569565	37.66	12240	91	0	285.65	1
21/10/2014	14:01:26	-12.021662	135.569626	28.1	864	216	0	215.82	1
21/10/2014	14:02:30	-12.021759	135.569565	48.04	684	8	0	12.66	1
21/10/2014	14:03:35	-12.021859	135.569656	51.8	1692	43	0	14.89
21/10/2014	14:04:40	-12.021727	135.569763	53.92	1044	186	0	18.73
21/10/2014	14:05:46	-12.02177	135.569717	56.84	720	198	0	6.92
21/10/2014	14:06:51	-12.021663	135.569733	67.82	1692	168	0	12.02
21/10/2014	14:07:56	-12.021685	135.569794	29.31	1044	244	0	7.07	1
21/10/2014	14:09:00	-12.02161	135.569778	75.39	0	0	0	8.52	1
21/10/2014	14:10:11	-12.021502	135.569977	88.79	2376	146	0	24.75
21/10/2014	14:11:16	-12.021671	135.569809	51.09	396	23	0	26.21
21/10/2014	14:12:22	-12.021688	135.569885	30.76	0	285	0	8.48
21/10/2014	14:13:27	-12.021616	135.569763	48.29	0	297	0	15.5
21/10/2014	14:14:33	-12.02173	135.570007	44.02	1260	135	0	29.41
21/10/2014	14:15:39	-12.021717	135.569824	23.68	396	10	0	19.95
21/10/2014	14:16:44	-12.021661	135.569794	48.6	2124	186	0	7.03
21/10/2014	14:17:49	-12.021641	135.569809	47.72	0	242	0	2.76
21/10/2014	14:18:53	-12.021546	135.569794	51.54	4788	190	0	10.69
21/10/2014	14:19:58	-12.021755	135.569748	54.94	684	326	0	23.77
21/10/2014	14:21:02	-12.021549	135.569763	82.32	7344	197	0	22.96
21/10/2014	14:22:11	-12.021595	135.569809	54.68	684	187	0	7.15
21/10/2014	14:23:17	-12.021703	135.569748	65.63	0	285	0	13.72
21/10/2014	14:24:22	-12.021729	135.569672	34.6	0	96	0	8.76
21/10/2014	14:25:26	-12.021782	135.569687	28.55	1476	267	0	6.11
21/10/2014	14:26:31	-12.021655	135.569778	54.13	0	205	0	17.24
21/10/2014	14:27:37	-12.021581	135.569778	56.93	1836	66	0	8.23
21/10/2014	14:28:43	-12.021518	135.569717	25.38	1080	4	0	9.65
21/10/2014	14:29:47	-12.0218	135.569702	35.49	1548	156	0	31.4
21/10/2014	14:30:52	-12.021565	135.569763	44.13	0	202	0	26.96
21/10/2014	14:32:01	-12.021717	135.569748	32.4	1800	73	0	16.98
21/10/2014	14:33:06	-12.02175	135.569656	53.69	0	208	0	10.66
21/10/2014	14:34:14	-12.021628	135.569794	48.44	0	174	0	20.23
21/10/2014	14:35:18	-12.021598	135.569855	54.5	1584	106	0	7.43
21/10/2014	14:36:22	-12.021749	135.569763	34.66	2664	231	0	19.55
21/10/2014	14:37:26	-12.021579	135.569916	57.13	828	36	0	25.18
21/10/2014	14:38:32	-12.02165	135.569763	38.89	0	208	0	18.42
21/10/2014	14:39:37	-12.021636	135.569824	36.15	0	0	0	6.81
21/10/2014	14:40:47	-12.021572	135.569824	54.85	0	227	0	7.12
21/10/2014	14:41:52	-12.021618	135.569809	57.74	0	188	0	5.37
21/10/2014	14:42:56	-12.021735	135.569748	57.18	3564	207	0	14.6
21/10/2014	14:44:02	-12.021789	135.569733	38.86	2484	212	0	6.22
21/10/2014	14:45:07	-12.021711	135.569763	58.83	0	44	0	9.27
21/10/2014	14:46:11	-12.022049	135.569565	16.05	3960	92	0	43.32
21/10/2014	14:47:21	-12.021709	135.569672	68.57	2952	269	0	39.56
21/10/2014	14:48:26	-12.021603	135.569916	36.32	0	104	0	29.04
21/10/2014	14:49:31	-12.021623	135.569794	38.39	0	264	0	13.45
21/10/2014	14:50:40	-12.021729	135.569733	48.23	0	188	0	13.53
21/10/2014	14:51:50	-12.021694	135.569748	40.63	0	244	0	4.22
21/10/2014	14:52:55	-12.021786	135.569778	33.63	0	145	0	10.74
21/10/2014	14:54:00	-12.021601	135.569885	43.63	0	0	0	23.63
21/10/2014	14:55:04	-12.021812	135.569748	36.26	3312	62	0	27.79
21/10/2014	14:56:08	-12.021531	135.569794	65.23	252	46	0	31.64
21/10/2014	14:57:14	-12.021743	135.569717	53.44	6624	197	0	25.02
21/10/2014	14:58:18	-12.021521	135.569824	66.06	1368	74	0	27.29
21/10/2014	14:59:23	-12.021677	135.569794	47.13	0	339	0	17.65
21/10/2014	15:00:27	-12.021712	135.569794	45.93	648	196	0	3.89
21/10/2014	15:01:33	-12.021797	135.569794	34.38	1008	194	0	9.45
21/10/2014	15:02:39	-12.021673	135.56987	43.98	1008	214	0	16.08
21/10/2014	15:03:45	-12.021622	135.569839	55.55	1620	201	0	6.6
21/10/2014	15:04:50	-12.02174	135.569794	40.22	1440	201	0	14
21/10/2014	15:05:55	-12.021744	135.569839	37.69	72	204	0	4.91
21/10/2014	15:07:01	-12.021746	135.56987	39.24	792	158	0	3.38
21/10/2014	15:08:05	-12.021655	135.56987	56.34	792	51	0	10.12
21/10/2014	15:09:13	-12.021725	135.569809	51.06	6444	195	0	10.23
21/10/2014	15:10:18	-12.02176	135.569733	46.55	0	359	0	9.14
21/10/2014	15:11:24	-12.021709	135.569824	48.58	396	315	0	11.41
21/10/2014	15:12:28	-12.021686	135.569855	43.88	1764	240	0	4.23
21/10/2014	15:13:34	-12.021898	135.569672	48.06	3312	239	0	30.85
21/10/2014	15:14:38	-12.021652	135.569931	54.33	576	100	0	39.26
21/10/2014	15:15:44	-12.021769	135.56987	42	0	118	0	14.6
21/10/2014	15:16:48	-12.02184	135.569687	46.85	3168	42	0	21.41
21/10/2014	15:17:53	-12.021735	135.569824	39.66	0	93	0	18.93
21/10/2014	15:18:59	-12.02175	135.569824	65.91	0	189	0	1.67
21/10/2014	15:20:04	-12.021781	135.569839	38.69	1728	185	0	3.81
21/10/2014	15:21:30	-12.021689	135.56987	48.4	684	239	0	10.77
21/10/2014	15:22:40	-12.021912	135.569778	49.53	4932	41	0	26.74
21/10/2014	15:24:06	-12.021746	135.569992	54.17	2628	50	0	29.7
21/10/2014	15:25:24	-12.021775	135.569901	51.61	648	265	0	10.41
21/10/2014	15:26:32	-12.022368	135.569	0.38	10620	246	0	118.11
21/10/2014	15:27:53	-12.02164	135.570084	54.63	1512	265	0	143.01
21/10/2014	15:29:05	-12.021702	135.570007	39.38	2232	234	0	10.85	1
21/10/2014	15:43:16	-12.021702	135.570007	39.38	2232	234	0	0
21/10/2014	15:53:33	-12.022047	135.569626	28.25	504	41	0	56.47
21/10/2014	16:02:03	-12.021912	135.569916	55.96	1332	224	0	34.93
21/10/2014	16:08:31	-12.02192	135.569824	38.91	4284	263	0	10.05	1
21/10/2014	16:09:37	-12.021922	135.569763	52.51	432	84	0	6.64
21/10/2014	16:10:43	-12.021879	135.569748	33.97	144	73	0	5.05
21/10/2014	16:12:02	-12.021878	135.569595	-8.04	576	60	0	16.64
21/10/2014	16:15:09	-12.021871	135.569855	46.74	1044	273	0	28.29
21/10/2014	16:16:14	-12.021887	135.56987	48.02	900	283	0	2.41
21/10/2014	16:17:19	-12.021879	135.569733	25.98	1008	258	0	14.93
21/10/2014	16:18:24	-12.021885	135.569611	15.24	756	85	0	13.29
21/10/2014	16:19:34	-12.021853	135.569763	46.37	756	126	0	16.91
21/10/2014	16:20:40	-12.021961	135.569901	39.59	1080	335	0	19.22
21/10/2014	16:21:46	-12.021873	135.569824	42.68	648	84	0	12.88
21/10/2014	16:22:51	-12.021949	135.569672	9.81	3384	54	0	18.57
21/10/2014	16:23:56	-12.021849	135.56987	48.62	0	0	0	24.24
21/10/2014	16:24:59	-12.021897	135.569794	38.66	720	209	0	9.84
21/10/2014	16:26:04	-12.021842	135.569794	46.48	1404	264	0	6.12
21/10/2014	16:27:10	-12.02184	135.56987	58.2	216	277	0	8.27
21/10/2014	16:28:16	-12.021856	135.569992	62.3	1548	296	0	13.39
21/10/2014	16:29:21	-12.021836	135.569733	32.22	684	56	0	28.26
21/10/2014	16:30:27	-12.021818	135.569687	17.56	1332	84	0	5.39
21/10/2014	16:31:34	-12.021797	135.569885	70.87	1008	285	0	21.66
21/10/2014	16:32:47	-12.022031	135.570389	141.42	8172	120	0	60.68
21/10/2014	16:33:52	-12.021734	135.56987	66.09	2160	247	0	65.4
21/10/2014	16:34:57	-12.021879	135.569885	60.41	4320	270	0	16.21
21/10/2014	16:36:03	-12.021905	135.569885	52.18	4032	287	0	2.89
21/10/2014	16:37:09	-12.021875	135.569794	36.33	2052	56	0	10.44
21/10/2014	16:38:15	-12.021938	135.569839	51.68	2052	279	0	8.55
21/10/2014	16:39:35	-12.02188	135.570053	84.18	720	191	0	24.15
21/10/2014	16:41:02	-12.021793	135.569748	50.02	2988	325	0	34.55
21/10/2014	16:42:08	-12.02172	135.56987	31.89	684	7	0	15.55
21/10/2014	16:43:12	-12.021886	135.569733	42.27	1548	20	0	23.72
21/10/2014	16:44:49	-12.022058	135.569626	12.23	2232	140	0	22.39
21/10/2014	16:46:20	-12.021875	135.56987	44.94	720	89	0	33.44
21/10/2014	16:47:48	-12.021865	135.569901	32.15	612	252	0	3.55
21/10/2014	16:49:21	-12.021856	135.569748	20.52	1404	343	0	16.67
21/10/2014	16:51:00	-12.021856	135.569748	20.52	1404	343	0	0
21/10/2014	16:52:43	-12.021889	135.569778	37.06	0	70	0	4.91
21/10/2014	16:54:14	-12.021641	135.569717	28.1	3672	2	0	28.36	1
21/10/2014	16:55:20	-12.021362	135.569778	25.29	6228	31	0	31.72	1
21/10/2014	16:56:25	-12.021488	135.569778	29.44	3168	245	0	14.01
21/10/2014	16:57:30	-12.021717	135.569519	39.39	684	133	0	37.97	1
21/10/2014	16:58:34	-12.021864	135.569519	20.93	2628	63	0	16.35	1
21/10/2014	16:59:38	-12.021907	135.569565	40.69	1512	344	0	6.92
21/10/2014	17:00:44	-12.022044	135.569595	57.27	1152	358	0	15.58
21/10/2014	17:01:49	-12.02192	135.569702	46.56	468	294	0	18.04
21/10/2014	17:02:54	-12.021808	135.569626	34.82	360	28	0	14.95
21/10/2014	17:04:00	-12.021873	135.56958	43.37	972	338	0	8.79
21/10/2014	17:05:06	-12.021914	135.56958	36.71	1044	359	0	4.56
21/10/2014	17:06:12	-12.021845	135.56958	20.25	1116	330	0	7.67
21/10/2014	17:07:18	-12.021807	135.569565	10.57	144	163	0	4.53
21/10/2014	17:08:23	-12.021876	135.569595	37.5	180	240	0	8.34
21/10/2014	17:09:27	-12.021819	135.569626	32.24	864	141	0	7.18
21/10/2014	17:10:32	-12.021832	135.569641	25.03	288	83	0	2.18
21/10/2014	17:11:35	-12.021872	135.56958	42.11	792	0	0	7.99
21/10/2014	17:12:40	-12.021809	135.56955	-0.97	252	273	0	7.73
21/10/2014	17:13:46	-12.021824	135.569611	20.21	648	142	0	6.84
21/10/2014	17:15:20	-12.021607	135.569458	-2.74	1764	344	0	29.31
21/10/2014	17:16:29	-12.021909	135.569565	44.83	1188	117	0	35.54
21/10/2014	17:17:38	-12.021942	135.569656	64.45	1764	164	0	10.56
21/10/2014	17:18:43	-12.021948	135.569672	40.73	2556	141	0	1.86
21/10/2014	17:19:47	-12.021684	135.569458	-20.92	2628	111	0	37.46
21/10/2014	17:20:58	-12.021862	135.569565	47.89	2484	231	0	22.96
21/10/2014	17:22:02	-12.021754	135.56955	10.19	468	352	0	12.12
21/10/2014	17:23:07	-12.021843	135.56955	7.17	540	43	0	9.9
21/10/2014	17:24:11	-12.021707	135.569504	17.83	3276	181	0	15.93
21/10/2014	17:25:16	-12.021811	135.569611	23.41	0	102	0	16.41
21/10/2014	17:26:21	-12.022003	135.569626	39.85	0	171	0	21.41
21/10/2014	17:27:29	-12.021856	135.56958	30.34	684	142	0	17.09
21/10/2014	17:28:59	-12.021906	135.569687	76.02	972	114	0	12.9
21/10/2014	17:30:25	-12.021947	135.569641	55.8	2196	140	0	6.77
21/10/2014	17:31:46	-12.021643	135.569534	-18.66	612	119	0	35.75
21/10/2014	17:33:05	-12.021837	135.569611	27.49	2808	352	0	23.14
21/10/2014	17:34:12	-12.021685	135.569565	18.54	2484	90	0	17.63
21/10/2014	17:35:39	-12.021771	135.569611	25.01	468	343	0	10.79
21/10/2014	17:36:51	-12.021846	135.569672	31.77	0	242	0	10.66
21/10/2014	17:38:20	-12.021826	135.569748	20.18	3924	228	0	8.56
21/10/2014	17:40:10	-12.021855	135.56955	46.01	828	287	0	21.77
21/10/2014	17:42:01	-12.021932	135.569641	40.83	324	223	0	13.09
21/10/2014	17:43:55	-12.021751	135.569489	-6.02	1620	358	0	26.04
21/10/2014	17:45:32	-12.021835	135.569641	59.63	1188	262	0	18.99
21/10/2014	17:46:38	-12.021765	135.569778	39.82	0	233	0	16.81
21/10/2014	17:48:08	-12.022046	135.569534	79.55	6048	359	0	40.99
21/10/2014	17:49:48	-12.021971	135.56958	78.9	2808	0	0	9.73
21/10/2014	17:51:22	-12.021749	135.569504	24.45	0	192	0	26.03
21/10/2014	17:52:31	-12.021933	135.56955	87.74	0	118	0	21.06
21/10/2014	17:53:41	-12.02211	135.569504	114.88	2160	147	0	20.31
21/10/2014	17:54:48	-12.021818	135.56958	45.46	108	195	0	33.5
21/10/2014	17:55:53	-12.021894	135.569534	96.37	1368	281	0	9.82
21/10/2014	17:56:58	-12.021832	135.56958	44.74	648	167	0	8.52
21/10/2014	17:58:02	-12.021816	135.56958	48.15	648	204	0	1.78
21/10/2014	17:59:15	-12.021816	135.56958	48.15	648	204	0	0
21/10/2014	18:00:21	-12.021837	135.56958	68.03	0	94	0	2.34
21/10/2014	18:01:28	-12.022029	135.56958	117.24	0	159	0	21.35
21/10/2014	18:02:37	-12.021685	135.569565	20.75	2196	327	0	38.29
21/10/2014	18:04:03	-12.021793	135.569626	3.48	4536	194	0	13.72
21/10/2014	18:05:10	-12.021853	135.569519	29.41	324	348	0	13.41
21/10/2014	18:06:20	-12.021956	135.569412	41.31	2988	355	0	16.33
21/10/2014	18:07:26	-12.021886	135.569565	30.66	0	236	0	18.37
21/10/2014	18:08:38	-12.021886	135.569565	30.66	0	236	0	0
21/10/2014	18:10:08	-12.021949	135.569656	30.62	2772	131	0	12.13
21/10/2014	18:11:19	-12.02185	135.569641	34.99	0	35	0	11.13
21/10/2014	18:12:25	-12.021802	135.56958	49.32	1872	63	0	8.51
21/10/2014	18:13:32	-12.021811	135.569519	50.87	1440	206	0	6.71
21/10/2014	18:14:38	-12.021786	135.569595	53.68	612	267	0	8.72
21/10/2014	18:15:45	-12.021932	135.569458	104.25	1584	31	0	22.04
21/10/2014	18:16:52	-12.021843	135.56958	68.17	324	189	0	16.55
21/10/2014	18:17:58	-12.021852	135.569534	62.76	432	187	0	5.1
21/10/2014	18:19:03	-12.021891	135.569504	60.47	1116	46	0	5.43
21/10/2014	18:20:08	-12.021913	135.569534	62.15	288	197	0	4.08
21/10/2014	18:21:13	-12.02183	135.569565	28.7	1404	3	0	9.83
21/10/2014	18:22:18	-12.021827	135.569611	53.79	972	177	0	5.01
21/10/2014	18:23:22	-12.021682	135.569763	40.4	4032	351	0	23.09
21/10/2014	18:24:26	-12.021777	135.569611	40.87	792	66	0	19.62
21/10/2014	18:25:32	-12.021781	135.569611	35.86	432	21	0	0.44
21/10/2014	18:26:37	-12.021856	135.569565	1.9	1296	177	0	9.73
21/10/2014	18:27:42	-12.021816	135.56955	52.95	1584	218	0	4.74
21/10/2014	18:28:46	-12.021881	135.56958	35.92	0	28	0	7.93
21/10/2014	18:29:51	-12.021826	135.56958	70.89	900	38	0	6.12
21/10/2014	18:30:56	-12.021874	135.569412	81.4	648	52	0	19.03
21/10/2014	18:32:01	-12.021849	135.569489	52.67	756	150	0	8.82
21/10/2014	18:33:06	-12.021729	135.569565	12.13	684	277	0	15.7
21/10/2014	18:34:11	-12.021725	135.569504	49.37	972	31	0	6.65
21/10/2014	18:35:15	-12.021823	135.569595	36.56	720	351	0	14.72
21/10/2014	18:36:19	-12.021879	135.569565	42.66	144	103	0	7.03
21/10/2014	18:37:23	-12.021875	135.56955	35.9	720	29	0	1.69
21/10/2014	18:38:28	-12.021858	135.56955	51.73	540	41	0	1.89
21/10/2014	18:39:32	-12.021836	135.569519	61.2	288	0	0	4.17
21/10/2014	18:40:37	-12.0219	135.569504	49.2	0	262	0	7.3
21/10/2014	18:41:42	-12.021838	135.56958	68.49	648	196	0	10.76
21/10/2014	18:42:46	-12.021777	135.569611	15.23	756	30	0	7.57
21/10/2014	18:43:51	-12.021889	135.56955	42.88	504	217	0	14.11
21/10/2014	18:44:54	-12.021832	135.569519	43.96	1080	331	0	7.18
21/10/2014	18:45:59	-12.021914	135.569458	79.32	1800	37	0	11.28
21/10/2014	18:47:04	-12.021884	135.569519	61.57	1260	229	0	7.43
21/10/2014	18:48:08	-12.021869	135.569427	41.08	1908	116	0	10.14
21/10/2014	18:49:13	-12.021914	135.569519	54.08	1872	44	0	11.19
21/10/2014	18:50:17	-12.021829	135.569565	60.67	1296	159	0	10.69
21/10/2014	18:51:22	-12.021812	135.56958	54.21	1332	23	0	2.5
21/10/2014	18:52:26	-12.021792	135.569565	37.39	2124	247	0	2.76
21/10/2014	18:53:30	-12.021781	135.56958	38.66	720	132	0	2.04
21/10/2014	18:54:35	-12.021842	135.569534	46.12	468	216	0	8.43
21/10/2014	18:55:40	-12.021863	135.569565	50.16	1188	77	0	4.1
21/10/2014	18:56:45	-12.021863	135.569534	46.08	0	143	0	3.37
21/10/2014	18:57:49	-12.021847	135.56958	29.62	1080	128	0	5.31
21/10/2014	18:58:52	-12.021765	135.569504	36.58	2664	98	0	12.31
21/10/2014	18:59:56	-12.021899	135.569473	57.38	396	80	0	15.28
21/10/2014	19:01:00	-12.02182	135.569519	49.65	1404	49	0	10.11
21/10/2014	19:02:04	-12.021786	135.569595	29.2	0	93	0	9.09
21/10/2014	19:03:08	-12.021743	135.569687	20.29	1260	42	0	11.09
21/10/2014	19:04:12	-12.021833	135.569565	36.91	360	0	0	16.62
21/10/2014	19:05:17	-12.021872	135.56958	27.22	0	0	0	4.63
21/10/2014	19:06:21	-12.021875	135.569565	41.66	0	0	0	1.67
21/10/2014	19:07:25	-12.021856	135.569656	-2.91	1080	20	0	10.12
21/10/2014	19:08:29	-12.021818	135.569611	27.32	504	323	0	6.47
21/10/2014	19:09:33	-12.021561	135.569763	40.45	10080	45	0	33.01	1
21/10/2014	19:10:37	-12.021548	135.569901	-2.7	0	268	0	15.08	1
21/10/2014	19:11:42	-12.021447	135.569901	55.06	0	210	0	11.23
21/10/2014	19:12:48	-12.021467	135.569885	39.44	396	128	0	2.82
21/10/2014	19:13:52	-12.021594	135.570053	41.11	15408	37	0	23.09
21/10/2014	19:14:57	-12.021346	135.569748	50.3	0	50	0	43.14
21/10/2014	19:16:01	-12.021302	135.569717	38.48	216	229	0	5.94
21/10/2014	19:17:05	-12.02121	135.569717	33.81	2304	306	0	10.23
21/10/2014	19:18:09	-12.021591	135.569626	39.62	4032	176	0	43.51	1
21/10/2014	19:19:14	-12.022099	135.569458	41.31	1944	78	0	59.37	1
21/10/2014	19:20:19	-12.022125	135.569702	67.34	1332	204	0	26.69	1
21/10/2014	19:21:24	-12.02227	135.569824	26.27	1728	153	0	20.88
21/10/2014	19:22:29	-12.02212	135.569733	24.69	1008	293	0	19.39
21/10/2014	19:23:34	-12.022289	135.569778	40.26	2664	211	0	19.42
21/10/2014	19:24:39	-12.022155	135.569931	33.25	0	350	0	22.34
21/10/2014	19:25:43	-12.021727	135.570038	36.09	0	32	0	48.99
21/10/2014	19:26:48	-12.021511	135.569962	44.18	612	304	0	25.4
21/10/2014	19:27:52	-12.021478	135.569763	-9.67	0	329	0	21.95
21/10/2014	19:28:55	-12.021726	135.569794	38.11	2088	90	0	27.78
21/10/2014	19:31:06	-12.021849	135.569687	38.99	540	314	0	17.96
21/10/2014	19:33:16	-12.02188	135.569626	47.66	1332	250	0	7.48
21/10/2014	19:35:23	-12.021955	135.56958	43.62	1440	20	0	9.73
21/10/2014	19:36:33	-12.021764	135.569595	22.88	1044	85	0	21.3
21/10/2014	19:37:40	-12.021876	135.569611	43.33	0	334	0	12.57
21/10/2014	19:38:48	-12.021894	135.569626	42.49	0	146	0	2.58
21/10/2014	19:39:52	-12.021817	135.56958	37.99	1836	327	0	9.92	1
21/10/2014	19:40:59	-12.021745	135.569733	13.16	0	198	0	18.47	1
21/10/2014	19:43:50	-12.021514	135.569565	9.8	1116	297	0	31.52
21/10/2014	19:46:08	-12.021722	135.569382	40.65	2772	147	0	30.51
21/10/2014	19:47:33	-12.02177	135.56955	53.96	540	97	0	19.03
21/10/2014	19:49:15	-12.021928	135.569458	54.64	2772	214	0	20.22
21/10/2014	19:50:36	-12.021733	135.569595	32.66	2340	89	0	26.31
21/10/2014	19:52:19	-12.021458	135.569626	-15.43	7200	1	0	30.76
21/10/2014	19:54:20	-12.021688	135.569611	29.1	1764	150	0	25.63
21/10/2014	19:56:06	-12.021601	135.56987	71.55	3204	176	0	29.78
21/10/2014	19:57:33	-12.021791	135.569595	49.32	1260	118	0	36.62
21/10/2014	19:58:53	-12.021816	135.569473	78.18	0	38	0	13.56
21/10/2014	19:59:57	-12.021801	135.56955	37.08	2556	276	0	8.54
21/10/2014	20:01:24	-12.021735	135.569565	30.76	1872	294	0	7.52
21/10/2014	20:02:36	-12.021715	135.569504	42.5	1584	247	0	7
21/10/2014	20:03:40	-12.021648	135.569824	53	2268	292	0	35.59
21/10/2014	20:04:44	-12.021824	135.56955	36.47	72	274	0	35.65
21/10/2014	20:05:48	-12.021829	135.569595	33.57	828	215	0	4.93
21/10/2014	20:06:51	-12.021797	135.569656	58.54	828	56	0	7.53
21/10/2014	20:07:55	-12.021812	135.569565	55.08	2196	281	0	10.04
21/10/2014	20:09:13	-12.021864	135.569687	84.04	3636	104	0	14.47
21/10/2014	20:10:21	-12.021851	135.569351	27.88	0	45	0	36.57
21/10/2014	20:11:28	-12.021776	135.569595	40.97	0	319	0	27.82
21/10/2014	20:12:36	-12.021802	135.569565	56.16	1908	312	0	4.36
21/10/2014	20:13:42	-12.021777	135.569565	55.07	1440	266	0	2.78
21/10/2014	20:14:45	-12.021894	135.569595	37.59	432	241	0	13.41
21/10/2014	20:15:52	-12.021896	135.569489	22.09	900	171	0	11.53
21/10/2014	20:17:37	-12.021742	135.569641	55.25	2376	247	0	23.8
21/10/2014	20:19:09	-12.021825	135.569626	46.81	0	30	0	9.37
21/10/2014	20:20:53	-12.021837	135.56955	49.44	504	196	0	8.37
21/10/2014	20:22:15	-12.021854	135.569534	36.38	1548	136	0	2.57
21/10/2014	20:23:25	-12.021891	135.569611	35.46	1008	341	0	9.33
21/10/2014	20:24:33	-12.02177	135.569748	52.95	3708	261	0	20.08
21/10/2014	20:25:47	-12.021737	135.569489	63.32	2052	231	0	28.41
21/10/2014	20:26:55	-12.021888	135.570023	120.65	1512	258	0	60.45
21/10/2014	20:28:01	-12.021803	135.569611	46.38	1440	101	0	45.79
21/10/2014	20:29:15	-12.02182	135.569595	14.74	3132	286	0	2.57
21/10/2014	20:30:25	-12.02175	135.569534	67.9	2196	177	0	10.23
21/10/2014	20:31:30	-12.021896	135.569565	59.14	0	78	0	16.58
21/10/2014	20:32:39	-12.021901	135.569626	80.76	3420	67	0	6.66
21/10/2014	20:33:59	-12.021823	135.569717	74.68	5148	235	0	13.16
21/10/2014	20:35:08	-12.021769	135.569595	31.78	1008	214	0	14.56
21/10/2014	20:36:12	-12.021764	135.569626	47.86	2304	76	0	3.42
21/10/2014	20:37:16	-12.021849	135.56955	40.19	684	36	0	12.56
21/10/2014	20:38:21	-12.021895	135.56929	30.52	864	237	0	28.74
21/10/2014	20:39:24	-12.021711	135.56958	57.27	1512	245	0	37.59
21/10/2014	20:40:28	-12.021759	135.569687	37.8	5256	249	0	12.8
21/10/2014	20:41:33	-12.02157	135.569809	63.77	0	332	0	24.85
21/10/2014	20:42:40	-12.021642	135.569809	57.45	504	78	0	8.01
21/10/2014	20:43:45	-12.021735	135.569733	51.93	1692	198	0	13.24
21/10/2014	20:44:49	-12.021679	135.569809	68.78	4176	177	0	10.35
21/10/2014	20:45:53	-12.021869	135.569839	37.22	0	304	0	21.38
21/10/2014	20:46:57	-12.021951	135.569824	66.51	0	255	0	9.26
21/10/2014	20:48:03	-12.021888	135.569977	61.27	1440	56	0	18.05
21/10/2014	20:49:10	-12.021743	135.569855	36.55	2232	31	0	20.88
21/10/2014	20:53:29	-12.021894	135.570053	92.58	1548	90	0	27.31
21/10/2014	20:57:00	-12.021725	135.570099	87.39	1152	314	0	19.45
21/10/2014	20:58:08	-12.021895	135.569962	71.58	3492	273	0	24.07
21/10/2014	20:59:19	-12.021873	135.56987	37.2	3024	311	0	10.3
21/10/2014	21:01:04	-12.021942	135.569763	27.56	648	239	0	13.94
21/10/2014	21:03:13	-12.021977	135.569809	65.29	2196	66	0	6.34
21/10/2014	21:05:45	-12.021865	135.569702	51.13	504	295	0	17.04
21/10/2014	21:07:55	-12.021955	135.569717	44.02	1584	156	0	10.14
21/10/2014	21:09:16	-12.021868	135.569595	5.57	1836	278	0	16.42
21/10/2014	21:10:50	-12.021959	135.569763	42.18	252	97	0	20.89
21/10/2014	21:13:20	-12.021959	135.569763	42.18	252	97	0	0
21/10/2014	21:16:11	-12.021967	135.569672	37.94	0	163	0	9.94
21/10/2014	21:18:44	-12.021614	135.569733	87.38	3852	220	0	39.81
21/10/2014	21:19:59	-12.021624	135.569824	58.57	1116	217	0	9.96
21/10/2014	21:22:33	-12.02142	135.56987	148.52	1872	45	0	23.23
21/10/2014	21:25:02	-12.021773	135.569672	79.48	2556	259	0	44.77
21/10/2014	21:27:20	-12.021883	135.569519	43.63	2736	211	0	20.65
21/10/2014	21:36:52	-12.021883	135.569519	43.63	2736	211	0	0
21/10/2014	21:38:38	-12.021926	135.569763	59.99	2448	153	0	26.96
21/10/2014	21:43:48	-12.021672	135.56987	46.53	0	0	0	30.55
21/10/2014	21:49:34	-12.021628	135.569794	61.25	1008	35	0	9.6
21/10/2014	21:55:16	-12.021913	135.569916	29.83	1116	306	0	34.36
21/10/2014	21:59:24	-12.02217	135.569153	42.35	2844	285	0	87.76
21/10/2014	22:03:32	-12.021977	135.569748	38.89	324	238	0	68.18
21/10/2014	22:06:34	-12.022123	135.569839	33.26	3708	265	0	19.01
21/10/2014	22:07:39	-12.021895	135.569626	35.08	1188	146	0	34.34
21/10/2014	22:08:50	-12.02187	135.569672	60.59	2052	176	0	5.72
21/10/2014	22:10:03	-12.021903	135.569778	55.77	144	157	0	12.1
21/10/2014	22:11:18	-12.02198	135.569794	60.13	2196	51	0	8.74
21/10/2014	22:12:22	-12.021796	135.569702	107.63	2556	358	0	22.78
21/10/2014	22:13:25	-12.021936	135.569733	17.36	2376	155	0	15.93
21/10/2014	22:14:29	-12.0219	135.569763	73.03	1404	93	0	5.16
21/10/2014	22:15:55	-12.021822	135.569748	65.69	972	43	0	8.83
21/10/2014	22:17:06	-12.02162	135.56955	111.68	16920	329	0	31.12
21/10/2014	22:18:17	-12.02177	135.569626	51.61	11520	319	0	18.61
21/10/2014	22:19:30	-12.02177	135.569626	51.61	11520	319	0	0
21/10/2014	22:20:41	-12.021766	135.569839	44.5	6912	133	0	23.17
21/10/2014	22:21:52	-12.021681	135.569626	74.14	4752	6	0	25.02
21/10/2014	22:24:18	-12.021681	135.569626	74.14	4752	6	0	0
21/10/2014	22:25:32	-12.022002	135.569748	50.33	0	55	0	38.08
21/10/2014	22:26:44	-12.022035	135.569702	50.73	4320	125	0	6.2	1
21/10/2014	22:27:50	-12.022054	135.569733	39.98	792	23	0	3.98	1
21/10/2014	22:28:55	-12.022044	135.569778	59.5	0	0	0	5.02
21/10/2014	22:29:59	-12.022043	135.569641	36.62	2952	138	-4	14.9	1
21/10/2014	22:31:04	-12.021909	135.569778	43.56	0	132	-2	0	1
21/10/2014	22:32:09	-12.021918	135.569763	46.53	16632	16	0	1.91	1
21/10/2014	22:33:16	-12.022016	135.569763	39.92	0	222	0	10.9
21/10/2014	22:34:20	-12.022065	135.569748	50.1	2664	10	0	5.69
21/10/2014	22:35:24	-12.021978	135.569702	31.47	8136	321	0	10.89
21/10/2014	22:36:28	-12.022017	135.569687	65.26	3996	107	0	4.63
21/10/2014	22:37:35	-12.021969	135.569687	34.03	2520	277	0	5.34
21/10/2014	22:38:40	-12.022038	135.569733	37.74	2268	50	0	9.16
21/10/2014	22:39:44	-12.022213	135.569763	36.8	0	15	0	19.73
21/10/2014	22:40:52	-12.02212	135.569839	62.73	3924	241	0	13.24
21/10/2014	22:42:05	-12.022013	135.569824	53.53	1980	123	0	12.01
21/10/2014	22:43:12	-12.022	135.569702	63.38	5328	20	0	13.35
21/10/2014	22:44:22	-12.022134	135.569824	32.3	360	132	0	19.95
21/10/2014	22:45:26	-12.022165	135.569794	61.16	2628	8	0	4.75
21/10/2014	22:46:55	-12.021921	135.569702	7.88	2520	346	0	28.92
21/10/2014	22:48:06	-12.022032	135.569687	30.74	720	288	0	12.45
21/10/2014	22:49:11	-12.021996	135.569794	46.77	2160	188	0	12.31
21/10/2014	22:50:16	-12.021975	135.569809	44.18	0	157	0	2.85
21/10/2014	22:51:20	-12.022018	135.569733	57.54	252	291	0	9.55
21/10/2014	22:52:25	-12.021944	135.569733	50.91	1296	220	0	8.23
21/10/2014	22:53:30	-12.021923	135.569824	50.06	936	193	0	10.17
21/10/2014	22:54:35	-12.021915	135.569794	33.64	1908	357	0	3.38
21/10/2014	22:55:40	-12.021961	135.569794	67.57	864	16	0	5.11
21/10/2014	22:56:49	-12.022042	135.569794	72.58	468	167	0	9.01
21/10/2014	22:57:55	-12.021974	135.569809	51.65	0	124	0	7.74
21/10/2014	22:59:00	-12.022017	135.569794	59.11	324	67	0	5.05
21/10/2014	23:00:05	-12.021928	135.569809	57.94	2340	105	0	10.03
21/10/2014	23:01:15	-12.021982	135.56987	65.57	936	284	0	8.95
21/10/2014	23:03:07	-12.021846	135.569839	43.76	324	30	0	15.49
21/10/2014	23:04:57	-12.021935	135.569763	36.93	828	220	0	12.89
21/10/2014	23:07:05	-12.021972	135.569809	57.38	504	139	0	6.48
21/10/2014	23:08:49	-12.021914	135.569839	52.45	468	107	0	7.23
21/10/2014	23:09:53	-12.021937	135.569733	50.51	396	353	0	11.81
21/10/2014	23:10:57	-12.022114	135.569748	58.04	468	71	0	19.75
21/10/2014	23:12:03	-12.022083	135.569702	27.57	684	253	0	6.08
21/10/2014	23:13:07	-12.022105	135.569656	32.55	2988	17	0	5.57
21/10/2014	23:14:12	-12.022056	135.569733	39.71	936	171	0	9.99
21/10/2014	23:15:16	-12.022017	135.569748	47.48	0	14	0	4.63
21/10/2014	23:16:22	-12.022005	135.569885	49.7	0	120	0	14.96
21/10/2014	23:17:26	-12.021819	135.56987	10.68	0	168	0	20.75
21/10/2014	23:18:30	-12.021815	135.569778	23.05	0	77	0	10.02
21/10/2014	23:19:34	-12.021846	135.569717	16.23	936	171	0	7.48
21/10/2014	23:20:44	-12.021828	135.569702	17.15	0	32	0	2.58
21/10/2014	23:21:57	-12.021888	135.569809	46.47	0	313	0	13.41
21/10/2014	23:23:01	-12.021978	135.569748	29.75	0	198	0	12.01
21/10/2014	23:24:06	-12.021872	135.569778	50.52	1260	203	0	12.23
21/10/2014	23:25:12	-12.022025	135.569717	52.1	0	147	0	18.26
21/10/2014	23:26:15	-12.021928	135.569748	35.59	360	11	0	11.3
21/10/2014	23:27:20	-12.021954	135.569778	41.1	1836	220	0	4.36
21/10/2014	23:28:24	-12.021873	135.569717	40.98	792	226	0	11.19
21/10/2014	23:29:29	-12.021943	135.569717	39.14	684	18	0	7.78
21/10/2014	23:30:34	-12.022039	135.569702	41.71	396	200	0	10.8
21/10/2014	23:32:08	-12.0219	135.569824	32.07	828	258	0	20.37
21/10/2014	23:33:12	-12.021938	135.570038	47.53	0	22	0	23.65
21/10/2014	23:36:14	-12.02192	135.569656	29.98	2304	79	0	41.59
21/10/2014	23:38:40	-12.021715	135.569397	92.66	0	105	0	36.24
21/10/2014	23:39:45	-12.021741	135.569611	48.7	540	19	0	23.45
21/10/2014	23:40:49	-12.02178	135.569641	57.97	0	0	0	5.43
21/10/2014	23:41:59	-12.021646	135.569992	28.17	864	183	0	40.98	1
21/10/2014	23:43:02	-12.021459	135.569916	58.12	2556	288	0	22.38	1
21/10/2014	23:44:06	-12.021313	135.569901	37.05	0	293	0	16.32
21/10/2014	23:45:11	-12.021491	135.569748	59.61	1368	155	0	25.86
21/10/2014	23:46:15	-12.022106	135.569962	17.37	1944	218	0	72.24
21/10/2014	23:47:18	-12.022227	135.569885	59.12	4536	125	0	15.85
21/10/2014	23:48:22	-12.02226	135.56987	46.01	2340	285	0	4.02
21/10/2014	23:49:27	-12.021839	135.569534	71.23	1080	156	0	59.39
21/10/2014	23:50:31	-12.022219	135.569565	48.92	1728	37	0	42.39
21/10/2014	23:51:36	-12.022249	135.569901	36.03	1728	120	0	36.69
21/10/2014	23:52:41	-12.021858	135.570023	43.84	2772	21	0	45.46
21/10/2014	23:53:45	-12.021558	135.569824	36.46	5292	281	0	39.76
21/10/2014	23:54:50	-12.021777	135.56958	45.8	1080	343	0	36.02
21/10/2014	23:56:03	-12.021744	135.569565	34.3	2880	188	0	4.02
21/10/2014	23:57:19	-12.021729	135.569595	26.22	1152	292	0	3.66
21/10/2014	23:58:30	-12.021729	135.569595	26.22	1152	292	0	0	1
21/10/2014	23:59:41	-12.021789	135.569473	-12.11	6624	276	0	14.85	1
22/10/2014	0:10:37	-12.021789	135.569473	-12.11	6624	276	0	0
22/10/2014	0:11:44	-12.021765	135.569611	54.71	2592	44	0	15.24
22/10/2014	0:12:52	-12.021738	135.56955	49.37	396	332	0	7.28
22/10/2014	0:13:58	-12.021737	135.56958	57.07	612	304	0	3.26
22/10/2014	0:15:08	-12.021759	135.569641	44.19	360	76	0	7.07
22/10/2014	0:16:14	-12.021766	135.569611	58.26	1440	316	0	3.35
22/10/2014	0:17:23	-12.021737	135.569611	43.04	1800	124	0	3.22
22/10/2014	0:18:27	-12.021779	135.569595	44.81	1260	317	0	4.98
22/10/2014	0:19:35	-12.021809	135.569687	38.9	1080	287	0	10.55
22/10/2014	0:20:41	-12.021723	135.56958	54.61	0	331	0	15.06
22/10/2014	0:22:18	-12.021675	135.569534	47.57	2736	66	0	7.32
22/10/2014	0:23:29	-12.021673	135.56958	46.07	3564	58	0	5.01
22/10/2014	0:24:35	-12.021771	135.569611	46.95	3096	107	0	11.41
22/10/2014	0:26:01	-12.021715	135.569641	51.95	180	67	0	7.03
22/10/2014	0:27:09	-12.021725	135.569611	48.77	792	214	0	3.45
22/10/2014	0:28:15	-12.021685	135.569458	31.04	3168	65	0	17.22
22/10/2014	0:29:58	-12.021692	135.569519	39.06	2196	42	0	6.68
22/10/2014	0:31:26	-12.021684	135.569458	48.05	2160	266	0	6.69
22/10/2014	0:32:34	-12.021749	135.569565	29.6	0	111	0	13.7
22/10/2014	0:33:50	-12.021761	135.569626	27.21	1188	171	0	6.77
22/10/2014	0:36:28	-12.021832	135.569626	31.29	1116	110	0	7.89
22/10/2014	0:40:13	-12.021767	135.569489	25.46	864	193	0	16.56
22/10/2014	0:46:03	-12.021715	135.569489	48.13	540	9	0	5.78
22/10/2014	0:51:27	-12.021684	135.569595	49.65	288	33	0	12.03
22/10/2014	0:56:08	-12.021614	135.569458	59.18	3204	129	0	16.81
22/10/2014	0:57:35	-12.021744	135.569626	47.78	3780	345	0	23.3
22/10/2014	1:00:26	-12.021757	135.569641	53.71	0	98	0	2.18
22/10/2014	1:01:31	-12.021748	135.569611	39.63	0	88	0	3.41
22/10/2014	1:02:46	-12.021821	135.569534	55.74	252	65	0	11.66
22/10/2014	1:04:31	-12.021709	135.569656	39.66	2484	82	0	18.2
22/10/2014	1:05:36	-12.021765	135.569641	43.52	3096	64	0	6.44
22/10/2014	1:06:39	-12.021713	135.56958	58.9	2196	50	0	8.8
22/10/2014	1:07:42	-12.021784	135.569504	37.33	612	259	0	11.43
22/10/2014	1:08:46	-12.021764	135.569504	34.22	252	257	0	2.22
22/10/2014	1:09:50	-12.021765	135.569473	48.03	828	80	0	3.37
22/10/2014	1:10:56	-12.021842	135.569458	48.43	0	253	0	8.72
22/10/2014	1:12:00	-12.021791	135.569534	52.12	612	61	0	10.02
22/10/2014	1:13:05	-12.021829	135.569427	34.07	720	29	0	12.38
22/10/2014	1:14:12	-12.021843	135.569427	50.2	1224	252	0	1.56
22/10/2014	1:15:37	-12.021783	135.56958	37.06	1620	65	0	17.93
22/10/2014	1:16:45	-12.021791	135.569519	48.44	0	55	0	6.69
22/10/2014	1:17:48	-12.021817	135.569397	33.26	504	241	0	13.58
22/10/2014	1:18:51	-12.021847	135.569489	38.06	1116	29	0	10.55
22/10/2014	1:20:02	-12.021721	135.569626	45.27	0	266	0	20.45
22/10/2014	1:21:17	-12.021762	135.56958	48.72	1224	81	0	6.77
22/10/2014	1:22:30	-12.021678	135.569595	34.79	1260	56	0	9.48
22/10/2014	1:23:35	-12.021851	135.569489	20.72	3564	98	0	22.43
22/10/2014	1:24:39	-12.021732	135.56958	69.85	0	49	0	16.52
22/10/2014	1:25:47	-12.02182	135.569458	36.1	1872	214	0	16.49
22/10/2014	1:26:55	-12.021764	135.56958	63.29	2844	1	0	14.66
22/10/2014	1:28:02	-12.021781	135.569443	36.98	468	347	0	15.02
22/10/2014	1:29:11	-12.021794	135.569595	34.14	360	359	0	16.59
22/10/2014	1:31:34	-12.021712	135.569656	28.42	2232	315	0	11.28
22/10/2014	1:33:22	-12.021782	135.569534	43.08	1476	124	0	15.38
22/10/2014	1:34:27	-12.021683	135.569565	43.01	1224	42	0	11.51
22/10/2014	1:35:34	-12.021741	135.569595	40.13	0	187	0	7.23
22/10/2014	1:36:40	-12.021815	135.569611	23.59	0	155	0	8.41
22/10/2014	1:37:50	-12.02182	135.569595	34.25	2160	356	0	1.83
22/10/2014	1:38:58	-12.021741	135.569473	38.54	0	195	0	15.91
22/10/2014	1:40:23	-12.021708	135.569595	38.5	1620	55	0	13.77
22/10/2014	1:41:40	-12.021673	135.569824	68.84	3060	161	0	25.21
22/10/2014	1:42:47	-12.021951	135.569763	17.78	2520	272	0	31.62
22/10/2014	1:43:56	-12.022075	135.569809	19.73	900	103	0	14.67
22/10/2014	1:45:04	-12.022027	135.569763	27.61	0	164	0	7.32
22/10/2014	1:46:07	-12.021761	135.569763	64.68	1944	0	0	29.58	1
22/10/2014	1:47:12	-12.021996	135.569733	17.65	2160	294	0	26.33	1
22/10/2014	1:48:31	-12.021929	135.569763	30.53	828	164	0	8.13
22/10/2014	1:49:44	-12.021879	135.569839	75.57	504	345	0	9.96
22/10/2014	1:50:56	-12.02191	135.569763	40.32	2052	237	0	8.96
22/10/2014	1:52:06	-12.022012	135.569778	1.6	972	233	0	11.46
22/10/2014	1:53:16	-12.021878	135.569702	22.38	1152	280	0	17.04
22/10/2014	1:54:20	-12.021999	135.569839	30.35	576	132	0	20.08
22/10/2014	1:55:23	-12.02208	135.569778	13.53	1548	318	0	11.19
22/10/2014	1:56:27	-12.0218	135.569733	35.2	3600	319	0	31.52
22/10/2014	1:57:34	-12.022095	135.569809	35.13	0	138	0	33.83
22/10/2014	1:58:45	-12.022047	135.56987	39.05	1548	161	0	8.51
22/10/2014	1:59:56	-12.022032	135.569717	50.25	504	174	0	16.72
22/10/2014	2:01:09	-12.021936	135.569748	29.23	972	302	0	11.19
22/10/2014	2:02:25	-12.021857	135.569778	41.49	324	139	0	9.37
22/10/2014	2:03:36	-12.021888	135.569717	42.46	1152	80	0	7.48
22/10/2014	2:04:47	-12.02201	135.569717	36.73	900	13	0	13.57
22/10/2014	2:06:39	-12.021768	135.569717	48.16	1620	153	0	26.91
22/10/2014	2:41:27	-12.021768	135.569717	48.16	1620	153	0	0
22/10/2014	2:42:44	-12.021915	135.569641	22.24	2304	35	0	18.32
22/10/2014	2:43:58	-12.021915	135.569641	22.24	2304	35	0	0
22/10/2014	2:45:10	-12.022036	135.569778	29.33	360	38	0	20.08
22/10/2014	2:46:38	-12.021832	135.56958	54.64	1584	347	0	31.28
22/10/2014	2:47:58	-12.021651	135.569702	48.97	468	72	0	24.11
22/10/2014	2:49:11	-12.021858	135.569885	72.86	2124	214	0	30.43
22/10/2014	3:06:18	-12.021858	135.569885	72.86	2124	214	0	0
22/10/2014	3:07:45	-12.022009	135.569824	59.03	504	72	0	18.05
22/10/2014	3:08:59	-12.021924	135.569809	66.12	432	240	0	9.59
22/10/2014	3:10:26	-12.022158	135.569809	-46.76	1800	207	0	26.02
22/10/2014	3:12:04	-12.021901	135.569824	33.89	684	267	0	28.62
22/10/2014	3:13:35	-12.021955	135.569794	21.34	0	302	0	6.83
22/10/2014	3:14:40	-12.021917	135.569763	57.84	1584	226	0	5.41
22/10/2014	3:15:50	-12.021543	135.569885	170.93	6732	197	0	43.65
22/10/2014	3:16:55	-12.021981	135.569794	24.25	1836	224	0	49.7
22/10/2014	3:18:04	-12.021349	135.569962	242.43	6516	195	0	72.61
22/10/2014	3:19:18	-12.021963	135.569763	4.21	792	248	0	71.62
22/10/2014	3:20:21	-12.022001	135.569778	-9.34	972	50	0	4.53
22/10/2014	3:21:25	-12.021991	135.569778	36.8	0	177	0	1.11
22/10/2014	3:22:29	-12.022175	135.569687	-23.78	3024	192	0	22.73
22/10/2014	3:23:45	-12.021869	135.569901	95.45	6552	20	0	41.22
22/10/2014	3:24:52	-12.0219	135.569733	24.91	2556	210	0	18.59
22/10/2014	3:25:57	-12.021877	135.569824	59.84	1044	184	0	10.22
22/10/2014	3:27:03	-12.022114	135.569687	-37.41	6624	194	0	30.27
22/10/2014	3:28:06	-12.022005	135.569748	13.58	2736	260	0	13.82
22/10/2014	3:29:11	-12.022079	135.569794	20.67	1764	178	0	9.63
22/10/2014	3:30:17	-12.021719	135.569794	72.99	0	198	0	40.03
22/10/2014	3:31:22	-12.021698	135.569931	114.97	5508	198	0	15.08
22/10/2014	3:32:28	-12.021876	135.569794	44.7	0	170	0	24.77
22/10/2014	3:33:33	-12.02189	135.569839	46.36	108	17	0	5.14
22/10/2014	3:34:38	-12.022074	135.569702	-20.17	288	45	0	25.31
22/10/2014	3:35:43	-12.021783	135.569733	28.25	1872	189	0	32.53
22/10/2014	3:36:47	-12.021966	135.569824	41.92	144	162	0	22.63
22/10/2014	3:37:51	-12.021956	135.569901	116.59	1512	11	0	8.45	1
22/10/2014	3:43:00	-12.022181	135.569916	95.67	0	0	0	25.07	1
22/10/2014	3:47:25	-12.022181	135.569916	95.67	0	0	0	0
22/10/2014	3:48:58	-12.02197	135.570084	91.39	2736	222	0	29.74
22/10/2014	3:58:04	-12.02197	135.570084	91.39	2736	222	0	0
22/10/2014	4:03:13	-12.021873	135.570038	94.87	0	0	0	11.89
22/10/2014	4:09:20	-12.021873	135.570038	94.87	0	0	0	0
22/10/2014	4:14:30	-12.022124	135.569931	76.99	0	0	0	30.24
22/10/2014	5:04:25	-12.022124	135.569931	76.99	0	0	0	0
22/10/2014	5:07:04	-12.021976	135.569733	22.15	648	101	0	27.1	1
22/10/2014	5:08:11	-12.021869	135.569794	48.44	972	240	0	13.62	1
22/10/2014	5:09:18	-12.021958	135.569687	19.99	900	0	0	15.28
22/10/2014	5:10:24	-12.021981	135.569565	-11.83	2196	291	0	13.51
22/10/2014	5:11:35	-12.021941	135.569809	36.51	1260	223	0	26.91
22/10/2014	5:12:53	-12.021905	135.569748	14.46	1332	183	0	7.75
22/10/2014	5:14:02	-12.021896	135.569778	45.71	1080	43	0	3.41
22/10/2014	5:15:23	-12.021955	135.569824	45.81	324	261	0	8.25
22/10/2014	5:16:36	-12.021932	135.569733	33.89	1188	138	0	10.22
22/10/2014	5:17:41	-12.021933	135.569748	27.21	1044	85	0	1.64
22/10/2014	5:19:04	-12.021973	135.569809	61.62	1008	0	0	7.99
22/10/2014	5:20:11	-12.021953	135.569794	53.39	648	3	0	2.76
22/10/2014	5:21:15	-12.021961	135.569733	22.78	1512	303	0	6.69
22/10/2014	5:22:20	-12.021988	135.569778	35.65	468	329	0	5.74
22/10/2014	5:23:26	-12.021961	135.569748	23.53	1044	167	0	4.43
22/10/2014	5:24:31	-12.021942	135.569778	29.57	1836	356	0	3.89
22/10/2014	5:25:37	-12.021924	135.569733	26.44	1080	41	0	5.29
22/10/2014	5:26:42	-12.022027	135.569733	40.26	576	215	0	11.45
22/10/2014	5:27:46	-12.021941	135.569763	33.38	0	0	0	10.1
22/10/2014	5:28:51	-12.021944	135.569809	57.45	936	24	0	5.01
22/10/2014	5:29:55	-12.021944	135.569824	37.14	0	0	0	1.63
22/10/2014	5:30:58	-12.021914	135.569794	38.83	0	0	0	4.67
22/10/2014	5:32:01	-12.021916	135.569778	32.61	0	0	0	1.75
22/10/2014	5:33:03	-12.021902	135.569855	35.74	432	74	0	8.52
22/10/2014	5:34:06	-12.021873	135.569778	4.83	0	0	0	8.97
22/10/2014	5:35:09	-12.021914	135.569778	20.91	0	0	0	4.56
22/10/2014	5:36:12	-12.021967	135.569824	49.31	0	0	0	7.73
22/10/2014	5:37:15	-12.021936	135.569809	39.8	0	0	0	3.81
22/10/2014	5:38:18	-12.021934	135.569809	29.63	0	0	0	0.22
22/10/2014	5:39:21	-12.021939	135.569794	30.03	0	289	0	1.72
22/10/2014	5:40:24	-12.02194	135.569809	30.61	0	0	0	1.64
22/10/2014	5:41:27	-12.021949	135.569809	45.86	108	9	0	1
22/10/2014	5:42:31	-12.02198	135.569839	57.79	900	220	0	4.75
22/10/2014	5:43:36	-12.02197	135.569778	38.52	36	10	0	6.73
22/10/2014	5:44:43	-12.021967	135.569855	56.44	468	209	0	8.38
22/10/2014	5:45:46	-12.021943	135.569794	40.83	0	247	0	7.15
22/10/2014	5:46:49	-12.021922	135.569778	23.44	396	303	0	2.91
22/10/2014	5:47:54	-12.021956	135.569778	33.99	72	0	0	3.78
22/10/2014	5:48:58	-12.021905	135.569778	23	0	0	0	5.67
22/10/2014	5:50:03	-12.021913	135.569794	18.28	252	320	0	1.95
22/10/2014	5:51:06	-12.021927	135.569763	42.98	0	0	0	3.71
22/10/2014	5:52:08	-12.021862	135.569809	-14.34	1188	1	0	8.79
22/10/2014	5:54:04	-12.021919	135.569656	108.29	3276	40	0	17.81
22/10/2014	5:55:41	-12.021876	135.569672	31.54	3924	278	0	5.09
22/10/2014	5:57:27	-12.021905	135.569717	27.66	828	32	0	5.86
22/10/2014	5:58:56	-12.021968	135.569855	7.88	756	158	0	16.56
22/10/2014	6:00:15	-12.021907	135.569794	36.65	792	354	0	9.49
22/10/2014	6:01:21	-12.021899	135.569656	46.93	576	0	0	15.03
22/10/2014	6:02:25	-12.021902	135.569641	28.75	432	0	0	1.67
22/10/2014	6:03:33	-12.021926	135.569809	64.67	108	72	0	18.46
22/10/2014	6:04:38	-12.021564	135.569824	14.24	576	93	0	40.29
22/10/2014	6:05:43	-12.021846	135.569672	54.03	9648	274	0	35.45
22/10/2014	6:06:48	-12.022133	135.569824	5.93	2088	311	0	35.94
22/10/2014	6:07:53	-12.021801	135.569931	32.21	4248	334	0	38.71
22/10/2014	6:08:58	-12.021568	135.569702	31.32	0	221	0	35.94
22/10/2014	6:10:01	-12.021473	135.569733	5.04	864	141	0	11.09
22/10/2014	6:11:07	-12.021625	135.569748	37.01	0	343	0	16.98
22/10/2014	6:12:14	-12.021665	135.569626	24.5	576	45	0	13.99
22/10/2014	6:13:19	-12.021617	135.569733	43.78	396	313	0	12.8
22/10/2014	6:14:23	-12.021637	135.569717	48.86	288	18	0	2.82
22/10/2014	6:15:26	-12.021677	135.569595	25.16	1080	253	0	13.99
22/10/2014	6:16:30	-12.021914	135.56987	79.84	0	354	0	39.86
22/10/2014	6:17:38	-12.021994	135.56929	-9.84	612	211	0	63.7
22/10/2014	6:19:02	-12.021855	135.569763	94.82	2052	200	0	53.71
22/10/2014	6:20:12	-12.022178	135.569473	77.16	756	249	0	47.8
22/10/2014	6:21:18	-12.021946	135.569565	92.04	0	344	0	27.67
22/10/2014	6:22:23	-12.021839	135.569611	21.61	216	160	0	12.91
22/10/2014	6:23:26	-12.021607	135.569824	41.8	1332	264	0	34.67
22/10/2014	6:24:36	-12.021812	135.569626	6.1	1224	159	0	31.36	1
22/10/2014	6:26:03	-12.021802	135.569519	59.86	2088	66	0	11.69	1
22/10/2014	6:27:30	-12.021802	135.569519	59.86	2088	66	0	0
22/10/2014	6:28:44	-12.021963	135.569473	61.95	2412	280	0	18.59
22/10/2014	6:29:53	-12.021795	135.569565	44.65	612	345	0	21.19
22/10/2014	6:30:58	-12.021642	135.569656	53.72	0	58	0	19.68
22/10/2014	6:32:03	-12.021822	135.569656	38.22	540	113	0	20.02
22/10/2014	6:33:14	-12.021801	135.569641	31.22	396	102	0	2.85
22/10/2014	6:34:22	-12.021811	135.569595	53.68	1836	103	0	5.12
22/10/2014	6:35:27	-12.021947	135.569473	104.38	252	47	0	20.12
22/10/2014	6:36:32	-12.021834	135.56955	61.85	3456	318	0	15.1
22/10/2014	6:37:37	-12.021811	135.569611	65.35	612	39	0	7.11
22/10/2014	6:38:44	-12.021775	135.569565	90.14	108	39	0	6.41
22/10/2014	6:39:49	-12.021887	135.569656	2.09	324	132	0	15.91
22/10/2014	6:40:54	-12.021654	135.569885	29.2	0	69	0	35.94
22/10/2014	6:41:59	-12.021885	135.569626	37.99	0	212	0	38.12
22/10/2014	6:43:07	-12.02169	135.569748	77.49	0	211	0	25.42
22/10/2014	6:44:16	-12.021802	135.569626	78.08	1728	75	0	18.2
22/10/2014	6:45:25	-12.021832	135.569534	28.24	864	118	0	10.55
22/10/2014	6:46:30	-12.021793	135.569611	34.36	576	290	0	9.43
22/10/2014	6:47:33	-12.021839	135.569473	3.16	1008	63	0	15.86
22/10/2014	6:48:38	-12.02172	135.569656	55.83	936	82	0	23.9
22/10/2014	6:50:36	-12.021833	135.569565	46.1	432	123	0	15.99
22/10/2014	6:51:53	-12.021868	135.569504	59.45	684	238	0	7.69
22/10/2014	6:52:57	-12.021882	135.569626	29.19	0	85	0	13.36
22/10/2014	6:54:02	-12.021889	135.569565	53.39	0	9	0	6.68
22/10/2014	6:55:07	-12.021881	135.569565	47.51	756	329	0	0.89
22/10/2014	6:56:12	-12.022017	135.569595	35.99	756	34	0	15.47
22/10/2014	6:57:18	-12.021907	135.569489	69.6	504	0	0	16.81
22/10/2014	6:58:24	-12.021883	135.569565	34.25	504	267	0	8.69
22/10/2014	6:59:32	-12.021845	135.569687	35.19	828	215	0	13.92
22/10/2014	7:00:38	-12.021762	135.569687	-16.25	576	33	0	9.23
22/10/2014	7:01:42	-12.021739	135.569565	130.88	396	96	0	13.51
22/10/2014	7:02:47	-12.021856	135.569626	-8.21	0	25	0	14.6
22/10/2014	7:03:52	-12.021876	135.569504	73.36	0	118	0	13.45
22/10/2014	7:04:56	-12.021837	135.569763	-6.93	0	84	0	28.5
22/10/2014	7:06:01	-12.021885	135.569611	54.75	180	328	0	17.37
22/10/2014	7:07:06	-12.021863	135.569687	41.45	0	158	0	8.62
22/10/2014	7:08:11	-12.021865	135.569672	-12.85	0	2	0	1.65
22/10/2014	7:09:19	-12.02163	135.569626	103.81	576	225	0	26.61
22/10/2014	7:10:23	-12.021763	135.569489	17.86	612	201	0	20.99
22/10/2014	7:11:28	-12.021836	135.56955	15.34	0	113	0	10.48
22/10/2014	7:12:32	-12.021828	135.569565	44.23	1080	13	0	1.86
22/10/2014	7:13:37	-12.021823	135.569565	62.19	144	241	0	0.56
22/10/2014	7:14:41	-12.021825	135.569611	35.52	1440	311	0	5.01
22/10/2014	7:15:47	-12.02178	135.569641	32.02	792	253	0	5.97
22/10/2014	7:16:53	-12.021805	135.569626	-2.09	1692	20	0	3.22
22/10/2014	7:17:58	-12.021708	135.56955	57.21	1080	133	0	13.59
22/10/2014	7:19:03	-12.021728	135.569626	39.7	1584	37	0	8.56
22/10/2014	7:20:09	-12.021745	135.569565	49.52	756	337	0	6.9
22/10/2014	7:21:14	-12.02181	135.569611	37.92	756	72	0	8.79
22/10/2014	7:22:19	-12.021791	135.569504	37.45	1008	237	0	11.83
22/10/2014	7:23:28	-12.021754	135.569565	46.74	864	112	0	7.81
22/10/2014	7:24:39	-12.021791	135.56958	64.1	576	45	0	4.43
22/10/2014	7:25:51	-12.021758	135.569687	45.56	2664	54	0	12.2
22/10/2014	7:26:58	-12.021831	135.569702	14.92	540	201	0	8.28
22/10/2014	7:28:09	-12.021785	135.569656	42.66	252	343	0	7.15
22/10/2014	7:29:17	-12.021858	135.569595	11.6	612	19	0	10.48
22/10/2014	7:30:59	-12.021811	135.569611	34.66	828	136	0	5.51
22/10/2014	7:32:07	-12.021867	135.569641	22.37	0	0	0	7.03
22/10/2014	7:33:15	-12.021842	135.56955	25.13	900	295	0	10.28
22/10/2014	7:34:23	-12.021849	135.569656	26.95	576	102	0	11.55
22/10/2014	7:35:31	-12.02196	135.569656	15.43	1728	4	0	12.34
22/10/2014	7:36:38	-12.021802	135.569595	38.82	1800	54	0	18.78
22/10/2014	7:37:46	-12.021873	135.569672	14.04	2088	338	0	11.51
22/10/2014	7:38:53	-12.021653	135.569687	66.83	1044	227	0	24.52	1
22/10/2014	7:40:36	-12.022026	135.569595	10.1	2880	275	0	42.67	1
22/10/2014	7:43:02	-12.021563	135.569702	104.55	2952	328	0	52.78
22/10/2014	7:45:25	-12.021563	135.569702	104.55	2952	328	0	0
22/10/2014	7:46:47	-12.021784	135.569641	34.97	1548	137	0	25.45	1
22/10/2014	7:48:28	-12.021677	135.569687	63.23	576	219	0	12.91	1
22/10/2014	7:49:35	-12.021731	135.569611	73.95	1404	158	0	10.22
22/10/2014	7:50:43	-12.021772	135.569656	50.22	576	209	0	6.69
22/10/2014	7:51:49	-12.021702	135.56958	46.33	360	234	0	11.35
22/10/2014	7:52:54	-12.021779	135.569672	41.88	0	0	0	13.17
22/10/2014	7:54:01	-12.02185	135.569611	34.04	0	213	0	10.31
22/10/2014	7:55:06	-12.021848	135.569656	35.46	0	290	0	4.9
22/10/2014	7:56:12	-12.021776	135.569611	51.3	0	289	0	9.38
22/10/2014	7:57:17	-12.022037	135.569778	1.67	4140	152	0	34.24
22/10/2014	7:58:29	-12.022204	135.570313	41.63	7740	121	0	61.08
22/10/2014	7:59:42	-12.022204	135.570313	41.63	7740	121	0	0
22/10/2014	8:00:47	-12.021776	135.569565	38.86	36	191	0	94.25
22/10/2014	8:01:52	-12.021786	135.56958	36.75	0	78	0	1.97
22/10/2014	8:02:56	-12.021816	135.569687	41.91	0	0	0	12.11
22/10/2014	8:04:00	-12.021874	135.569656	28.42	0	0	0	7.28
22/10/2014	8:05:04	-12.021884	135.569763	48.3	612	130	0	11.69	1
22/10/2014	8:06:08	-12.021936	135.569748	55.46	0	0	0	6.01	1
22/10/2014	8:07:13	-12.021905	135.569717	55.08	972	216	0	4.82
22/10/2014	8:08:18	-12.021902	135.569748	37.43	180	90	0	3.39
22/10/2014	8:09:23	-12.021948	135.569809	22.44	720	244	0	8.38
22/10/2014	8:10:29	-12.021876	135.569763	18.73	1116	58	0	9.44
22/10/2014	8:11:35	-12.0219	135.569778	32.73	1656	58	0	3.13
22/10/2014	8:12:41	-12.021935	135.569824	57.59	1368	205	0	6.34
22/10/2014	8:13:46	-12.022119	135.569366	37.18	792	192	0	53.85
22/10/2014	8:14:52	-12.022225	135.569473	54.3	1152	119	0	16.56
22/10/2014	8:15:56	-12.02197	135.569397	42.16	5328	12	0	29.53
22/10/2014	8:17:02	-12.021571	135.569595	23.58	972	343	0	49.32
22/10/2014	8:18:07	-12.021646	135.569733	38.59	2160	87	0	17.17
22/10/2014	8:19:13	-12.021944	135.569855	28.67	0	0	0	35.69
22/10/2014	8:20:40	-12.021858	135.569687	40.07	2088	199	0	20.62
22/10/2014	8:21:45	-12.021888	135.569839	29.51	0	169	0	16.86
22/10/2014	8:22:53	-12.021871	135.569946	31.28	7776	264	0	11.79
22/10/2014	8:23:57	-12.021863	135.569809	34.56	0	0	0	14.93
22/10/2014	8:25:01	-12.021859	135.569809	34.19	0	0	0	0.44
22/10/2014	8:26:06	-12.021879	135.569794	28.96	396	110	0	2.76
22/10/2014	8:27:11	-12.021869	135.569839	45.73	828	314	0	5.02
22/10/2014	8:28:16	-12.02184	135.569748	32.36	864	70	0	10.41
22/10/2014	8:29:20	-12.021818	135.569824	35.61	0	0	0	8.62
22/10/2014	8:30:24	-12.021848	135.569809	42.06	0	78	0	3.71
22/10/2014	8:31:28	-12.021828	135.569824	42.85	0	0	0	2.76
22/10/2014	8:32:32	-12.021813	135.569794	47.75	0	0	0	3.66
22/10/2014	8:33:37	-12.021853	135.569763	32.67	504	263	0	5.58
22/10/2014	8:34:45	-12.021825	135.569839	36.78	0	0	0	8.83
22/10/2014	8:35:52	-12.021827	135.569839	38.19	684	222	0	0.22
22/10/2014	8:36:57	-12.021866	135.569839	33.4	792	261	0	4.34
22/10/2014	8:38:04	-12.021862	135.569839	29.04	0	0	0	0.44
22/10/2014	8:39:09	-12.021809	135.569855	42.06	0	0	0	6.14
22/10/2014	8:40:15	-12.021803	135.569794	44.06	0	0	0	6.67
22/10/2014	8:41:20	-12.021781	135.569763	24.67	288	207	0	4.17
22/10/2014	8:42:27	-12.02182	135.569794	41.66	0	264	0	5.49
22/10/2014	8:43:32	-12.021836	135.569794	42.45	0	0	0	1.78
22/10/2014	8:44:37	-12.02183	135.569809	51.04	0	0	0	1.76
22/10/2014	8:45:42	-12.021803	135.569733	56.63	0	0	0	8.79
22/10/2014	8:46:48	-12.021739	135.569855	58.08	0	18	0	15.06
22/10/2014	8:47:56	-12.021605	135.569824	59.48	0	0	0	15.28
22/10/2014	8:49:02	-12.021583	135.569809	57.04	648	70	0	2.94
22/10/2014	8:50:08	-12.021913	135.569855	48.67	0	314	0	37.03
22/10/2014	8:51:13	-12.021935	135.569962	43.58	3456	304	0	11.89
22/10/2014	8:52:33	-12.021846	135.569565	53.42	2376	49	0	44.3
22/10/2014	8:53:39	-12.021876	135.569672	49.36	648	19	0	12.11
22/10/2014	8:54:45	-12.021898	135.569748	30.35	936	345	0	8.62
22/10/2014	8:55:51	-12.021827	135.569733	43.26	2268	64	0	8.06
22/10/2014	8:56:57	-12.021828	135.569839	41.18	0	276	0	11.53
22/10/2014	8:58:02	-12.021797	135.569702	31.3	5292	271	0	15.29
22/10/2014	8:59:08	-12.021831	135.569748	55.04	2232	71	0	6.27
22/10/2014	9:00:14	-12.021851	135.569778	53.57	180	111	0	3.95
22/10/2014	9:01:20	-12.021822	135.569763	32.87	2916	95	0	3.61
22/10/2014	9:02:25	-12.021806	135.569809	34.64	1080	91	0	5.31
22/10/2014	9:03:31	-12.021853	135.569763	43.86	72	81	0	7.23
22/10/2014	9:04:36	-12.021818	135.570023	16.41	3384	213	0	28.54
22/10/2014	9:05:41	-12.021749	135.569855	72.87	1692	200	0	19.82
22/10/2014	9:06:46	-12.02204	135.569778	3.01	5868	222	0	33.42
22/10/2014	9:08:06	-12.021822	135.569824	28.82	3204	271	0	24.75
22/10/2014	9:09:11	-12.021717	135.569839	50.91	1332	253	0	11.79
22/10/2014	9:10:17	-12.02192	135.569794	37.98	0	191	0	23.1
22/10/2014	9:11:22	-12.021916	135.569733	19.87	1332	91	0	6.65
22/10/2014	9:12:28	-12.021856	135.569778	60.99	1764	237	0	8.27
22/10/2014	9:13:32	-12.021819	135.569824	20.15	396	77	0	6.48
22/10/2014	9:14:41	-12.021754	135.569778	2.23	5652	221	0	8.79
22/10/2014	9:15:50	-12.021849	135.569778	88	7488	127	0	10.56
22/10/2014	9:17:30	-12.02187	135.569672	53.07	252	125	0	11.76
22/10/2014	9:18:53	-12.021879	135.569717	41.32	2124	253	0	5
22/10/2014	9:20:11	-12.021824	135.569885	96.16	0	248	0	19.27
22/10/2014	9:22:07	-12.022091	135.569397	-14.98	2808	8	0	60.81
22/10/2014	9:24:05	-12.021902	135.569702	67.28	540	67	0	39.27
22/10/2014	9:26:01	-12.021896	135.569626	33.61	3852	271	0	8.29
22/10/2014	9:27:18	-12.02164	135.56958	10.14	3132	99	0	28.9
22/10/2014	9:28:49	-12.021868	135.569687	35.27	1296	233	0	27.9
22/10/2014	9:30:03	-12.021868	135.569687	35.27	1296	233	0	0
22/10/2014	9:31:42	-12.021861	135.569611	31.2	2412	89	0	8.3
22/10/2014	9:33:14	-12.021861	135.569611	31.2	2412	89	0	0
22/10/2014	9:34:22	-12.021825	135.569748	34.94	252	244	0	15.43
22/10/2014	9:35:29	-12.021915	135.569855	62.33	1620	82	0	15.35
22/10/2014	9:36:45	-12.021915	135.569855	62.33	1620	82	0	0
22/10/2014	9:39:26	-12.021833	135.569778	32	288	85	0	12.38
22/10/2014	9:42:31	-12.021871	135.569931	18.4	4716	93	0	17.17	1
22/10/2014	9:45:29	-12.021561	135.569855	70.44	0	281	0	35.45	1
22/10/2014	9:47:17	-12.021561	135.569855	70.44	0	281	0	0
22/10/2014	9:50:15	-12.021589	135.569916	30.63	0	227	0	7.33
22/10/2014	9:53:57	-12.021556	135.56955	65.6	20376	273	0	39.97
22/10/2014	9:57:12	-12.021556	135.56955	65.6	20376	273	0	0
22/10/2014	9:59:21	-12.021696	135.56987	86.58	72	4	0	38.13
22/10/2014	10:02:32	-12.021467	135.570023	57.37	0	78	0	30.42
22/10/2014	10:03:38	-12.021563	135.569916	19.9	0	109	0	15.79
22/10/2014	10:04:46	-12.020627	135.571167	348.89	6012	253	0	171.3
22/10/2014	10:05:51	-12.021676	135.569794	48.65	1620	240	0	189.48
22/10/2014	10:06:56	-12.021526	135.569977	43.89	2988	112	0	25.97
22/10/2014	10:08:00	-12.021554	135.569824	77.18	3636	66	0	16.93
22/10/2014	10:09:05	-12.021669	135.569534	54.13	6372	56	0	34.03	1
22/10/2014	10:10:11	-12.02193	135.569702	18.69	936	222	0	34.29	1
22/10/2014	10:11:19	-12.021904	135.569778	16.3	360	358	0	8.76
22/10/2014	10:12:24	-12.021898	135.569778	27.84	360	268	0	0.67
22/10/2014	10:13:29	-12.02184	135.569794	28.39	792	279	0	6.68
22/10/2014	10:14:34	-12.02188	135.569839	29.65	864	1	0	6.61
22/10/2014	10:15:45	-12.021842	135.569778	42.59	72	63	0	7.87
22/10/2014	10:16:50	-12.021944	135.56987	49.45	1080	297	0	15.12
22/10/2014	10:18:00	-12.021873	135.569748	27.08	288	263	0	15.44
22/10/2014	10:19:05	-12.021844	135.569733	21.58	252	353	0	3.61
22/10/2014	10:20:14	-12.021861	135.569824	47.27	1152	49	0	10.08
22/10/2014	10:21:19	-12.021886	135.569778	36.14	900	287	0	5.72
22/10/2014	10:22:26	-12.02184	135.569855	54.67	0	338	0	9.81
22/10/2014	10:23:33	-12.021845	135.569824	36.76	0	358	0	3.42
22/10/2014	10:24:38	-12.021821	135.569931	54.57	792	76	0	11.94
22/10/2014	10:26:02	-12.021888	135.569839	29.68	36	246	0	12.47
22/10/2014	10:27:08	-12.021873	135.569778	31.21	0	0	0	6.84
22/10/2014	10:28:12	-12.021837	135.569794	44.2	0	0	0	4.36
22/10/2014	10:29:16	-12.021863	135.569778	35.94	0	0	0	3.37
22/10/2014	10:30:20	-12.021842	135.569809	32.16	0	0	0	4.1
22/10/2014	10:31:24	-12.02188	135.569824	36.26	0	0	0	4.53
22/10/2014	10:32:28	-12.021879	135.569809	50.42	0	0	0	1.64
22/10/2014	10:33:32	-12.021911	135.569778	53.4	0	0	0	4.9
22/10/2014	10:34:37	-12.021873	135.569839	38.43	0	0	0	7.87
22/10/2014	10:35:42	-12.021842	135.569778	28.48	0	0	0	7.48
22/10/2014	10:36:47	-12.02189	135.569839	36.76	0	0	0	8.51
22/10/2014	10:37:52	-12.021857	135.569763	28.85	0	0	0	9.04
22/10/2014	10:38:57	-12.021875	135.569778	35.51	0	0	0	2.58
22/10/2014	10:40:02	-12.021852	135.569809	34.9	0	0	0	4.23
22/10/2014	10:41:07	-12.021883	135.569794	37.44	0	0	0	3.81
22/10/2014	10:42:12	-12.021839	135.569763	35.81	0	0	0	5.94
22/10/2014	10:43:17	-12.021872	135.569794	39.63	0	0	0	4.98
22/10/2014	10:44:22	-12.021853	135.569794	36.08	0	0	0	2.11
22/10/2014	10:45:26	-12.021873	135.569702	24.61	144	0	0	10.25
22/10/2014	10:46:31	-12.021894	135.569778	42.85	432	44	0	8.59
22/10/2014	10:47:37	-12.021858	135.569763	28.91	1548	252	0	4.32
22/10/2014	10:48:44	-12.021897	135.569778	35.3	468	217	0	4.63
22/10/2014	10:49:52	-12.021964	135.569794	42.19	324	121	0	7.65
22/10/2014	10:50:58	-12.021862	135.569778	25.19	504	47	0	11.47
22/10/2014	10:52:05	-12.0219	135.569839	41.25	0	146	0	7.87
22/10/2014	10:53:12	-12.021821	135.569809	49.46	396	20	0	9.37
22/10/2014	10:54:16	-12.021828	135.569748	50.57	1080	35	0	6.68
22/10/2014	10:55:22	-12.021733	135.569748	-14.36	7560	314	0	10.56
22/10/2014	10:56:26	-12.021874	135.569778	43.51	0	0	0	16.01
22/10/2014	10:57:30	-12.021873	135.569778	39.1	828	56	0	0.11
22/10/2014	10:58:36	-12.02185	135.569763	36.82	252	330	0	3.03
22/10/2014	10:59:40	-12.021846	135.569748	35.3	324	253	0	1.69
22/10/2014	11:00:45	-12.021837	135.569794	46.94	1332	318	0	5.1
22/10/2014	11:01:51	-12.021719	135.569763	17.44	0	289	0	13.55
22/10/2014	11:02:57	-12.021943	135.569794	59.82	0	329	0	25.13
22/10/2014	11:04:03	-12.021815	135.569809	23.98	288	91	0	14.33
22/10/2014	11:05:09	-12.021809	135.569839	35.83	0	54	0	3.33
22/10/2014	11:06:15	-12.021894	135.569824	37.87	0	187	0	9.59
22/10/2014	11:07:21	-12.021878	135.569794	40.03	108	92	0	3.72
22/10/2014	11:08:27	-12.021796	135.569702	-26.2	0	128	0	13.54
22/10/2014	11:09:33	-12.022025	135.570007	74.46	1188	294	0	41.82
22/10/2014	11:10:39	-12.021947	135.569946	75.96	2124	297	0	10.92
22/10/2014	11:11:44	-12.021852	135.569809	52.98	0	0	0	18.26
22/10/2014	11:12:49	-12.021867	135.569778	38.93	612	298	0	3.76
22/10/2014	11:13:54	-12.021887	135.569778	37.84	0	0	0	2.22
22/10/2014	11:14:59	-12.021857	135.569763	36.39	0	0	0	3.71
22/10/2014	11:16:04	-12.021847	135.569733	25.83	144	341	0	3.45
22/10/2014	11:17:09	-12.021853	135.569794	61.2	0	0	0	6.67
22/10/2014	11:18:14	-12.021861	135.569778	39.73	0	81	0	1.95
22/10/2014	11:19:19	-12.021917	135.569931	55.71	1836	37	0	17.77
22/10/2014	11:20:25	-12.021651	135.569717	3.62	0	204	0	37.64
22/10/2014	11:21:30	-12.021644	135.569397	-43.53	0	38	0	34.81
22/10/2014	11:22:40	-12.021902	135.569702	96.47	0	349	0	43.86
22/10/2014	11:23:47	-12.021817	135.569672	9.87	1692	135	0	10
22/10/2014	11:25:13	-12.021771	135.569733	-1.26	1800	102	0	8.38
22/10/2014	11:26:20	-12.021874	135.569794	48.48	3816	138	0	13.24
22/10/2014	11:27:25	-12.021869	135.569733	20.88	2016	113	0	6.66
22/10/2014	11:29:02	-12.0218	135.569763	46.38	900	74	0	8.34
22/10/2014	11:30:11	-12.021803	135.569763	54.89	8496	28	0	0.33
22/10/2014	11:31:17	-12.02182	135.569733	26.5	0	106	0	3.77
22/10/2014	11:32:22	-12.021865	135.569839	43.57	0	299	0	12.57
22/10/2014	11:33:27	-12.021516	135.569626	38.94	2520	98	0	45.2
22/10/2014	11:34:33	-12.021654	135.569992	57.34	828	266	0	42.66
22/10/2014	11:35:39	-12.021688	135.569839	47.91	0	174	0	17.06
22/10/2014	11:36:44	-12.021602	135.569962	74.23	12204	249	0	16.44
22/10/2014	11:37:48	-12.021761	135.569855	79.57	1620	159	0	21.17	1
22/10/2014	11:38:53	-12.021585	135.570053	53.02	2628	107	0	29.1	1
22/10/2014	11:40:04	-12.021692	135.569824	65.72	612	14	0	27.6	1
22/10/2014	11:41:12	-12.021648	135.569763	55.86	0	279	0	8.24	1
22/10/2014	11:42:17	-12.021642	135.569717	43.08	1224	310	0	5.05
22/10/2014	11:43:28	-12.021711	135.569427	51.73	540	78	0	32.46
22/10/2014	11:44:34	-12.021765	135.56958	34.8	1800	158	0	17.69	1
22/10/2014	11:45:43	-12.021901	135.56955	-11.18	0	342	0	15.47	1
22/10/2014	11:46:54	-12.021901	135.56955	-11.18	0	342	0	0
22/10/2014	11:48:00	-12.021844	135.569473	-21.49	2196	346	0	10.5
22/10/2014	11:49:09	-12.022149	135.569366	71.74	0	213	0	35.86
22/10/2014	11:55:15	-12.022149	135.569366	71.74	0	213	0	0
22/10/2014	11:56:21	-12.021816	135.569656	23.48	0	273	0	48.64
22/10/2014	11:57:48	-12.021836	135.569595	30.03	2268	153	0	7
22/10/2014	11:59:17	-12.022086	135.569595	30.76	3996	64	0	27.8
22/10/2014	12:00:55	-12.021917	135.569611	18.43	2592	311	0	18.87
22/10/2014	12:02:22	-12.021829	135.569626	23.01	1044	151	0	9.92
22/10/2014	12:03:29	-12.021976	135.569595	18.67	1764	328	0	16.69
22/10/2014	12:04:59	-12.02197	135.569656	17.78	828	337	0	6.67
22/10/2014	12:06:14	-12.021456	135.569626	7.63	1764	241	0	57.25
22/10/2014	12:07:23	-12.021937	135.569504	43.07	4176	73	0	55.11
22/10/2014	12:08:45	-12.022009	135.569641	20.19	1656	29	0	16.91
22/10/2014	12:09:58	-12.021818	135.569656	98.39	648	132	0	21.3
22/10/2014	12:11:07	-12.021626	135.569504	134.49	0	295	0	27
22/10/2014	12:12:33	-12.021938	135.569656	10.18	504	151	0	38.43
22/10/2014	12:13:40	-12.021887	135.569626	17.59	0	219	0	6.54
22/10/2014	12:14:45	-12.021846	135.569458	145.27	396	121	0	18.83
22/10/2014	12:15:50	-12.021884	135.569534	92.45	0	42	0	9.28
22/10/2014	12:17:01	-12.021902	135.56958	27.03	1980	255	0	5.39
22/10/2014	12:18:07	-12.021909	135.56958	90.28	0	102	0	0.78
22/10/2014	12:19:18	-12.021908	135.569458	77.26	900	74	0	13.27
22/10/2014	12:20:25	-12.021755	135.569443	128.47	792	258	0	17.09
22/10/2014	12:21:31	-12.022007	135.569565	90.6	504	108	0	31
22/10/2014	12:22:37	-12.021912	135.569641	21.73	0	77	0	13.41
22/10/2014	12:23:42	-12.021957	135.569702	11.25	0	129	0	8.31
22/10/2014	12:24:48	-12.021919	135.569702	31.02	576	98	0	4.23
22/10/2014	12:25:55	-12.021948	135.569672	25.67	0	28	0	4.59
22/10/2014	12:27:19	-12.021975	135.569611	12.91	576	145	0	7.28
22/10/2014	12:28:25	-12.021935	135.569626	23.38	2772	114	0	4.74
22/10/2014	12:29:30	-12.021946	135.56958	21.79	0	67	0	5.15
22/10/2014	12:30:51	-12.021786	135.569473	97.15	1296	120	0	21.26
22/10/2014	12:31:56	-12.021927	135.569672	22.37	576	210	0	26.72
22/10/2014	12:33:01	-12.021947	135.569656	32.36	1152	83	0	2.82
22/10/2014	12:34:07	-12.0219	135.569626	57.71	0	316	0	6.16
22/10/2014	12:35:24	-12.021945	135.569656	36.43	1368	122	0	5.97
22/10/2014	12:36:29	-12.021923	135.569504	56.08	360	267	0	16.71
22/10/2014	12:37:35	-12.021871	135.569687	72.56	576	345	0	20.73
22/10/2014	12:38:41	-12.021669	135.569763	110.53	0	140	0	23.93
22/10/2014	12:39:46	-12.021788	135.569778	67.72	252	29	0	13.33
22/10/2014	12:40:52	-12.021837	135.569916	121.02	8244	109	0	15.97
22/10/2014	12:41:57	-12.021938	135.569412	33	0	142	0	55.95
22/10/2014	12:43:26	-12.021676	135.569763	108.47	3276	349	0	48.02
22/10/2014	12:44:32	-12.021962	135.569611	35.05	828	276	0	35.84
22/10/2014	12:45:38	-12.021857	135.569733	60.28	828	343	0	17.67
22/10/2014	12:46:44	-12.02174	135.569641	76.03	1188	239	0	16.41
22/10/2014	12:47:49	-12.021943	135.56955	54.36	1152	94	0	24.65
22/10/2014	12:48:54	-12.021622	135.569931	75.36	792	271	0	54.69
22/10/2014	12:49:59	-12.021645	135.569916	60.66	3276	253	0	3.03
22/10/2014	12:51:07	-12.021689	135.569763	41.27	3168	206	0	17.34
22/10/2014	12:52:13	-12.021494	135.570007	83.31	0	276	0	34.27
22/10/2014	12:53:21	-12.021675	135.56987	67.89	1116	326	0	25.04
22/10/2014	12:55:19	-12.021789	135.569794	55.94	3096	132	0	15.13	1
22/10/2014	12:56:59	-12.021684	135.569778	14.57	1152	189	0	11.8	1
22/10/2014	13:00:34	-12.021684	135.569778	14.57	1152	189	0	0
22/10/2014	13:05:07	-12.021608	135.570114	60.78	3672	357	0	37.51
22/10/2014	13:09:16	-12.021653	135.569824	60.91	1512	246	0	31.93
22/10/2014	13:10:20	-12.021739	135.569748	41.87	1188	4	0	12.64
22/10/2014	13:11:24	-12.021849	135.569595	14.72	4284	177	0	20.65
22/10/2014	13:12:30	-12.021669	135.569824	41.04	0	193	0	31.95
22/10/2014	13:16:10	-12.021669	135.569824	41.04	0	193	0	0
22/10/2014	13:18:32	-12.021343	135.569839	95.05	0	0	0	36.29
22/10/2014	13:20:20	-12.021311	135.569748	33.63	1764	269	0	10.52
22/10/2014	13:21:26	-12.021266	135.569382	-64.18	1152	221	0	40.12
22/10/2014	13:22:33	-12.021567	135.569794	49.47	0	0	0	55.93
22/10/2014	13:23:39	-12.021414	135.569763	22.36	648	74	0	17.34
22/10/2014	13:24:45	-12.021781	135.56987	40.19	1692	45	0	42.44
22/10/2014	13:25:51	-12.021658	135.569382	13.81	3384	121	0	54.81
22/10/2014	13:27:01	-12.022042	135.569962	74.58	0	324	0	76.17
22/10/2014	13:28:16	-12.021742	135.569702	69.85	756	206	0	43.73
22/10/2014	13:29:23	-12.021689	135.569626	49.78	1116	101	0	10.15
22/10/2014	13:31:35	-12.021761	135.569656	69.24	1044	261	0	8.65
22/10/2014	13:33:30	-12.0218	135.569641	58.95	1008	150	0	4.63
22/10/2014	13:36:01	-12.021643	135.569733	97.47	1908	195	0	20.12
22/10/2014	13:38:23	-12.021738	135.569748	95.58	936	163	0	10.69
22/10/2014	13:40:53	-12.021772	135.569794	103.07	1440	252	0	6.27
22/10/2014	13:43:10	-12.0216	135.569672	147.31	972	192	0	23.28
22/10/2014	13:45:33	-12.021766	135.569534	88.63	2736	179	0	23.79
22/10/2014	13:47:32	-12.021945	135.56955	38.36	0	124	0	19.98
22/10/2014	13:48:39	-12.021794	135.569351	46.07	2592	106	0	27.39
22/10/2014	13:49:46	-12.021825	135.569809	65.48	3780	282	0	49.93
22/10/2014	13:51:20	-12.021708	135.569931	52.25	0	43	0	18.58
22/10/2014	13:52:34	-12.021605	135.569824	50.85	792	259	0	16.33
22/10/2014	13:53:53	-12.02172	135.570053	74.06	1044	234	0	28
22/10/2014	13:55:01	-12.021338	135.569839	114.69	2484	16	0	48.43
22/10/2014	13:56:07	-12.021663	135.569809	94.24	2160	226	0	36.29
22/10/2014	13:57:11	-12.021635	135.569977	82.36	1224	26	0	18.53
22/10/2014	13:58:17	-12.021502	135.569702	74.23	1260	102	0	33.36
22/10/2014	13:59:27	-12.021554	135.569824	84.51	0	146	0	14.47
22/10/2014	14:00:38	-12.021566	135.569794	88.33	0	189	0	3.52
22/10/2014	14:01:43	-12.021774	135.569656	47.54	3636	280	0	27.57
22/10/2014	14:02:49	-12.021645	135.569672	36.03	0	100	0	14.45
22/10/2014	14:03:55	-12.021659	135.569855	15.72	3888	258	0	19.96
22/10/2014	14:05:01	-12.021694	135.569824	71.55	1116	280	0	5.15
22/10/2014	14:06:07	-12.02177	135.569824	71.22	720	16	0	8.45
22/10/2014	14:07:15	-12.021783	135.56987	82.82	0	261	0	5.21
22/10/2014	14:08:20	-12.021777	135.569794	87.95	1008	207	0	8.29
22/10/2014	14:09:26	-12.022254	135.569687	26.29	3564	126	0	54.3
22/10/2014	14:10:31	-12.022056	135.569489	55.2	648	146	0	30.8
22/10/2014	14:11:37	-12.02195	135.569443	46.81	0	278	0	12.8
22/10/2014	14:12:42	-12.022358	135.569504	39.4	828	135	0	45.85
22/10/2014	14:13:48	-12.022051	135.569077	142.81	1512	80	0	57.64
22/10/2014	14:14:53	-12.022177	135.569427	56.16	1368	166	0	40.56
22/10/2014	14:15:57	-12.02201	135.569534	40.76	5616	94	0	21.91
22/10/2014	14:17:02	-12.02221	135.570023	54.44	1764	65	0	57.64
22/10/2014	14:18:09	-12.021686	135.569962	0.72	0	331	0	58.64
22/10/2014	14:19:14	-12.021444	135.569717	57.4	5544	175	0	37.87
22/10/2014	14:20:19	-12.021792	135.569626	46.38	0	262	0	39.94
22/10/2014	14:21:25	-12.021726	135.569733	52.82	2664	353	0	13.76
22/10/2014	14:22:30	-12.021982	135.569672	48.81	8856	170	0	29.23
22/10/2014	14:23:36	-12.021529	135.569443	23.91	1476	281	0	56.19
22/10/2014	14:24:41	-12.021791	135.569702	33.48	3636	91	0	40.52
22/10/2014	14:25:51	-12.021748	135.569565	27.71	2268	183	0	15.65	1
22/10/2014	14:26:57	-12.021387	135.569687	60.51	0	324	0	42.28	1
22/10/2014	14:28:03	-12.021313	135.569534	47.98	0	21	0	18.56
22/10/2014	14:29:10	-12.021354	135.569397	32.14	0	233	0	15.58
22/10/2014	14:30:15	-12.021437	135.569519	44.8	0	178	0	16.16
22/10/2014	14:31:22	-12.021643	135.569702	50.51	0	136	0	30.34
22/10/2014	14:32:28	-12.021779	135.569641	86.64	2988	124	0	16.51
22/10/2014	14:33:32	-12.021746	135.569641	70.23	5076	105	0	3.67	1
22/10/2014	14:35:04	-12.021835	135.569824	29.95	828	134	0	22.23	1
22/10/2014	14:36:15	-12.021945	135.569992	36.38	0	10	0	21.99
22/10/2014	14:37:25	-12.021933	135.569901	36.66	1116	50	0	9.99
22/10/2014	14:39:38	-12.021634	135.569855	6.2	4284	64	0	33.62
22/10/2014	14:41:26	-12.021851	135.569855	52.02	0	185	0	24.13
22/10/2014	14:42:32	-12.021837	135.569824	42.71	2376	289	0	3.71
22/10/2014	14:43:37	-12.021821	135.569824	31.21	1044	344	0	1.78
22/10/2014	14:44:49	-12.021838	135.569839	36.08	1008	356	0	2.5
22/10/2014	14:45:55	-12.021838	135.569946	68.23	756	347	0	11.64
22/10/2014	14:47:01	-12.021825	135.569931	62.71	828	335	0	2.18
22/10/2014	14:48:06	-12.021666	135.569824	63.74	108	106	0	21.17	1
22/10/2014	14:49:12	-12.021353	135.569794	30.18	288	290	0	34.96	1
22/10/2014	14:50:18	-12.021504	135.569733	7.24	0	24	0	18.05
22/10/2014	14:51:24	-12.021451	135.569763	52.85	1152	225	0	6.74
22/10/2014	14:52:31	-12.021267	135.569748	43.91	0	57	0	20.52
22/10/2014	14:53:36	-12.021234	135.56958	71.36	1512	115	0	18.64	1
22/10/2014	14:54:42	-12.021853	135.570084	86.33	1008	218	0	87.99	1
22/10/2014	14:55:48	-12.021889	135.569748	56.44	576	234	0	36.76	1
22/10/2014	14:56:54	-12.021779	135.569931	63.34	2664	126	0	23.36
22/10/2014	14:58:00	-12.02178	135.569901	58.47	3096	158	0	3.26	1
22/10/2014	14:59:06	-12.021641	135.569794	39.71	1476	128	0	19.35	1
22/10/2014	15:00:12	-12.021704	135.570068	81.59	0	57	0	30.61
22/10/2014	15:01:20	-12.021696	135.569855	57.18	828	31	0	23.18
22/10/2014	15:02:27	-12.021597	135.570251	91.63	1692	252	0	44.45
22/10/2014	15:03:32	-12.0218	135.569763	43.84	648	61	0	57.67
22/10/2014	15:04:37	-12.021579	135.569794	29.46	612	288	0	24.8
22/10/2014	15:05:42	-12.021707	135.569778	49.66	0	163	0	14.34
22/10/2014	15:06:47	-12.021759	135.569824	60.79	3672	252	0	7.65
22/10/2014	15:07:53	-12.021683	135.569763	53.65	1512	258	0	10.74
22/10/2014	15:08:59	-12.021621	135.570236	85.04	2556	50	0	51.9
22/10/2014	15:10:04	-12.021771	135.569748	47.62	0	0	0	55.63
22/10/2014	15:11:10	-12.021686	135.569977	58.43	0	63	0	26.64
22/10/2014	15:12:16	-12.021813	135.570007	62.85	828	243	0	14.49
22/10/2014	15:13:20	-12.02168	135.569885	61.17	1188	131	0	19.87
22/10/2014	15:14:27	-12.021748	135.569855	51.93	0	270	0	8.24
22/10/2014	15:15:32	-12.021777	135.569855	56.3	3816	263	0	3.22
22/10/2014	15:16:37	-12.021693	135.569794	40.39	252	299	0	11.46
22/10/2014	15:17:41	-12.021927	135.569809	48.84	1512	218	0	26.07
22/10/2014	15:18:46	-12.022031	135.569901	69.24	6660	286	0	15.29
22/10/2014	15:19:54	-12.02175	135.569595	55.61	0	138	0	45.65
22/10/2014	15:21:00	-12.021841	135.569611	61.45	576	151	0	10.27
22/10/2014	15:22:05	-12.021848	135.569702	23.74	4788	150	0	9.93
22/10/2014	15:26:58	-12.021848	135.569702	23.74	4788	150	0	0
22/10/2014	15:29:01	-12.021771	135.569656	40.18	540	76	0	9.92
22/10/2014	15:30:07	-12.021741	135.569641	49.81	0	342	0	3.71
22/10/2014	15:31:14	-12.021765	135.569626	55.63	0	337	0	3.13
22/10/2014	15:32:35	-12.021686	135.569611	64.83	648	40	0	8.93	1
22/10/2014	15:34:26	-12.022152	135.569687	31.66	3276	162	0	52.47	1
22/10/2014	15:39:03	-12.021995	135.569855	43.35	0	292	0	25.27
22/10/2014	15:49:33	-12.021995	135.569855	43.35	0	292	0	0
22/10/2014	15:50:51	-12.021866	135.569717	29.57	1692	333	0	20.76
22/10/2014	15:52:23	-12.021814	135.569748	26.79	1116	32	0	6.69
22/10/2014	15:54:29	-12.021913	135.569778	40.42	540	20	0	11.48
22/10/2014	15:57:45	-12.021913	135.569778	40.42	540	20	0	0
22/10/2014	15:58:57	-12.022013	135.569916	5.35	10980	193	0	18.68
22/10/2014	16:01:25	-12.022013	135.569916	5.35	10980	193	0	0
22/10/2014	16:02:38	-12.022192	135.569809	81.24	1620	350	0	23.06
22/10/2014	16:05:56	-12.021838	135.569702	34.96	2088	5	0	41.05
22/10/2014	16:07:02	-12.021914	135.569778	35.27	0	265	0	11.82
22/10/2014	16:08:07	-12.022045	135.570038	56.24	0	292	0	31.81
22/10/2014	16:09:13	-12.021904	135.569977	52.52	1116	121	0	17.02
22/10/2014	16:10:19	-12.021899	135.569839	42.37	432	177	0	15.02
22/10/2014	16:11:24	-12.021875	135.569794	38.34	252	281	0	5.57
22/10/2014	16:12:29	-12.021891	135.569763	32.88	720	355	0	3.81	1
22/10/2014	16:13:34	-12.021864	135.569778	39.23	864	32	0	3.42	1
22/10/2014	16:14:39	-12.021874	135.569809	40.8	0	0	0	3.55
22/10/2014	16:15:43	-12.021849	135.569778	44	432	49	0	4.37
22/10/2014	16:16:48	-12.021903	135.569778	37.48	504	105	0	6
22/10/2014	16:17:54	-12.021884	135.569809	41.52	468	43	0	3.98
22/10/2014	16:18:59	-12.021882	135.569885	43.25	0	23	0	8.27
22/10/2014	16:20:04	-12.021886	135.569824	38.52	936	218	0	6.65
22/10/2014	16:21:09	-12.021901	135.569824	37.01	0	328	0	1.67
22/10/2014	16:22:12	-12.021881	135.569839	33.33	612	155	0	2.76
22/10/2014	16:23:17	-12.021913	135.569794	30.97	0	303	0	6.05
22/10/2014	16:24:23	-12.021859	135.569794	35.4	0	210	0	6
22/10/2014	16:25:27	-12.021908	135.56987	40.02	4788	289	0	9.9
22/10/2014	16:26:33	-12.021911	135.569839	39.44	1080	341	0	3.39
22/10/2014	16:27:37	-12.02177	135.569824	44.47	2052	12	0	15.76
22/10/2014	16:28:42	-12.021831	135.56987	53.18	0	21	0	8.43
22/10/2014	16:30:16	-12.021723	135.569809	95.73	8064	161	0	13.72
22/10/2014	16:31:39	-12.021856	135.569809	51.41	1116	175	0	14.79
22/10/2014	16:33:06	-12.021809	135.569885	57.19	1008	25	0	9.78
22/10/2014	16:34:19	-12.021965	135.569794	44.06	0	0	0	19.97
22/10/2014	16:35:23	-12.021924	135.569778	27.49	0	0	0	4.88
22/10/2014	16:36:29	-12.02196	135.569809	53.08	2700	253	0	5.23
22/10/2014	16:37:34	-12.021656	135.569733	49.77	0	117	0	34.8
22/10/2014	16:38:39	-12.021719	135.569595	11.02	324	133	0	16.56
22/10/2014	16:39:45	-12.021791	135.569885	50.4	1152	58	0	32.54
22/10/2014	16:40:50	-12.022039	135.569855	56.37	0	0	0	27.77
22/10/2014	16:41:56	-12.021942	135.569931	69.79	2700	44	0	13.59
22/10/2014	16:43:03	-12.02194	135.569763	31.59	0	349	0	18.27
22/10/2014	16:44:09	-12.021982	135.569687	12.62	504	238	0	9.49
22/10/2014	16:45:17	-12.022539	135.569962	33.61	1728	184	0	68.78
22/10/2014	16:46:23	-12.022106	135.569977	32.86	12096	1	0	48.18
22/10/2014	16:47:29	-12.022123	135.570023	31.89	576	87	0	5.35
22/10/2014	16:48:35	-12.021987	135.569962	36.64	3708	18	0	16.51
22/10/2014	16:49:41	-12.021549	135.569809	56.04	2448	234	0	51.47
22/10/2014	16:50:46	-12.021903	135.56987	46.04	468	65	0	39.92
22/10/2014	16:51:49	-12.021932	135.569855	33.15	360	291	0	3.61
22/10/2014	16:52:55	-12.021912	135.569931	34.76	396	231	0	8.56
22/10/2014	16:54:01	-12.021915	135.569839	24.58	0	73	0	10.01
22/10/2014	16:55:06	-12.021932	135.569824	44.47	0	0	0	2.5
22/10/2014	16:56:10	-12.021895	135.569885	25.07	1080	76	0	7.81
22/10/2014	16:57:15	-12.021873	135.569885	47.46	1080	229	0	2.45
22/10/2014	16:58:20	-12.02191	135.569794	35.99	288	270	0	10.72
22/10/2014	16:59:26	-12.021938	135.569656	23.97	648	260	0	15.33
22/10/2014	17:00:31	-12.021921	135.569794	37.03	5436	88	0	15.13
22/10/2014	17:01:39	-12.022035	135.569504	-78.73	2880	148	0	33.99
22/10/2014	17:03:26	-12.021927	135.569763	25.05	1332	241	0	30.62
22/10/2014	17:05:04	-12.022031	135.569672	31.23	1440	164	0	15.22
22/10/2014	17:06:42	-12.021946	135.569733	37.03	0	42	0	11.55
22/10/2014	17:07:51	-12.021913	135.569962	59.53	972	65	0	25.17
22/10/2014	17:08:58	-12.021738	135.569778	32.05	900	214	0	27.91
22/10/2014	17:10:03	-12.021755	135.569885	37.5	1692	268	0	11.79
22/10/2014	17:11:24	-12.021832	135.569839	23.15	828	289	0	9.92
22/10/2014	17:12:29	-12.021743	135.569916	43.25	1764	240	0	12.96
22/10/2014	17:13:33	-12.02182	135.569809	26.23	576	322	0	14.45
22/10/2014	17:14:38	-12.02174	135.569885	60.47	0	179	0	12.14
22/10/2014	17:15:54	-12.021788	135.569824	33.55	576	263	0	8.51
22/10/2014	17:17:00	-12.021762	135.569733	60.27	1476	252	0	10.31
22/10/2014	17:18:06	-12.021793	135.569412	-5.76	828	222	0	35.08
22/10/2014	17:19:12	-12.021537	135.569626	-3.73	4608	31	0	36.77
22/10/2014	17:20:17	-12.021456	135.569885	64.88	2232	224	0	29.57
22/10/2014	17:21:23	-12.021932	135.569672	18.03	2448	44	0	57.78
22/10/2014	17:22:42	-12.021891	135.569855	52.83	4068	85	0	20.42
22/10/2014	17:24:11	-12.022101	135.569534	14.29	468	259	0	42
22/10/2014	17:25:16	-12.021976	135.569946	62.09	576	54	0	46.91	1
22/10/2014	17:26:22	-12.021955	135.570007	68.79	1044	251	0	7.03	1
22/10/2014	17:27:30	-12.021986	135.569519	-8.95	792	247	0	53.18
22/10/2014	17:28:35	-12.021947	135.569977	61.57	2232	253	0	50
22/10/2014	17:29:40	-12.02199	135.569778	26.43	6588	86	0	22.16	1
22/10/2014	17:30:54	-12.022025	135.569656	25.12	1152	61	0	13.83	1
22/10/2014	17:32:34	-12.021999	135.569763	41.8	396	166	0	11.99
22/10/2014	17:33:46	-12.021996	135.569778	50.52	396	252	0	1.67
22/10/2014	17:34:50	-12.021897	135.569778	30.01	684	33	0	11.01
22/10/2014	17:35:55	-12.021954	135.569778	41.73	1044	12	0	6.34
22/10/2014	17:36:59	-12.021957	135.569763	36.58	540	131	0	1.67
22/10/2014	17:38:03	-12.021978	135.569778	49.71	0	0	0	2.85
22/10/2014	17:39:08	-12.021973	135.569794	55.38	72	0	0	1.83
22/10/2014	17:40:11	-12.021973	135.569717	49.99	504	64	0	8.37
22/10/2014	17:41:15	-12.021947	135.569839	43.37	0	0	0	13.58
22/10/2014	17:42:19	-12.021995	135.569778	62.68	648	4	0	8.51
22/10/2014	17:43:22	-12.022186	135.569763	112.02	1152	0	0	21.3
22/10/2014	17:44:26	-12.021928	135.569763	29.67	0	0	0	28.69
22/10/2014	17:45:30	-12.022002	135.569778	58.12	72	162	0	8.39
22/10/2014	17:46:35	-12.022032	135.569824	79.9	0	72	0	6.01
22/10/2014	17:47:40	-12.022034	135.569748	38.66	1188	276	0	8.27
22/10/2014	17:48:56	-12.022084	135.569672	101.21	3564	313	0	9.96
22/10/2014	17:50:00	-12.022272	135.569885	63.61	4140	134	0	31.2
22/10/2014	17:51:05	-12.021931	135.569702	104.77	1152	167	0	42.82
22/10/2014	17:52:10	-12.021864	135.569824	54.18	2016	7	0	15.22
22/10/2014	17:53:15	-12.021914	135.569733	39.08	2124	310	0	11.35
22/10/2014	17:54:20	-12.021877	135.569809	18.2	0	89	0	9.23
22/10/2014	17:55:24	-12.021935	135.569794	35.44	180	145	0	6.65
22/10/2014	17:56:28	-12.021944	135.569778	47.67	1440	148	0	2.01
22/10/2014	17:57:34	-12.022046	135.569794	61.91	2736	46	0	11.47
22/10/2014	17:58:38	-12.022063	135.569748	65.81	432	351	0	5.35
22/10/2014	17:59:42	-12.021925	135.569733	40.3	6336	269	0	15.43
22/10/2014	18:00:47	-12.022034	135.569397	54.31	1404	10	0	38.5
22/10/2014	18:01:52	-12.022013	135.569412	45.73	8280	130	0	2.85
22/10/2014	18:02:56	-12.02211	135.569641	43.38	180	8	0	27.14
22/10/2014	18:04:00	-12.022215	135.569946	43.16	2916	52	0	35.17
22/10/2014	18:05:04	-12.021831	135.569901	38.22	0	335	0	42.98
22/10/2014	18:06:10	-12.021868	135.569794	42.51	792	181	0	12.34
22/10/2014	18:07:15	-12.022041	135.569839	37.09	1656	146	0	19.85
22/10/2014	18:08:23	-12.022128	135.569809	52.41	252	32	0	10.21
22/10/2014	18:09:34	-12.022104	135.569763	83.18	4032	355	0	5.67
22/10/2014	18:10:42	-12.021972	135.569794	57.16	0	188	0	15.06
22/10/2014	18:11:50	-12.022167	135.569778	100.93	0	60	0	21.75
22/10/2014	18:12:54	-12.021934	135.569824	32.31	1332	181	0	26.39
22/10/2014	18:13:58	-12.022081	135.569809	39.29	1008	135	0	16.43
22/10/2014	18:15:02	-12.022023	135.569763	44.45	2016	31	0	8.16
22/10/2014	18:16:07	-12.022088	135.56987	28.71	0	292	0	13.7
22/10/2014	18:17:16	-12.022117	135.569824	44.21	612	48	0	5.95
22/10/2014	18:18:20	-12.022297	135.569672	43.31	2844	66	0	25.96
22/10/2014	18:19:26	-12.022096	135.569748	33.32	0	0	0	23.83
22/10/2014	18:20:31	-12.022241	135.569702	62.62	900	28	0	16.88
22/10/2014	18:21:38	-12.021946	135.569763	-2.81	360	17	0	33.47
22/10/2014	18:22:44	-12.021897	135.569824	-1.8	288	193	0	8.58
22/10/2014	18:23:49	-12.02187	135.569855	8.1	360	222	0	4.51
22/10/2014	18:24:53	-12.021852	135.569916	5.76	3204	15	0	6.93
22/10/2014	18:25:58	-12.022105	135.569778	37.74	288	216	0	31.89
22/10/2014	18:27:03	-12.022021	135.569794	35.84	0	143	0	9.5
22/10/2014	18:28:07	-12.0221	135.569809	31.32	756	37	0	8.93
22/10/2014	18:29:11	-12.022065	135.569763	30.94	576	155	0	6.34
22/10/2014	18:30:15	-12.022185	135.569687	46.24	1008	0	0	15.7
22/10/2014	18:31:19	-12.022079	135.569397	40.52	6336	39	0	33.67
22/10/2014	18:32:23	-12.021976	135.569611	41.19	576	225	0	25.94
22/10/2014	18:33:26	-12.021821	135.569931	26.14	4500	243	0	38.84
22/10/2014	18:34:29	-12.021914	135.56987	28.03	3528	198	0	12.29	1
22/10/2014	18:35:32	-12.022638	135.571777	22.71	17928	128	0	222.47	1
22/10/2014	18:36:40	-12.02246	135.570648	26.47	0	31	0	124.37	1
22/10/2014	18:37:48	-12.022392	135.569717	52.95	2556	277	0	101.53
22/10/2014	18:38:53	-12.022142	135.570023	28.96	5256	134	0	43.36	1
22/10/2014	18:40:21	-12.02188	135.570007	25.07	684	37	0	29.18	1
22/10/2014	18:41:36	-12.021963	135.569885	44.15	2232	19	0	16.16
22/10/2014	18:43:02	-12.021635	135.569931	26.65	2808	317	0	36.81
22/10/2014	18:44:27	-12.021946	135.569809	46.26	3852	84	0	37.04
22/10/2014	18:46:29	-12.021949	135.569778	39	432	24	0	3.39
22/10/2014	18:48:15	-12.021595	135.569641	22.78	1872	125	0	42.09
22/10/2014	18:49:27	-12.021908	135.569809	53.22	1404	69	0	39.31
22/10/2014	18:50:31	-12.021761	135.570053	36.74	10368	22	0	31.17
22/10/2014	18:51:35	-12.022322	135.569885	38.39	6156	233	0	65
22/10/2014	18:52:39	-12.021731	135.569809	41.79	0	248	0	66.23
22/10/2014	18:53:46	-12.021911	135.569809	42.11	288	311	0	20.02	1
22/10/2014	18:54:50	-12.021966	135.569809	31.17	684	24	0	6.12	1
22/10/2014	18:56:00	-12.021966	135.569702	64.3	1800	130	0	11.64
22/10/2014	18:57:07	-12.021948	135.569656	38.08	2664	75	0	5.39
22/10/2014	18:58:17	-12.021999	135.569672	52.77	13104	61	0	5.93
22/10/2014	18:59:27	-12.021994	135.569794	26.32	3168	97	0	13.28
22/10/2014	19:00:51	-12.022066	135.569855	48.7	3744	253	0	10.4
22/10/2014	19:03:14	-12.021916	135.569794	45.22	1296	355	0	17.95
22/10/2014	19:05:18	-12.022059	135.569794	73.86	1404	299	0	15.9
22/10/2014	19:06:22	-12.021789	135.569641	29.57	1188	257	0	34.33	1
22/10/2014	19:07:26	-12.021787	135.56958	30.92	792	213	0	6.64	1
22/10/2014	19:08:29	-12.021784	135.569458	47.83	2088	142	0	13.27
22/10/2014	19:09:33	-12.021851	135.569534	31.88	648	257	0	11.13
22/10/2014	19:10:42	-12.021782	135.569519	51.89	2772	319	0	7.84
22/10/2014	19:11:50	-12.021879	135.56958	24.71	0	0	0	12.66
22/10/2014	19:12:57	-12.021812	135.569565	42.88	1980	345	0	7.63
22/10/2014	19:14:04	-12.021808	135.56955	44.35	0	307	0	1.69
22/10/2014	19:17:42	-12.021808	135.56955	44.35	0	307	0	0
22/10/2014	19:21:04	-12.021027	135.570084	256.65	6012	346	0	104.47
22/10/2014	19:25:42	-12.021027	135.570084	256.65	6012	346	0	0
22/10/2014	19:26:48	-12.021758	135.56958	49.57	1368	201	0	98.04
22/10/2014	19:27:54	-12.021686	135.569519	61.89	144	242	0	10.4
22/10/2014	19:28:59	-12.021746	135.569611	58.24	3240	189	0	12.03
22/10/2014	19:30:04	-12.021831	135.569519	32.8	972	270	0	13.76
22/10/2014	19:31:09	-12.021908	135.56955	16.01	360	241	0	9.2
22/10/2014	19:32:14	-12.021855	135.56958	24.78	1620	116	0	6.74
22/10/2014	19:33:25	-12.02178	135.569565	33.44	360	84	0	8.5
22/10/2014	19:34:31	-12.021795	135.569733	40.81	1944	268	0	18.35
22/10/2014	19:35:38	-12.021739	135.569672	48.66	972	149	0	9.1
22/10/2014	19:36:43	-12.021909	135.569611	21.79	1260	230	0	20.03
22/10/2014	19:37:49	-12.021763	135.569489	41.41	1116	35	0	20.97
22/10/2014	19:39:03	-12.02179	135.569611	36.63	0	344	0	13.6
22/10/2014	19:40:06	-12.021841	135.569565	31.22	1476	202	0	7.56
22/10/2014	19:41:13	-12.021852	135.569595	35.63	720	54	0	3.48
22/10/2014	19:42:21	-12.021705	135.56955	49.43	0	268	0	17.06
22/10/2014	19:43:28	-12.021791	135.569702	18.1	4536	270	0	19.1
22/10/2014	19:44:32	-12.021868	135.569565	21.02	540	83	0	17.18
22/10/2014	19:49:25	-12.021868	135.569565	21.02	540	83	0	0
22/10/2014	19:50:37	-12.021345	135.569794	119.13	1656	252	0	63.26
22/10/2014	19:51:42	-12.021732	135.569656	48.64	2412	64	0	45.57
22/10/2014	19:52:51	-12.02181	135.569473	42.82	1260	219	0	21.71
22/10/2014	19:53:59	-12.021936	135.569504	21.82	2232	129	0	14.41
22/10/2014	19:55:19	-12.02157	135.569733	66.22	468	264	0	47.71
22/10/2014	19:56:28	-12.021848	135.569504	19.5	3528	237	0	39.7
22/10/2014	19:57:34	-12.022007	135.569366	1.38	4104	236	0	23.19
22/10/2014	19:58:39	-12.021955	135.569412	2.39	396	211	0	7.65
22/10/2014	19:59:49	-12.021762	135.569641	45.42	0	277	0	32.88
22/10/2014	20:01:00	-12.021835	135.569763	34.25	2880	55	0	15.55	1
22/10/2014	20:02:26	-12.02149	135.569931	92.85	864	83	0	42.49	1
22/10/2014	20:03:37	-12.021703	135.569794	60.35	684	237	0	27.98
22/10/2014	20:05:19	-12.021442	135.570114	92.45	2304	57	0	45.32	1
22/10/2014	20:07:25	-12.021916	135.56958	42.11	3204	1	0	78.43	1
22/10/2014	20:09:45	-12.02207	135.569244	21.92	1224	234	0	40.36	1
22/10/2014	20:12:35	-12.02072	135.571213	144.22	900	62	0	261.52
22/10/2014	20:15:27	-12.021935	135.569473	30.11	1044	231	0	232.51	1
22/10/2014	20:18:24	-12.021639	135.569809	63.75	8856	54	0	49.18	1
22/10/2014	20:21:02	-12.021778	135.569672	37.83	1620	246	0	21.47
22/10/2014	20:23:14	-12.021854	135.56955	45.22	684	35	0	15.73
22/10/2014	20:24:19	-12.021684	135.569641	46.83	972	43	0	21.34
22/10/2014	20:25:30	-12.021929	135.569717	64.19	936	220	0	28.47
22/10/2014	20:26:50	-12.021731	135.569672	46.91	1836	355	0	22.55
22/10/2014	20:28:06	-12.021832	135.569763	37.09	0	100	0	14.97
22/10/2014	20:29:19	-12.02184	135.569778	42.03	1440	348	0	1.86
22/10/2014	20:30:30	-12.021837	135.569687	43.78	540	288	0	9.9
22/10/2014	20:31:34	-12.021867	135.569519	19.19	1080	346	0	18.57
22/10/2014	20:32:43	-12.021827	135.569794	60.71	720	265	0	30.24
22/10/2014	20:33:53	-12.0218	135.569717	47.59	828	188	0	8.9	1
22/10/2014	20:35:03	-12.021914	135.569885	50.2	972	243	0	22.24	1
22/10/2014	20:36:22	-12.02186	135.569839	47.57	648	359	0	7.82
22/10/2014	20:37:33	-12.021867	135.569931	87.7	900	63	0	10.04
22/10/2014	20:38:46	-12.021811	135.569824	46.05	2664	9	0	13.2
22/10/2014	20:39:58	-12.021427	135.570068	101.53	2484	285	0	50.27
22/10/2014	20:41:11	-12.021427	135.569809	60.48	3060	300	0	28.17
22/10/2014	20:42:27	-12.02167	135.569672	50.16	2628	189	0	30.86
22/10/2014	20:43:37	-12.021705	135.56958	50.1	900	212	0	10.74
22/10/2014	20:44:49	-12.021776	135.569565	58.84	432	226	0	8.06
22/10/2014	20:46:21	-12.021952	135.569733	43.07	612	71	0	26.77
22/10/2014	20:48:10	-12.021988	135.569733	50.23	576	193	0	4
22/10/2014	20:49:58	-12.021973	135.569794	48.12	648	226	0	6.84
22/10/2014	20:51:08	-12.02198	135.569687	34.5	1656	83	0	11.66
22/10/2014	20:52:28	-12.021976	135.569733	28.11	972	60	0	5.02
22/10/2014	20:53:54	-12.021959	135.569778	32.87	3096	239	0	5.25
22/10/2014	20:55:30	-12.021962	135.569763	43.44	432	216	0	1.67
22/10/2014	20:57:20	-12.02199	135.569839	89.58	972	102	0	8.83
22/10/2014	20:59:09	-12.021883	135.569794	47.52	1116	102	0	12.87
22/10/2014	21:00:18	-12.021905	135.569855	65.1	1080	311	0	7.07
22/10/2014	21:01:33	-12.021899	135.569717	51.97	1440	32	0	15.02
22/10/2014	21:02:44	-12.02168	135.569748	52	3852	308	0	24.58	1
22/10/2014	21:03:53	-12.021515	135.569809	81.9	3564	62	0	19.51	1
22/10/2014	21:05:02	-12.021641	135.569733	46.5	1800	250	0	16.27
22/10/2014	21:06:16	-12.021617	135.569748	149.93	864	283	0	3.13
22/10/2014	21:07:28	-12.021621	135.569778	91.21	1656	198	0	3.29
22/10/2014	21:08:38	-12.021595	135.569702	52.04	1764	356	0	8.76
22/10/2014	21:09:58	-12.022	135.569107	14.78	4932	233	0	78.84
22/10/2014	21:13:25	-12.021704	135.569382	-11.89	0	0	0	44.47
22/10/2014	21:16:36	-12.021786	135.569656	64.95	1152	175	0	31.16
22/10/2014	21:18:14	-12.021832	135.569641	45.31	8028	116	0	5.37
22/10/2014	21:20:40	-12.021677	135.569519	54.82	2088	133	0	21.75
22/10/2014	21:21:44	-12.02178	135.569748	41.59	0	334	0	27.41
22/10/2014	21:24:21	-12.021765	135.569504	69.27	3240	282	0	26.59
22/10/2014	21:27:15	-12.021868	135.569855	-18.18	0	238	0	39.85
22/10/2014	21:31:37	-12.021876	135.569626	39.23	9828	151	0	24.92
22/10/2014	21:35:45	-12.020261	135.568558	91.92	0	0	0	213.87
22/10/2014	21:42:08	-12.021664	135.569565	28.99	684	115	0	190.61	1
22/10/2014	21:47:16	-12.021631	135.569504	13.91	1368	339	0	7.58	1
22/10/2014	21:48:42	-12.021965	135.569641	35.53	5400	151	0	40.02
22/10/2014	21:51:56	-12.021839	135.569672	22.22	5472	357	0	14.41
22/10/2014	21:53:04	-12.021876	135.569656	35.79	3384	30	0	4.47
22/10/2014	21:54:11	-12.021764	135.56958	40.82	0	131	0	14.95
22/10/2014	21:55:36	-12.021696	135.569565	26.67	576	37	0	7.74
22/10/2014	21:57:44	-12.021878	135.569672	29.25	252	148	0	23.34
22/10/2014	22:00:01	-12.021686	135.56958	27.56	4536	347	0	23.58
22/10/2014	22:01:29	-12.021727	135.569534	35.8	648	164	0	6.77
22/10/2014	22:02:37	-12.021629	135.56955	23.86	0	101	0	11.04
22/10/2014	22:04:03	-12.021697	135.569595	44.28	540	140	0	9.01
22/10/2014	22:05:15	-12.021763	135.569595	37.2	0	60	0	7.34
22/10/2014	22:06:19	-12.02175	135.569489	44.9	0	0	0	11.62
22/10/2014	22:07:23	-12.021751	135.569595	47.59	0	131	0	11.53
22/10/2014	22:08:26	-12.021772	135.569687	41.06	1188	67	0	10.27
22/10/2014	22:09:29	-12.021793	135.56955	30.82	0	0	0	15.08
22/10/2014	22:10:32	-12.021775	135.56958	39.48	0	0	0	3.83
22/10/2014	22:11:35	-12.021821	135.56958	33.19	0	0	0	5.11
22/10/2014	22:12:40	-12.021739	135.56955	37.88	0	43	0	9.68
22/10/2014	22:13:43	-12.021707	135.569748	58.76	468	56	0	21.83
22/10/2014	22:14:46	-12.021725	135.569427	46.54	0	285	0	34.97
22/10/2014	22:15:51	-12.021714	135.569656	50.54	0	106	0	24.94
22/10/2014	22:16:55	-12.021744	135.569519	40.83	0	111	0	15.27
22/10/2014	22:17:57	-12.021751	135.569611	41.29	612	346	0	10.04
22/10/2014	22:19:01	-12.021707	135.569672	53.78	72	202	0	8.24
22/10/2014	22:20:05	-12.021745	135.56955	44.86	0	310	0	13.92
22/10/2014	22:21:10	-12.021864	135.569519	20.79	324	291	0	13.65
22/10/2014	22:22:16	-12.021689	135.569656	59.65	0	212	0	24.51
22/10/2014	22:23:20	-12.021743	135.569504	24.98	0	35	0	17.59
22/10/2014	22:24:23	-12.021836	135.569519	17.19	540	268	0	10.47
22/10/2014	22:25:26	-12.02173	135.569672	57.72	1548	300	0	20.39
22/10/2014	22:26:29	-12.021874	135.569519	33.96	864	306	0	23.09
22/10/2014	22:27:34	-12.021754	135.569534	45.93	0	185	0	13.44
22/10/2014	22:28:37	-12.021666	135.56955	47.7	3564	265	0	9.94
22/10/2014	22:29:41	-12.021631	135.569351	34.3	4176	234	-4	21.99	1
22/10/2014	22:30:45	-12.021729	135.569595	46.1	0	213	-2	0	1
22/10/2014	22:31:47	-12.021737	135.569611	50.49	864	58	0	1.95	1
22/10/2014	22:32:52	-12.021584	135.569672	61.64	1404	306	0	18.26
22/10/2014	22:33:56	-12.021714	135.569626	52.22	0	93	0	15.3
22/10/2014	22:35:03	-12.021721	135.569672	60.69	2556	2	0	5.06
22/10/2014	22:36:07	-12.021518	135.570038	41.9	7272	337	0	45.76
22/10/2014	22:37:10	-12.021584	135.570007	51.6	0	103	0	8.08
22/10/2014	22:38:13	-12.021668	135.570007	53.49	792	151	0	9.34
22/10/2014	22:39:17	-12.021674	135.569992	49.33	5940	257	0	1.76
22/10/2014	22:40:23	-12.021414	135.569839	44.79	0	325	0	33.36
22/10/2014	22:41:30	-12.021369	135.569855	35.16	0	14	0	5.3
22/10/2014	22:42:34	-12.021461	135.569824	55.24	1944	92	0	10.77
22/10/2014	22:43:38	-12.021803	135.569504	48.75	0	81	0	51.55
22/10/2014	22:44:42	-12.02174	135.569412	41.24	5688	245	0	12.21
22/10/2014	22:45:46	-12.022025	135.569504	41.47	2268	91	0	33.23
22/10/2014	22:46:50	-12.022215	135.569946	51.33	1476	256	0	52.51
22/10/2014	22:47:53	-12.022094	135.56955	22.4	2916	272	0	45.12
22/10/2014	22:48:57	-12.022172	135.569748	28.37	4500	144	0	23.21
22/10/2014	22:50:01	-12.022188	135.569946	38.81	0	22	0	21.61
22/10/2014	22:51:05	-12.022065	135.569717	43.78	0	236	0	28.41
22/10/2014	22:52:10	-12.02207	135.569656	46.2	0	65	0	6.66
22/10/2014	22:53:15	-12.021696	135.569656	43.06	1944	69	0	41.59
22/10/2014	22:54:20	-12.021785	135.569443	51.13	0	242	0	25.19
22/10/2014	22:55:25	-12.021842	135.569839	49.91	0	127	0	43.53
22/10/2014	22:56:34	-12.021843	135.569611	19.8	252	0	0	24.8
22/10/2014	22:57:40	-12.02199	135.569763	28.64	0	314	0	23.25
22/10/2014	22:58:44	-12.021929	135.569885	35.56	2052	92	0	14.9
22/10/2014	22:59:48	-12.021925	135.569656	21.61	1296	100	0	24.91
22/10/2014	23:00:52	-12.021927	135.569855	46.13	0	88	0	21.64
22/10/2014	23:01:54	-12.021894	135.569794	49.87	2664	268	0	7.58
22/10/2014	23:02:59	-12.021775	135.569611	15.94	7596	278	0	23.9
22/10/2014	23:04:03	-12.02179	135.569763	42.62	0	25	0	16.61
22/10/2014	23:05:06	-12.021872	135.569748	40.61	5904	260	0	9.26
22/10/2014	23:06:09	-12.021878	135.570068	60.87	3600	274	0	34.81
22/10/2014	23:07:14	-12.021856	135.569672	11.31	1728	145	0	43.14
22/10/2014	23:08:19	-12.021861	135.569702	25.37	1764	127	0	3.31
22/10/2014	23:09:26	-12.021843	135.569656	24.68	2196	314	0	5.39
22/10/2014	23:10:31	-12.021903	135.56987	42.16	792	280	0	24.21
22/10/2014	23:11:34	-12.021878	135.569687	23.34	396	181	0	20.1
22/10/2014	23:12:39	-12.021808	135.569611	24.73	792	95	0	11.35
22/10/2014	23:13:42	-12.02191	135.569641	22.12	2016	97	0	11.8
22/10/2014	23:14:45	-12.021862	135.569656	32.72	3528	296	0	5.58
22/10/2014	23:15:48	-12.021961	135.569839	47.2	2448	357	0	22.74
22/10/2014	23:16:51	-12.021882	135.569763	37.54	3852	283	0	12.06
22/10/2014	23:17:55	-12.021927	135.569809	48.3	0	85	0	7.08
22/10/2014	23:18:59	-12.021886	135.569748	35.64	0	267	0	8.05
22/10/2014	23:20:02	-12.021863	135.569778	35.02	2160	102	0	4.15
22/10/2014	23:21:06	-12.021915	135.569824	41.87	504	26	0	7.65
22/10/2014	23:22:09	-12.021857	135.569672	23.71	3132	123	0	17.74
22/10/2014	23:23:23	-12.021848	135.569489	8.61	1800	294	0	19.93
22/10/2014	23:24:26	-12.021916	135.569733	26.53	0	100	0	27.59
22/10/2014	23:25:33	-12.021915	135.569611	9.68	0	98	0	13.27
22/10/2014	23:26:41	-12.021913	135.569672	18.37	828	0	0	6.64
22/10/2014	23:27:47	-12.021914	135.569702	25.29	0	82	0	3.26
22/10/2014	23:28:54	-12.021909	135.569656	34.54	1008	127	0	5.03
22/10/2014	23:29:58	-12.021873	135.569717	42.33	216	94	0	7.75
22/10/2014	23:31:06	-12.021894	135.569763	45.94	0	144	0	5.52
22/10/2014	23:32:10	-12.02185	135.569672	20.05	540	83	0	11.04
22/10/2014	23:33:16	-12.021885	135.569611	2.95	0	0	0	7.69
22/10/2014	23:34:21	-12.02191	135.569702	25.85	684	60	0	10.28
22/10/2014	23:35:28	-12.021903	135.569809	44.46	108	69	0	11.66
22/10/2014	23:36:32	-12.02199	135.569809	62.82	0	47	0	9.67
22/10/2014	23:37:36	-12.021923	135.569778	30.29	2664	270	0	8.18
22/10/2014	23:38:59	-12.021936	135.570023	81.19	792	235	0	26.68
22/10/2014	23:40:03	-12.021916	135.569778	25.66	1548	78	0	26.74
22/10/2014	23:41:08	-12.021914	135.569809	40.83	576	70	0	3.38
22/10/2014	23:42:13	-12.021952	135.569794	34.87	1476	268	0	4.53
22/10/2014	23:43:18	-12.021878	135.569748	27.77	2484	95	0	9.63
22/10/2014	23:44:23	-12.021905	135.569702	24.71	1332	78	0	5.83
22/10/2014	23:45:28	-12.021937	135.569901	55.72	5076	275	0	21.93
22/10/2014	23:46:44	-12.021944	135.569885	68.79	1224	0	0	1.91
22/10/2014	23:48:11	-12.021899	135.569794	38.52	252	94	0	11.09
22/10/2014	23:49:42	-12.021923	135.570023	84.94	1548	221	0	25.05
22/10/2014	23:51:08	-12.021936	135.569839	59.27	684	253	0	20.06
22/10/2014	23:52:35	-12.021909	135.570038	89.6	324	68	0	21.85
22/10/2014	23:54:05	-12.021919	135.569931	87.6	396	10	0	11.69
22/10/2014	23:55:20	-12.021924	135.569946	76.86	4824	268	0	1.72
22/10/2014	23:56:23	-12.022024	135.569519	-14.65	2016	239	0	47.75
22/10/2014	23:57:46	-12.021914	135.569809	47.32	216	64	0	33.83
22/10/2014	23:59:05	-12.021835	135.570023	95.73	1620	303	0	24.88
23/10/2014	0:00:16	-12.021916	135.569916	70.07	4716	266	0	14.72
23/10/2014	0:01:22	-12.021807	135.570526	217.13	2628	260	0	67.44
23/10/2014	0:02:27	-12.021918	135.570007	99.4	4464	259	0	57.78
23/10/2014	0:03:30	-12.021805	135.57019	139.2	3060	262	0	23.54
23/10/2014	0:04:35	-12.021939	135.569778	40.99	4248	250	0	47.22
23/10/2014	0:05:40	-12.0219	135.569778	33.52	6624	256	0	4.34
23/10/2014	0:06:43	-12.021865	135.569962	75.2	3744	259	0	20.39
23/10/2014	0:07:47	-12.021841	135.56987	51.23	1404	292	0	10.36
23/10/2014	0:08:50	-12.021935	135.569778	42.37	1260	68	0	14.47
23/10/2014	0:09:54	-12.021876	135.56987	69.79	1044	256	0	11.96
23/10/2014	0:10:58	-12.021893	135.569824	37.26	1872	257	0	5.35
23/10/2014	0:12:09	-12.021903	135.56987	55.36	1728	345	0	5.12
23/10/2014	0:13:13	-12.022167	135.569321	4.63	6084	224	0	66.53
23/10/2014	0:14:16	-12.02183	135.570038	105.06	5076	90	0	86.51
23/10/2014	0:15:46	-12.021844	135.569855	68.24	936	112	0	19.96
23/10/2014	0:42:35	-12.021844	135.569855	68.24	936	112	0	0
23/10/2014	0:43:53	-12.021306	135.570724	222.57	4284	223	0	111.85
23/10/2014	0:45:07	-12.021306	135.570724	222.57	4284	223	0	0
23/10/2014	0:46:47	-12.021861	135.569855	50.91	1404	11	0	112.87
23/10/2014	0:49:56	-12.021973	135.569839	48.42	0	0	0	12.57
23/10/2014	1:03:36	-12.021973	135.569839	48.42	0	0	0	0
23/10/2014	1:10:50	-12.022062	135.569809	37.03	0	0	0	10.42
23/10/2014	1:30:43	-12.022062	135.569809	37.03	0	0	0	0
23/10/2014	1:32:52	-12.021848	135.569763	44.32	1404	12	0	24.32
23/10/2014	1:34:03	-12.021892	135.569687	11.48	4896	233	0	9.6
23/10/2014	1:35:30	-12.021865	135.569794	60.12	1512	8	0	12.02
23/10/2014	1:37:21	-12.021852	135.569839	97.51	2484	72	0	5.1
23/10/2014	1:39:02	-12.021906	135.569794	60.78	6120	34	0	7.75
23/10/2014	1:40:15	-12.021801	135.569839	72.66	1116	21	0	12.66
23/10/2014	1:41:54	-12.021974	135.569809	51.79	2160	220	0	19.51
23/10/2014	1:43:38	-12.021954	135.569794	67.26	1116	45	0	2.76
23/10/2014	1:45:18	-12.021974	135.569733	23.98	1296	187	0	7
23/10/2014	1:46:32	-12.021978	135.569733	16.2	5256	242	0	0.44
23/10/2014	1:47:49	-12.021929	135.569748	57.94	2016	229	0	5.69
23/10/2014	1:50:10	-12.021969	135.569778	38.27	324	59	0	5.52
23/10/2014	1:52:19	-12.022034	135.569717	35.18	4572	220	0	9.81
23/10/2014	1:53:25	-12.021954	135.569794	46.26	15588	31	0	12.22
23/10/2014	1:54:54	-12.021777	135.569656	39.65	2664	1	0	24.75
23/10/2014	1:56:51	-12.02186	135.569778	33.16	684	108	0	16.16
23/10/2014	1:58:25	-12.021966	135.569778	54.42	5184	145	0	11.79
23/10/2014	1:59:36	-12.021951	135.569794	39.17	6264	206	0	2.41
23/10/2014	2:00:47	-12.021852	135.569656	64.11	4824	306	0	18.61
23/10/2014	2:01:51	-12.021916	135.569702	40.28	1512	23	0	8.7
23/10/2014	2:03:01	-12.021859	135.569717	40.42	1872	186	0	6.54
23/10/2014	2:04:10	-12.021914	135.569733	44.26	1584	74	0	6.36
23/10/2014	2:09:19	-12.021832	135.569778	43.81	5508	345	0	10.35
23/10/2014	2:15:58	-12.021956	135.569824	56.35	900	33	0	14.67
23/10/2014	2:22:29	-12.021875	135.569916	86.14	1620	209	0	13.46
23/10/2014	2:27:10	-12.022012	135.569733	4.61	684	258	0	25.06
23/10/2014	2:28:21	-12.021923	135.569778	36.35	10188	207	0	11.04
23/10/2014	2:29:26	-12.021936	135.569733	80.42	2016	140	0	5.1
23/10/2014	2:30:31	-12.021838	135.569702	39.38	1008	144	0	11.41
23/10/2014	2:31:57	-12.02185	135.569611	-5.95	2052	289	0	9.99
23/10/2014	2:34:49	-12.021843	135.569794	147.64	1548	120	0	19.92
23/10/2014	2:36:54	-12.021875	135.570267	181.54	6588	96	0	51.56
23/10/2014	2:38:36	-12.021663	135.569748	47.45	1656	293	0	61.17
23/10/2014	2:41:08	-12.021756	135.56955	48.83	7020	185	0	23.89
23/10/2014	2:44:01	-12.016052	135.572952	432.55	4392	203	0	734.29
23/10/2014	2:47:13	-12.019589	135.570969	254.51	3564	181	0	448.55
23/10/2014	2:49:49	-12.021676	135.569901	55.36	504	210	0	259.51
23/10/2014	2:50:55	-12.021733	135.569748	34.07	1080	252	0	17.81
23/10/2014	2:51:59	-12.02178	135.569565	43.05	2160	153	0	20.58
23/10/2014	2:53:26	-12.02178	135.569489	28.16	1584	13	0	8.27
23/10/2014	2:54:53	-12.021704	135.569794	36.87	1908	110	0	34.23
23/10/2014	2:55:56	-12.021941	135.569717	28.81	1332	237	0	27.65
23/10/2014	2:57:03	-12.022182	135.569626	-19.84	7344	196	0	28.57
23/10/2014	2:58:28	-12.022023	135.569824	18.81	7704	139	0	27.86
23/10/2014	2:59:33	-12.022427	135.570221	-7.05	5832	152	0	62.31
23/10/2014	3:00:58	-12.022001	135.569839	14.02	3780	187	0	63.01
23/10/2014	3:02:24	-12.022002	135.569626	18.39	2520	208	0	23.17
23/10/2014	3:04:06	-12.021688	135.569733	95.35	1656	292	0	36.8
23/10/2014	3:06:10	-12.021167	135.570618	109.97	6696	31	0	112.34
23/10/2014	3:08:27	-12.021882	135.569763	70	2304	140	0	122.34
23/10/2014	3:12:27	-12.021924	135.570358	-118.4	5148	148	0	64.88
23/10/2014	3:17:06	-12.021874	135.569763	49.26	3528	302	0	64.95
23/10/2014	3:21:30	-12.021912	135.569748	58.16	1980	285	0	4.53
23/10/2014	3:24:52	-12.021935	135.569778	32.98	2484	117	0	4.15
23/10/2014	3:25:58	-12.02186	135.569824	44.93	0	95	0	9.73
23/10/2014	3:31:59	-12.02186	135.569824	44.93	0	95	0	0
23/10/2014	3:35:22	-12.022242	135.569885	12.37	1800	314	0	42.99
23/10/2014	3:36:28	-12.022223	135.56987	67.41	1116	44	0	2.67
23/10/2014	3:37:32	-12.022044	135.569916	35.46	936	200	0	20.52
23/10/2014	3:38:35	-12.021785	135.569931	41.66	5364	108	0	28.85
23/10/2014	3:39:43	-12.021845	135.570175	60.6	3960	45	0	27.36
23/10/2014	3:40:48	-12.021578	135.570038	51.09	6264	4	0	33.22
23/10/2014	3:41:57	-12.021624	135.570175	38.47	0	96	0	15.75
23/10/2014	3:43:03	-12.021605	135.569962	44.41	0	281	0	23.26
23/10/2014	3:44:12	-12.021559	135.570007	45.96	6264	58	0	7.08
23/10/2014	3:45:20	-12.021564	135.57016	64.81	3204	53	0	16.65
23/10/2014	3:46:27	-12.021549	135.569885	46.98	3672	352	0	29.95
23/10/2014	3:47:36	-12.021534	135.569595	54.06	0	26	0	31.58
23/10/2014	3:48:40	-12.021597	135.569702	26.57	3924	84	0	13.58
23/10/2014	3:49:46	-12.021534	135.569748	38.99	5724	80	0	8.61
23/10/2014	3:50:49	-12.021607	135.569763	49.22	4752	304	0	8.28
23/10/2014	3:51:57	-12.021529	135.569672	19.35	1476	276	0	13.16
23/10/2014	3:53:07	-12.021468	135.569672	39.71	3312	67	0	6.78
23/10/2014	3:54:14	-12.021646	135.569763	43	4968	138	0	22.13
23/10/2014	3:55:22	-12.02163	135.569778	69.71	0	337	0	2.41
23/10/2014	3:56:25	-12.021563	135.569687	41.89	7524	312	0	12.39
23/10/2014	3:57:30	-12.021559	135.569763	50.22	0	329	0	8.28
23/10/2014	3:58:33	-12.022012	135.569153	93.05	39780	246	0	83.3
23/10/2014	3:59:43	-12.021709	135.569473	54.43	3852	355	0	48.44
23/10/2014	4:00:53	-12.022007	135.569305	34.29	180	95	0	37.84
23/10/2014	4:01:58	-12.022105	135.569336	49.79	5652	299	0	11.41	1
23/10/2014	4:03:06	-12.022162	135.56926	41.89	0	171	0	10.42	1
23/10/2014	4:04:15	-12.022104	135.569107	45.2	2628	264	0	17.85
23/10/2014	4:05:22	-12.022073	135.569244	44.51	3996	48	0	15.29
23/10/2014	4:06:26	-12.021884	135.569443	25.08	2628	50	0	30.17
23/10/2014	4:07:30	-12.021566	135.569489	69.5	2916	171	0	35.71
23/10/2014	4:08:37	-12.02178	135.569611	28.24	0	317	0	27.24
23/10/2014	4:09:41	-12.021929	135.569458	-15.23	1080	20	0	23.48
23/10/2014	4:10:44	-12.021759	135.569473	26.9	3456	186	0	18.97
23/10/2014	4:12:16	-12.021737	135.569626	37.22	1872	84	0	16.82
23/10/2014	4:13:46	-12.021782	135.56955	32.42	1656	65	0	9.66
23/10/2014	4:15:04	-12.021819	135.569519	8.67	5472	157	0	5.32	1
23/10/2014	4:16:30	-12.021744	135.569412	54.58	2556	122	0	14.32	1
23/10/2014	4:17:47	-12.021724	135.569397	44.24	864	55	0	2.76
23/10/2014	4:18:51	-12.021814	135.56958	61.61	6084	250	0	22.28
23/10/2014	4:20:03	-12.021582	135.569626	72.33	684	336	0	26.28
23/10/2014	4:21:41	-12.021654	135.569427	28.86	1512	138	0	23.08
23/10/2014	4:24:25	-12.021733	135.569595	43.13	864	263	0	20.27
23/10/2014	4:26:53	-12.021905	135.569611	-16.17	8100	71	0	19.2
23/10/2014	4:28:03	-12.021706	135.569565	58.12	1908	178	0	22.69
23/10/2014	4:29:32	-12.02197	135.569458	3.46	6336	55	0	31.58
23/10/2014	4:31:37	-12.021767	135.56955	21.19	2988	132	0	24.69
23/10/2014	4:33:47	-12.021831	135.569427	52.3	3888	229	0	15.15
23/10/2014	4:35:49	-12.021962	135.56926	38.28	3312	290	0	23.28
23/10/2014	4:36:55	-12.022216	135.569641	19.3	6804	96	0	50.15	1
23/10/2014	4:37:58	-12.022299	135.569534	13.65	8172	253	0	14.85	1
23/10/2014	4:39:07	-12.022058	135.569839	24.99	3528	31	0	42.64
23/10/2014	4:40:46	-12.030528	135.553604	173.32	3384	242	0	2001.12
23/10/2014	4:42:30	-12.021891	135.569489	45.34	1404	340	0	1976.57
23/10/2014	4:44:54	-12.020848	135.56987	240.05	1764	14	0	123.16
23/10/2014	4:47:53	-12.021809	135.569534	60.9	2412	61	0	112.93
23/10/2014	4:51:06	-12.021919	135.569321	-0.29	3672	230	0	26.2	1
23/10/2014	4:54:03	-12.021789	135.569473	8.72	684	236	0	21.96	1
23/10/2014	4:57:08	-12.021484	135.57016	165.83	2232	71	0	82.05
23/10/2014	4:59:44	-12.02175	135.569656	63.62	0	192	0	62.28
23/10/2014	5:00:58	-12.021726	135.569611	47.51	864	76	0	5.57
23/10/2014	5:02:54	-12.021673	135.569748	88.29	4320	92	0	16.02
23/10/2014	5:04:40	-12.021774	135.56958	52.08	7596	38	0	21.45
23/10/2014	5:05:50	-12.021367	135.570297	108.87	15768	63	0	90.16
23/10/2014	5:07:28	-12.016841	135.579163	1076.08	6228	233	0	1087.68
23/10/2014	5:08:59	-12.021583	135.569901	83.4	2988	63	0	1136.97
23/10/2014	5:10:09	-12.021947	135.569229	39.68	1728	239	0	83.54
23/10/2014	5:11:50	-12.021663	135.569824	69.07	648	1	0	72
23/10/2014	5:13:36	-12.021777	135.569351	16.56	5364	242	0	52.98
23/10/2014	5:15:11	-12.021748	135.569656	60.02	9504	66	0	33.33
23/10/2014	5:16:32	-12.021791	135.569565	41.5	1440	251	0	10.99
23/10/2014	5:17:54	-12.021846	135.569519	41.65	2628	336	0	7.9
23/10/2014	5:18:58	-12.021818	135.569504	48.48	0	310	0	3.51
23/10/2014	5:20:05	-12.021744	135.56955	20.62	1908	83	0	9.63
23/10/2014	5:21:08	-12.021413	135.569519	-47.94	1080	67	0	36.96
23/10/2014	5:23:35	-12.021838	135.569733	128.28	3888	174	0	52.68
23/10/2014	5:26:19	-12.021666	135.569443	-28.03	1296	266	0	36.89
23/10/2014	5:29:19	-12.021716	135.569458	37.51	936	298	0	5.79
23/10/2014	5:33:01	-12.021745	135.569519	-29.57	4788	208	0	7.38
23/10/2014	5:36:34	-12.021841	135.569595	-21.07	6444	305	0	13.5
23/10/2014	5:39:58	-12.02191	135.569641	16.6	2196	292	0	9.16
23/10/2014	5:44:04	-12.021892	135.569641	-4.75	2916	334	0	2
23/10/2014	5:51:44	-12.021973	135.570084	100.31	0	0	0	49.01
23/10/2014	5:59:13	-12.021883	135.56929	-80.23	2520	305	0	86.93
23/10/2014	6:06:24	-12.021914	135.569275	-73.73	1548	226	0	3.81
23/10/2014	6:12:24	-12.021887	135.56897	-79.17	4392	274	0	33.31
23/10/2014	6:18:38	-12.021866	135.568756	-70.21	1728	125	0	23.39
23/10/2014	6:23:32	-12.021699	135.569702	55.56	2880	82	0	104.55
23/10/2014	6:28:29	-12.021699	135.569702	55.56	2880	82	0	0
23/10/2014	6:33:59	-12.022022	135.569595	34.02	6588	359	0	37.75
23/10/2014	6:38:47	-12.022022	135.569595	34.02	6588	359	0	0
23/10/2014	6:43:32	-12.021494	135.569717	158.58	3528	13	0	60.19
23/10/2014	6:51:25	-12.021494	135.569717	158.58	3528	13	0	0
23/10/2014	6:59:02	-12.021575	135.569763	107.86	3744	39	0	10.3
23/10/2014	7:07:30	-12.022103	135.569565	12.24	324	203	0	62.54
23/10/2014	7:17:43	-12.022171	135.569427	58.5	0	0	0	16.81
23/10/2014	7:28:16	-12.021779	135.569458	27.74	5508	282	0	43.72
23/10/2014	7:36:40	-12.021721	135.569641	29.46	0	0	0	20.92
23/10/2014	7:37:45	-12.021799	135.569626	34.36	828	112	0	8.83
23/10/2014	7:38:53	-12.021758	135.56955	41.48	10512	328	0	9.44
23/10/2014	7:40:03	-12.021578	135.569885	63.42	1260	352	0	41.57
23/10/2014	7:41:11	-12.021644	135.569733	28.67	0	298	0	18.09
23/10/2014	7:42:18	-12.02165	135.569595	47.18	10944	327	0	15.02
23/10/2014	7:43:24	-12.021688	135.56958	38.67	2160	357	0	4.53
23/10/2014	7:44:33	-12.021726	135.569672	34.44	2484	133	0	10.86
23/10/2014	7:45:40	-12.021688	135.569626	48.25	756	18	0	6.55
23/10/2014	7:46:46	-12.0218	135.569626	29	900	171	0	12.45
23/10/2014	7:47:56	-12.021789	135.56955	16.21	108	117	0	8.36
23/10/2014	7:50:13	-12.021787	135.569519	59.92	5472	149	0	3.38
23/10/2014	7:51:53	-12.021732	135.569611	21.95	2196	121	0	11.73
23/10/2014	7:52:58	-12.02168	135.56958	38.63	0	0	0	6.69
23/10/2014	7:54:06	-12.02169	135.56958	37.5	0	298	0	1.11
23/10/2014	7:55:13	-12.021655	135.56955	13.32	2808	106	0	5.08
23/10/2014	7:56:19	-12.021505	135.569489	30.66	0	0	0	17.95
23/10/2014	7:57:25	-12.021811	135.569641	33.05	2160	160	0	37.83
23/10/2014	7:58:31	-12.021758	135.569626	31.38	792	32	0	6.11
23/10/2014	7:59:38	-12.021728	135.56958	24.2	612	326	0	6.01
23/10/2014	8:00:45	-12.021761	135.569565	27.08	0	336	0	4.02
23/10/2014	8:01:53	-12.021779	135.569611	17.56	0	92	0	5.39
23/10/2014	8:03:00	-12.021579	135.569504	33.14	2052	159	0	25.1
23/10/2014	8:04:08	-12.021583	135.569534	6.35	10404	167	0	3.29
23/10/2014	8:05:17	-12.021657	135.569611	26.48	0	120	0	11.74
23/10/2014	8:06:27	-12.021878	135.569565	47.91	0	333	0	25.08
23/10/2014	8:08:40	-12.021963	135.569519	45.52	180	105	0	10.69
23/10/2014	8:11:03	-12.021852	135.569595	37.65	2952	149	0	14.85
23/10/2014	8:13:30	-12.021764	135.569717	36.88	3816	114	0	16.49
23/10/2014	8:14:39	-12.021805	135.569763	35.89	2808	341	0	6.77
23/10/2014	8:15:45	-12.021962	135.569702	83.56	7416	0	0	18.68
23/10/2014	8:17:16	-12.021902	135.569611	63.53	2232	163	0	11.94
23/10/2014	8:18:37	-12.022021	135.569672	50.37	2448	277	0	14.8
23/10/2014	8:19:55	-12.021883	135.569626	38.02	252	0	0	16.14
23/10/2014	8:21:37	-12.025898	135.568649	946.18	11916	331	0	458.92
23/10/2014	8:23:02	-12.021788	135.569702	15.72	1728	4	0	471.14
23/10/2014	8:24:30	-12.023929	135.568878	579.32	2268	190	0	254.38
23/10/2014	8:25:41	-12.021786	135.569656	16.5	7308	178	0	252.87
23/10/2014	8:26:54	-12.021821	135.569687	56.09	4932	32	0	5.15
23/10/2014	8:28:01	-12.022013	135.569626	94.03	2916	43	0	22.36
23/10/2014	8:29:06	-12.021919	135.569687	57.73	8640	5	0	12.38
23/10/2014	8:30:13	-12.022001	135.569717	54.2	6300	10	0	9.68
23/10/2014	8:31:40	-12.02208	135.569565	71.9	6804	308	0	18.72
23/10/2014	8:32:53	-12.02208	135.569565	71.9	6804	308	0	0
23/10/2014	8:34:01	-12.021817	135.56958	9.75	1836	323	0	29.29
23/10/2014	8:35:06	-12.021969	135.569565	43.67	2772	266	0	16.98
23/10/2014	8:36:12	-12.021649	135.569656	32.7	3492	19	0	36.93
23/10/2014	8:37:17	-12.02202	135.569656	52.5	9432	344	0	41.25
23/10/2014	8:38:23	-12.021828	135.569626	32.97	2088	225	0	21.6
23/10/2014	8:39:28	-12.02112	135.569656	77.94	7524	258	0	78.79
23/10/2014	8:40:33	-12.021921	135.569763	74.5	0	259	0	89.82
23/10/2014	8:43:16	-12.021921	135.569763	74.5	0	259	0	0
23/10/2014	8:44:24	-12.022069	135.569534	106.92	1872	59	0	29.85
23/10/2014	8:45:37	-12.022042	135.569656	53.32	3924	134	0	13.6
23/10/2014	8:47:06	-12.021769	135.569534	23.02	2700	96	0	33.13
23/10/2014	8:48:11	-12.021814	135.569687	75.86	6768	45	0	17.38
23/10/2014	8:49:23	-12.022005	135.569458	73.84	2700	111	0	32.73
23/10/2014	8:50:54	-12.021785	135.569794	2.47	2592	160	0	43.97
23/10/2014	8:52:43	-12.021845	135.569656	46.33	72	27	0	16.42
23/10/2014	8:54:21	-12.022326	135.56955	220.45	4932	241	0	54.71
23/10/2014	8:55:51	-12.021876	135.569824	24.25	9576	187	0	58.24
23/10/2014	8:57:26	-12.021763	135.569626	37.8	2592	134	0	24.93
23/10/2014	8:59:04	-12.022029	135.569168	182.84	8496	258	0	57.93
23/10/2014	9:00:43	-12.021853	135.569733	44.67	1188	57	0	64.49
23/10/2014	9:01:51	-12.021981	135.569733	75.21	4140	22	0	14.23
23/10/2014	9:02:57	-12.021927	135.569839	59.5	1908	2	0	13
23/10/2014	9:04:23	-12.021863	135.569717	27.25	1548	67	0	15.06
23/10/2014	9:05:28	-12.022117	135.569962	69.11	9576	336	0	38.83
23/10/2014	9:13:58	-12.022117	135.569962	69.11	9576	336	0	0
23/10/2014	9:15:10	-12.021336	135.57019	90.78	55800	211	0	90.31
23/10/2014	9:17:36	-12.021336	135.57019	90.78	55800	211	0	0
23/10/2014	9:19:03	-12.02193	135.569824	63.6	3816	126	0	77.12
23/10/2014	9:20:08	-12.021958	135.569794	43.81	1620	61	0	4.51
23/10/2014	9:21:17	-12.022023	135.569809	95.09	324	51	0	7.41
23/10/2014	9:22:26	-12.021933	135.569809	46.81	864	339	0	10.01
23/10/2014	9:23:31	-12.021852	135.569656	41.09	2592	315	0	18.92
23/10/2014	9:24:38	-12.021846	135.569748	31.28	1080	18	0	10.03
23/10/2014	9:25:49	-12.022078	135.569626	106.31	4032	2	0	29.01
23/10/2014	9:29:25	-12.022078	135.569626	106.31	4032	2	0	0
23/10/2014	9:32:59	-12.021739	135.569885	87.54	2628	33	0	47.06
23/10/2014	9:36:29	-12.021847	135.569901	32.63	1116	213	0	12.13
23/10/2014	9:41:35	-12.021784	135.569916	-0.62	0	244	0	7.19
23/10/2014	9:43:00	-12.021832	135.569855	25.65	6336	274	0	8.51
23/10/2014	9:46:08	-12.021995	135.569672	20.2	3384	236	0	26.92
23/10/2014	9:47:17	-12.021713	135.569778	90.63	0	43	0	33.41
23/10/2014	9:48:56	-12.021707	135.56955	125.52	3348	345	0	24.81
23/10/2014	9:54:02	-12.021747	135.569519	55.29	468	358	0	5.58
23/10/2014	9:59:29	-12.021922	135.569672	-45.42	0	0	0	25.6
23/10/2014	10:06:41	-12.021922	135.569672	-45.42	0	0	0	0
23/10/2014	10:08:05	-12.022005	135.569595	-16.24	2736	2	0	12.46
23/10/2014	10:09:17	-12.022037	135.569672	-23.15	0	352	0	9.1
23/10/2014	10:10:24	-12.022109	135.569733	-11.66	180	281	0	10.4
23/10/2014	10:11:59	-12.02182	135.569778	54.12	612	332	0	32.51
23/10/2014	10:13:22	-12.021489	135.56987	177.05	972	147	0	38.14
23/10/2014	10:14:31	-12.021979	135.569763	-0.89	0	187	0	55.71
23/10/2014	10:15:50	-12.021758	135.569855	71.72	1152	318	0	26.53
23/10/2014	10:17:25	-12.022082	135.569595	-55.8	1116	144	0	45.8
23/10/2014	10:19:03	-12.021801	135.569733	45.13	1260	293	0	34.66
23/10/2014	10:20:37	-12.021894	135.569794	33.66	180	28	0	12.29
23/10/2014	10:21:43	-12.021919	135.569824	22.97	720	213	0	4.29
23/10/2014	10:22:49	-12.021916	135.569748	37.68	576	236	0	8.27
23/10/2014	10:23:55	-12.021821	135.569672	25.88	1116	162	0	13.41
23/10/2014	10:25:56	-12.021914	135.569763	42.74	1440	55	0	14.31
23/10/2014	10:27:46	-12.021833	135.569824	37.05	396	35	0	11.19
23/10/2014	10:29:39	-12.021677	135.569809	43.87	4644	124	0	17.42
23/10/2014	10:30:46	-12.021875	135.569748	38.54	5364	204	0	22.99
23/10/2014	10:31:52	-12.021945	135.569809	61.46	2376	50	0	10.23
23/10/2014	10:33:02	-12.021821	135.569794	43.63	360	0	0	13.88
23/10/2014	10:34:09	-12.021792	135.569595	39.44	1872	337	0	21.88
23/10/2014	10:35:17	-12.021934	135.569733	12.36	648	205	0	21.78
23/10/2014	10:36:24	-12.021937	135.569687	12.43	216	228	0	5.01
23/10/2014	10:37:35	-12.021925	135.569778	33.43	828	224	0	9.99
23/10/2014	10:38:41	-12.021878	135.569794	48.88	2664	330	0	5.51
23/10/2014	10:39:48	-12.021896	135.569672	46.42	4032	57	0	13.42
23/10/2014	10:40:54	-12.021863	135.569839	100.17	1404	178	0	18.53
23/10/2014	10:41:59	-12.021868	135.569855	47.29	180	83	0	1.83
23/10/2014	10:43:03	-12.021886	135.569824	49.32	0	0	0	3.92
23/10/2014	10:44:08	-12.021834	135.569824	53.88	0	0	0	5.78
23/10/2014	10:45:13	-12.021829	135.569824	51.26	0	307	0	0.56
23/10/2014	10:46:18	-12.021856	135.569824	41.38	576	137	0	3
23/10/2014	10:47:23	-12.021869	135.569839	37.7	504	265	0	2.18
23/10/2014	10:48:29	-12.021851	135.569824	43.84	720	247	0	2.58
23/10/2014	10:49:35	-12.021872	135.569809	53.17	792	144	0	2.85
23/10/2014	10:50:40	-12.021851	135.569794	36.49	396	304	0	2.85
23/10/2014	10:51:46	-12.021737	135.569809	13.35	4896	6	0	12.78
23/10/2014	10:52:51	-12.021873	135.569809	47.69	1116	286	0	15.12
23/10/2014	10:53:55	-12.021905	135.569824	58.82	1476	193	0	3.91
23/10/2014	10:55:01	-12.021834	135.569778	52.14	648	286	0	9.35
23/10/2014	10:56:07	-12.021863	135.569748	44.29	252	86	0	4.59
23/10/2014	10:57:12	-12.02179	135.569794	38.14	2988	332	0	9.54
23/10/2014	10:58:17	-12.021743	135.569717	42.15	72	45	0	9.87
23/10/2014	10:59:22	-12.02167	135.569687	39.88	432	254	0	8.75
23/10/2014	11:00:27	-12.021692	135.569672	22.01	0	120	0	2.94
23/10/2014	11:01:33	-12.021695	135.569717	47.74	576	220	0	4.91
23/10/2014	11:02:38	-12.021819	135.569641	54.3	1224	11	0	16.08
23/10/2014	11:03:44	-12.021758	135.569687	45.35	1152	198	0	8.43
23/10/2014	11:04:50	-12.021735	135.569626	49.46	1944	291	0	7.11
23/10/2014	11:05:55	-12.021776	135.569733	29.32	252	287	0	12.5
23/10/2014	11:07:00	-12.021679	135.569717	40.39	360	209	0	10.93
23/10/2014	11:08:06	-12.021682	135.56958	28.1	0	223	0	14.9
23/10/2014	11:09:14	-12.021682	135.569931	75.31	5652	52	0	38.17
23/10/2014	11:10:29	-12.02177	135.569504	35.94	4932	69	0	47.46
23/10/2014	11:11:35	-12.021871	135.569839	30.49	0	140	0	38.13
23/10/2014	11:12:42	-12.021709	135.569946	18.75	2700	324	0	21.45
23/10/2014	11:13:47	-12.021632	135.569687	24.38	468	138	0	29.44
23/10/2014	11:14:52	-12.021703	135.569748	31.68	504	296	0	10.31
23/10/2014	11:15:57	-12.021753	135.569763	14.37	756	10	0	5.79
23/10/2014	11:17:02	-12.02168	135.569809	42.17	1044	82	0	9.54
23/10/2014	11:18:08	-12.021623	135.569687	51.66	1944	248	0	14.7
23/10/2014	11:19:14	-12.021918	135.569794	17.63	3420	287	0	34.81
23/10/2014	11:20:23	-12.021937	135.569855	46.96	864	202	0	6.96
23/10/2014	11:21:30	-12.021883	135.569717	7.36	0	54	0	16.16
23/10/2014	11:22:37	-12.021865	135.569794	24.41	1728	91	0	8.61
23/10/2014	11:23:43	-12.021912	135.569763	2.27	612	287	0	6.22
23/10/2014	11:25:00	-12.02184	135.569824	20.82	396	277	0	10.4
23/10/2014	11:26:05	-12.021876	135.569824	29.79	108	278	0	4
23/10/2014	11:27:10	-12.021952	135.569702	-0.41	1728	3	0	15.73
23/10/2014	11:28:42	-12.021817	135.569702	-13.61	2556	274	0	15.01
23/10/2014	11:29:55	-12.021814	135.569687	13.87	396	213	0	1.67
23/10/2014	11:31:06	-12.021845	135.569778	14.07	1044	97	0	10.48
23/10/2014	11:32:24	-12.0219	135.569824	33.61	1476	284	0	7.9
23/10/2014	11:33:32	-12.021838	135.56987	50.94	432	294	0	8.52
23/10/2014	11:34:53	-12.021867	135.569794	40.41	0	210	0	8.87
23/10/2014	11:36:03	-12.021835	135.569794	15.46	3492	287	0	3.56
23/10/2014	11:37:20	-12.021839	135.569824	24.24	720	280	0	3.29
23/10/2014	11:38:38	-12.02183	135.569809	45	612	50	0	1.91
23/10/2014	11:39:51	-12.021898	135.569778	26.62	216	108	0	8.28
23/10/2014	11:41:11	-12.02189	135.569901	52.11	648	62	0	13.41
23/10/2014	11:42:40	-12.021889	135.569763	9.79	1260	121	0	15.01
23/10/2014	11:44:27	-12.021836	135.569748	50.64	468	86	0	6.11
23/10/2014	11:46:09	-12.021914	135.569839	31.08	720	156	0	13.16
23/10/2014	11:47:15	-12.021754	135.569916	7.52	432	24	0	19.66
23/10/2014	11:48:21	-12.021882	135.569901	63	972	23	0	14.33
23/10/2014	11:49:44	-12.021876	135.569748	1.36	2160	185	0	16.65
23/10/2014	11:51:26	-12.021831	135.569794	70.92	648	167	0	7.08
23/10/2014	11:53:03	-12.021842	135.569763	29.84	0	98	0	3.59
23/10/2014	11:54:12	-12.021772	135.569901	63.31	1908	64	0	16.91
23/10/2014	11:55:18	-12.021868	135.569809	42.06	0	97	0	14.63
23/10/2014	11:56:22	-12.021891	135.569824	21.78	1368	165	0	3.03
23/10/2014	11:57:29	-12.021871	135.569839	32.31	0	233	0	2.76
23/10/2014	11:58:35	-12.021883	135.569794	28.48	0	289	0	5.07
23/10/2014	11:59:39	-12.021873	135.569824	25.45	576	100	0	3.45
23/10/2014	12:00:45	-12.021849	135.569855	59.41	0	0	0	4.3
23/10/2014	12:02:11	-12.021861	135.569855	161.92	1584	56	0	1.33
23/10/2014	12:03:28	-12.021864	135.569733	159.29	3780	351	0	13.27
23/10/2014	12:04:45	-12.021893	135.569794	45.43	0	125	0	7.38
23/10/2014	12:05:50	-12.02177	135.569946	4.6	1296	32	0	21.46
23/10/2014	12:06:56	-12.021711	135.569901	59.01	0	241	0	8.18
23/10/2014	12:08:06	-12.021795	135.56987	120.72	0	15	0	9.93
23/10/2014	12:09:14	-12.021955	135.569809	7.18	1692	239	0	18.99
23/10/2014	12:10:21	-12.02183	135.569916	6.16	0	278	0	18.13
23/10/2014	12:11:26	-12.021884	135.569717	48.78	0	218	0	22.46
23/10/2014	12:12:34	-12.021906	135.569763	32.73	0	202	0	5.57
23/10/2014	12:13:42	-12.021852	135.569824	81.79	1476	160	0	8.95
23/10/2014	12:14:48	-12.02179	135.569901	40.05	0	226	0	10.85
23/10/2014	12:15:53	-12.021925	135.569778	47.25	0	209	0	20.11
23/10/2014	12:17:00	-12.021807	135.569839	43.5	0	45	0	14.7
23/10/2014	12:18:05	-12.021778	135.569687	-14.4	4032	198	0	16.84
23/10/2014	12:19:10	-12.021969	135.569809	17.79	144	68	0	25.04
23/10/2014	12:20:15	-12.021932	135.56987	50.52	0	0	0	7.81
23/10/2014	12:21:20	-12.021876	135.569824	14.34	0	0	0	7.99
23/10/2014	12:22:24	-12.02185	135.569778	6.68	648	164	0	5.78
23/10/2014	12:23:29	-12.021833	135.569824	37.31	0	0	0	5.35
23/10/2014	12:24:34	-12.021926	135.569855	55.96	792	344	0	10.88
23/10/2014	12:25:39	-12.021904	135.569809	34.4	792	241	0	5.57
23/10/2014	12:26:43	-12.021902	135.56987	45.75	0	0	0	6.64
23/10/2014	12:27:48	-12.021908	135.569855	40.79	0	0	0	1.76
23/10/2014	12:28:52	-12.021883	135.569839	35.7	360	66	0	3.28
23/10/2014	12:29:57	-12.021894	135.569778	28.79	0	0	0	6.75
23/10/2014	12:31:02	-12.021883	135.569839	54.29	468	170	0	6.75
23/10/2014	12:32:08	-12.02188	135.569748	12.94	0	0	0	9.9
23/10/2014	12:33:13	-12.021884	135.569885	46.01	180	17	0	14.91
23/10/2014	12:34:18	-12.021832	135.569855	44.34	1296	92	0	6.64
23/10/2014	12:35:23	-12.021855	135.569778	19.8	0	0	0	8.76
23/10/2014	12:36:28	-12.021887	135.569824	38.37	0	0	0	6.14
23/10/2014	12:37:33	-12.021839	135.569778	26.59	72	0	0	7.32
23/10/2014	12:38:39	-12.021872	135.569778	40.6	252	69	0	3.67
23/10/2014	12:39:44	-12.021916	135.569809	37.33	0	0	0	5.94
23/10/2014	12:40:50	-12.021754	135.569733	12.89	180	2	0	19.82
23/10/2014	12:41:55	-12.021807	135.569717	6.14	540	71	0	6.14
23/10/2014	12:43:00	-12.021873	135.569794	21.55	360	335	0	11.13
23/10/2014	12:44:06	-12.021905	135.569809	39.86	1872	3	0	3.91
23/10/2014	12:45:12	-12.021888	135.569763	17.93	360	342	0	5.35
23/10/2014	12:46:17	-12.021812	135.569748	23.53	432	176	0	8.61
23/10/2014	12:47:23	-12.021828	135.569794	27.93	324	162	0	5.31
23/10/2014	12:48:28	-12.021831	135.569809	17.99	504	111	0	1.67
23/10/2014	12:49:34	-12.021851	135.569763	21.02	0	0	0	5.47
23/10/2014	12:50:40	-12.021874	135.569733	13.29	36	244	0	4.15
23/10/2014	12:51:45	-12.021896	135.569763	14.05	0	0	0	4.08
23/10/2014	12:52:50	-12.021897	135.569763	13.22	0	0	0	0.11
23/10/2014	12:53:55	-12.021863	135.569794	21.9	0	0	0	5.07
23/10/2014	12:55:00	-12.021921	135.569794	29.39	0	0	0	6.45
23/10/2014	12:56:05	-12.02197	135.569855	48.51	0	0	0	8.58
23/10/2014	12:57:10	-12.021852	135.569855	36.33	0	355	0	13.12
23/10/2014	12:58:16	-12.021964	135.569855	45.8	576	0	0	12.45
23/10/2014	12:59:22	-12.021928	135.569794	37.24	0	0	0	7.75
23/10/2014	13:00:27	-12.021903	135.569809	32.43	684	0	0	3.22
23/10/2014	13:01:33	-12.021847	135.569778	22.11	720	138	0	7.08
23/10/2014	13:02:38	-12.021894	135.569702	1.87	0	0	0	9.78
23/10/2014	13:03:45	-12.02186	135.569748	9.48	0	333	0	6.27
23/10/2014	13:04:50	-12.021821	135.569763	22.09	0	0	0	4.63
23/10/2014	13:05:55	-12.021846	135.569733	15.34	0	0	0	4.29
23/10/2014	13:07:00	-12.021898	135.569748	17.88	0	0	0	6.01
23/10/2014	13:08:06	-12.021833	135.569778	27.86	0	298	0	7.93
23/10/2014	13:09:11	-12.021876	135.569748	19.31	540	333	0	5.79
23/10/2014	13:10:17	-12.021852	135.569748	15.78	396	226	0	2.67
23/10/2014	13:11:23	-12.021905	135.569794	39.55	0	341	0	7.73
23/10/2014	13:12:30	-12.021944	135.569824	47.24	1332	244	0	5.43
23/10/2014	13:13:38	-12.021871	135.569794	29.31	1692	2	0	8.75
23/10/2014	13:14:43	-12.021764	135.569733	22.93	612	217	0	13.62
23/10/2014	13:15:50	-12.021873	135.569794	46.7	828	340	0	13.82
23/10/2014	13:16:57	-12.021976	135.569809	33.74	324	306	0	11.57
23/10/2014	13:18:03	-12.021967	135.569916	65.72	396	170	0	11.68
23/10/2014	13:19:10	-12.021898	135.569855	56.42	72	0	0	10.14
23/10/2014	13:20:17	-12.021996	135.569885	53.68	108	357	0	11.38
23/10/2014	13:21:23	-12.021908	135.569855	54.46	756	205	0	10.31
23/10/2014	13:22:30	-12.021921	135.56987	47.73	828	357	0	2.18
23/10/2014	13:23:36	-12.021928	135.569778	31.91	1440	8	0	10.04
23/10/2014	13:24:43	-12.021914	135.56987	61.75	576	195	0	10.13
23/10/2014	13:25:49	-12.021911	135.569824	52.8	1080	167	0	5.01
23/10/2014	13:26:55	-12.02194	135.56987	66.1	720	161	0	5.95
23/10/2014	13:28:00	-12.021924	135.569839	61.91	540	229	0	3.81
23/10/2014	13:29:05	-12.021898	135.569794	47.65	1260	166	0	5.68
23/10/2014	13:30:17	-12.021948	135.569794	59.15	288	157	0	5.56
23/10/2014	13:31:30	-12.02191	135.569809	55.58	720	219	0	4.53
23/10/2014	13:32:42	-12.021828	135.569794	40.9	972	341	0	9.26
23/10/2014	13:33:55	-12.021917	135.569794	66.07	180	93	0	9.9
23/10/2014	13:35:16	-12.021876	135.569733	11.37	1548	352	0	8.05
23/10/2014	13:36:29	-12.021861	135.569794	38.05	360	328	0	6.84
23/10/2014	13:37:39	-12.021873	135.569778	39.63	684	36	0	2.19
23/10/2014	13:38:51	-12.02193	135.569794	43.92	648	193	0	6.57
23/10/2014	13:40:02	-12.021929	135.56987	45.55	1404	132	0	8.27
23/10/2014	13:41:13	-12.0219	135.569839	46.36	144	286	0	4.67
23/10/2014	13:42:54	-12.021642	135.569794	19.25	2304	199	0	29.1
23/10/2014	13:44:18	-12.021673	135.569778	35.18	1476	197	0	3.86
23/10/2014	13:45:35	-12.021682	135.569824	38.13	828	93	0	5.1
23/10/2014	13:47:11	-12.021677	135.569656	49.35	900	96	0	18.28
23/10/2014	13:48:52	-12.021027	135.566162	68.14	1152	143	0	386.81	1
23/10/2014	13:50:24	-12.021064	135.566147	59.38	720	230	0	4.43	1
23/10/2014	13:51:33	-12.020998	135.566086	28.98	252	224	0	9.89
23/10/2014	13:53:19	-12.023638	135.56575	64.17	34920	192	0	295.82	1
23/10/2014	13:55:12	-12.025824	135.56691	47.77	540	335	0	273.86	1
23/10/2014	13:56:58	-12.025637	135.567001	53.53	4176	34	0	23.03	1
[truncated: 1,057 more rows]
