# Supplementary material for: A preliminary study to estimate contact rates between free-roaming domestic dogs using novel miniature cameras
Source: PLoS One. 2017 Jul 27;12(7):e0181859. doi: 10.1371/journal.pone.0181859 (PMC5547700; doi:10.1371/journal.pone.0181859)
Supplement: S1 Data — (ZIP) [file pone.0181859.s001.zip › Galiwinku_113.csv]

Date	Time	Latitude	Longitude	Altitude	Speed	Course	Type	Distance	Essential
16/10/2014	12:07:34	-34.032207	150.65712	97.91	540	225	-2	0	1
16/10/2014	12:07:39	-34.032215	150.657135	95.86	0	225	0	1.64	1
16/10/2014	12:07:45	-34.032215	150.657135	95.86	0	225	0	0	1
16/10/2014	12:07:50	-34.032188	150.65715	94.37	2880	333	0	3.31	1
16/10/2014	12:07:56	-34.0322	150.65715	96.96	1260	334	0	1.33	1
16/10/2014	12:08:03	-34.032207	150.657135	96.73	0	334	0	1.59	1
16/10/2014	12:08:09	-34.032207	150.657135	96.73	0	334	0	0	1
16/10/2014	12:08:15	-34.032207	150.657135	96.73	0	334	0	0	1
16/10/2014	12:08:20	-34.032207	150.657135	96.73	0	334	0	0	1
16/10/2014	12:08:27	-34.032188	150.657089	98.57	1476	320	0	4.74	1
16/10/2014	12:08:33	-34.032188	150.657089	98.82	0	325	0	0	1
16/10/2014	12:08:39	-34.032188	150.657089	98.82	0	325	0	0	1
16/10/2014	12:08:45	-34.032188	150.657089	98.82	0	325	0	0	1
16/10/2014	12:08:50	-34.032188	150.657089	98.82	0	325	0	0	1
16/10/2014	12:08:56	-34.032242	150.657135	98.37	576	325	0	7.35	1
16/10/2014	12:09:03	-34.032242	150.65715	98.26	0	325	0	1.38	1
16/10/2014	12:09:09	-34.032242	150.65715	98.26	0	325	0	0	1
16/10/2014	12:09:15	-34.032242	150.65715	98.26	0	325	0	0	1
16/10/2014	12:09:20	-34.032242	150.65715	98.26	0	325	0	0	1
16/10/2014	12:09:26	-34.032242	150.65715	98.26	0	325	0	0	1
16/10/2014	12:09:33	-34.032242	150.65715	98.26	0	325	0	0	1
16/10/2014	12:09:39	-34.032242	150.65715	98.26	0	325	0	0	1
16/10/2014	12:09:45	-34.032242	150.65715	98.26	0	325	0	0	1
16/10/2014	12:09:51	-34.032257	150.65715	98.35	360	325	0	1.67	1
16/10/2014	12:09:56	-34.032242	150.65715	98.5	0	325	0	1.67	1
16/10/2014	12:10:03	-34.032242	150.65715	98.5	0	325	0	0	1
16/10/2014	12:10:09	-34.032242	150.65715	98.5	0	325	0	0	1
16/10/2014	12:10:15	-34.032242	150.65715	98.5	0	325	0	0	1
16/10/2014	12:10:20	-34.032253	150.65715	98.58	2016	325	0	1.22	1
16/10/2014	12:10:26	-34.032272	150.657181	96.96	2700	171	0	3.55	1
16/10/2014	12:10:33	-34.032257	150.657181	96.69	0	171	0	1.67	1
16/10/2014	12:10:39	-34.032257	150.657181	96.69	0	171	0	0	1
16/10/2014	12:10:45	-34.032257	150.657181	96.69	0	171	0	0	1
16/10/2014	12:10:51	-34.032257	150.657181	96.69	0	171	0	0	1
16/10/2014	12:10:56	-34.032257	150.657181	96.69	0	171	0	0	1
16/10/2014	12:11:03	-34.032269	150.65715	95.63	0	171	0	3.15	1
16/10/2014	12:11:09	-34.032269	150.65715	95.63	0	171	0	0	1
16/10/2014	12:11:15	-34.032269	150.65715	95.63	0	171	0	0	1
16/10/2014	12:11:20	-34.032249	150.657166	96.57	1584	171	0	2.67	1
16/10/2014	12:11:26	-34.032257	150.657181	96.16	0	171	0	1.64	1
16/10/2014	12:11:33	-34.032257	150.657181	96.16	0	171	0	0	1
16/10/2014	12:11:39	-34.032257	150.657181	96.16	0	171	0	0	1
16/10/2014	12:11:45	-34.032257	150.657181	96.16	0	171	0	0	1
16/10/2014	12:11:50	-34.032257	150.657181	96.16	0	171	0	0	1
16/10/2014	12:11:56	-34.032307	150.657211	95.6	1764	171	0	6.21	1
16/10/2014	12:12:03	-34.032269	150.657181	95.38	0	171	0	5.05	1
16/10/2014	12:12:09	-34.032269	150.657181	95.38	0	171	0	0	1
16/10/2014	12:12:15	-34.032269	150.657181	95.38	0	171	0	0	1
16/10/2014	12:12:20	-34.032269	150.657181	95.38	0	171	0	0	1
16/10/2014	12:12:26	-34.032269	150.657181	95.38	0	171	0	0	1
16/10/2014	12:12:33	-34.03228	150.657196	94.23	0	198	0	1.85	1
16/10/2014	12:12:39	-34.03228	150.657196	94.23	0	198	0	0	1
16/10/2014	12:12:45	-34.03228	150.657196	94.23	0	198	0	0	1
16/10/2014	12:12:51	-34.032288	150.657181	94.92	1872	198	0	1.64	1
16/10/2014	12:12:56	-34.032276	150.657181	96.02	1224	198	0	1.33	1
16/10/2014	12:13:03	-34.032272	150.657181	95.98	0	198	0	0.44	1
16/10/2014	12:13:09	-34.032272	150.657181	95.98	0	198	0	0	1
16/10/2014	12:13:15	-34.032272	150.657181	95.98	0	198	0	0	1
16/10/2014	12:13:20	-34.032272	150.657181	95.98	0	198	0	0	1
16/10/2014	12:13:30	-34.032265	150.657242	97.67	1260	133	-4	5.67	1
20/10/2014	15:24:49	-34.032265	150.657242	97.67	1260	133	-2	0	1
20/10/2014	15:28:52	-33.891396	151.198608	32.98	1260	132	0	52327.49	1
20/10/2014	15:29:58	-33.891087	151.198456	12.42	1152	353	0	37.11	1
20/10/2014	15:31:01	-33.891796	151.198807	37.98	2016	329	0	85.23	1
20/10/2014	15:32:05	-33.891743	151.198349	12.63	936	344	0	42.68	1
20/10/2014	15:33:08	-33.891487	151.198364	17.07	0	148	0	28.5	1
20/10/2014	15:34:11	-33.891476	151.198456	8.11	1080	334	0	8.58	1
20/10/2014	15:35:18	-33.891499	151.198685	17.36	17388	83	0	21.29	1
20/10/2014	15:36:32	-33.892265	151.200592	59.64	6408	353	0	195.54	1
20/10/2014	15:37:55	-33.896667	151.199188	27.58	12600	173	0	506.34	1
20/10/2014	15:38:58	-33.900963	151.200897	38.35	1296	159	0	503.06	1
20/10/2014	15:40:01	-33.901295	151.20108	18.49	4284	126	0	40.6	1
20/10/2014	15:41:05	-33.904785	151.202652	19.29	0	346	0	414.3	1
20/10/2014	15:42:09	-33.906509	151.202988	26.02	48204	183	0	194.19	1
20/10/2014	15:43:12	-33.909634	151.202576	28.37	2268	355	0	349.56	1
20/10/2014	15:44:17	-33.913017	151.201508	33.35	45180	200	0	388.87	1
20/10/2014	15:45:28	-33.920143	151.197433	-55.72	31572	302	0	877.07	1
20/10/2014	15:46:55	-33.920815	151.196777	37.04	1260	42	0	96.16	1
20/10/2014	15:47:58	-33.921204	151.192657	31.41	5832	347	0	382.61	1
20/10/2014	15:49:01	-33.924534	151.190353	15.64	14724	246	0	426.97	1
20/10/2014	15:50:07	-33.926151	151.188736	-69.58	16884	280	0	233.64	1
20/10/2014	15:51:35	-33.927731	151.187347	7.43	12060	208	0	217.46	1
20/10/2014	15:52:42	-33.930401	151.186905	34.94	17496	212	0	299.68	1
20/10/2014	15:54:03	-33.931087	151.186646	19.2	9396	211	0	79.93	1
20/10/2014	15:55:12	-33.930893	151.186539	-3.7	11592	207	0	23.72	1
20/10/2014	15:56:37	-33.931877	151.186325	12	612	217	0	111.18	1
20/10/2014	15:57:47	-33.934334	151.184174	-21.72	25776	226	0	337.67	1
20/10/2014	15:58:52	-33.934174	151.181198	65.59	4428	248	0	275.13	1
20/10/2014	15:59:56	-33.934071	151.180786	12.3	0	101	0	39.7	1
20/10/2014	16:01:05	-33.933975	151.179749	75.7	5256	295	0	96.26	1
20/10/2014	16:02:16	-33.933975	151.179749	75.7	5256	295	0	0	1
20/10/2014	16:03:35	-33.933636	151.179886	28.1	1116	168	0	39.76	1
20/10/2014	16:18:49	-33.933636	151.179886	28.1	1116	168	0	0	1
20/10/2014	16:21:09	-33.93288	151.179779	43.68	7884	327	0	84.64	1
20/10/2014	16:31:09	-33.93288	151.179779	43.68	7884	327	0	0	1
20/10/2014	16:34:13	-33.933861	151.180283	109.2	2412	115	0	118.58	1
20/10/2014	16:37:07	-33.933861	151.180283	109.2	2412	115	0	0	1
20/10/2014	16:38:16	-33.933838	151.179962	37.91	7596	35	0	29.72	1
20/10/2014	16:39:25	-33.933838	151.179962	37.91	7596	35	0	0	1
20/10/2014	16:40:36	-33.933956	151.180359	34.7	3204	182	0	38.91	1
20/10/2014	16:41:45	-33.933956	151.180359	34.7	3204	182	0	0	1
20/10/2014	16:43:14	-33.934353	151.178741	69.41	1008	86	0	155.66	1
20/10/2014	16:44:38	-33.934235	151.179764	-22.95	14904	263	0	95.29	1
20/10/2014	16:46:05	-33.934204	151.179932	34.44	1512	124	0	15.88	1
20/10/2014	16:58:03	-33.934204	151.179932	34.44	1512	124	0	0	1
20/10/2014	16:59:30	-33.935059	151.178329	8.98	2412	60	0	175.81	1
20/10/2014	17:39:23	-33.935059	151.178329	8.98	2412	60	-4	0	1
21/10/2014	10:48:20	-33.934856	151.177261	6.14	3348	342	-2	0	1
21/10/2014	10:51:29	-12.020411	135.570007	45.7	26496	277	0	2905167.88
21/10/2014	10:52:35	-12.022214	135.566238	61.76	36108	187	0	456.31	1
21/10/2014	10:53:41	-12.024243	135.565842	59.07	1332	251	0	229.69	1
21/10/2014	10:54:52	-12.024206	135.565765	48.1	756	80	0	9.33	1
21/10/2014	10:55:56	-12.024099	135.565735	49.68	648	205	0	12.34
21/10/2014	10:57:00	-12.028937	135.565094	36.2	37116	189	0	542.46	1
21/10/2014	10:58:05	-12.030189	135.568375	47.2	15696	34	0	383.02	1
21/10/2014	10:59:16	-12.030109	135.568375	63.73	3312	267	0	8.9	1
21/10/2014	11:34:24	-12.030109	135.568375	63.73	3312	267	0	0
21/10/2014	11:37:19	-12.031359	135.568039	267.29	16272	212	0	143.72	1
21/10/2014	11:40:31	-12.030649	135.565903	127.67	792	156	0	245.34	1
21/10/2014	11:41:38	-12.030521	135.565811	102.01	1548	358	0	17.4	1
21/10/2014	11:43:07	-12.030571	135.565887	69.62	1440	20	0	9.96
21/10/2014	11:45:14	-12.030571	135.565887	69.62	1440	20	0	0
21/10/2014	11:48:00	-12.031572	135.565308	110.55	1044	1	0	127.88
21/10/2014	11:50:57	-12.031683	135.565369	110.87	3132	124	0	14.01
21/10/2014	11:54:49	-12.031405	135.565384	31.33	7344	64	0	30.96
21/10/2014	11:58:17	-12.031405	135.565384	31.33	7344	64	0	0
21/10/2014	12:02:00	-12.031322	135.565353	36.75	1188	105	0	9.83
21/10/2014	12:05:01	-12.031501	135.565338	46.91	1080	156	0	19.97
21/10/2014	12:07:55	-12.0312	135.565216	-11.8	504	346	0	36	1
21/10/2014	12:10:30	-12.031361	135.565292	29.09	1476	345	0	19.72	1
21/10/2014	12:12:49	-12.031414	135.564987	14.14	1512	8	0	33.69
21/10/2014	12:13:58	-12.031386	135.564865	12.6	0	60	0	13.63
21/10/2014	12:15:25	-12.031371	135.56488	-25.43	4068	136	0	2.33
21/10/2014	12:16:54	-12.031446	135.564926	16.18	0	177	0	9.72
21/10/2014	12:18:01	-12.031465	135.564941	-8.63	1188	215	0	2.67
21/10/2014	12:19:07	-12.031452	135.564926	19.81	0	232	0	2.18
21/10/2014	12:20:13	-12.031239	135.564865	-52.82	1332	339	0	24.6
21/10/2014	12:21:19	-12.031429	135.564957	13.07	0	16	0	23.38
21/10/2014	12:22:26	-12.03135	135.564896	-24.71	0	169	0	11.01
21/10/2014	12:23:32	-12.0314	135.564926	-20.82	2880	316	0	6.45
21/10/2014	12:24:38	-12.031371	135.565018	-47.8	0	149	0	10.51
21/10/2014	12:25:48	-12.031362	135.565277	22.51	0	32	0	28.18
21/10/2014	12:27:02	-12.031185	135.565216	-62.5	2880	161	0	20.77
21/10/2014	12:31:27	-12.031315	135.565048	-45.05	2952	234	0	23.3
21/10/2014	12:35:30	-12.031469	135.564972	67.52	432	237	0	19.01
21/10/2014	12:39:27	-12.031372	135.564896	-50.89	1548	74	0	13.59
21/10/2014	12:40:40	-12.0313	135.565094	19.38	2088	116	0	22.97
21/10/2014	12:41:53	-12.031591	135.565048	42.96	7164	128	0	32.74
21/10/2014	12:43:18	-12.031443	135.564987	16.35	4248	328	0	17.74
21/10/2014	12:45:05	-12.031632	135.56488	-27.39	8928	39	0	24.02
21/10/2014	12:46:10	-12.031305	135.564911	-53.48	648	76	0	36.52
21/10/2014	12:47:22	-12.03136	135.564957	10.94	936	263	0	7.9
21/10/2014	12:48:29	-12.031363	135.564941	-21.01	0	318	0	1.77
21/10/2014	12:49:54	-12.031445	135.564972	17.72	1872	271	0	9.72
21/10/2014	12:51:00	-12.031442	135.565033	15.21	0	243	0	6.64
21/10/2014	12:52:07	-12.031522	135.565048	113.89	4392	337	0	9.04
21/10/2014	12:53:20	-12.031522	135.565033	62.42	936	303	0	1.63
21/10/2014	12:57:07	-12.031522	135.565033	62.42	936	303	0	0
21/10/2014	13:02:37	-12.031564	135.56488	38.84	7812	25	0	17.28
21/10/2014	13:11:55	-12.03147	135.565033	46.4	5184	179	0	19.65
21/10/2014	13:20:22	-12.031531	135.564972	32.03	3384	77	0	9.49
21/10/2014	13:21:31	-12.031518	135.565216	33.95	2196	77	0	26.57
21/10/2014	13:22:56	-12.031312	135.565231	-6.64	6804	67	0	22.96
21/10/2014	13:27:18	-12.031294	135.564972	-75.16	1008	242	0	28.24
21/10/2014	13:30:40	-12.031465	135.565063	51.85	0	317	0	21.44
21/10/2014	13:31:44	-12.031529	135.565216	29.91	900	318	0	18.1
21/10/2014	13:32:48	-12.031441	135.565125	28.82	900	310	0	13.92
21/10/2014	13:34:04	-12.031475	135.565002	25.99	684	134	0	13.9
21/10/2014	13:35:09	-12.03147	135.565109	38.37	0	0	0	11.65
21/10/2014	13:36:19	-12.031444	135.565048	42.39	1008	153	0	7.24
21/10/2014	13:37:24	-12.031442	135.565002	31.59	0	284	0	5.01
21/10/2014	13:38:30	-12.031127	135.565231	32.31	37332	37	0	42.98
21/10/2014	13:39:36	-12.031507	135.564911	2.52	2340	238	0	54.74
21/10/2014	13:40:45	-12.031286	135.565216	141.19	2340	124	0	41.28
21/10/2014	13:41:50	-12.031226	135.565094	40.46	0	81	0	14.85
21/10/2014	13:42:56	-12.031549	135.564957	4.18	0	159	0	38.88
21/10/2014	13:44:04	-12.03147	135.565048	22.72	6588	203	0	13.23
21/10/2014	13:45:23	-12.031478	135.564987	7.37	2052	49	0	6.69
21/10/2014	13:46:50	-12.03147	135.565048	16.59	1764	38	0	6.69
21/10/2014	13:47:59	-12.03154	135.564972	5.77	1800	198	0	11.35
21/10/2014	13:50:45	-12.031384	135.565125	16.64	576	107	0	24.04
21/10/2014	13:53:44	-12.031409	135.565292	69.62	468	192	0	18.37
21/10/2014	13:57:03	-12.031437	135.56517	5.47	2844	182	0	13.63
21/10/2014	13:59:46	-12.031499	135.565186	-11.88	1332	278	0	7.11
21/10/2014	14:02:11	-12.031379	135.565216	42.19	2736	129	0	13.74
21/10/2014	14:03:50	-12.031463	135.565338	-3.24	2772	342	0	16.23
21/10/2014	14:05:55	-12.031236	135.565414	-77.05	6264	207	0	26.56
21/10/2014	14:07:06	-12.031563	135.565201	-24.1	12672	19	0	43.11
21/10/2014	14:08:12	-12.031637	135.565262	63.03	1044	319	0	10.57
21/10/2014	14:09:27	-12.031419	135.565292	48.04	1944	150	0	24.46
21/10/2014	14:10:33	-12.031573	135.565262	62.33	1872	25	0	17.43
21/10/2014	14:11:42	-12.031595	135.565155	-28.05	252	63	0	11.89
21/10/2014	14:12:47	-12.031532	135.565384	34.97	5148	89	0	25.87
21/10/2014	14:14:06	-12.03155	135.565262	35.15	1116	204	0	13.42
21/10/2014	14:15:25	-12.031336	135.565308	6.56	972	244	0	24.32
21/10/2014	14:16:37	-12.031502	135.565018	-20.85	720	122	0	36.54
21/10/2014	14:17:43	-12.031434	135.56517	19.95	0	264	0	18.18
21/10/2014	14:19:00	-12.031444	135.565384	17.82	1152	250	0	23.3
21/10/2014	14:20:31	-12.031362	135.565186	50.3	3276	37	0	23.38
21/10/2014	14:21:45	-12.031375	135.565247	-56.76	2052	131	0	6.79
21/10/2014	14:22:52	-12.031203	135.565338	-19.79	1512	69	0	21.53
21/10/2014	14:23:57	-12.030951	135.565506	40.83	2448	1	0	33.45
21/10/2014	14:25:04	-12.031511	135.564957	2.02	396	212	0	86.27
21/10/2014	14:26:09	-12.031507	135.564911	-10.32	0	4	0	5.02
21/10/2014	14:27:14	-12.031539	135.564896	-3.72	0	303	0	3.91
21/10/2014	14:28:20	-12.031455	135.564972	5.04	0	88	0	12.47
21/10/2014	14:29:25	-12.031567	135.564835	26.01	0	65	0	19.42
21/10/2014	14:30:30	-12.031416	135.564911	-3.09	0	69	0	18.71
21/10/2014	14:31:34	-12.031348	135.564804	-36.05	1044	203	0	13.88
21/10/2014	14:32:39	-12.031467	135.564896	23.32	0	210	0	16.59
21/10/2014	14:33:45	-12.03147	135.56488	-21.51	2196	283	0	1.77
21/10/2014	14:34:50	-12.031505	135.565063	-5.06	0	283	0	20.28
21/10/2014	14:35:57	-12.031486	135.565002	-5.96	0	226	0	6.96
21/10/2014	14:37:07	-12.031481	135.564987	-28.97	0	91	0	1.72
21/10/2014	14:38:12	-12.031494	135.565002	-4.64	0	179	0	2.18
21/10/2014	14:39:16	-12.031415	135.564667	-105.53	2952	349	0	37.48
21/10/2014	14:40:27	-12.031404	135.564865	-76.72	864	122	0	21.57
21/10/2014	14:41:53	-12.031432	135.564697	-64.85	2304	58	0	18.53
21/10/2014	14:42:57	-12.03137	135.565231	36.98	2592	304	0	58.48
21/10/2014	14:44:02	-12.031446	135.56517	84.39	0	276	0	10.74
21/10/2014	14:45:06	-12.031387	135.565079	69.21	3204	48	0	11.87
21/10/2014	14:46:11	-12.031486	135.565018	13.12	1692	52	0	12.85
21/10/2014	14:47:21	-12.031458	135.56517	22.71	1296	338	0	16.82
21/10/2014	14:49:42	-12.031528	135.565155	-0.52	2736	42	0	7.95
21/10/2014	14:52:45	-12.031507	135.565201	323.46	1692	249	0	5.52
21/10/2014	14:57:19	-12.031262	135.565628	114.11	1044	43	0	53.84
21/10/2014	15:01:31	-12.031494	135.565399	20.75	396	210	0	35.86
21/10/2014	15:06:32	-12.031305	135.565338	6.37	1044	339	0	22.04
21/10/2014	15:10:27	-12.031199	135.565201	11.02	0	250	0	19
21/10/2014	15:11:31	-12.031684	135.565308	43.6	1404	0	0	55.17
21/10/2014	15:12:37	-12.03202	135.565277	17.27	7308	336	0	37.51
21/10/2014	15:13:43	-12.031527	135.564941	-12.71	0	7	0	65.88
21/10/2014	15:14:48	-12.031508	135.564941	12.87	1116	0	0	2.11
21/10/2014	15:15:55	-12.031528	135.565079	5.29	4284	56	0	15.17
21/10/2014	15:17:00	-12.031546	135.565018	-4.88	1188	121	0	6.93
21/10/2014	15:18:07	-12.031415	135.56514	40.13	1404	290	0	19.7
21/10/2014	15:19:12	-12.031505	135.564987	17.08	5868	259	0	19.42
21/10/2014	15:20:16	-12.031458	135.56514	36.07	864	14	0	17.44
21/10/2014	15:21:36	-12.031501	135.565231	1.92	3996	347	0	10.99
21/10/2014	15:22:47	-12.031339	135.565216	24.13	432	18	0	18.09
21/10/2014	15:23:53	-12.031249	135.565125	10.02	2340	40	0	14.07
21/10/2014	15:25:00	-12.03124	135.565231	30.49	720	305	0	11.57
21/10/2014	15:26:27	-12.031709	135.565353	-42.01	1764	244	0	53.81
21/10/2014	15:27:44	-12.031371	135.56517	15.81	684	43	0	42.53
21/10/2014	15:28:54	-12.031151	135.565094	34.36	756	151	0	25.82
21/10/2014	15:30:20	-12.031147	135.56514	27.41	2844	19	0	5.02
21/10/2014	15:31:47	-12.031368	135.565155	0.14	2124	231	0	24.63
21/10/2014	15:33:05	-12.031578	135.56517	-22.11	0	140	0	23.41
21/10/2014	15:34:18	-12.031155	135.565125	47.22	540	108	0	47.29
21/10/2014	15:35:24	-12.031615	135.565353	-47.68	0	161	0	56.84
21/10/2014	15:36:29	-12.031452	135.56517	-32.57	0	0	0	26.92
21/10/2014	15:37:33	-12.031505	135.565079	-97.85	1584	106	0	11.52
21/10/2014	15:38:39	-12.031497	135.565186	-24	3276	144	0	11.67
21/10/2014	15:39:47	-12.031618	135.565277	-2.91	1224	82	0	16.7
21/10/2014	15:40:51	-12.031565	135.565155	-103.04	1872	206	0	14.52
21/10/2014	15:41:58	-12.031718	135.565384	-19.73	2196	133	0	30.16
21/10/2014	15:43:11	-12.031718	135.565384	-19.73	2196	133	0	0
21/10/2014	15:44:30	-12.031911	135.565048	-78.08	0	0	0	42.38
21/10/2014	15:45:38	-12.031548	135.56514	-32.86	2160	323	0	41.59
21/10/2014	15:46:44	-12.031606	135.565125	-24.69	0	135	0	6.65
21/10/2014	15:47:55	-12.031606	135.565125	-24.69	0	135	0	0
21/10/2014	15:49:02	-12.03164	135.565216	-30.19	2016	256	0	10.59
21/10/2014	15:50:06	-12.031706	135.56517	-12.14	2880	341	0	8.88
21/10/2014	15:51:19	-12.031706	135.56517	-12.14	2880	341	0	0
21/10/2014	15:52:28	-12.03166	135.565063	-37.8	4752	240	0	12.71
21/10/2014	15:53:33	-12.031625	135.564987	-39.9	900	123	0	9.14
21/10/2014	15:54:38	-12.031508	135.564957	30.57	1476	133	0	13.41
21/10/2014	15:55:44	-12.031577	135.565002	-1.22	0	120	0	9.1
21/10/2014	15:56:50	-12.031596	135.564972	2.81	2160	134	0	3.89
21/10/2014	15:57:55	-12.031763	135.564957	-2.11	0	207	0	18.64
21/10/2014	15:59:01	-12.031656	135.564941	-19.73	0	69	0	12.02
21/10/2014	16:00:07	-12.031483	135.565033	6.83	1368	245	0	21.68
21/10/2014	16:01:13	-12.031621	135.564972	6.85	1224	80	0	16.72
21/10/2014	16:02:19	-12.031561	135.565018	13.35	936	341	0	8.34
21/10/2014	16:03:25	-12.031553	135.564972	22.64	792	35	0	5.08
21/10/2014	16:04:31	-12.031632	135.564972	11.48	1404	270	0	8.78
21/10/2014	16:05:36	-12.031577	135.565033	-18.97	0	178	0	9.02
21/10/2014	16:06:47	-12.031583	135.564941	12.66	1044	139	0	10.03
21/10/2014	16:07:52	-12.031633	135.565048	-4.15	0	29	0	12.9
21/10/2014	16:08:59	-12.031585	135.565079	5.54	1692	149	0	6.31
21/10/2014	16:12:10	-12.031574	135.565063	9.25	396	287	0	2.13
21/10/2014	16:14:45	-12.031612	135.565109	-19.52	0	217	0	6.55
21/10/2014	16:15:53	-12.03159	135.565033	-48.65	2052	296	0	8.62
21/10/2014	16:16:58	-12.031742	135.565033	-32.96	0	340	0	16.9
21/10/2014	16:18:03	-12.031601	135.565048	0.1	0	105	0	15.76
21/10/2014	16:19:36	-12.031802	135.565094	-57.61	612	173	0	22.9	1
21/10/2014	16:21:04	-12.031798	135.564896	-11.06	792	215	0	21.54	1
21/10/2014	16:22:14	-12.031862	135.564987	-63.05	1800	283	0	12.19
21/10/2014	16:23:25	-12.03159	135.564774	-13.32	0	322	0	38.1
21/10/2014	16:24:36	-12.031778	135.565338	-62.32	972	155	0	64.8
21/10/2014	16:25:42	-12.031511	135.565201	7.83	0	109	0	33.22
21/10/2014	16:27:23	-12.03147	135.565582	15.25	612	355	0	41.68
21/10/2014	16:28:38	-12.031436	135.565048	43.34	7632	219	0	58.2
21/10/2014	16:29:45	-12.03147	135.565018	25.25	756	260	0	4.99
21/10/2014	16:30:51	-12.031499	135.564972	23.53	0	0	0	5.95
21/10/2014	16:31:57	-12.031475	135.564972	24.12	360	266	0	2.67
21/10/2014	16:33:02	-12.031462	135.565033	28.99	0	242	0	6.79
21/10/2014	16:34:13	-12.031462	135.565033	28.99	0	242	0	0
21/10/2014	16:35:20	-12.031386	135.564789	-19.26	3312	271	0	27.85
21/10/2014	16:36:26	-12.031507	135.564484	-33.51	15372	275	0	35.79
21/10/2014	16:37:38	-12.031425	135.565643	142.78	9900	78	0	126.37
21/10/2014	16:38:46	-12.031411	135.564682	29.58	0	130	0	104.52
21/10/2014	16:39:52	-12.031519	135.564987	14.3	0	20	0	35.28
21/10/2014	16:40:58	-12.031481	135.564896	15.15	0	320	0	10.76
21/10/2014	16:42:03	-12.031404	135.565063	36.12	0	0	0	20.08
21/10/2014	16:43:08	-12.031459	135.565033	28.11	0	159	0	6.93
21/10/2014	16:44:14	-12.031404	135.565063	27.7	468	282	0	6.93
21/10/2014	16:45:19	-12.031432	135.565109	48.28	0	0	0	5.89
21/10/2014	16:46:23	-12.031436	135.565033	25.86	0	180	0	8.28
21/10/2014	16:47:28	-12.031401	135.564987	19.39	0	101	0	6.34
21/10/2014	16:48:34	-12.031427	135.565033	26.1	612	11	0	5.78
21/10/2014	16:49:38	-12.031447	135.564972	23.85	396	255	0	7
21/10/2014	16:50:45	-12.031443	135.565063	34.23	900	124	0	9.91
21/10/2014	16:51:48	-12.031358	135.564957	1.07	756	110	0	14.91
21/10/2014	16:52:53	-12.031443	135.565063	27.24	828	266	0	14.91
21/10/2014	16:54:00	-12.031449	135.565079	37.63	936	157	0	1.86
21/10/2014	16:55:04	-12.031409	135.565079	24.83	0	128	0	4.45
21/10/2014	16:56:09	-12.031446	135.565033	40.18	288	223	0	6.48
21/10/2014	16:57:13	-12.031354	135.564896	-12.22	1440	157	0	18.07
21/10/2014	16:58:18	-12.0314	135.565033	19.16	0	0	0	15.75
21/10/2014	16:59:22	-12.031339	135.564896	-3.64	0	0	0	16.37
21/10/2014	17:00:27	-12.031431	135.565018	18.52	864	347	0	16.75
21/10/2014	17:01:34	-12.031395	135.565063	19.65	324	0	0	6.32
21/10/2014	17:02:39	-12.03138	135.565002	22.02	720	214	0	6.84
21/10/2014	17:03:44	-12.031625	135.564819	40.24	0	40	0	33.74
21/10/2014	17:04:49	-12.032246	135.564377	25.11	1260	138	0	84.14
21/10/2014	17:05:58	-12.03227	135.564438	20.5	360	141	0	7.15
21/10/2014	17:07:04	-12.03192	135.56459	18.57	13500	356	0	42.28
21/10/2014	17:08:09	-12.031574	135.564941	16.07	1440	54	0	54.2
21/10/2014	17:09:15	-12.031337	135.565109	44.62	0	203	0	32.07
21/10/2014	17:10:20	-12.031425	135.565125	20.18	0	283	0	9.94
21/10/2014	17:11:27	-12.031415	135.565048	26.79	0	273	0	8.45
21/10/2014	17:12:33	-12.031396	135.565079	29.76	0	298	0	3.98
21/10/2014	17:13:39	-12.031293	135.564621	-39.37	1224	272	0	51.11
21/10/2014	17:14:46	-12.031409	135.565018	22.01	2340	262	0	45.06
21/10/2014	17:15:52	-12.031403	135.565079	28.22	1620	37	0	6.67
21/10/2014	17:16:58	-12.031395	135.565018	2.9	684	14	0	6.69
21/10/2014	17:18:03	-12.031429	135.564957	6.18	0	196	0	7.64
21/10/2014	17:19:09	-12.031406	135.564957	18.59	1620	44	0	2.56
21/10/2014	17:20:14	-12.031451	135.564804	19.14	0	111	0	17.38
21/10/2014	17:21:19	-12.031372	135.564941	7.9	0	95	0	17.3
21/10/2014	17:22:23	-12.031323	135.564865	-10.36	1584	289	0	9.9
21/10/2014	17:23:27	-12.031349	135.564835	-14.44	3636	86	0	4.36
21/10/2014	17:24:32	-12.031415	135.564911	-0.49	0	26	0	11.05
21/10/2014	17:25:36	-12.031338	135.56488	4.74	1404	278	0	9.2
21/10/2014	17:26:42	-12.031394	135.564911	14.9	0	0	0	7.08
21/10/2014	17:27:47	-12.031318	135.564957	10.75	0	53	0	9.82
21/10/2014	17:28:54	-12.031322	135.564926	-1.85	756	284	0	3.4
21/10/2014	17:29:59	-12.031372	135.564911	15.38	1080	56	0	5.79
21/10/2014	17:31:04	-12.031356	135.564835	-3.39	0	347	0	8.45
21/10/2014	17:32:08	-12.031324	135.564911	9.76	0	33	0	9
21/10/2014	17:33:13	-12.031367	135.56488	36.06	1980	359	0	5.85
21/10/2014	17:34:18	-12.031401	135.564987	29.48	792	283	0	12.24
21/10/2014	17:35:23	-12.031408	135.565048	28.55	360	218	0	6.68
21/10/2014	17:36:28	-12.031426	135.564972	35.26	756	339	0	8.5
21/10/2014	17:37:34	-12.031383	135.564972	32.22	396	130	0	4.78
21/10/2014	17:38:39	-12.031407	135.565002	18	504	294	0	4.21
21/10/2014	17:39:47	-12.031381	135.564896	52.57	576	6	0	11.88
21/10/2014	17:40:52	-12.031375	135.564957	31.33	0	198	0	6.67
21/10/2014	17:41:56	-12.031363	135.564972	25.26	36	183	0	2.11
21/10/2014	17:43:00	-12.031408	135.564957	29.26	1332	27	0	5.26
21/10/2014	17:44:03	-12.031497	135.564972	32.08	1512	0	0	10.03
21/10/2014	17:45:08	-12.031422	135.565094	18.7	0	174	0	15.67
21/10/2014	17:46:13	-12.031382	135.565018	36.93	0	326	0	9.39
21/10/2014	17:47:17	-12.031393	135.564957	28.26	144	50	0	6.75
21/10/2014	17:48:21	-12.031359	135.565262	1.88	1080	118	0	33.38
21/10/2014	17:49:26	-12.031404	135.564941	24.86	828	76	0	35.27
21/10/2014	17:50:31	-12.031454	135.564926	28.11	0	350	0	5.79
21/10/2014	17:51:36	-12.031483	135.564926	22.75	0	143	0	3.22
21/10/2014	17:52:39	-12.031336	135.56488	9.46	2664	334	0	17.09
21/10/2014	17:53:42	-12.031434	135.564941	22.99	108	25	0	12.76
21/10/2014	17:54:47	-12.031436	135.564957	19.39	0	259	0	1.75
21/10/2014	17:55:52	-12.031411	135.564987	23.96	0	28	0	4.29
21/10/2014	17:56:57	-12.031421	135.564957	30.24	0	281	0	3.45
21/10/2014	17:58:03	-12.031371	135.564926	2.8	864	271	0	6.5
21/10/2014	17:59:08	-12.031306	135.564987	37.96	396	173	0	9.81
21/10/2014	18:00:13	-12.03132	135.565155	34.54	756	293	0	18.34
21/10/2014	18:01:18	-12.031334	135.564819	37.94	1440	183	0	36.57
21/10/2014	18:02:22	-12.031439	135.564636	-11.63	1008	83	0	23.07
21/10/2014	18:03:25	-12.031304	135.564987	2.71	2052	0	0	41.02
21/10/2014	18:04:30	-12.031375	135.564972	33.05	0	201	0	8.06
21/10/2014	18:05:33	-12.031345	135.56485	20.86	972	206	0	13.68
21/10/2014	18:06:37	-12.031384	135.564972	20.66	0	9	0	13.96
21/10/2014	18:07:46	-12.031436	135.564941	25.07	972	185	0	6.69
21/10/2014	18:08:52	-12.031534	135.564911	13.56	1224	116	0	11.38
21/10/2014	18:09:55	-12.031268	135.56485	1.42	864	91	0	30.31
21/10/2014	18:10:58	-12.031405	135.564804	-8.3	1584	293	0	16.03
21/10/2014	18:12:07	-12.031339	135.564987	7.06	2412	7	0	21.21
21/10/2014	18:13:17	-12.031423	135.564926	17.98	648	153	0	11.46
21/10/2014	18:14:23	-12.031422	135.564911	45.8	0	302	0	1.64
21/10/2014	18:15:28	-12.031689	135.564865	-5.3	0	329	0	30.11
21/10/2014	18:16:32	-12.031797	135.564911	-10.17	147888	242	0	13.01
21/10/2014	18:17:43	-12.031442	135.564957	11.26	1764	113	0	39.79
21/10/2014	18:18:48	-12.031357	135.565063	22.63	0	88	0	14.91
21/10/2014	18:19:53	-12.031333	135.565018	19.78	1512	134	0	5.57
21/10/2014	18:20:59	-12.031377	135.565018	13.43	0	80	0	4.89
21/10/2014	18:22:04	-12.031375	135.565048	32.92	0	77	0	3.27
21/10/2014	18:23:07	-12.03145	135.564896	-1.62	1728	121	0	18.51
21/10/2014	18:24:12	-12.031385	135.565002	32.19	0	194	0	13.61
21/10/2014	18:25:17	-12.031373	135.565002	14.83	0	165	0	1.33
21/10/2014	18:26:26	-12.031364	135.564972	10.53	1512	216	0	3.41
21/10/2014	18:27:39	-12.031301	135.565155	16.16	1368	152	0	21.1
21/10/2014	18:28:44	-12.031267	135.565201	22.79	3348	73	0	6.27
21/10/2014	18:29:49	-12.031404	135.564865	-19.64	8316	206	0	39.59
21/10/2014	18:30:53	-12.031341	135.565048	11.15	0	17	0	21.1
21/10/2014	18:31:57	-12.03128	135.565079	23.14	0	283	0	7.57
21/10/2014	18:33:01	-12.031408	135.565002	3.24	2664	70	0	16.51
21/10/2014	18:34:07	-12.031399	135.565018	16.16	0	309	0	2.01
21/10/2014	18:35:10	-12.031274	135.565109	-7.23	1224	0	0	17.06
21/10/2014	18:36:13	-12.031345	135.565094	19.58	1872	85	0	8.06
21/10/2014	18:37:30	-12.031386	135.564987	18.21	648	228	0	12.5
21/10/2014	18:38:34	-12.031342	135.56517	8.38	1548	76	0	20.49
21/10/2014	18:39:38	-12.03131	135.56514	13.84	432	64	0	4.83
21/10/2014	18:40:51	-12.031344	135.565094	15.78	936	308	0	6.27
21/10/2014	18:41:55	-12.031393	135.565048	30.61	972	299	0	7.4
21/10/2014	18:42:59	-12.031484	135.564926	1.55	3168	181	0	16.69
21/10/2014	18:44:03	-12.031647	135.564789	-46.9	576	72	0	23.46
21/10/2014	18:45:07	-12.031406	135.565033	8.13	5364	212	0	37.71
21/10/2014	18:46:13	-12.031309	135.565048	27.09	5544	210	0	10.91
21/10/2014	18:47:40	-12.031448	135.564987	-9.68	828	236	0	16.82
21/10/2014	18:49:07	-12.031738	135.564804	-66.29	216	306	0	37.89
21/10/2014	18:50:19	-12.031184	135.564987	76.6	0	168	0	64.74
21/10/2014	18:51:37	-12.031635	135.564911	-50.43	1404	216	0	50.83
21/10/2014	18:52:44	-12.031526	135.565063	-19.67	1296	194	0	20.5
21/10/2014	18:53:51	-12.0318	135.56485	-102.41	0	329	0	38.27
21/10/2014	18:54:55	-12.031533	135.56488	-28.48	2556	195	0	29.87
21/10/2014	18:56:02	-12.031517	135.564941	-27.28	0	87	0	6.87
21/10/2014	18:57:27	-12.031582	135.564911	-39.35	1116	265	0	7.93
21/10/2014	18:58:50	-12.031425	135.565002	19.64	4788	9	0	20.07
21/10/2014	19:02:06	-12.031607	135.565033	-43.6	756	347	0	20.52
21/10/2014	19:07:35	-12.026851	135.569031	1785.56	0	0	0	684.63
21/10/2014	19:13:10	-12.031484	135.564911	-5.62	0	193	0	682.76
21/10/2014	19:17:56	-12.03164	135.56485	-72.71	396	187	0	18.57
21/10/2014	19:21:29	-12.031529	135.564926	-29.05	0	192	0	14.85
21/10/2014	19:22:32	-12.031397	135.565079	29.94	1728	16	0	22.19
21/10/2014	19:23:44	-12.031397	135.565079	29.94	1728	16	0	0
21/10/2014	19:24:51	-12.031535	135.564972	23.16	2880	201	0	19.26
21/10/2014	19:25:54	-12.031546	135.564972	-14.57	2808	161	0	1.22
21/10/2014	19:26:57	-12.031389	135.564926	-1.52	4500	336	0	18.16
21/10/2014	19:28:01	-12.031314	135.565018	89.87	3708	166	0	13.03
21/10/2014	19:29:17	-12.031381	135.564987	107.01	0	0	0	8.18
21/10/2014	19:30:48	-12.031409	135.565094	104.76	5184	207	0	12.05
21/10/2014	19:33:54	-12.03103	135.565079	98.31	792	237	0	42.17
21/10/2014	19:39:16	-12.03103	135.565079	98.31	792	237	0	0
21/10/2014	19:40:22	-12.031463	135.564972	15.09	1152	12	0	49.53
21/10/2014	19:41:28	-12.031416	135.564972	17.3	0	0	0	5.23
21/10/2014	19:42:33	-12.030773	135.564896	127.33	7488	194	0	71.97
21/10/2014	19:43:38	-12.031406	135.564957	23.57	3888	171	0	70.7
21/10/2014	19:44:56	-12.031019	135.564835	71.53	2952	68	0	45.03
21/10/2014	19:46:00	-12.031477	135.565033	5.02	612	113	0	55.29
21/10/2014	19:47:03	-12.031384	135.564987	31.01	936	108	0	11.49
21/10/2014	19:48:07	-12.031144	135.56543	70.31	1908	54	0	55.07
21/10/2014	19:49:11	-12.031557	135.56488	-6.09	900	72	0	75.41
21/10/2014	19:50:17	-12.031362	135.565033	50.39	1440	74	0	27.33
21/10/2014	19:51:22	-12.031421	135.565125	14.18	5148	199	0	11.96
21/10/2014	19:52:35	-12.031441	135.565018	20.8	1260	267	0	11.85
21/10/2014	19:53:39	-12.031518	135.565109	0.82	1224	35	0	13.09
21/10/2014	19:54:42	-12.031456	135.564941	8.14	2160	17	0	19.53
21/10/2014	19:55:51	-12.031354	135.564911	0.25	2844	275	0	11.8
21/10/2014	19:56:59	-12.031275	135.565308	46.54	0	65	0	44.06
21/10/2014	19:58:12	-12.031463	135.565033	22.93	1620	222	0	36.49
21/10/2014	19:59:16	-12.031452	135.564972	30.3	3492	276	0	6.75
21/10/2014	20:00:24	-12.031438	135.565079	28.27	2808	297	0	11.74
21/10/2014	20:01:32	-12.031428	135.565079	22.09	1512	58	0	1.11
21/10/2014	20:02:42	-12.031444	135.565125	40.89	2016	190	0	5.31
21/10/2014	20:03:48	-12.031353	135.565109	24.42	0	143	0	10.27
21/10/2014	20:04:54	-12.031405	135.565048	20.99	2196	10	0	8.8
21/10/2014	20:06:02	-12.031419	135.565002	5.42	1116	302	0	5.24
21/10/2014	20:07:28	-12.031434	135.565018	27.57	648	238	0	2.41
21/10/2014	20:08:36	-12.0314	135.564941	-4.36	3888	273	0	9.19
21/10/2014	20:09:45	-12.031425	135.564926	11.85	1980	40	0	3.22
21/10/2014	20:10:52	-12.031404	135.565109	8.2	5364	83	0	20.04
21/10/2014	20:11:55	-12.031372	135.56517	26.45	792	34	0	7.53
21/10/2014	20:13:00	-12.031416	135.565033	0.98	972	273	0	15.68
21/10/2014	20:14:05	-12.031444	135.565094	25.59	432	269	0	7.33
21/10/2014	20:15:22	-12.031427	135.565109	6.07	1728	179	0	2.5
21/10/2014	20:17:27	-12.031236	135.565125	41.16	396	221	0	21.31
21/10/2014	20:19:04	-12.031312	135.565201	26.22	1224	238	0	11.82
21/10/2014	20:20:11	-12.031287	135.56517	21.41	792	212	0	4.37
21/10/2014	20:21:21	-12.031338	135.565216	23.91	1944	204	0	7.56
21/10/2014	20:22:30	-12.031446	135.565201	4.57	504	18	0	12.12	1
21/10/2014	20:23:33	-12.031436	135.565201	20.86	2880	188	0	1.11	1
21/10/2014	20:24:40	-12.031398	135.565277	1.5	864	354	0	9.28
21/10/2014	20:25:47	-12.031282	135.565033	11.79	1188	115	0	29.5
21/10/2014	20:26:52	-12.031221	135.564957	24.5	720	112	0	10.69
21/10/2014	20:27:57	-12.031352	135.56514	22.84	720	262	0	24.66
21/10/2014	20:29:10	-12.031277	135.565155	26.37	1800	25	0	8.5
21/10/2014	20:30:13	-12.031837	135.56543	12.12	3240	87	0	69.08
21/10/2014	20:31:19	-12.031554	135.565399	1.82	1548	285	0	31.65
21/10/2014	20:32:26	-12.031323	135.565475	29.34	4320	263	0	26.98
21/10/2014	20:33:30	-12.031346	135.565094	12.19	3240	180	0	41.51
21/10/2014	20:34:38	-12.031398	135.565048	18.43	2988	277	0	7.65
21/10/2014	20:35:47	-12.031404	135.565155	24.09	0	232	0	11.66
21/10/2014	20:36:56	-12.031149	135.564819	40.97	684	103	0	46.25
21/10/2014	20:38:00	-12.031362	135.565323	26.11	1512	29	0	59.71
21/10/2014	20:39:39	-12.031413	135.565216	-39.37	2016	359	0	12.94
21/10/2014	20:40:43	-12.031489	135.565002	9.44	540	118	0	24.76
21/10/2014	20:41:46	-12.031321	135.565094	14.34	2484	5	0	21.19
21/10/2014	20:42:49	-12.03141	135.565094	5.78	2448	49	0	9.9
21/10/2014	20:43:53	-12.031466	135.565048	5.62	0	157	0	7.99
21/10/2014	20:45:26	-12.031232	135.565475	18.02	1116	336	0	53.23
21/10/2014	20:47:50	-12.031203	135.565414	-1.6	2520	24	0	7.38
21/10/2014	20:50:39	-12.031544	135.56543	67.11	468	62	0	37.96
21/10/2014	20:53:15	-12.031544	135.56543	67.11	468	62	0	0
21/10/2014	20:54:40	-12.031355	135.565155	14.57	252	275	0	36.55
21/10/2014	20:56:40	-12.031376	135.565216	19.23	756	275	0	7.03
21/10/2014	20:58:26	-12.031372	135.565292	11.42	180	330	0	8.28
21/10/2014	21:01:32	-12.031372	135.565292	11.42	180	330	0	0
21/10/2014	21:03:14	-12.031186	135.565231	34.82	1836	205	0	21.72
21/10/2014	21:04:24	-12.031353	135.565308	42.64	756	293	0	20.37
21/10/2014	21:05:43	-12.031212	135.565659	2.53	1728	4	0	41.27
21/10/2014	21:07:01	-12.031345	135.565247	47.01	36	116	0	47.18
21/10/2014	21:08:12	-12.031375	135.565063	20.97	1224	256	0	20.29
21/10/2014	21:09:16	-12.031454	135.565292	22.94	4968	117	0	26.41
21/10/2014	21:12:39	-12.031438	135.565186	22.37	1656	120	0	11.66
21/10/2014	21:15:41	-12.03116	135.565292	58.46	648	125	0	32.99
21/10/2014	21:19:19	-12.031281	135.565018	-4.33	1080	260	0	32.69
21/10/2014	21:22:56	-12.031303	135.565262	24.91	2016	100	0	26.65
21/10/2014	21:26:25	-12.031268	135.565094	-3.66	2952	74	0	18.68
21/10/2014	21:27:50	-12.031242	135.565094	44.56	1656	309	0	2.89
21/10/2014	21:33:09	-12.031242	135.565094	44.56	1656	309	0	0
21/10/2014	21:37:26	-12.031433	135.565094	-27.04	1944	247	0	21.24
21/10/2014	21:42:13	-12.031373	135.565262	-6.85	720	1	0	19.45
21/10/2014	21:48:17	-12.031338	135.56517	8.46	1116	103	0	10.74
21/10/2014	21:54:00	-12.031295	135.565262	26.55	864	53	0	11.09
21/10/2014	21:59:04	-12.031345	135.565048	3.19	792	319	0	23.93
21/10/2014	22:03:27	-12.031297	135.565186	78.54	612	143	0	15.93
21/10/2014	22:07:25	-12.031297	135.565063	-3.26	720	222	0	13.38
21/10/2014	22:10:35	-12.031307	135.56514	1.81	972	135	0	8.45
21/10/2014	22:11:46	-12.031299	135.565216	53.63	2304	257	0	8.31
21/10/2014	22:12:58	-12.03142	135.565201	26.45	1620	225	0	13.55
21/10/2014	22:14:16	-12.031311	135.565063	6.15	864	313	0	19.29
21/10/2014	22:15:53	-12.031406	135.565231	41.21	1512	276	0	21.1
21/10/2014	22:17:40	-12.031409	135.565018	-61.37	360	291	0	23.17
21/10/2014	22:19:31	-12.031423	135.565216	49.49	720	110	0	21.59
21/10/2014	22:21:12	-12.031317	135.565094	-6.59	1404	136	0	17.75
21/10/2014	22:23:12	-12.031272	135.564972	-29.99	324	343	0	14.18
21/10/2014	22:24:53	-12.031477	135.56517	14.18	1440	144	0	31.36
21/10/2014	22:25:57	-12.031405	135.56517	-18.33	4140	137	0	8.01
21/10/2014	22:27:24	-12.031408	135.56517	67.33	2052	129	0	0.33
21/10/2014	22:28:59	-12.031389	135.565155	31.9	756	103	-4	2.67	1
21/10/2014	22:30:45	-12.031306	135.565125	16.16	2232	128	-2	0	1
21/10/2014	22:32:07	-12.031194	135.565079	16.63	3816	136	0	13.42	1
21/10/2014	22:33:11	-12.031315	135.56517	22.53	0	119	0	16.7
21/10/2014	22:34:15	-12.031219	135.565063	-13.27	1728	109	0	15.79
21/10/2014	22:35:26	-12.031316	135.56514	26.92	4464	138	0	13.65
21/10/2014	22:36:31	-12.03124	135.564987	5.46	1044	250	0	18.66
21/10/2014	22:37:40	-12.031319	135.56514	18.06	0	283	0	18.82
21/10/2014	22:38:59	-12.03123	135.565094	-0.52	324	121	0	11.09
21/10/2014	22:40:24	-12.03133	135.565186	-2.8	2016	110	0	14.96
21/10/2014	22:42:34	-12.031308	135.565125	6.5	0	303	0	7.07
21/10/2014	22:46:05	-12.031276	135.565201	0.56	2988	310	0	9
21/10/2014	22:50:06	-12.031412	135.565323	33.58	4032	105	0	20.12
21/10/2014	22:54:08	-12.03136	135.565262	-8.55	2412	131	0	8.8
21/10/2014	22:57:52	-12.031265	135.565094	15.68	468	319	0	21.1
21/10/2014	23:01:08	-12.031265	135.565094	15.68	468	319	0	0
21/10/2014	23:02:36	-12.031227	135.565109	3.04	756	259	0	4.53
21/10/2014	23:04:59	-12.031202	135.565094	0.95	7308	269	0	3.22
21/10/2014	23:06:03	-12.031305	135.564743	26.12	6048	162	0	39.85
21/10/2014	23:07:06	-12.031371	135.565048	34.8	4176	47	0	33.97
21/10/2014	23:08:11	-12.031345	135.565277	29.67	2016	181	0	25.07
21/10/2014	23:09:30	-12.03133	135.565186	19.7	324	296	0	10.04
21/10/2014	23:10:39	-12.031181	135.565155	-3.31	576	342	0	16.91
21/10/2014	23:12:13	-12.031181	135.565155	-3.31	576	342	0	0
21/10/2014	23:13:24	-12.031304	135.565247	13.19	3456	358	0	16.95
21/10/2014	23:14:46	-12.031265	135.56517	0.68	1548	152	0	9.43
21/10/2014	23:16:16	-12.031287	135.565201	22	2736	307	0	4.17
21/10/2014	23:17:59	-12.031455	135.565262	-3.1	1440	187	0	19.82
21/10/2014	23:19:38	-12.031008	135.565125	-4.95	1476	22	0	51.89
21/10/2014	23:21:04	-12.031258	135.565231	-12.64	3492	71	0	30.09
21/10/2014	23:22:11	-12.031278	135.56488	17.83	6552	196	0	38.24
21/10/2014	23:23:15	-12.031298	135.565109	50.83	3132	11	0	25
21/10/2014	23:24:20	-12.031072	135.565079	48.72	4140	272	0	25.34
21/10/2014	23:25:36	-12.031217	135.565186	12.39	1008	344	0	19.88
21/10/2014	23:26:40	-12.031166	135.565247	-4.89	1404	297	0	8.73
21/10/2014	23:27:43	-12.031466	135.565308	19.83	1548	172	0	34.01
21/10/2014	23:29:07	-12.031298	135.56514	36.96	2628	63	0	26.13
21/10/2014	23:30:16	-12.031288	135.565491	-19.99	0	164	0	38.19
21/10/2014	23:31:41	-12.031275	135.565094	27.98	2448	236	0	43.2
21/10/2014	23:32:44	-12.031293	135.56485	78.89	2628	26	0	26.61
21/10/2014	23:33:47	-12.031392	135.564972	73.96	1044	23	0	17.24
21/10/2014	23:34:54	-12.031133	135.565826	-95.03	12276	264	0	97.24
21/10/2014	23:36:19	-12.031177	135.565231	23.08	936	219	0	64.89
21/10/2014	23:37:25	-12.031221	135.565399	-15.55	3960	89	0	18.91
21/10/2014	23:39:26	-12.031205	135.565155	27.33	72	226	0	26.6
21/10/2014	23:41:04	-12.031206	135.565247	18.39	432	164	0	10.01
21/10/2014	23:42:11	-12.031178	135.565216	18.56	0	318	0	4.59
21/10/2014	23:54:48	-12.031178	135.565216	18.56	0	318	0	0
21/10/2014	23:55:58	-12.031154	135.565247	12.07	0	293	0	4.3
21/10/2014	23:57:02	-12.031194	135.565277	-0.09	900	166	0	5.52
21/10/2014	23:58:19	-12.031142	135.56517	14.28	1188	227	0	12.99
21/10/2014	23:59:23	-12.031202	135.565292	14.98	4284	137	0	14.85
22/10/2014	0:01:17	-12.03147	135.565521	-33.91	1152	115	0	38.84
22/10/2014	0:03:29	-12.031358	135.565018	32.45	1404	73	0	56.1
22/10/2014	0:06:00	-12.031416	135.564865	36.42	1692	299	0	17.85
22/10/2014	0:08:54	-12.0313	135.565201	3.63	576	148	0	38.75
22/10/2014	0:11:54	-12.031242	135.565125	11.53	3780	145	0	10.48
22/10/2014	0:14:54	-12.03145	135.565247	-7.38	648	192	0	26.66
22/10/2014	0:26:27	-12.03145	135.565247	-7.38	648	192	0	0
22/10/2014	0:27:38	-12.031255	135.565262	39.1	1836	333	0	21.74
22/10/2014	0:29:10	-12.031081	135.565079	33.24	684	314	0	27.76
22/10/2014	0:36:51	-12.031081	135.565079	33.24	684	314	0	0
22/10/2014	0:41:19	-12.031312	135.565063	62.3	1692	242	0	25.74
22/10/2014	0:51:20	-12.031312	135.565063	62.3	1692	242	0	0
22/10/2014	0:53:17	-12.031134	135.565094	62.43	1476	305	0	20.08
22/10/2014	0:54:53	-12.031134	135.565094	62.43	1476	305	0	0
22/10/2014	0:57:55	-12.031199	135.565292	16.06	216	198	0	22.71	1
22/10/2014	1:00:37	-12.031316	135.565414	-43	1368	290	0	18.58	1
22/10/2014	1:21:57	-12.031316	135.565414	-43	1368	290	0	0
22/10/2014	1:30:00	-12.03144	135.565582	-76.9	0	0	0	22.89
22/10/2014	1:37:27	-12.031459	135.565262	-52.46	1764	134	0	34.86
22/10/2014	1:51:33	-12.031459	135.565262	-52.46	1764	134	0	0
22/10/2014	1:56:45	-12.031668	135.56543	-68.27	2628	132	0	29.56
22/10/2014	1:58:13	-12.031648	135.565369	-55.91	2088	271	0	7
22/10/2014	2:02:50	-12.031244	135.565033	31.76	3132	135	0	57.91
22/10/2014	2:06:53	-12.031348	135.56517	20.53	1440	282	0	18.86	1
22/10/2014	2:10:23	-12.031159	135.564941	44.46	1368	115	0	32.59	1
22/10/2014	2:13:28	-12.031241	135.565079	23.1	756	326	0	17.56
22/10/2014	2:16:38	-12.031051	135.565033	62.31	828	148	0	21.71
22/10/2014	2:19:37	-12.030932	135.565018	80.14	396	304	0	13.33
22/10/2014	2:22:07	-12.030809	135.564819	110.96	504	150	0	25.6
22/10/2014	2:24:25	-12.030929	135.564972	85.23	3168	353	0	21.33
22/10/2014	2:26:41	-12.031017	135.564987	75.11	3312	276	0	9.92
22/10/2014	2:28:52	-12.030913	135.56517	51.11	2016	42	0	23.02
22/10/2014	2:31:14	-12.030884	135.565125	93.55	1152	37	0	5.86
22/10/2014	2:33:33	-12.028688	135.564026	507.01	4680	70	0	271.87
22/10/2014	2:35:32	-12.031279	135.56517	29.95	5148	171	0	313.82
22/10/2014	2:36:56	-12.030451	135.564819	205.04	3492	148	0	99.67
22/10/2014	2:38:53	-12.031062	135.565125	92.38	900	170	0	75.65
22/10/2014	2:40:36	-12.030997	135.565063	92.69	5724	36	0	9.88
22/10/2014	2:41:46	-12.031068	135.565125	101.38	1476	48	0	10.38
22/10/2014	2:43:03	-12.031024	135.56514	90.5	612	4	0	5.16
22/10/2014	2:44:16	-12.031049	135.565063	88.26	2592	178	0	8.82
22/10/2014	2:45:23	-12.031312	135.565216	44.48	792	142	0	33.65
22/10/2014	2:47:02	-12.031705	135.565247	-45.02	4680	347	0	43.83
22/10/2014	2:48:27	-12.031184	135.565109	49.35	3384	12	0	59.84
22/10/2014	2:50:01	-12.031179	135.56514	43.28	2016	225	0	3.42
22/10/2014	2:52:15	-12.031215	135.565369	93.18	720	101	0	25.22
22/10/2014	2:55:31	-12.029325	135.564789	495.75	3852	124	0	219.42
22/10/2014	3:01:57	-12.031315	135.56514	33.9	1260	347	0	224.55
22/10/2014	3:08:01	-12.031303	135.56517	8.69	1152	159	0	3.52
22/10/2014	3:13:24	-12.03113	135.565186	44.72	0	158	0	19.32
22/10/2014	3:14:26	-12.031035	135.565125	42.76	2016	181	0	12.47
22/10/2014	3:15:44	-12.030677	135.565079	49.31	6732	345	0	40.12
22/10/2014	3:18:48	-12.031353	135.565262	-35.75	900	338	0	77.76
22/10/2014	3:22:01	-12.03111	135.565109	7.21	972	4	0	31.73
22/10/2014	3:25:14	-12.031189	135.565216	44.64	2628	242	0	14.58
22/10/2014	3:28:09	-12.031206	135.565155	-1.91	684	276	0	6.9	1
22/10/2014	3:32:25	-12.03127	135.56514	-60.77	0	0	0	7.3	1
22/10/2014	3:37:01	-12.031248	135.56517	-13.38	1224	31	0	4.08
22/10/2014	3:41:25	-12.031403	135.565094	-100.05	0	152	0	19.11
22/10/2014	3:42:50	-12.031213	135.565125	10.18	2304	210	0	21.39
22/10/2014	3:45:45	-12.031153	135.565094	29.88	0	29	0	7.48
22/10/2014	3:47:27	-12.031029	135.565048	-16.11	612	241	0	14.67
22/10/2014	3:50:02	-12.031229	135.565216	29.69	3168	338	0	28.78
22/10/2014	3:52:25	-12.031088	135.565216	49.23	5940	196	0	15.68
22/10/2014	3:53:45	-12.030971	135.565125	79.01	1692	15	0	16.35
22/10/2014	3:55:10	-12.031186	135.565109	33.59	3708	250	0	23.97
22/10/2014	3:56:36	-12.031275	135.565216	23.83	1908	337	0	15.28
22/10/2014	3:57:47	-12.031188	135.565186	53.74	3528	178	0	10.21
22/10/2014	3:58:50	-12.030945	135.564972	77.47	216	148	0	35.66
22/10/2014	3:59:54	-12.031087	135.565109	53.64	1332	158	0	21.71
22/10/2014	4:01:02	-12.031287	135.565125	30.07	1836	172	0	22.31
22/10/2014	4:02:05	-12.031189	135.56514	44.49	2124	11	0	11.02
22/10/2014	4:03:30	-12.031337	135.565216	9.32	720	157	0	18.42
22/10/2014	4:04:40	-12.031357	135.565323	1.46	8460	336	0	11.85
22/10/2014	4:05:43	-12.031185	135.565079	28.96	6912	183	0	32.71
22/10/2014	4:07:40	-12.030956	135.565231	104.59	936	126	0	30.36
22/10/2014	4:09:28	-12.031217	135.565231	36.64	2160	157	0	29.02
22/10/2014	4:11:33	-12.031297	135.565247	34.63	756	134	0	9.06
22/10/2014	4:13:17	-12.031875	135.565582	-45.06	2304	317	0	73.88
22/10/2014	4:14:22	-12.031269	135.565338	127.17	2592	317	0	72.42
22/10/2014	4:15:26	-12.031472	135.565277	-41.96	6048	305	0	23.53
22/10/2014	4:16:57	-12.031204	135.56514	24.83	4536	323	0	33.32
22/10/2014	4:18:19	-12.031099	135.565277	24.16	11664	348	0	18.93
22/10/2014	4:20:14	-12.031281	135.56517	17.52	468	225	0	23.34
22/10/2014	4:22:02	-12.030983	135.564987	68.99	2700	134	0	38.65
22/10/2014	4:23:13	-12.031256	135.565247	21.87	1656	171	0	41.49
22/10/2014	4:24:25	-12.031252	135.565201	5.56	1296	46	0	5.02
22/10/2014	4:29:16	-12.031252	135.565201	5.56	1296	46	0	0
22/10/2014	4:30:44	-12.031146	135.565018	74.52	3816	319	0	23.13
22/10/2014	4:31:56	-12.031289	135.565262	19.29	1836	129	0	30.94
22/10/2014	4:35:18	-12.031289	135.565262	19.29	1836	129	0	0
22/10/2014	4:36:46	-12.031281	135.565155	2.37	252	289	0	11.67
22/10/2014	4:40:20	-12.031281	135.565155	2.37	252	289	0	0
22/10/2014	4:41:32	-12.031285	135.565125	-23.26	3564	246	0	3.29
22/10/2014	4:43:03	-12.031392	135.565292	-32.45	2736	141	0	21.71
22/10/2014	4:44:50	-12.031475	135.565125	-80.53	1080	123	0	20.37
22/10/2014	4:46:05	-12.031468	135.565292	-50.94	5832	289	0	18.18
22/10/2014	4:47:55	-12.03132	135.565216	-19.81	2844	315	0	18.42
22/10/2014	4:49:27	-12.031363	135.565201	4.21	2448	332	0	5.05
22/10/2014	4:50:38	-12.031336	135.565155	-4.65	1800	302	0	5.83
22/10/2014	4:51:53	-12.031311	135.565186	3.58	1008	99	0	4.37
22/10/2014	4:53:07	-12.031308	135.565353	22.33	3960	51	0	18.16
22/10/2014	4:54:28	-12.0312	135.565048	26.04	972	140	0	35.28
22/10/2014	4:55:54	-12.031175	135.565079	56.04	1008	332	0	4.37
22/10/2014	4:57:33	-12.031227	135.565079	19.62	3060	325	0	5.78
22/10/2014	4:59:01	-12.031229	135.565079	9.85	2124	311	0	0.22
22/10/2014	5:01:24	-12.031229	135.565079	9.85	2124	311	0	0
22/10/2014	5:03:25	-12.031429	135.565475	-14.44	648	136	0	48.47
22/10/2014	5:05:30	-12.031199	135.56514	34.22	900	325	0	44.51
22/10/2014	5:06:58	-12.031157	135.565094	50.93	540	325	0	6.84
22/10/2014	5:09:43	-12.031288	135.565201	14.84	468	177	0	18.64
22/10/2014	5:12:22	-12.031123	135.56514	53.99	396	90	0	19.51
22/10/2014	5:14:56	-12.031201	135.564941	53.53	5724	288	0	23.32
22/10/2014	5:16:57	-12.031334	135.565262	29.33	0	79	0	37.91
22/10/2014	5:18:00	-12.031268	135.565247	-9.49	3528	131	0	7.52
22/10/2014	5:19:03	-12.031312	135.565109	-10.86	180	289	0	15.79
22/10/2014	5:20:07	-12.0313	135.565216	15.28	324	285	0	11.71
22/10/2014	5:21:22	-12.031384	135.565231	23.11	828	317	0	9.48
22/10/2014	5:22:31	-12.031305	135.565125	-1.85	3024	246	0	14.49
22/10/2014	5:23:42	-12.031495	135.565414	50.84	3240	27	0	37.87
22/10/2014	5:26:07	-12.031495	135.565414	50.84	3240	27	0	0
22/10/2014	5:27:11	-12.031337	135.565201	17.29	1080	322	0	29.07
22/10/2014	5:28:36	-12.031346	135.565155	5.74	1332	120	0	5.1
22/10/2014	5:30:12	-12.031239	135.56514	4.23	1044	91	0	12.01
22/10/2014	5:32:06	-12.031264	135.565109	1.35	2124	287	0	4.37
22/10/2014	5:33:50	-12.031231	135.565125	21.6	19728	291	0	4.06
22/10/2014	5:36:13	-12.031231	135.565125	21.6	19728	291	0	0
22/10/2014	5:37:23	-12.031298	135.56514	52.89	7056	90	0	7.63
22/10/2014	5:39:47	-12.031298	135.56514	52.89	7056	90	0	0
22/10/2014	5:40:57	-12.031332	135.565216	15.16	7668	307	0	9.09
22/10/2014	5:42:56	-12.031247	135.565155	31.56	1692	29	0	11.55
22/10/2014	5:45:19	-12.031247	135.565155	31.56	1692	29	0	0
22/10/2014	5:46:29	-12.031363	135.565292	12.38	5256	94	0	19.71
22/10/2014	5:47:41	-12.031238	135.565063	8.53	4428	244	0	28.52
22/10/2014	5:48:51	-12.03144	135.565323	-30.14	6804	122	0	36.11
22/10/2014	5:50:18	-12.03131	135.565247	8.94	2052	142	0	16.65
22/10/2014	5:51:29	-12.031099	135.565399	30.95	6624	344	0	28.7
22/10/2014	5:53:22	-12.031454	135.565384	-3.01	360	304	0	39.51
22/10/2014	5:55:03	-12.031454	135.565384	-3.01	360	304	0	0
22/10/2014	5:56:24	-12.031406	135.565155	-23.88	0	167	0	25.47
22/10/2014	5:59:33	-12.031439	135.565216	-12.88	2268	235	0	7.58
22/10/2014	6:02:43	-12.031245	135.565231	-13.56	2700	113	0	21.63
22/10/2014	6:04:14	-12.031301	135.565292	-13.77	648	128	0	9.1
22/10/2014	6:06:38	-12.031501	135.565109	54.27	2808	177	0	29.84
22/10/2014	6:08:54	-12.031476	135.564774	42.53	4392	155	0	36.54
22/10/2014	6:10:02	-12.03137	135.564957	50.4	0	26	0	23.13
22/10/2014	6:11:34	-12.031296	135.565063	-27.01	972	348	0	14.16
22/10/2014	6:13:16	-12.031236	135.56514	33.66	2592	75	0	10.71
22/10/2014	6:14:19	-12.031075	135.564911	-39.35	2340	72	0	30.67
22/10/2014	6:15:58	-12.031126	135.565308	10.1	2124	41	0	43.55
22/10/2014	6:17:35	-12.031262	135.565216	-36.76	2232	230	0	18.13
22/10/2014	6:19:01	-12.03115	135.56517	-90.77	792	137	0	13.42
22/10/2014	6:20:04	-12.03127	135.565201	2.3	2160	21	0	13.76
22/10/2014	6:21:06	-12.031375	135.565186	35.12	1980	156	0	11.79
22/10/2014	6:22:20	-12.031477	135.565292	12.68	1404	149	0	16.17
22/10/2014	6:23:39	-12.031328	135.565201	-13.56	2916	132	0	19.3
22/10/2014	6:25:28	-12.031263	135.565155	12.91	2916	28	0	8.79
22/10/2014	6:27:04	-12.031378	135.565231	11.36	1944	26	0	15.23
22/10/2014	6:28:22	-12.031325	135.565231	0.21	864	136	0	5.89
22/10/2014	6:29:57	-12.030925	135.565063	-89.07	0	0	0	48.08
22/10/2014	6:31:23	-12.031404	135.565323	-9.04	972	144	0	60.3
22/10/2014	6:32:28	-12.031476	135.56543	15.84	4392	178	0	14.12
22/10/2014	6:33:32	-12.031365	135.565399	31.4	7704	357	0	12.79
22/10/2014	6:34:37	-12.031148	135.565201	4.69	72	19	0	32.34
22/10/2014	6:35:42	-12.03118	135.565201	23.43	144	244	0	3.56
22/10/2014	6:36:46	-12.031158	135.56514	-0.79	540	244	0	7.07
22/10/2014	6:37:51	-12.031126	135.565155	4.65	576	221	0	3.91
22/10/2014	6:38:55	-12.031174	135.56517	3.01	288	243	0	5.58
22/10/2014	6:40:00	-12.031154	135.56517	18.06	1332	25	0	2.22
22/10/2014	6:41:05	-12.031173	135.565216	5.54	0	0	0	5.43
22/10/2014	6:42:10	-12.031168	135.565186	4.39	864	28	0	3.31
22/10/2014	6:43:15	-12.031142	135.565186	-4.61	1080	40	0	2.89
22/10/2014	6:44:20	-12.031184	135.56517	18.88	1116	229	0	4.98
22/10/2014	6:45:25	-12.031141	135.565201	10.84	936	321	0	5.85
22/10/2014	6:46:30	-12.031194	135.565186	15.35	0	0	0	6.11
22/10/2014	6:47:35	-12.031167	135.56517	13.23	828	282	0	3.47
22/10/2014	6:48:40	-12.031155	135.56517	3.63	612	208	0	1.33
22/10/2014	6:49:45	-12.031152	135.56517	8.18	252	313	0	0.33
22/10/2014	6:50:49	-12.031116	135.565231	17.47	1368	0	0	7.75
22/10/2014	6:51:55	-12.031155	135.565201	6.42	468	324	0	5.43
22/10/2014	6:53:00	-12.031119	135.565201	17.2	1188	265	0	4
22/10/2014	6:54:06	-12.031159	135.565201	8.04	1008	31	0	4.45
22/10/2014	6:55:12	-12.031165	135.565201	11.02	612	329	0	0.67
22/10/2014	6:56:18	-12.031174	135.565201	0.76	396	197	0	1
22/10/2014	6:57:23	-12.031159	135.565216	-1.16	1188	356	0	2.33
22/10/2014	6:58:29	-12.031138	135.565155	13.05	0	0	0	7.03
22/10/2014	6:59:35	-12.031169	135.565186	9.3	144	0	0	4.82
22/10/2014	7:00:41	-12.03118	135.565155	6.38	72	164	0	3.59
22/10/2014	7:01:47	-12.031187	135.56517	12.79	648	184	0	1.81
22/10/2014	7:02:59	-12.031264	135.565201	3.21	828	354	0	9.2
22/10/2014	7:04:04	-12.031094	135.565201	16.06	0	0	0	18.9
22/10/2014	7:05:10	-12.031211	135.565201	-3.05	756	121	0	13.01
22/10/2014	7:06:16	-12.031121	135.565155	19.23	1260	325	0	11.19
22/10/2014	7:07:22	-12.031125	135.56517	8.54	1080	297	0	1.69
22/10/2014	7:08:27	-12.031166	135.565186	1.35	396	326	0	4.88
22/10/2014	7:09:33	-12.031139	135.56517	-2.09	576	200	0	3.47
22/10/2014	7:10:39	-12.03119	135.565201	12.44	1584	171	0	6.6
22/10/2014	7:11:45	-12.03112	135.56517	1.1	648	351	0	8.48
22/10/2014	7:12:51	-12.031147	135.565186	5.76	1800	171	0	3.47
22/10/2014	7:13:57	-12.031174	135.565155	0.37	576	131	0	4.51
22/10/2014	7:15:03	-12.03121	135.565201	-9.72	1080	331	0	6.41
22/10/2014	7:16:09	-12.031204	135.565155	-4.24	972	252	0	5.05
22/10/2014	7:17:15	-12.031131	135.565109	27.06	792	213	0	9.53
22/10/2014	7:18:21	-12.031181	135.565201	1.09	1476	123	0	11.45
22/10/2014	7:19:26	-12.031147	135.565125	6.74	1764	30	0	9.09
22/10/2014	7:20:32	-12.031215	135.565155	-9.1	432	160	0	8.24
22/10/2014	7:21:38	-12.031154	135.56517	0.63	1224	185	0	6.98
22/10/2014	7:22:45	-12.031151	135.565155	22.78	1116	79	0	1.67
22/10/2014	7:23:52	-12.031198	135.565125	-3.47	1656	177	0	6.16
22/10/2014	7:24:59	-12.031165	135.56517	7.41	468	246	0	6.12
22/10/2014	7:26:04	-12.031183	135.565201	-6.14	1080	109	0	3.92
22/10/2014	7:27:11	-12.031277	135.565201	-25.85	1224	298	0	10.45
22/10/2014	7:28:18	-12.031178	135.565155	-8.53	1044	158	0	12.09
22/10/2014	7:29:25	-12.03116	135.565125	2.79	324	234	0	3.83
22/10/2014	7:30:54	-12.031113	135.565079	-18.65	2592	321	0	7.23
22/10/2014	7:32:23	-12.031138	135.565109	-18.23	648	303	0	4.29
22/10/2014	7:33:55	-12.03117	135.565155	-17.97	2088	324	0	6.14
22/10/2014	7:35:55	-12.0311	135.565048	-17.68	0	0	0	14
22/10/2014	7:38:11	-12.03108	135.565353	-17.52	7056	136	0	33.24
22/10/2014	7:41:56	-12.033015	135.569458	1737.34	9252	322	0	495.57
22/10/2014	7:46:56	-12.031304	135.565277	-4.36	1188	36	0	492.89
22/10/2014	7:51:51	-12.031271	135.565109	19.03	720	356	0	18.64
22/10/2014	7:56:02	-12.031351	135.565277	19.27	972	315	0	20.32
22/10/2014	7:59:07	-12.031339	135.565292	-14.4	3420	139	0	2.11
22/10/2014	8:00:11	-12.031227	135.565109	-16.85	2988	158	0	23.48
22/10/2014	8:01:15	-12.031384	135.565308	-22.53	3996	85	0	27.81
22/10/2014	8:02:19	-12.03131	135.56517	0.57	2340	74	0	17.12
22/10/2014	8:03:23	-12.031341	135.565155	28.52	1908	29	0	3.81
22/10/2014	8:04:43	-12.031322	135.565201	0.49	792	69	0	5.43
22/10/2014	8:06:28	-12.031292	135.565018	15.17	1476	54	0	20.18
22/10/2014	8:07:47	-12.03132	135.565201	-12.23	1728	123	0	20.14
22/10/2014	8:08:52	-12.031341	135.565186	1.22	3096	46	0	2.85
22/10/2014	8:09:57	-12.03133	135.565247	-11.15	2700	103	0	6.75
22/10/2014	8:11:38	-12.031241	135.565063	24.58	1188	74	0	22.32
22/10/2014	8:12:57	-12.031222	135.565109	9.04	1224	66	0	5.43
22/10/2014	8:14:57	-12.031339	135.56517	-6.12	1152	255	0	14.6
22/10/2014	8:16:58	-12.031119	135.56517	-22.48	2016	335	0	24.46
22/10/2014	8:19:09	-12.031199	135.565216	-7.57	756	104	0	10.21
22/10/2014	8:21:23	-12.031324	135.565155	-31.74	1584	143	0	15.4
22/10/2014	8:24:01	-12.031124	135.565109	-27.57	0	240	0	22.79
22/10/2014	8:27:14	-12.031383	135.565186	-39.89	2196	56	0	29.99
22/10/2014	8:30:23	-12.031192	135.565155	0.32	648	47	0	21.5
22/10/2014	8:33:17	-12.030942	135.565048	11.03	792	216	0	30.14
22/10/2014	8:35:37	-12.031178	135.565109	27.77	1836	262	0	27.07
22/10/2014	8:36:57	-12.031215	135.565079	18.5	1404	6	0	5.25
22/10/2014	8:38:38	-12.031273	135.565231	-16.21	2880	231	0	17.74
22/10/2014	8:39:42	-12.031223	135.565247	-5.18	2988	349	0	5.83
22/10/2014	8:41:16	-12.03124	135.56517	-15.75	5256	170	0	8.58
22/10/2014	8:42:53	-12.03133	135.565125	13.53	216	114	0	11.14
22/10/2014	8:44:50	-12.031323	135.565079	19.16	2592	324	0	5.06
22/10/2014	8:46:49	-12.031289	135.565369	-9.38	1512	106	0	31.76
22/10/2014	8:48:34	-12.031308	135.565155	16.43	720	209	0	23.37
22/10/2014	8:49:38	-12.031316	135.565094	22.04	1836	112	0	6.69
22/10/2014	8:50:45	-12.031353	135.565704	-67.18	1836	208	0	66.47
22/10/2014	8:52:22	-12.031278	135.565186	-7.77	360	77	0	56.95
22/10/2014	8:53:44	-12.031203	135.56517	6.87	1944	0	0	8.52
22/10/2014	8:54:48	-12.031101	135.564285	145.8	540	207	0	96.91
22/10/2014	8:55:53	-12.031193	135.56517	-3.26	1152	268	0	96.79
22/10/2014	8:56:58	-12.031148	135.56514	-1.69	288	35	0	5.97
22/10/2014	8:58:04	-12.031164	135.565186	5.28	648	261	0	5.31
22/10/2014	8:59:10	-12.031181	135.565155	-4.51	0	0	0	3.87
22/10/2014	9:00:15	-12.031203	135.56517	-8.64	0	123	0	2.94
22/10/2014	9:01:32	-12.031168	135.565201	5.71	1008	169	0	5.15
22/10/2014	9:02:43	-12.031044	135.565201	34.59	2016	34	0	13.79
22/10/2014	9:03:56	-12.03099	135.56517	49.65	4536	278	0	6.89
22/10/2014	9:05:10	-12.031026	135.565155	33.94	3456	89	0	4.32
22/10/2014	9:06:22	-12.031359	135.565323	-17.84	3132	100	0	41.29
22/10/2014	9:07:34	-12.030945	135.56517	31.43	4284	249	0	48.95
22/10/2014	9:08:45	-12.031162	135.565094	14.86	5220	192	0	25.51
22/10/2014	9:11:09	-12.031162	135.565094	14.86	5220	192	0	0
22/10/2014	9:12:22	-12.031167	135.564514	57.88	9432	254	0	63.08
22/10/2014	9:13:34	-12.031191	135.565369	-22.75	6552	63	0	93.02
22/10/2014	9:22:31	-12.031191	135.565369	-22.75	6552	63	0	0
22/10/2014	9:23:50	-12.031199	135.565216	-12.02	2952	117	0	16.66
22/10/2014	9:25:19	-12.031233	135.565247	-21.97	1584	22	0	5.07
22/10/2014	9:59:28	-12.031233	135.565247	-21.97	1584	22	0	0
22/10/2014	10:01:06	-12.031128	135.56514	-31.01	3636	70	0	16.48
22/10/2014	10:03:01	-12.031373	135.565369	-26.97	2628	127	0	36.91
22/10/2014	10:04:53	-12.031438	135.565323	17.95	2736	14	0	8.79
22/10/2014	10:08:32	-12.031438	135.565323	17.95	2736	14	0	0
22/10/2014	10:09:40	-12.031396	135.565323	10.18	0	355	0	4.67
22/10/2014	10:10:51	-12.031346	135.565353	4.44	1764	348	0	6.45
22/10/2014	10:11:58	-12.031528	135.565369	16.7	1476	18	0	20.31
22/10/2014	10:13:12	-12.031528	135.565369	16.7	1476	18	0	0
22/10/2014	10:14:18	-12.031301	135.565216	3.67	32472	338	0	30.23
22/10/2014	10:15:32	-12.031301	135.565216	3.67	32472	338	0	0
22/10/2014	10:16:41	-12.031346	135.565323	14.38	3636	166	0	12.67
22/10/2014	10:18:02	-12.03138	135.565323	11.33	972	148	0	3.78
22/10/2014	10:19:14	-12.03143	135.565201	-8.69	1296	230	0	14.39
22/10/2014	10:26:45	-12.03143	135.565201	-8.69	1296	230	0	0
22/10/2014	10:27:56	-12.031446	135.565353	-78.39	4176	58	0	16.63
22/10/2014	11:00:37	-12.031446	135.565353	-78.39	4176	58	0	0
22/10/2014	11:01:47	-12.031441	135.565109	-81.77	1080	155	0	26.54
22/10/2014	11:03:04	-12.031446	135.565262	4.61	324	299	0	16.65
22/10/2014	11:05:27	-12.031446	135.565262	4.61	324	299	0	0	1
22/10/2014	11:06:44	-12.030833	135.56514	-40.82	2952	355	0	69.44	1
22/10/2014	11:07:56	-12.030833	135.56514	-40.82	2952	355	0	0	1
22/10/2014	11:09:05	-12.031463	135.564972	-26.08	3996	0	0	72.4
22/10/2014	11:10:14	-12.030789	135.565079	-28.61	0	333	0	75.84
22/10/2014	12:03:30	-12.030789	135.565079	-28.61	0	333	0	0
22/10/2014	12:05:42	-12.031129	135.565033	25.23	1512	342	0	38.14	1
22/10/2014	12:08:07	-12.03107	135.564865	-178.78	9036	188	0	19.41	1
22/10/2014	12:13:53	-12.03107	135.564865	-178.78	9036	188	0	0
22/10/2014	12:15:46	-12.032104	135.565674	108.47	3960	245	0	144.78
22/10/2014	12:17:20	-12.03182	135.565414	66.89	1512	162	0	42.39
22/10/2014	12:19:35	-12.031304	135.565094	-36.28	2196	95	0	67.11
22/10/2014	12:42:02	-12.031304	135.565094	-36.28	2196	95	0	0
22/10/2014	12:43:13	-12.033022	135.567596	266.47	7920	120	0	332.46
22/10/2014	12:56:40	-12.033022	135.567596	266.47	7920	120	0	0
22/10/2014	12:58:26	-12.031343	135.565216	16.9	1764	80	0	319.14
22/10/2014	12:59:52	-12.030856	135.565094	95.77	684	112	0	55.75	1
22/10/2014	13:01:26	-12.031131	135.565292	22.31	828	153	0	37.4	1
22/10/2014	13:03:23	-12.031693	135.565369	21.63	4464	132	0	63.05
22/10/2014	13:05:56	-12.031169	135.565186	-32.21	2700	341	0	61.57
22/10/2014	13:08:41	-12.031322	135.565201	-4.14	1440	248	0	17.09	1
22/10/2014	13:11:15	-12.031355	135.565521	11.89	1044	332	0	34.99	1
22/10/2014	13:13:27	-12.031499	135.565231	-21.02	1008	333	0	35.37
22/10/2014	13:14:40	-12.031499	135.565231	-21.02	1008	333	0	0
22/10/2014	13:15:45	-12.031406	135.56514	6.73	612	346	0	14.31
22/10/2014	13:16:49	-12.031363	135.565323	11.16	864	301	0	20.47
22/10/2014	13:17:54	-12.031489	135.565155	7.65	2844	195	0	23.02
22/10/2014	13:18:59	-12.031473	135.565369	18.07	828	21	0	23.34
22/10/2014	13:20:03	-12.031479	135.565201	-3.58	3744	291	0	18.28
22/10/2014	13:21:08	-12.031417	135.565414	31.09	0	142	0	24.17
22/10/2014	13:22:21	-12.031417	135.565414	31.09	0	142	0	0
22/10/2014	13:23:31	-12.031359	135.565308	13.27	1260	306	0	13.21
22/10/2014	13:25:03	-12.031466	135.565521	32.78	15300	151	0	26.04
22/10/2014	13:26:08	-12.031388	135.565338	13.45	2952	288	0	21.71
22/10/2014	13:27:12	-12.031363	135.565369	17.58	3852	76	0	4.37
22/10/2014	13:28:26	-12.031491	135.565536	8.14	2340	337	0	23.07
22/10/2014	13:29:31	-12.031426	135.565475	14.82	0	241	0	9.81
22/10/2014	13:30:40	-12.031503	135.565552	19.93	2412	103	0	11.98
22/10/2014	13:32:07	-12.031483	135.565582	31.41	1548	346	0	3.95
22/10/2014	13:33:37	-12.031497	135.56546	6.79	504	262	0	13.36
22/10/2014	13:34:57	-12.031393	135.56543	25.03	0	111	0	12.02
22/10/2014	13:36:04	-12.031412	135.565506	22.34	0	291	0	8.53
22/10/2014	13:37:08	-12.031407	135.565521	16.91	2412	328	0	1.72
22/10/2014	13:38:16	-12.031418	135.565338	7.68	0	102	0	19.94
22/10/2014	13:39:20	-12.031451	135.565613	16.18	576	297	0	30.13
22/10/2014	13:40:27	-12.031466	135.565445	8.27	576	274	0	18.35
22/10/2014	13:41:34	-12.031314	135.56514	3.68	2844	218	0	37.23
22/10/2014	13:43:35	-12.031543	135.565033	53.75	4284	256	0	28
22/10/2014	13:45:07	-12.031384	135.565338	-8.06	1872	246	0	37.59
22/10/2014	13:46:54	-12.031526	135.565155	6.86	2556	105	0	25.4
22/10/2014	13:48:43	-12.031575	135.565125	-57.85	21132	33	0	6.35
22/10/2014	13:52:46	-12.031457	135.565155	-34.59	1512	242	0	13.52
22/10/2014	13:56:14	-12.031457	135.565155	-34.59	1512	242	0	0
22/10/2014	13:57:29	-12.031461	135.565231	4.09	2016	71	0	8.28
22/10/2014	14:00:37	-12.031481	135.565292	-87.52	5076	71	0	7	1
22/10/2014	14:05:25	-12.031416	135.565247	-3.96	1188	226	0	8.73	1
22/10/2014	14:10:18	-12.031447	135.565186	-14.29	108	263	0	7.48
22/10/2014	14:15:02	-12.031482	135.565231	-17.42	1116	185	0	6.25
22/10/2014	14:18:47	-12.031414	135.565216	32.13	2376	322	0	7.74
22/10/2014	14:19:58	-12.031328	135.565262	-28.44	1908	46	0	10.79
22/10/2014	14:21:07	-12.031549	135.565201	9.96	2844	199	0	25.45
22/10/2014	14:22:29	-12.031575	135.565231	17.81	1116	220	0	4.36
22/10/2014	14:24:44	-12.031439	135.565231	-17.41	720	17	0	15.12
22/10/2014	14:27:08	-12.031226	135.565079	-33.31	5220	77	0	28.88
22/10/2014	14:29:22	-12.031317	135.565491	1.64	1116	275	0	45.93
22/10/2014	14:46:57	-12.031317	135.565491	1.64	1116	275	0	0
22/10/2014	14:49:11	-12.031338	135.565308	6.7	324	97	0	20.04
22/10/2014	14:50:17	-12.031382	135.56514	33.38	8568	184	0	18.91
22/10/2014	14:51:22	-12.031354	135.565186	-8.89	0	140	0	5.89
22/10/2014	14:52:28	-12.031513	135.564713	47.4	4500	260	0	54.39
22/10/2014	14:53:34	-12.031303	135.564804	-2.23	0	351	0	25.36
22/10/2014	14:54:38	-12.031477	135.565033	9.15	5364	140	0	31.54
22/10/2014	14:55:47	-12.031337	135.565094	-24.61	1044	258	0	16.92
22/10/2014	14:57:00	-12.031337	135.565094	-24.61	1044	258	0	0
22/10/2014	14:58:04	-12.030933	135.565063	53.24	1440	345	0	45.05
22/10/2014	14:59:09	-12.031545	135.565201	-38.02	0	347	0	69.69
22/10/2014	15:00:16	-12.031321	135.565353	21.68	0	218	0	29.89
22/10/2014	15:01:25	-12.031241	135.565399	39.04	0	17	0	10.21
22/10/2014	15:02:31	-12.031442	135.565186	1.37	3528	16	0	32.19
22/10/2014	15:04:56	-12.031442	135.565186	1.37	3528	16	0	0
22/10/2014	15:06:02	-12.031311	135.565323	49.58	2304	137	0	20.84
22/10/2014	15:07:18	-12.03136	135.565399	16.37	1836	5	0	9.9
22/10/2014	15:08:52	-12.031215	135.565247	3.9	6840	18	0	23.09
22/10/2014	15:10:00	-12.030832	135.56459	-38.1	30276	70	0	83.18
22/10/2014	15:11:14	-12.031487	135.565094	-70.82	1800	203	0	91.15
22/10/2014	15:12:24	-12.031534	135.565399	12.32	0	235	0	33.58
22/10/2014	15:16:08	-12.031488	135.565186	-30.94	792	253	0	23.72
22/10/2014	15:19:22	-12.031478	135.565094	39.14	11376	246	0	10.07
22/10/2014	15:20:28	-12.031557	135.56485	-15.37	5796	262	0	27.95
22/10/2014	15:21:34	-12.031546	135.565002	-2.81	1764	63	0	16.58
22/10/2014	15:22:40	-12.031505	135.565063	13.81	432	333	0	8.05
22/10/2014	15:23:45	-12.03144	135.565079	25.77	684	79	0	7.43
22/10/2014	15:24:50	-12.031667	135.564957	-35.96	0	342	0	28.52
22/10/2014	15:25:54	-12.031465	135.565033	14.33	1620	13	0	23.93	1
22/10/2014	15:27:00	-12.031532	135.564972	-0.02	0	19	0	9.98	1
22/10/2014	15:28:09	-12.031399	135.565018	5.08	0	10	0	15.61
22/10/2014	15:29:15	-12.031497	135.564957	7.06	756	252	0	12.76
22/10/2014	15:30:23	-12.031491	135.564987	-21.19	0	12	0	3.33
22/10/2014	15:31:34	-12.031512	135.565002	0.11	1908	195	0	2.85
22/10/2014	15:32:39	-12.031419	135.565247	24.56	5328	302	0	28.58
22/10/2014	15:33:45	-12.031518	135.56488	-3.19	2988	250	0	41.4
22/10/2014	15:34:49	-12.031586	135.564941	1.54	2052	210	0	10.06
22/10/2014	15:35:56	-12.031507	135.56517	9.58	0	195	0	26.41
22/10/2014	15:37:03	-12.031487	135.565125	3.82	1728	0	0	5.38
22/10/2014	15:38:08	-12.031517	135.565033	3.55	684	348	0	10.55
22/10/2014	15:39:14	-12.031471	135.565186	11.26	1296	222	0	17.41
22/10/2014	15:40:20	-12.031488	135.565018	-1.47	576	238	0	18.37
22/10/2014	15:41:26	-12.031501	135.565079	9.54	504	225	0	6.79
22/10/2014	15:42:32	-12.031507	135.565063	0.69	0	0	0	1.86
22/10/2014	15:43:38	-12.031542	135.564987	-5.29	1332	255	0	9.14
22/10/2014	15:44:44	-12.031537	135.565079	2.89	1008	38	0	10.02
22/10/2014	15:45:50	-12.03153	135.565094	-0.34	1116	251	0	1.81
22/10/2014	15:46:58	-12.031629	135.56517	11.5	0	50	0	13.77
22/10/2014	15:48:11	-12.031629	135.56517	11.5	0	50	0	0
22/10/2014	15:49:22	-12.031511	135.565598	19.79	4572	211	0	48.36
22/10/2014	15:50:31	-12.031218	135.56572	41.51	0	256	0	35.18
22/10/2014	15:53:21	-12.031465	135.565247	6.82	1944	334	0	58.31
22/10/2014	15:55:33	-12.031417	135.565079	28.75	3456	157	0	19.03
22/10/2014	15:56:38	-12.031445	135.565033	10.68	1836	279	0	5.89
22/10/2014	15:57:43	-12.031425	135.56514	2.83	5652	184	0	11.85
22/10/2014	15:58:48	-12.031502	135.564957	-11.06	2412	270	0	21.67
22/10/2014	16:00:15	-12.031284	135.565552	23.96	324	286	0	69.1
22/10/2014	16:01:32	-12.031582	135.56514	7.27	1728	326	0	55.73
22/10/2014	16:02:45	-12.031467	135.565155	25.95	1440	121	0	12.89
22/10/2014	16:03:51	-12.031471	135.565094	25.63	3780	303	0	6.65
22/10/2014	16:08:03	-12.031471	135.565094	25.63	3780	303	0	0
22/10/2014	16:10:33	-12.031432	135.56517	8.52	720	322	0	9.33
22/10/2014	16:12:18	-12.031352	135.565033	55.32	6480	358	0	17.35
22/10/2014	16:14:28	-12.031497	135.565033	9.81	1512	47	0	16.12
22/10/2014	16:15:34	-12.031498	135.565048	-1.9	1152	25	0	1.64
22/10/2014	16:16:41	-12.031477	135.565048	5.1	648	70	0	2.34
22/10/2014	16:17:47	-12.03151	135.565033	3.1	864	147	0	4.02
22/10/2014	16:19:06	-12.031382	135.56517	30.73	1368	338	0	20.6
22/10/2014	16:20:40	-12.031491	135.565048	11.92	792	135	0	17.97
22/10/2014	16:21:48	-12.03169	135.565079	10.86	0	301	0	22.38
22/10/2014	16:22:54	-12.031516	135.565109	10.42	0	197	0	19.62
22/10/2014	16:24:00	-12.031548	135.565018	3.45	4032	239	0	10.52
22/10/2014	16:25:06	-12.031403	135.565155	28.22	576	247	0	21.95
22/10/2014	16:29:58	-12.031403	135.565155	28.22	576	247	0	0	1
22/10/2014	16:31:37	-12.031672	135.565216	-6.45	1188	141	0	30.64	1
22/10/2014	16:32:44	-12.032144	135.565338	2.12	4716	77	0	54.14
22/10/2014	16:33:50	-12.032213	135.565826	20.67	2124	359	0	53.62
22/10/2014	16:34:55	-12.031918	135.565384	29.93	5832	285	0	58.19
22/10/2014	16:36:00	-12.031431	135.565155	12.77	4248	232	0	59.6
22/10/2014	16:37:04	-12.031479	135.565079	26.34	1260	83	0	9.84	1
22/10/2014	16:38:08	-12.031218	135.56514	57.35	1620	338	0	29.77	1
22/10/2014	16:39:26	-12.031452	135.565018	-9.05	1404	202	0	29.21
22/10/2014	16:40:56	-12.031368	135.565109	32.98	1296	203	0	13.61
22/10/2014	16:42:00	-12.03126	135.565033	68.27	0	80	0	14.58
22/10/2014	16:43:47	-12.031401	135.56514	38.01	468	359	0	19.52
22/10/2014	16:45:17	-12.031433	135.565125	28.75	468	54	0	3.91
22/10/2014	16:46:49	-12.031434	135.565063	29.62	1188	229	0	6.74
22/10/2014	16:49:49	-12.03169	135.565125	-87.3	1548	135	0	29.25
22/10/2014	16:53:16	-12.031207	135.565079	105.67	2844	11	0	53.94
22/10/2014	16:56:36	-12.031438	135.565201	15.18	792	206	0	28.91	1
22/10/2014	16:57:47	-12.03147	135.56514	13.93	1584	240	0	7.53	1
22/10/2014	16:59:01	-12.03141	135.564987	1.38	612	268	0	17.93
22/10/2014	17:00:44	-12.031439	135.565063	7.75	540	129	0	8.87
22/10/2014	17:01:54	-12.031438	135.565125	18.75	900	276	0	6.74
22/10/2014	17:03:04	-12.031438	135.565079	11.83	828	331	0	5
22/10/2014	17:04:16	-12.031446	135.565094	15.51	1296	266	0	1.86
22/10/2014	17:05:28	-12.031443	135.565079	14.13	684	115	0	1.67
22/10/2014	17:06:39	-12.031434	135.565063	19.99	1512	256	0	2.01
22/10/2014	17:07:49	-12.031431	135.565094	16.21	684	131	0	3.39
22/10/2014	17:08:58	-12.031413	135.565048	14.64	864	304	0	5.39
22/10/2014	17:10:10	-12.03143	135.565018	13.74	72	222	0	3.77
22/10/2014	17:11:21	-12.031412	135.565033	28.54	1044	304	0	2.58
22/10/2014	17:12:36	-12.031441	135.565048	8.33	5004	109	0	3.61
22/10/2014	17:13:48	-12.031447	135.565109	22.23	1512	248	0	6.67
22/10/2014	17:14:59	-12.031437	135.565109	21.15	2196	167	0	1.11
22/10/2014	17:16:11	-12.03144	135.565094	15.95	540	302	0	1.67
22/10/2014	17:17:22	-12.031424	135.565079	24.69	1512	311	0	2.41
22/10/2014	17:18:34	-12.031443	135.565094	15.2	540	273	0	2.67
22/10/2014	17:19:46	-12.031444	135.565109	29.24	1620	122	0	1.64
22/10/2014	17:21:45	-12.031397	135.565079	40.18	648	73	0	6.16
22/10/2014	17:23:40	-12.031389	135.565109	33.07	288	274	0	3.38
22/10/2014	17:26:17	-12.031369	135.564926	-0.75	1008	90	0	20.03
22/10/2014	17:28:45	-12.031439	135.565201	21.92	2088	54	0	30.9
22/10/2014	17:31:11	-12.031439	135.565201	21.92	2088	54	0	0
22/10/2014	17:32:19	-12.031425	135.565002	10.08	0	250	0	21.7
22/10/2014	17:33:23	-12.031682	135.565048	7.94	8820	281	0	29.01
22/10/2014	17:34:27	-12.031467	135.565002	10.73	1656	311	0	24.42
22/10/2014	17:35:31	-12.031417	135.565002	-1.3	1224	65	0	5.56
22/10/2014	17:36:59	-12.031456	135.564957	15.51	1800	243	0	6.54
22/10/2014	17:38:27	-12.03139	135.565018	17.18	2916	99	0	9.89
22/10/2014	17:40:19	-12.031466	135.565094	24.48	2376	273	0	11.82
22/10/2014	17:41:56	-12.031383	135.564865	-9.3	3312	313	0	26.56
22/10/2014	17:44:23	-12.031426	135.56514	7.5	900	93	0	30.29
22/10/2014	17:46:44	-12.031438	135.565063	8.52	0	132	0	8.48
22/10/2014	17:47:48	-12.031489	135.564957	5.44	576	142	0	12.85
22/10/2014	17:48:52	-12.031425	135.564926	10.82	2592	273	0	7.87
22/10/2014	17:49:57	-12.031386	135.56514	-6.65	2016	229	0	23.67
22/10/2014	17:51:01	-12.031495	135.564819	7.81	5184	69	0	36.95
22/10/2014	17:52:05	-12.031422	135.564972	20.3	1692	131	0	18.51
22/10/2014	17:53:09	-12.031403	135.564926	11.41	1224	350	0	5.43
22/10/2014	17:54:13	-12.031416	135.564941	-7.63	3888	323	0	2.18
22/10/2014	17:55:18	-12.031427	135.565048	3.41	1476	137	0	11.7
22/10/2014	17:56:22	-12.031431	135.564896	21.54	72	268	0	16.54
22/10/2014	17:57:26	-12.031451	135.564987	15.67	468	82	0	10.14
22/10/2014	17:58:29	-12.031492	135.564987	23.15	1836	275	0	4.56
22/10/2014	17:59:34	-12.031439	135.564941	15.79	0	304	0	7.73
22/10/2014	18:00:37	-12.031455	135.564926	19.89	6336	71	0	2.41
22/10/2014	18:01:46	-12.031425	135.565079	1.15	1476	271	0	16.97
22/10/2014	18:03:11	-12.031456	135.564926	5.15	1476	260	0	16.99	1
22/10/2014	18:04:37	-12.031224	135.565201	3.81	2412	64	0	39.5	1
22/10/2014	18:06:52	-12.031343	135.565414	6.01	9612	284	0	26.68
22/10/2014	18:09:45	-12.031343	135.565414	6.01	9612	284	0	0
22/10/2014	18:12:46	-12.031404	135.564865	30.24	1296	235	0	60.09
22/10/2014	18:15:28	-12.031404	135.564865	30.24	1296	235	0	0
22/10/2014	18:18:08	-12.031342	135.565094	-0.01	720	136	0	25.84
22/10/2014	18:20:28	-12.031353	135.565125	-1.4	1836	80	0	3.59
22/10/2014	18:21:33	-12.031357	135.565155	1.87	684	61	0	3.29
22/10/2014	18:22:41	-12.031393	135.565079	7.48	1296	257	0	9.18
22/10/2014	18:24:00	-12.031366	135.565079	9.02	792	256	0	3
22/10/2014	18:25:23	-12.031358	135.565109	10.99	720	86	0	3.38
22/10/2014	18:26:41	-12.031445	135.565109	-5.56	2016	59	0	9.67
22/10/2014	18:27:53	-12.031421	135.565109	4.4	864	60	0	2.67
22/10/2014	18:29:03	-12.031354	135.565338	-4.18	3636	80	0	25.99
22/10/2014	18:30:14	-12.031339	135.565353	-5.96	3348	3	0	2.33
22/10/2014	18:31:55	-12.031427	135.565018	0.55	504	89	0	37.72
22/10/2014	18:33:56	-12.031455	135.565048	1.46	0	45	0	4.51
22/10/2014	18:36:09	-12.031443	135.564987	-0.33	1584	126	0	6.77
22/10/2014	18:38:01	-12.031389	135.565079	9.37	0	259	0	11.67
22/10/2014	18:39:07	-12.031425	135.565109	4.65	0	250	0	5.16
22/10/2014	18:40:33	-12.03134	135.56517	27.42	1080	145	0	11.55
22/10/2014	18:42:15	-12.031479	135.565048	-9.17	1404	150	0	20.37
22/10/2014	18:44:13	-12.031384	135.565125	15.52	720	53	0	13.48
22/10/2014	18:46:22	-12.031388	135.565125	18.05	540	223	0	0.44
22/10/2014	18:48:51	-12.031394	135.565125	8.93	1080	6	0	0.67
22/10/2014	18:51:54	-12.031404	135.565186	-60.92	2268	299	0	6.73
22/10/2014	18:55:20	-12.031467	135.564896	-40.58	2664	287	0	32.31
22/10/2014	18:58:42	-12.031601	135.564972	-46.15	864	140	0	17.04
22/10/2014	19:01:54	-12.031515	135.564972	-43.17	612	76	0	9.56
22/10/2014	19:04:50	-12.028477	135.567764	1105.49	540	250	0	454.22
22/10/2014	19:07:32	-12.031377	135.565094	10.03	2628	116	0	433.93
22/10/2014	19:09:39	-12.031311	135.56514	46.05	612	228	0	8.88
22/10/2014	19:10:42	-12.031266	135.56517	52.19	0	0	0	5.97
22/10/2014	19:11:47	-12.031241	135.565155	51.8	468	14	0	3.22
22/10/2014	19:12:51	-12.031312	135.56514	22.23	0	256	0	8.06
22/10/2014	19:13:55	-12.031263	135.565155	27.6	0	309	0	5.69
22/10/2014	19:15:01	-12.031207	135.565186	0.08	504	12	0	7.08
22/10/2014	19:17:25	-12.031207	135.565186	0.08	504	12	0	0
22/10/2014	19:18:36	-12.031341	135.565094	35.53	6192	260	0	17.95
22/10/2014	19:19:46	-12.031145	135.565155	-18.94	11628	282	0	22.78
22/10/2014	19:20:58	-12.031145	135.565155	-18.94	11628	282	0	0
22/10/2014	19:22:10	-12.031324	135.565277	30.87	0	0	0	23.92
22/10/2014	19:24:35	-12.031324	135.565277	30.87	0	0	0	0
22/10/2014	19:25:40	-12.031349	135.56517	13.14	0	208	0	11.96
22/10/2014	19:26:45	-12.031332	135.565186	11.29	0	146	0	2.57
22/10/2014	19:27:49	-12.031403	135.56514	5.14	5976	198	0	9.35
22/10/2014	19:28:55	-12.031455	135.565079	8.35	0	261	0	8.8
22/10/2014	19:29:58	-12.031366	135.565048	5.91	1692	323	0	10.45
22/10/2014	19:31:02	-12.031441	135.565079	15.98	0	291	0	9
22/10/2014	19:32:05	-12.031308	135.565033	7.09	2844	325	0	15.61
22/10/2014	19:33:08	-12.031478	135.565109	17.21	2448	210	0	20.63
22/10/2014	19:34:11	-12.031341	135.565048	-0.22	1764	41	0	16.62
22/10/2014	19:35:16	-12.031443	135.565018	11.47	0	327	0	11.8
22/10/2014	19:36:20	-12.031465	135.565033	6.78	0	296	0	2.94
22/10/2014	19:37:27	-12.031399	135.565109	19.93	0	259	0	11.05
22/10/2014	19:38:31	-12.031418	135.565079	-6.08	4536	239	0	3.89	1
22/10/2014	19:39:36	-12.031405	135.565048	1.09	1044	86	0	3.67	1
22/10/2014	19:42:00	-12.031405	135.565048	1.09	1044	86	0	0
22/10/2014	19:43:05	-12.031507	135.564987	5.41	0	37	0	13.14
22/10/2014	19:44:33	-12.031389	135.565048	-1.95	540	287	0	14.7
22/10/2014	19:45:37	-12.031382	135.565186	25.29	2700	281	0	15.03
22/10/2014	19:47:04	-12.031394	135.564972	13.19	936	101	0	23.31
22/10/2014	19:48:18	-12.031455	135.564957	-2.69	1476	135	0	6.98
22/10/2014	19:49:36	-12.031393	135.565018	5.84	1116	202	0	9.57
22/10/2014	19:50:40	-12.03132	135.565155	13.33	0	245	0	16.97
22/10/2014	19:51:44	-12.031389	135.565079	12.52	0	225	0	11.28
22/10/2014	19:52:48	-12.031424	135.565125	4.65	0	186	0	6.34
22/10/2014	19:53:52	-12.031444	135.565094	1.35	0	262	0	4.04
22/10/2014	19:55:03	-12.031444	135.565094	1.35	0	262	0	0
22/10/2014	19:56:08	-12.031372	135.565216	22.5	7992	204	0	15.5
22/10/2014	19:57:11	-12.031463	135.564911	-18.05	7488	282	0	34.68
22/10/2014	19:58:14	-12.031426	135.565048	15.93	1224	32	0	15.46
22/10/2014	19:59:18	-12.03143	135.565125	17.23	0	277	0	8.39
22/10/2014	20:00:22	-12.031437	135.565063	19.85	0	147	0	6.79
22/10/2014	20:01:26	-12.031406	135.565094	13.18	648	245	0	4.82
22/10/2014	20:02:30	-12.031419	135.565063	25.79	0	239	0	3.67
22/10/2014	20:03:34	-12.031422	135.565094	5.88	0	51	0	3.39
22/10/2014	20:04:38	-12.031405	135.565079	6.2	0	3	0	2.5
22/10/2014	20:05:42	-12.031271	135.565094	19.52	1044	100	0	14.99
22/10/2014	20:06:45	-12.031436	135.565262	-22.33	3024	195	0	25.89
22/10/2014	20:07:48	-12.031387	135.565231	9.26	612	45	0	6.41
22/10/2014	20:08:51	-12.031566	135.565186	-7.93	1836	58	0	20.5
22/10/2014	20:09:54	-12.031458	135.565155	4.79	684	191	0	12.47
22/10/2014	20:11:08	-12.031497	135.565109	3.14	1260	83	0	6.62
22/10/2014	20:12:21	-12.031505	135.56514	-0.18	2664	184	0	3.49
22/10/2014	20:13:36	-12.031475	135.56514	-3.82	1332	196	0	3.34
22/10/2014	20:14:40	-12.031468	135.565018	10.67	2340	315	0	13.29
22/10/2014	20:15:43	-12.031407	135.565079	-1.33	5580	262	0	9.49
22/10/2014	20:16:46	-12.031391	135.565033	28.67	3708	283	0	5.31
22/10/2014	20:17:50	-12.031434	135.565002	11.81	0	312	0	5.85
22/10/2014	20:18:53	-12.031335	135.565018	3.16	684	75	0	11.14
22/10/2014	20:19:58	-12.031293	135.565247	22.38	9576	81	0	25.34
22/10/2014	20:21:01	-12.031396	135.56514	1.52	4932	309	0	16.33
22/10/2014	20:22:04	-12.031266	135.565384	38.06	4140	273	0	30.22
22/10/2014	20:23:08	-12.031372	135.565491	14.85	0	102	0	16.56
22/10/2014	20:24:12	-12.031401	135.565063	10.86	0	330	0	46.66
22/10/2014	20:25:32	-12.031332	135.564926	-1.49	1260	22	0	16.76
22/10/2014	20:26:36	-12.031373	135.564987	11.27	0	294	0	8.05
22/10/2014	20:27:42	-12.031308	135.564987	35.4	1656	284	0	7.23
22/10/2014	20:29:07	-12.031324	135.564941	-11.54	4500	281	0	5.31
22/10/2014	20:30:13	-12.03139	135.565048	-33.75	1800	353	0	13.76
22/10/2014	20:31:37	-12.031309	135.56485	-14.14	2448	138	0	23.34
22/10/2014	20:32:42	-12.03135	135.564987	10.69	0	212	0	15.58
22/10/2014	20:33:46	-12.031337	135.565125	14.46	0	271	0	15.08
22/10/2014	20:34:57	-12.031314	135.56517	17.24	2736	165	0	5.52
22/10/2014	20:36:04	-12.03138	135.564957	16.84	1656	207	0	24.3
22/10/2014	20:37:10	-12.031343	135.565033	53.22	3780	276	0	9.23
22/10/2014	20:38:37	-12.031344	135.564911	26.47	3528	263	0	13.27
22/10/2014	20:40:03	-12.031239	135.564789	4.85	5544	8	0	17.67
22/10/2014	20:41:26	-12.031384	135.564758	-1.73	1044	339	0	16.47
22/10/2014	20:42:30	-12.031317	135.564957	13.42	2088	196	0	22.89
22/10/2014	20:43:33	-12.031403	135.565079	36.36	2340	296	0	16.35
22/10/2014	20:44:36	-12.031385	135.565186	52.76	1980	291	0	11.81
22/10/2014	20:45:49	-12.031343	135.564987	12.5	2304	295	0	22.14
22/10/2014	20:46:52	-12.031469	135.564987	19.37	2448	22	0	14.01
22/10/2014	20:47:55	-12.031383	135.565048	21.42	1908	312	0	11.64
22/10/2014	20:49:03	-12.031436	135.565033	-0.98	504	334	0	6.11
22/10/2014	20:50:07	-12.031366	135.565033	19.85	0	159	0	7.78
22/10/2014	20:51:11	-12.031409	135.565033	9.11	0	350	0	4.78
22/10/2014	20:52:14	-12.03128	135.565109	-7.02	2808	81	0	16.55
22/10/2014	20:53:22	-12.031193	135.565231	16.02	3060	76	0	16.42
22/10/2014	20:54:32	-12.031443	135.564987	94.41	864	190	0	38.43
22/10/2014	20:55:43	-12.031503	135.565277	-35.52	0	290	0	32.24
22/10/2014	20:56:47	-12.031289	135.565277	-20.01	1008	295	0	23.8
22/10/2014	20:57:51	-12.031167	135.565186	23.59	0	208	0	16.79
22/10/2014	20:58:54	-12.03117	135.565201	21.91	1836	257	0	1.67
22/10/2014	20:59:59	-12.031287	135.565018	36.75	0	275	0	23.78
22/10/2014	21:01:03	-12.031255	135.565033	32.73	0	219	0	3.91
22/10/2014	21:02:06	-12.031406	135.565018	5.56	0	90	0	16.87
22/10/2014	21:03:09	-12.031334	135.564972	20.04	2016	227	0	9.44
22/10/2014	21:04:13	-12.031346	135.565018	19.97	0	139	0	5.18
22/10/2014	21:05:19	-12.031332	135.56488	33.86	1152	359	0	15.09
22/10/2014	21:06:24	-12.031319	135.565018	18.43	0	215	0	15.08
22/10/2014	21:07:28	-12.031069	135.565048	14.73	0	302	0	27.99
22/10/2014	21:08:32	-12.03122	135.565094	9.9	0	60	0	17.52
22/10/2014	21:09:41	-12.031322	135.565018	27.27	4248	24	0	14.03
22/10/2014	21:10:46	-12.031311	135.565018	20.9	0	25	0	1.22
22/10/2014	21:11:49	-12.031319	135.565018	23.5	1584	123	0	0.89
22/10/2014	21:13:03	-12.031237	135.565094	38.39	576	175	0	12.31
22/10/2014	21:14:07	-12.031351	135.565063	22.21	360	295	0	13.12
22/10/2014	21:15:14	-12.03125	135.565048	29.71	0	21	0	11.35
22/10/2014	21:16:17	-12.031123	135.565353	45.12	3384	192	0	36.05
22/10/2014	21:17:25	-12.031188	135.564896	26.76	468	216	0	50.22
22/10/2014	21:18:35	-12.031382	135.565323	82.35	2052	55	0	51.2
22/10/2014	21:19:48	-12.031333	135.565216	67.17	720	66	0	12.85
22/10/2014	21:21:23	-12.031193	135.565308	-3.61	4896	33	0	18.51
22/10/2014	21:23:50	-12.031527	135.565414	36.72	576	50	0	38.89
22/10/2014	21:26:17	-12.031605	135.565567	69.13	1080	177	0	18.76
22/10/2014	21:28:31	-12.031382	135.565048	17.69	0	257	0	61.65
22/10/2014	21:29:34	-12.0314	135.564896	18.43	2592	358	0	16.65
22/10/2014	21:34:41	-12.0314	135.564896	18.43	2592	358	0	0
22/10/2014	21:40:25	-12.031408	135.565308	6.42	288	73	0	44.81
22/10/2014	21:46:43	-12.031396	135.565475	13.63	216	198	0	18.21
22/10/2014	21:51:29	-12.031485	135.565292	24.75	1116	237	0	22.23	1
22/10/2014	21:56:23	-12.031786	135.564529	91.2	8316	243	0	89.47	1
22/10/2014	22:00:26	-12.031734	135.564911	49.93	7632	231	0	41.94
22/10/2014	22:04:22	-12.03191	135.564789	73.86	648	199	0	23.64	1
22/10/2014	22:10:22	-12.031199	135.565338	29.68	1440	327	0	99.07	1
22/10/2014	22:16:24	-12.031297	135.565201	16.01	2412	354	0	18.46
22/10/2014	22:21:28	-12.03136	135.565079	23.28	684	42	0	15
22/10/2014	22:25:20	-12.031336	135.565079	30.23	936	245	0	2.67
22/10/2014	22:29:01	-12.031297	135.565079	24.31	792	42	-4	4.34	1
22/10/2014	22:32:55	-12.031328	135.565002	19.96	252	297	-2	0	1
22/10/2014	22:36:31	-12.031303	135.565063	14.88	1332	69	0	7.19	1
22/10/2014	22:40:19	-12.031364	135.565002	18.2	1908	280	0	9.49
22/10/2014	22:44:46	-12.031299	135.564819	-11.72	216	162	0	21.17
22/10/2014	22:48:35	-12.031301	135.565033	16.59	972	139	0	23.27
22/10/2014	22:51:42	-12.031094	135.565231	38.22	792	175	0	31.52
22/10/2014	22:52:55	-12.031338	135.564972	14.18	6012	203	0	39.11
22/10/2014	22:55:29	-12.031335	135.564957	26.09	2016	58	0	1.67
22/10/2014	22:58:26	-12.031322	135.565033	21.42	1188	161	0	8.39
22/10/2014	22:59:29	-12.031361	135.565002	9.13	288	36	0	5.49
22/10/2014	23:00:32	-12.031326	135.565002	10.53	1296	93	0	3.89
22/10/2014	23:01:38	-12.031304	135.565048	0.23	0	341	0	5.57
22/10/2014	23:02:41	-12.031348	135.565002	19.32	432	184	0	7
22/10/2014	23:03:48	-12.031363	135.565033	1.81	0	149	0	3.76
22/10/2014	23:04:51	-12.031303	135.564957	15.89	36	106	0	10.62
22/10/2014	23:05:56	-12.031303	135.565002	10.35	648	131	0	4.89
22/10/2014	23:07:01	-12.031347	135.565018	2.04	2016	318	0	5.19
22/10/2014	23:08:04	-12.031337	135.565033	5.62	1044	44	0	1.97
22/10/2014	23:09:09	-12.031307	135.564987	15.63	0	297	0	6.01
22/10/2014	23:10:15	-12.031356	135.565033	21.75	0	33	0	7.4
22/10/2014	23:11:19	-12.031339	135.564987	14.31	252	244	0	5.35
22/10/2014	23:12:25	-12.031354	135.565002	22.59	1440	112	0	2.33
22/10/2014	23:13:30	-12.03141	135.565094	-5.09	144	145	0	11.78
22/10/2014	23:14:40	-12.031281	135.56485	-9.02	684	323	0	30.16
22/10/2014	23:15:48	-12.031266	135.564957	15.59	1116	166	0	11.76
22/10/2014	23:16:52	-12.031289	135.565002	-15.81	540	238	0	5.52
22/10/2014	23:18:00	-12.031325	135.565002	14.61	1008	132	0	4
22/10/2014	23:19:03	-12.031356	135.564941	9.41	1728	0	0	7.48
22/10/2014	23:20:06	-12.031342	135.565018	6.29	4572	131	0	8.52
22/10/2014	23:21:09	-12.031222	135.565033	23.86	2340	124	0	13.44
22/10/2014	23:22:12	-12.031378	135.564957	2.4	2376	161	0	19.21
22/10/2014	23:23:17	-12.031365	135.565018	12.72	1260	158	0	6.79
22/10/2014	23:24:22	-12.031366	135.565018	8.19	2592	126	0	0.11
22/10/2014	23:25:27	-12.031407	135.565063	10.91	2628	259	0	6.69
22/10/2014	23:26:39	-12.031337	135.565002	22.57	1044	110	0	10.23
22/10/2014	23:27:44	-12.031281	135.564957	16.03	504	162	0	7.92
22/10/2014	23:28:49	-12.031274	135.564972	-7.68	180	78	0	1.81
22/10/2014	23:29:54	-12.031322	135.564987	11.33	252	165	0	5.58
22/10/2014	23:31:03	-12.031363	135.565048	14.8	540	112	0	8.05
22/10/2014	23:32:29	-12.031366	135.565048	5.21	684	24	0	0.33
22/10/2014	23:33:52	-12.031336	135.565018	12.96	216	60	0	4.67
22/10/2014	23:34:59	-12.031369	135.565018	17.51	0	288	0	3.67
22/10/2014	23:36:08	-12.031445	135.565094	13.07	0	266	0	11.82
22/10/2014	23:37:32	-12.031353	135.565018	16.27	720	335	0	13.15
22/10/2014	23:38:38	-12.031269	135.564926	11.04	2412	142	0	13.69
22/10/2014	23:39:41	-12.031415	135.565109	-8.69	756	89	0	25.68
22/10/2014	23:40:46	-12.031374	135.565048	1.53	1548	318	0	8.05
22/10/2014	23:41:53	-12.031298	135.564957	5.87	0	130	0	13.01
22/10/2014	23:42:56	-12.031425	135.565033	3.86	5904	118	0	16.36
22/10/2014	23:44:13	-12.031378	135.565033	3.06	252	286	0	5.23
22/10/2014	23:45:42	-12.031342	135.565002	-4.6	864	207	0	5.23
22/10/2014	23:46:46	-12.031323	135.565048	7.19	1872	133	0	5.43
22/10/2014	23:47:49	-12.031422	135.565048	6.34	5148	148	0	11.01
22/10/2014	23:48:52	-12.031337	135.565048	3.6	3600	65	0	9.45
22/10/2014	23:49:55	-12.031412	135.565048	18.79	1008	110	0	8.34
22/10/2014	23:50:58	-12.031369	135.56514	-12.11	2664	137	0	11.09
22/10/2014	23:52:01	-12.031324	135.564972	16.51	5976	119	0	18.94
22/10/2014	23:53:04	-12.031348	135.565018	-1.75	5148	123	0	5.67
22/10/2014	23:54:09	-12.031295	135.564987	-0.88	1224	164	0	6.79
22/10/2014	23:55:14	-12.031335	135.565033	20.64	1692	81	0	6.69
22/10/2014	23:56:19	-12.031411	135.56514	9.14	180	80	0	14.38
22/10/2014	23:57:24	-12.031341	135.565079	11.84	1512	282	0	10.23
22/10/2014	23:58:29	-12.031306	135.565002	20.98	1008	134	0	9.23
22/10/2014	23:59:33	-12.031322	135.564926	19.17	1224	302	0	8.45
23/10/2014	0:00:37	-12.031325	135.565002	13.58	0	0	0	8.27
23/10/2014	0:01:42	-12.031314	135.565002	23.07	0	134	0	1.22
23/10/2014	0:02:45	-12.031308	135.565018	22.51	0	2	0	1.86
23/10/2014	0:03:49	-12.031354	135.565063	7.24	0	294	0	7.08
23/10/2014	0:04:53	-12.03131	135.564987	17.49	0	0	0	9.6
23/10/2014	0:05:57	-12.031339	135.565033	7.4	288	296	0	5.95
23/10/2014	0:07:01	-12.031301	135.564972	9.09	180	274	0	7.87
23/10/2014	0:08:04	-12.031326	135.564987	29.1	0	1	0	3.22
23/10/2014	0:09:07	-12.031304	135.564987	16.89	900	8	0	2.45
23/10/2014	0:10:11	-12.03134	135.565033	15.52	1440	263	0	6.41
23/10/2014	0:11:14	-12.031324	135.564972	11.5	180	39	0	6.87
23/10/2014	0:12:18	-12.031294	135.565018	5.78	396	24	0	6.01
23/10/2014	0:13:22	-12.031313	135.565063	17.87	900	114	0	5.33
23/10/2014	0:14:26	-12.031315	135.565048	13.54	0	0	0	1.65
23/10/2014	0:15:30	-12.031326	135.564987	13.45	828	336	0	6.75
23/10/2014	0:16:34	-12.031307	135.564987	22.17	324	101	0	2.11
23/10/2014	0:17:38	-12.031351	135.565079	-6.16	1332	95	0	11.14
23/10/2014	0:18:41	-12.031334	135.565063	7.38	792	112	0	2.57
23/10/2014	0:19:44	-12.031314	135.565018	17.86	792	76	0	5.38
23/10/2014	0:20:48	-12.031343	135.565094	8.08	504	93	0	8.87
23/10/2014	0:21:52	-12.031327	135.565033	16.31	1080	97	0	6.87
23/10/2014	0:22:56	-12.031371	135.565079	0.48	900	107	0	7
23/10/2014	0:24:00	-12.031342	135.565033	11.16	1116	123	0	5.95
23/10/2014	0:25:06	-12.031335	135.565048	7.65	0	98	0	1.81
23/10/2014	0:26:29	-12.031327	135.565048	8.89	612	287	0	0.89
23/10/2014	0:27:51	-12.03132	135.565048	-0.76	360	251	0	0.78
23/10/2014	0:29:10	-12.031329	135.565002	11.53	396	126	0	5.1
23/10/2014	0:30:23	-12.03136	135.565125	6.85	180	315	0	13.81
23/10/2014	0:31:39	-12.031308	135.564957	18.41	252	89	0	19.16
23/10/2014	0:33:02	-12.031325	135.565002	5.84	504	182	0	5.25
23/10/2014	0:34:17	-12.031307	135.564972	21.49	648	24	0	3.83
23/10/2014	0:35:20	-12.031341	135.565002	16.38	0	0	0	4.99
23/10/2014	0:36:22	-12.031328	135.564987	11.96	612	270	0	2.18
23/10/2014	0:37:26	-12.031304	135.564987	6.2	0	176	0	2.67
23/10/2014	0:38:30	-12.031369	135.564972	16.37	0	147	0	7.41
23/10/2014	0:39:34	-12.031393	135.564957	16.3	0	88	0	3.13
23/10/2014	0:40:38	-12.031333	135.565018	14.53	0	83	0	9.41
23/10/2014	0:41:40	-12.031415	135.564987	15.18	1296	39	0	9.72
23/10/2014	0:42:42	-12.03132	135.565063	18.42	1476	37	0	13.41
23/10/2014	0:43:46	-12.031356	135.564957	19.48	0	203	0	12.2
23/10/2014	0:44:50	-12.031364	135.564987	12.71	0	55	0	3.38
23/10/2014	0:45:52	-12.031413	135.564987	5.92	1116	106	0	5.45
23/10/2014	0:46:56	-12.031363	135.564957	18.89	0	203	0	6.45
23/10/2014	0:47:59	-12.031356	135.564987	20.63	2016	140	0	3.35
23/10/2014	0:49:01	-12.031285	135.565063	24.12	1332	74	0	11.43
23/10/2014	0:50:04	-12.031321	135.565033	14.72	0	32	0	5.16
23/10/2014	0:51:08	-12.031377	135.564987	14.04	0	202	0	7.99
23/10/2014	0:52:12	-12.031316	135.565048	21.16	0	149	0	9.49
23/10/2014	0:53:15	-12.031347	135.565033	14.84	720	76	0	3.81
23/10/2014	0:54:19	-12.031335	135.565033	17.82	0	152	0	1.33
23/10/2014	0:55:22	-12.03132	135.565033	18.38	0	199	0	1.67
23/10/2014	0:56:25	-12.031321	135.565002	9.17	684	195	0	3.37
23/10/2014	0:57:29	-12.031319	135.565033	15.28	0	158	0	3.38
23/10/2014	0:58:33	-12.031265	135.565079	17.39	0	50	0	7.82
23/10/2014	0:59:36	-12.031375	135.565018	21.27	1224	182	0	13.91
23/10/2014	1:00:39	-12.031345	135.565002	14.08	1404	209	0	3.76
23/10/2014	1:01:43	-12.031345	135.565002	24.5	0	56	0	0
23/10/2014	1:02:48	-12.031365	135.564957	11.55	0	352	0	5.38
23/10/2014	1:03:51	-12.031323	135.565033	17.15	432	198	0	9.49
23/10/2014	1:04:55	-12.03133	135.565018	14.16	0	116	0	1.81
23/10/2014	1:06:00	-12.031306	135.565033	22.34	1908	20	0	3.13
23/10/2014	1:07:04	-12.031463	135.564957	2.7	0	59	0	19.32
23/10/2014	1:08:08	-12.031782	135.564987	20.34	0	49	0	35.62
23/10/2014	1:09:20	-12.031198	135.565323	30.17	2340	292	0	74.51
23/10/2014	1:10:27	-12.031072	135.564758	162.2	828	93	0	63.02
23/10/2014	1:11:34	-12.031287	135.565186	-0.1	1044	61	0	52.33
23/10/2014	1:12:55	-12.031327	135.565308	32.75	1836	315	0	13.99
23/10/2014	1:14:13	-12.031288	135.565292	17.85	576	113	0	4.67
23/10/2014	1:15:33	-12.031322	135.565308	3.69	612	263	0	4.16
23/10/2014	1:16:51	-12.031344	135.565338	-7.85	2124	339	0	4.08
23/10/2014	1:18:08	-12.03136	135.565308	4.05	1908	177	0	3.72
23/10/2014	1:19:18	-12.031259	135.565323	33.87	1764	314	0	11.35
23/10/2014	1:20:21	-12.03123	135.565384	29.24	3456	212	0	7.38
23/10/2014	1:21:24	-12.031639	135.56546	25.24	1620	63	0	46.22
23/10/2014	1:22:28	-12.031351	135.565369	32.09	0	347	0	33.52
23/10/2014	1:23:30	-12.031239	135.565369	-4.24	1476	235	0	12.45
23/10/2014	1:24:35	-12.031264	135.56517	11.21	0	279	0	21.82
23/10/2014	1:25:43	-12.031255	135.565323	36.6	7452	252	0	16.67
23/10/2014	1:26:50	-12.031296	135.565125	8.65	3456	316	0	22.01
23/10/2014	1:28:01	-12.031296	135.565125	8.65	3456	316	0	0
23/10/2014	1:29:04	-12.03133	135.565079	24.45	1332	47	0	6.27
23/10/2014	1:30:07	-12.031339	135.564941	29.95	0	24	0	15.04
23/10/2014	1:31:10	-12.031324	135.565048	21.78	1296	133	0	11.76
23/10/2014	1:32:14	-12.031371	135.565094	23.84	2304	144	0	7.23
23/10/2014	1:33:21	-12.031351	135.565338	35.73	2700	63	0	26.63
23/10/2014	1:34:27	-12.031124	135.565216	43.83	5148	313	0	28.52
23/10/2014	1:35:30	-12.031328	135.565353	-26.86	2376	285	0	27.14
23/10/2014	1:41:08	-12.031328	135.565353	-26.86	2376	285	0	0
23/10/2014	1:43:33	-12.031365	135.565262	-11.95	1260	146	0	10.72
23/10/2014	2:13:02	-12.031365	135.565262	-11.95	1260	146	0	0
23/10/2014	2:14:21	-12.031235	135.565247	-16.35	432	266	0	14.55
23/10/2014	2:16:36	-12.031276	135.565399	37.42	0	0	0	17.15
23/10/2014	2:34:27	-12.031276	135.565399	37.42	0	0	0	0
23/10/2014	2:35:41	-12.03124	135.564865	32.95	2592	295	0	58.21
23/10/2014	2:36:46	-12.031436	135.564941	6.57	864	80	0	23.31
23/10/2014	2:37:51	-12.031344	135.56517	14.65	4788	26	0	26.92
23/10/2014	2:38:56	-12.031338	135.565277	18.74	1188	0	0	11.66
23/10/2014	2:39:59	-12.031058	135.565338	55.88	3348	12	0	31.83
23/10/2014	2:41:16	-12.031245	135.565353	23.99	1080	238	0	20.86
23/10/2014	2:42:20	-12.031178	135.565186	26.13	5724	171	0	19.63
23/10/2014	2:44:11	-12.031175	135.565308	41.34	2340	209	0	13.27
23/10/2014	2:45:29	-12.031102	135.565216	69.51	6876	186	0	12.88
23/10/2014	2:46:54	-12.030974	135.565155	76.06	5796	342	0	15.7
23/10/2014	2:48:11	-12.031407	135.56514	-24.17	5832	337	0	48.18
23/10/2014	2:49:42	-12.031101	135.565262	62.01	1044	126	0	36.52
23/10/2014	2:51:14	-12.031392	135.56517	-45.15	3420	123	0	33.87
23/10/2014	2:52:45	-12.031031	135.565216	50.81	0	125	0	40.45
23/10/2014	2:54:08	-12.030724	135.565079	136.02	1512	105	0	37.25
23/10/2014	2:55:34	-12.030314	135.56514	261.12	3276	337	0	46.07
23/10/2014	2:57:34	-12.031308	135.565201	-12.02	3528	334	0	110.73
23/10/2014	2:59:22	-12.031022	135.56517	51.37	3168	311	0	31.98	1
23/10/2014	3:02:46	-12.031223	135.565414	18.06	0	0	0	34.69	1
23/10/2014	3:06:09	-12.031223	135.565414	18.06	0	0	0	0
23/10/2014	3:07:15	-12.031212	135.565384	18.6	0	195	0	3.48
23/10/2014	3:21:42	-12.031212	135.565384	18.6	0	195	0	0
23/10/2014	3:22:52	-12.031021	135.565247	24.68	828	51	0	25.94
23/10/2014	3:24:01	-12.031085	135.565323	16.38	1044	306	0	10.91
23/10/2014	3:25:05	-12.03114	135.565262	-1.96	2808	213	0	9.02
23/10/2014	3:26:09	-12.031191	135.565201	2.77	0	143	0	8.73
23/10/2014	3:27:14	-12.030944	135.56514	106.66	0	307	0	28.25
23/10/2014	3:28:43	-12.030817	135.56517	103.02	2952	9	0	14.49
23/10/2014	5:02:19	-12.030817	135.56517	103.02	2952	9	0	0
23/10/2014	5:20:41	-12.031215	135.565018	13.27	1800	251	0	47.24
23/10/2014	5:22:32	-12.031379	135.564987	76.35	216	302	0	18.54
23/10/2014	5:35:52	-12.032261	135.565125	-10.89	4932	190	0	99.22
23/10/2014	5:45:58	-12.031735	135.565231	6.12	2592	276	0	59.61
23/10/2014	5:54:34	-12.031189	135.565567	7.87	432	117	0	70.86
23/10/2014	6:03:08	-12.031189	135.565567	7.87	432	117	0	0
23/10/2014	6:10:11	-12.030978	135.565369	-16.79	2448	228	0	31.85
23/10/2014	6:11:14	-12.031068	135.565491	14.15	4068	217	0	16.62
23/10/2014	6:12:20	-12.031042	135.565475	-2.37	0	206	0	3.37
23/10/2014	6:13:32	-12.030955	135.565491	-8.75	2196	192	0	9.83
23/10/2014	6:15:19	-12.031091	135.565628	24.94	1620	320	0	21.23
23/10/2014	6:17:25	-12.032018	135.566132	116.38	756	113	0	116.74
23/10/2014	6:19:47	-12.031371	135.565308	32.6	2016	151	0	114.92
23/10/2014	6:20:55	-12.031256	135.565292	10.8	0	6	0	12.91
23/10/2014	6:22:12	-12.030945	135.565414	10.81	2556	179	0	37.04
23/10/2014	6:23:28	-12.031341	135.565338	10.67	1692	308	0	44.8
23/10/2014	6:24:31	-12.031532	135.565384	37.1	2052	309	0	21.82
23/10/2014	6:25:34	-12.031386	135.565308	16.21	2160	319	0	18.22
23/10/2014	6:26:38	-12.031874	135.565689	60.38	7020	327	0	68.27
23/10/2014	6:27:42	-12.031311	135.565475	21.61	4644	267	0	66.79
23/10/2014	6:28:46	-12.031337	135.565308	15.47	0	356	0	18.39
23/10/2014	6:29:49	-12.031318	135.565338	4.62	1116	209	0	3.89
23/10/2014	6:30:52	-12.031447	135.565506	37.33	2088	281	0	23.23
23/10/2014	6:31:59	-12.031221	135.565277	11.79	0	9	0	35.38
23/10/2014	6:33:07	-12.031318	135.565399	14.58	324	271	0	17.1
23/10/2014	6:34:14	-12.031335	135.565369	18.47	5544	315	0	3.77
23/10/2014	6:35:18	-12.031308	135.56546	30.96	0	3	0	10.34
23/10/2014	6:36:21	-12.03134	135.565323	7.68	3384	159	0	15.32
23/10/2014	6:37:25	-12.031365	135.56546	22.62	0	226	0	15.16
23/10/2014	6:38:36	-12.031453	135.565536	25.88	504	306	0	12.81
23/10/2014	6:39:42	-12.031464	135.565231	-1.39	3132	22	0	33.19
23/10/2014	6:40:49	-12.031323	135.565552	25.28	2592	346	0	38.27
23/10/2014	6:42:16	-12.031549	135.565582	30.78	864	335	0	25.34
23/10/2014	6:43:23	-12.031473	135.565353	17.51	1260	212	0	26.3
23/10/2014	6:44:34	-12.03128	135.56543	29.63	1368	16	0	23.04
23/10/2014	6:45:42	-12.030999	135.565262	10.48	0	341	0	36.2
23/10/2014	6:46:46	-12.031446	135.56543	26.06	0	218	0	52.96
23/10/2014	6:48:00	-12.031437	135.56546	42.74	1548	345	0	3.41
23/10/2014	6:49:04	-12.031236	135.565384	16.16	1656	206	0	23.83
23/10/2014	6:50:09	-12.031434	135.565399	26.73	1512	210	0	22.08
23/10/2014	6:51:13	-12.031471	135.565292	6.31	1224	93	0	12.34
23/10/2014	6:52:17	-12.031466	135.565338	25.58	2016	57	0	5.03
23/10/2014	6:53:21	-12.03126	135.565292	28.54	3024	229	0	23.45
23/10/2014	6:54:25	-12.0314	135.565308	37.99	1116	333	0	15.66
23/10/2014	6:55:29	-12.03145	135.565292	14.14	2844	52	0	5.83
23/10/2014	6:56:35	-12.031512	135.565247	21.04	612	196	0	8.45
23/10/2014	6:57:40	-12.031447	135.565247	14.54	1080	102	0	7.23
23/10/2014	6:58:43	-12.031377	135.565384	4.34	648	0	0	16.81
23/10/2014	6:59:48	-12.031385	135.565292	4.89	324	176	0	10.04
23/10/2014	7:00:53	-12.031368	135.565292	10.72	1656	158	0	1.89
23/10/2014	7:01:58	-12.031448	135.565308	16.25	1188	174	0	9.06
23/10/2014	7:03:04	-12.031423	135.565308	16.08	504	20	0	2.78
23/10/2014	7:04:10	-12.031405	135.565262	5.74	972	39	0	5.39
23/10/2014	7:05:18	-12.031451	135.565277	10.63	36	0	0	5.37
23/10/2014	7:06:23	-12.031438	135.565308	-0.89	1080	248	0	3.67
23/10/2014	7:07:29	-12.031381	135.565308	11.77	2484	92	0	6.34
23/10/2014	7:08:35	-12.031435	135.565292	14.43	1692	22	0	6.25
23/10/2014	7:09:47	-12.031435	135.565292	14.43	1692	22	0	0
23/10/2014	7:10:54	-12.03141	135.565277	11.93	432	72	0	3.22
23/10/2014	7:11:58	-12.031565	135.565247	-21.67	1440	240	0	17.54
23/10/2014	7:13:04	-12.031409	135.565353	18.88	612	157	0	20.83
23/10/2014	7:14:10	-12.031431	135.565308	7.29	756	306	0	5.47
23/10/2014	7:15:16	-12.031447	135.565292	17.02	1836	346	0	2.49
23/10/2014	7:16:21	-12.031425	135.565277	1.62	2052	17	0	2.94
23/10/2014	7:17:27	-12.031452	135.565308	16.34	180	63	0	4.51
23/10/2014	7:18:34	-12.031497	135.565338	7.48	0	0	0	5.97
23/10/2014	7:19:40	-12.031405	135.565308	13.3	1512	25	0	10.74
23/10/2014	7:20:53	-12.031405	135.565308	13.3	1512	25	0	0
23/10/2014	7:21:59	-12.031474	135.565338	7.53	4104	353	0	8.34
23/10/2014	7:23:12	-12.031474	135.565338	7.53	4104	353	0	0
23/10/2014	7:24:21	-12.031115	135.56514	20.97	1332	38	0	45.36
23/10/2014	7:26:43	-12.031152	135.565247	14.5	1404	31	0	12.34
23/10/2014	7:28:32	-12.0311	135.565231	14.81	0	210	0	6.04
23/10/2014	7:33:42	-12.030907	135.565186	-25.7	0	0	0	22.01
23/10/2014	7:39:22	-12.031364	135.565353	-17.05	1404	64	0	53.96
23/10/2014	7:45:23	-12.031341	135.564819	-12.24	468	336	0	58.13
23/10/2014	7:49:47	-12.031403	135.564941	-4.8	3852	253	0	14.95	1
23/10/2014	7:54:12	-12.031472	135.564789	-16.47	3528	243	0	18.22	1
23/10/2014	7:57:28	-12.031512	135.564835	-15.75	0	82	0	6.69
23/10/2014	7:58:34	-12.03145	135.564926	-2.15	1008	229	0	12.06
23/10/2014	7:59:41	-12.031407	135.565002	3.88	0	206	0	9.55
23/10/2014	8:00:48	-12.031224	135.565231	25.16	0	203	0	32.16
23/10/2014	8:01:54	-12.031332	135.565094	11.72	5904	55	0	19.14	1
23/10/2014	8:03:25	-12.031156	135.565369	27.77	5040	87	0	35.74	1
23/10/2014	8:04:51	-12.031156	135.565369	27.77	5040	87	0	0
23/10/2014	8:07:16	-12.031157	135.565475	20.03	6156	341	0	11.53
23/10/2014	8:12:11	-12.031157	135.565475	20.03	6156	341	0	0
23/10/2014	8:13:25	-12.031083	135.565369	20.63	3888	166	0	14.16
23/10/2014	8:14:39	-12.031214	135.565063	-16.23	4428	89	0	36.33
23/10/2014	8:16:22	-12.03114	135.565247	14.39	324	61	0	21.64
23/10/2014	8:17:53	-12.031281	135.565109	13.64	1656	57	0	21.7
23/10/2014	8:19:05	-12.031023	135.564987	23.65	4680	313	0	31.61
23/10/2014	8:20:22	-12.030792	135.564926	2.74	1008	21	0	26.53
23/10/2014	8:21:45	-12.030931	135.564697	-15.54	1620	66	0	29.31
23/10/2014	8:23:06	-12.030993	135.565399	49.59	2700	223	0	76.65
23/10/2014	8:24:50	-12.03117	135.565186	10.57	936	271	0	30.4
23/10/2014	8:26:58	-12.031092	135.565216	13.77	900	60	0	9.27
23/10/2014	8:28:52	-12.031061	135.565262	4.93	0	0	0	6.08
23/10/2014	8:29:58	-12.031087	135.565292	5.15	0	293	0	4.36
23/10/2014	8:31:03	-12.031124	135.565277	8.12	0	270	0	4.43
23/10/2014	8:32:08	-12.03112	135.565262	12.6	0	0	0	1.69
23/10/2014	8:33:13	-12.031103	135.565247	10.41	0	0	0	2.5
23/10/2014	8:34:18	-12.031098	135.565231	12.01	0	0	0	1.83
23/10/2014	8:35:23	-12.031092	135.565323	11.34	0	0	0	10.03
23/10/2014	8:36:28	-12.031093	135.565338	6.04	0	295	0	1.64
23/10/2014	8:37:33	-12.03109	135.565247	7.61	0	0	0	9.9
23/10/2014	8:38:38	-12.031075	135.565186	2.15	2988	103	0	6.84
23/10/2014	8:39:43	-12.031105	135.565247	15.8	0	0	0	7.43
23/10/2014	8:40:49	-12.031116	135.565308	-3.55	432	133	0	6.75
23/10/2014	8:41:55	-12.031117	135.565231	4.24	648	242	0	8.37
23/10/2014	8:43:00	-12.031107	135.565292	7.84	936	271	0	6.73
23/10/2014	8:44:06	-12.031122	135.565247	14.24	468	0	0	5.17
23/10/2014	8:45:12	-12.031074	135.565262	3.86	396	132	0	5.58
23/10/2014	8:46:17	-12.031119	135.565216	13.12	1476	139	0	7.08
23/10/2014	8:47:22	-12.031049	135.565292	-0.3	0	0	0	11.35
23/10/2014	8:48:28	-12.031082	135.565247	18.67	324	26	0	6.12
23/10/2014	8:49:34	-12.031106	135.565277	16.83	576	100	0	4.22
23/10/2014	8:50:40	-12.03111	135.565292	19.03	0	0	0	1.69
23/10/2014	8:51:45	-12.031136	135.565277	16.54	324	210	0	3.32
23/10/2014	8:52:50	-12.031079	135.565231	8.09	720	309	0	8.07
23/10/2014	8:53:56	-12.031107	135.565292	13.18	144	0	0	7.33
23/10/2014	8:55:01	-12.031113	135.565231	28.45	0	0	0	6.67
23/10/2014	8:56:08	-12.031119	135.565262	12.19	360	162	0	3.44
23/10/2014	8:57:14	-12.031125	135.565216	20.39	36	0	0	5.05
23/10/2014	8:58:21	-12.031075	135.565216	13.3	324	0	0	5.56
23/10/2014	8:59:25	-12.03108	135.565262	3.29	720	47	0	5.03
23/10/2014	9:00:31	-12.031075	135.565247	7.19	576	196	0	1.72
23/10/2014	9:01:36	-12.031125	135.565216	9.79	0	0	0	6.5
23/10/2014	9:02:42	-12.031111	135.565201	17.68	360	87	0	2.25
23/10/2014	9:03:47	-12.0311	135.565216	10.78	0	0	0	2.04
23/10/2014	9:04:53	-12.031115	135.565216	17.85	720	59	0	1.67
23/10/2014	9:06:00	-12.031108	135.565247	10.23	540	0	0	3.46
23/10/2014	9:07:06	-12.0311	135.565201	15.96	1476	192	0	5.08
23/10/2014	9:08:13	-12.031119	135.565231	18.96	576	0	0	3.89
23/10/2014	9:09:18	-12.031134	135.565186	18.42	0	0	0	5.17
23/10/2014	9:10:24	-12.031111	135.565231	5.48	792	300	0	5.52
23/10/2014	9:11:29	-12.031115	135.565262	17.62	0	0	0	3.4
23/10/2014	9:12:34	-12.031079	135.565231	2.91	0	0	0	5.23
23/10/2014	9:13:39	-12.031211	135.565247	10.33	2124	136	0	14.78
23/10/2014	9:14:45	-12.031281	135.565353	9.43	0	23	0	13.91
23/10/2014	9:15:50	-12.03126	135.565384	-3.04	0	0	0	4.1
23/10/2014	9:16:56	-12.031232	135.565353	9.29	72	130	0	4.59
23/10/2014	9:18:00	-12.031238	135.565369	13.47	144	25	0	1.86
23/10/2014	9:19:05	-12.031226	135.565308	28.84	1152	119	0	6.77
23/10/2014	9:20:11	-12.03126	135.565353	17.81	0	0	0	6.18
23/10/2014	9:21:17	-12.031235	135.565369	22.5	180	208	0	3.28
23/10/2014	9:22:24	-12.031253	135.565247	12.39	0	0	0	13.42
23/10/2014	9:23:31	-12.031247	135.565353	2.21	0	0	0	11.55
23/10/2014	9:24:36	-12.031271	135.565308	8.71	4176	256	0	5.57
23/10/2014	9:25:43	-12.031271	135.565338	-18.38	2880	77	0	3.26
23/10/2014	9:26:48	-12.031242	135.565323	4.74	1116	256	0	3.61
23/10/2014	9:27:54	-12.031227	135.565353	15.76	612	249	0	3.66
23/10/2014	9:29:01	-12.031224	135.565353	14.33	0	0	0	0.33
23/10/2014	9:30:06	-12.031233	135.565216	33.43	756	131	0	14.93
23/10/2014	9:31:13	-12.031221	135.565414	15.74	0	0	0	21.57
23/10/2014	9:32:21	-12.031199	135.565277	30.86	1404	73	0	15.1
23/10/2014	9:34:51	-12.031199	135.565277	30.86	1404	73	0	0
23/10/2014	9:36:00	-12.031157	135.565033	-2.86	0	324	0	26.94
23/10/2014	9:45:55	-12.031157	135.565033	-2.86	0	324	0	0
23/10/2014	9:47:04	-12.031429	135.565201	33.84	1440	239	0	35.34
23/10/2014	9:48:28	-12.031382	135.565033	2.61	504	327	0	19
23/10/2014	9:49:53	-12.031349	135.56517	12.6	1080	321	0	15.34
23/10/2014	9:51:14	-12.031349	135.56517	12.6	1080	321	0	0
23/10/2014	9:52:41	-12.031312	135.565063	32.86	2772	267	0	12.34
23/10/2014	9:54:02	-12.031312	135.565063	32.86	2772	267	0	0
23/10/2014	9:55:31	-12.031255	135.565262	24.09	4284	45	0	22.55
23/10/2014	9:57:11	-12.031163	135.565369	79.93	11952	57	0	15.49
23/10/2014	9:58:52	-12.031319	135.565048	-10.85	3924	254	0	38.98
23/10/2014	10:00:38	-12.031302	135.565094	16.09	3456	61	0	5.35
23/10/2014	10:02:16	-12.031318	135.565247	25.02	2412	228	0	16.73
23/10/2014	10:03:33	-12.031389	135.565262	35.1	0	262	0	8.06
23/10/2014	10:04:56	-12.031413	135.565002	15.47	1008	277	0	28.4
23/10/2014	10:06:08	-12.031404	135.565048	22.48	576	103	0	5.1
23/10/2014	10:07:38	-12.031416	135.565018	21.06	1728	88	0	3.52
23/10/2014	10:08:56	-12.031353	135.565292	74.61	9396	130	0	30.61
23/10/2014	10:10:03	-12.03136	135.565079	24.72	4500	271	0	23.18
23/10/2014	10:11:11	-12.031377	135.565201	59.24	1872	77	0	13.4
23/10/2014	10:12:19	-12.031417	135.565079	26.06	1368	281	0	13.99
23/10/2014	10:13:28	-12.031404	135.564926	7.09	1260	283	0	16.7
23/10/2014	10:14:36	-12.03124	135.565201	101.27	0	115	0	35.03
23/10/2014	10:15:49	-12.03124	135.565201	101.27	0	115	0	0
23/10/2014	10:16:55	-12.031373	135.565216	46.59	0	118	0	14.88
23/10/2014	10:18:07	-12.031379	135.564896	-4.51	4248	86	0	34.81
23/10/2014	10:19:13	-12.031384	135.565048	43.98	864	75	0	16.54
23/10/2014	10:20:22	-12.031412	135.565018	23.48	0	187	0	4.51
23/10/2014	10:21:38	-12.031326	135.56488	45.6	540	267	0	17.8
23/10/2014	10:22:53	-12.031254	135.565155	78.85	3492	131	0	30.96
23/10/2014	10:24:04	-12.031418	135.564865	-27.43	1152	295	0	36.43
23/10/2014	10:25:24	-12.031217	135.565125	75.35	4104	41	0	36.04
23/10/2014	10:26:31	-12.031134	135.565491	110.33	0	250	0	40.86
23/10/2014	10:27:39	-12.03109	135.565369	131.43	0	0	0	14.14
23/10/2014	10:28:50	-12.031189	135.565186	72.69	1476	337	0	22.74
23/10/2014	10:29:57	-12.031355	135.56517	-14.96	0	327	0	18.54
23/10/2014	10:31:24	-12.031281	135.564941	51.47	5400	78	0	26.23
23/10/2014	10:32:32	-12.031034	135.565613	166.06	1440	50	0	78.07
23/10/2014	10:34:03	-12.031195	135.564972	-54.85	0	0	0	71.97
23/10/2014	10:38:59	-12.031195	135.564972	-54.85	0	0	0	0
23/10/2014	10:40:29	-12.031112	135.565277	115.62	3744	288	0	34.43
23/10/2014	10:42:23	-12.030913	135.565247	106.5	3960	266	0	22.37
23/10/2014	11:22:39	-12.030913	135.565247	106.5	3960	266	0	0
23/10/2014	11:27:51	-12.030318	135.565918	422.4	0	0	0	98.5
23/10/2014	12:17:05	-12.030318	135.565918	422.4	0	0	0	0
23/10/2014	12:32:26	-12.031387	135.565262	23.13	1512	101	0	138.63
23/10/2014	12:34:49	-12.031439	135.565353	-14.53	1080	346	0	11.46
23/10/2014	12:45:30	-12.031337	135.565292	5.11	3888	341	0	13.14
23/10/2014	12:46:33	-12.031389	135.565201	-39.36	2304	270	0	11.46
23/10/2014	12:48:01	-12.031419	135.565262	-14.13	1548	256	0	7.43
23/10/2014	12:53:05	-12.031339	135.565338	7.74	612	5	0	12.14
23/10/2014	12:57:17	-12.031482	135.56514	-24.74	2196	214	0	26.77
23/10/2014	13:00:29	-12.03089	135.564941	59.58	1404	66	0	69.29
23/10/2014	13:03:28	-12.031293	135.565338	60.15	0	0	0	62.23
23/10/2014	13:06:49	-12.031293	135.565338	60.15	0	0	0	0
23/10/2014	13:08:23	-12.031394	135.565125	-36.82	684	307	0	25.74
23/10/2014	13:09:34	-12.031404	135.565262	-18.71	1476	72	0	14.94
23/10/2014	13:10:39	-12.03131	135.565323	-60.23	828	37	0	12.38
23/10/2014	13:12:00	-12.031276	135.565292	-47.94	1008	238	0	5.07
23/10/2014	13:13:33	-12.031334	135.56546	-35.24	828	71	0	19.38
23/10/2014	13:14:54	-12.031442	135.565414	3.3	1188	334	0	13.01
23/10/2014	13:15:57	-12.031408	135.565155	33.29	0	322	0	28.42
23/10/2014	13:17:00	-12.031463	135.565094	-3.75	1224	93	0	9.02
23/10/2014	13:18:04	-12.031389	135.565231	0.57	900	271	0	17.02
23/10/2014	13:19:09	-12.03155	135.565704	19.99	2304	121	0	54.47
23/10/2014	13:20:12	-12.031387	135.565445	15.34	3348	290	0	33.49
23/10/2014	13:21:15	-12.031468	135.565704	-64.18	1404	45	0	29.57
23/10/2014	13:22:19	-12.031384	135.565353	70.52	0	320	0	39.3
23/10/2014	13:23:23	-12.031439	135.565323	23.33	0	121	0	6.93
23/10/2014	13:24:26	-12.031418	135.56546	6.76	2844	246	0	15.08
23/10/2014	13:25:29	-12.031377	135.565338	35.52	2340	170	0	14.03
23/10/2014	13:26:32	-12.031394	135.565201	14.27	3096	275	0	15.02
23/10/2014	13:27:37	-12.031385	135.565414	42.62	0	60	0	23.19
23/10/2014	13:28:39	-12.031478	135.565369	29.35	1260	289	0	11.44
23/10/2014	13:29:42	-12.031468	135.565308	-2.28	2124	35	0	6.73
23/10/2014	13:31:07	-12.031491	135.56546	-2.56	1548	282	0	16.73
23/10/2014	13:32:11	-12.031542	135.565536	-54.61	0	49	0	10.02
23/10/2014	13:33:17	-12.031417	135.565353	39.41	0	316	0	24.27
23/10/2014	13:34:20	-12.031433	135.565674	10.44	0	345	0	34.95
23/10/2014	13:35:23	-12.031539	135.56543	-37.61	0	65	0	29.04
23/10/2014	13:36:27	-12.031444	135.565399	13.36	9108	74	0	11.09
23/10/2014	13:37:38	-12.031444	135.565399	13.36	9108	74	0	0
23/10/2014	13:38:56	-12.031256	135.565353	-81.32	8748	262	0	21.49
23/10/2014	13:40:06	-12.031256	135.565353	-81.32	8748	262	0	0
23/10/2014	13:41:16	-12.031465	135.565094	-35.66	1008	60	0	36.52
23/10/2014	13:42:25	-12.031528	135.565277	8.51	1152	33	0	21.1
23/10/2014	13:43:36	-12.031366	135.565201	-32.26	4284	22	0	19.82
23/10/2014	13:44:40	-12.031642	135.565216	81.56	0	17	0	30.73
23/10/2014	13:45:43	-12.031206	135.564865	-121.92	5652	304	0	61.71	1
23/10/2014	13:46:48	-12.031592	135.564941	-6.78	864	182	0	43.71	1
23/10/2014	13:47:51	-12.031552	135.564972	16.54	396	298	0	5.58	1
23/10/2014	13:48:55	-12.031541	135.565033	20.68	0	83	0	6.75
23/10/2014	13:49:58	-12.031561	135.565018	5.05	0	288	0	2.76
23/10/2014	13:51:02	-12.031501	135.565033	18.71	0	308	0	6.87
23/10/2014	13:54:36	-12.031501	135.565033	18.71	0	308	0	0
23/10/2014	13:55:50	-12.031581	135.565262	13.13	3600	119	0	26.45
23/10/2014	13:57:14	-12.031532	135.565018	3.2	2448	26	0	27.09
23/10/2014	13:58:26	-12.031532	135.565018	3.2	2448	26	0	0
23/10/2014	13:59:35	-12.031466	135.564987	-14.37	756	32	0	8.08
23/10/2014	14:00:39	-12.031462	135.564941	-0.06	0	270	0	5.02
23/10/2014	14:01:42	-12.031504	135.565079	19.14	576	341	0	15.72
23/10/2014	14:02:45	-12.031468	135.565109	22.73	3420	273	0	5.16
23/10/2014	14:03:48	-12.031482	135.565002	-5.01	1764	274	0	11.74
23/10/2014	14:04:52	-12.031482	135.565063	15.63	0	218	0	6.63
23/10/2014	14:05:56	-12.031477	135.565002	1.92	540	302	0	6.66
23/10/2014	14:06:59	-12.031483	135.564972	9.43	864	324	0	3.33
23/10/2014	14:08:04	-12.031334	135.565155	-20.3	0	65	0	25.9
23/10/2014	14:09:29	-12.031388	135.565201	-60.7	324	335	0	7.82
23/10/2014	14:10:36	-12.031263	135.565277	70.68	4752	203	0	16.17
23/10/2014	14:11:48	-12.031263	135.565277	70.68	4752	203	0	0	1
23/10/2014	14:12:57	-12.030547	135.567459	12.33	30996	102	0	250.3	1
23/10/2014	14:14:20	-12.029937	135.568054	26.16	1008	276	0	93.74	1
23/10/2014	14:15:25	-12.030001	135.568542	43.25	2268	39	0	53.55	1
23/10/2014	14:16:28	-12.030197	135.56871	120.05	180	78	0	28.44	1
23/10/2014	14:17:31	-12.030141	135.568069	5.4	0	67	0	69.99
23/10/2014	14:18:48	-12.030167	135.5681	-39.72	2520	164	0	4.44
23/10/2014	14:20:00	-12.030076	135.567978	-46.87	2988	291	0	16.69
23/10/2014	14:21:23	-12.030131	135.568268	45.29	1584	38	0	32.13
23/10/2014	14:22:27	-12.030116	135.568588	134.23	0	90	0	34.84
23/10/2014	14:23:51	-12.030229	135.568512	83.17	1368	59	0	15.04
23/10/2014	14:24:58	-12.030032	135.568054	19.4	1476	285	0	54.41
23/10/2014	14:26:04	-12.030178	135.568542	91.8	5544	277	0	55.5
23/10/2014	14:27:21	-12.030107	135.56842	81	1188	281	0	15.44	1
23/10/2014	14:28:46	-12.030088	135.56842	84.76	1764	215	0	2.11	1
23/10/2014	14:29:55	-12.030177	135.5681	-35.82	0	0	0	36.18
23/10/2014	14:31:09	-12.030556	135.568115	-9.7	10080	86	0	42.17	1
23/10/2014	14:32:19	-12.031118	135.571762	-21.86	11916	131	0	401.51	1
23/10/2014	14:33:41	-12.03048	135.564117	23.24	40788	272	0	834.43	1
23/10/2014	14:36:05	-12.03048	135.564117	23.24	40788	272	0	0	1
23/10/2014	14:37:10	-12.024611	135.566101	25.49	1476	100	0	687.35
23/10/2014	14:38:13	-12.024607	135.566193	53.38	504	60	0	10.02
23/10/2014	14:39:17	-12.024641	135.566132	34.54	0	102	0	7.64
23/10/2014	14:40:23	-12.024707	135.56662	64.61	17568	65	0	53.58	1
23/10/2014	14:41:27	-12.024125	135.567535	-9.98	0	24	0	118.7	1
23/10/2014	14:42:32	-12.024072	135.567642	31.54	900	182	0	13.04
23/10/2014	14:43:38	-12.023944	135.567688	48.86	7920	24	0	15.09
23/10/2014	14:44:49	-12.023944	135.567688	48.86	7920	24	0	0
23/10/2014	14:45:55	-12.024732	135.567184	42.87	1512	70	0	103.35
23/10/2014	14:47:05	-12.024726	135.5672	53.32	2340	20	0	1.86	1
23/10/2014	14:48:09	-12.024701	135.567032	3.49	972	245	0	18.48	1
23/10/2014	14:49:12	-12.024749	135.567001	19.28	3816	274	0	6.31
23/10/2014	14:50:16	-12.02474	135.567139	50.34	3888	229	0	15.04
23/10/2014	14:51:27	-12.02474	135.567139	50.34	3888	229	0	0
23/10/2014	14:52:32	-12.024222	135.565689	36.12	0	63	0	167.88
23/10/2014	14:53:40	-12.024256	135.565598	39.23	1260	233	0	10.59	1
23/10/2014	14:54:56	-12.026884	135.565399	38.77	51660	189	0	293.02	1
23/10/2014	14:56:00	-12.030336	135.568329	-70.54	13968	21	0	498.87	1
23/10/2014	14:57:06	-12.030427	135.568176	-62.24	1476	291	0	19.47	1
23/10/2014	14:58:09	-12.031127	135.571106	-13.85	56664	98	0	328.01	1
23/10/2014	14:59:13	-12.032823	135.58017	8.76	61668	99	0	1003.61	1
23/10/2014	15:00:18	-12.026776	135.582932	17.03	44100	354	0	736.44	1
23/10/2014	15:01:21	-12.021115	135.580978	20	47016	280	0	664.38	1
23/10/2014	15:02:23	-12.024103	135.579773	12.41	27396	201	0	357.16	1
23/10/2014	15:03:42	-12.023437	135.577469	26.84	6264	68	0	261.29	1
23/10/2014	15:04:49	-12.023548	135.577316	22.55	0	253	0	20.72	1
23/10/2014	15:05:53	-12.023564	135.577347	19.43	2844	34	0	3.81
23/10/2014	15:06:56	-12.023561	135.577484	22.09	144	85	0	14.9
23/10/2014	15:08:00	-12.023567	135.577133	-5.87	0	243	0	38.18
23/10/2014	15:09:02	-12.023557	135.577423	50.81	4284	357	0	31.56
23/10/2014	15:10:05	-12.021963	135.577835	14.16	0	226	0	182.82
23/10/2014	15:11:09	-12.021942	135.577728	24.55	0	186	0	11.87
23/10/2014	15:12:15	-12.021841	135.577728	14.11	0	92	0	11.23
23/10/2014	15:13:17	-12.021931	135.57782	39.41	1332	54	0	14.15	1
23/10/2014	15:14:20	-12.02174	135.577896	44.72	0	10	0	22.79	1
23/10/2014	15:15:24	-12.02189	135.577698	28.57	0	170	0	27.24
23/10/2014	15:16:27	-12.021773	135.577866	19.87	12744	235	0	22.43
23/10/2014	15:17:31	-12.021491	135.577606	37.18	0	191	0	42.22
23/10/2014	15:18:37	-12.021495	135.577545	41.15	1188	235	0	6.65
23/10/2014	15:20:01	-12.02146	135.577484	22.72	936	193	0	7.69
23/10/2014	15:21:05	-12.021424	135.577881	15.41	6012	86	0	43.36	1
23/10/2014	15:22:23	-12.023848	135.57666	-17.22	13104	305	0	300.47	1
23/10/2014	15:23:26	-12.023091	135.576645	18.54	2160	255	0	84.19	1
23/10/2014	15:24:29	-12.023088	135.576569	28.49	2664	71	0	8.27	1
23/10/2014	15:25:32	-12.023094	135.576447	37.88	3564	89	0	13.28
23/10/2014	15:26:34	-12.023065	135.576538	50.86	2376	44	0	10.41
23/10/2014	15:27:38	-12.023107	135.576508	27.98	864	218	0	5.7
23/10/2014	15:28:40	-12.023112	135.576462	33.4	2124	59	0	5.03
23/10/2014	16:01:34	-12.023112	135.576462	33.4	2124	59	0	0
23/10/2014	16:06:40	-12.023952	135.567764	48.78	8568	29	0	950.56	1
23/10/2014	16:07:47	-12.021836	135.56601	52.65	19188	341	0	302.9	1
23/10/2014	16:09:04	-12.021091	135.564728	33.99	720	217	0	162.18	1
23/10/2014	16:12:21	-12.021152	135.564728	16.29	4572	95	0	6.78	1
23/10/2014	16:14:54	-12.021191	135.564606	18.93	3492	230	0	13.96
23/10/2014	16:17:00	-12.023126	135.566498	59.65	15588	93	0	297.72	1
23/10/2014	16:19:53	-12.023448	135.566528	40.58	612	155	0	35.95	1
23/10/2014	16:22:48	-12.023469	135.566528	11.4	360	89	0	2.34
23/10/2014	16:23:51	-12.024962	135.565598	48.51	21276	184	0	194.4	1
23/10/2014	16:24:59	-12.03021	135.565598	74.58	28728	108	0	583.55	1
23/10/2014	16:26:01	-12.03034	135.568146	22.57	2448	328	0	277.48	1
23/10/2014	16:27:03	-12.03036	135.568115	21.63	1044	144	0	4.04	1
23/10/2014	16:28:06	-12.03038	135.5681	54	0	258	0	2.76
23/10/2014	16:29:09	-12.030352	135.568069	20.87	0	300	0	4.59
23/10/2014	16:30:12	-12.030373	135.568115	6.69	0	48	0	5.52
23/10/2014	16:31:15	-12.030479	135.5681	60.52	2952	256	0	11.9
23/10/2014	16:32:20	-12.030634	135.568039	7.04	0	44	0	18.47
23/10/2014	16:33:23	-12.031083	135.568024	29.1	0	208	0	49.95
23/10/2014	16:34:25	-12.031208	135.568024	10.64	1260	52	0	13.9	1
23/10/2014	16:35:32	-12.031238	135.567963	36.48	468	325	0	7.43	1
23/10/2014	16:36:35	-12.031355	135.567993	16.74	0	283	0	13.41
23/10/2014	16:37:37	-12.031281	135.567947	15.89	828	168	0	9.63
23/10/2014	16:38:39	-12.031119	135.567902	7.06	648	165	0	18.67
23/10/2014	16:39:42	-12.031164	135.567978	19.07	0	195	0	9.66
23/10/2014	16:40:45	-12.031201	135.567932	15.16	0	109	0	6.48
23/10/2014	16:41:47	-12.031212	135.567963	29.26	540	169	0	3.59
23/10/2014	16:42:50	-12.03132	135.567963	22.54	0	122	0	12.01
23/10/2014	16:43:53	-12.031131	135.567932	28.95	0	187	0	21.28
23/10/2014	16:44:56	-12.031254	135.568024	34.25	0	52	0	16.95
23/10/2014	16:45:58	-12.031103	135.567963	9.46	2520	153	0	18.05
23/10/2014	16:47:01	-12.03099	135.567871	-6.18	2448	354	0	16.06
23/10/2014	16:48:05	-12.031013	135.567886	1.22	936	126	0	3.03
23/10/2014	16:49:34	-12.031582	135.567902	99.13	1188	169	0	63.29
23/10/2014	16:50:39	-12.031301	135.568008	40.35	0	57	0	33.3
23/10/2014	16:51:42	-12.031331	135.568054	46.25	2196	317	0	6.01
23/10/2014	16:52:47	-12.031109	135.567932	35.06	0	348	0	28.02
23/10/2014	16:53:52	-12.031028	135.567917	16.61	900	104	0	9.15
23/10/2014	16:55:04	-12.031226	135.568039	39.57	1152	310	0	25.71
23/10/2014	16:56:08	-12.031166	135.567902	9.42	0	325	0	16.32
23/10/2014	16:57:10	-12.031051	135.567917	11.33	1548	314	0	12.89
23/10/2014	16:58:16	-12.031234	135.568008	44.05	0	329	0	22.63
23/10/2014	16:59:24	-12.031063	135.567932	5.02	576	338	0	20.73
23/10/2014	17:00:27	-12.031095	135.567917	1.99	756	129	0	3.91
23/10/2014	17:01:36	-12.03104	135.567932	17.42	5040	155	0	6.33
23/10/2014	17:02:56	-12.030983	135.568024	24.26	2772	133	0	11.84
23/10/2014	17:04:05	-12.031228	135.567963	39.2	612	339	0	28.04
23/10/2014	17:05:08	-12.031257	135.567902	14.26	828	153	0	7.38
23/10/2014	17:06:14	-12.031204	135.567871	14.48	792	341	0	6.79
23/10/2014	17:07:17	-12.03119	135.567978	46.32	684	229	0	11.74
23/10/2014	17:08:23	-12.031175	135.567947	11.41	1188	0	0	3.76
23/10/2014	17:09:34	-12.031095	135.567642	-4.93	6660	317	0	34.34
23/10/2014	17:10:37	-12.031222	135.567947	16.83	1188	54	0	36.05
23/10/2014	17:11:48	-12.031057	135.567841	10.38	900	165	0	21.67
23/10/2014	17:12:51	-12.031193	135.567841	9.94	1224	87	0	15.12
23/10/2014	17:13:58	-12.031419	135.567993	42.37	1224	124	0	30.08
23/10/2014	17:15:18	-12.031201	135.567963	32.63	1188	147	0	24.46
23/10/2014	17:16:22	-12.031196	135.567947	24.72	1656	76	0	1.83
23/10/2014	17:17:25	-12.03107	135.567963	21.74	0	116	0	14.12
23/10/2014	17:18:34	-12.031185	135.567886	5.07	2952	119	0	15.29
23/10/2014	17:19:38	-12.031078	135.567795	0.7	3168	338	0	15.48
23/10/2014	17:20:45	-12.031104	135.567871	-27.39	612	56	0	8.76
23/10/2014	17:21:49	-12.031226	135.567947	37.23	0	350	0	15.89
23/10/2014	17:23:04	-12.03126	135.567932	6.6	504	336	0	4.12
23/10/2014	17:24:07	-12.031127	135.567841	1.91	1656	114	0	17.79
23/10/2014	17:25:12	-12.031227	135.567932	32.59	0	344	0	14.89
23/10/2014	17:26:15	-12.031233	135.567978	38.27	4104	310	0	5.05
23/10/2014	17:27:17	-12.031171	135.567993	34.77	1008	38	0	7.08
23/10/2014	17:28:21	-12.031276	135.567947	31.21	1224	351	0	12.7
23/10/2014	17:29:24	-12.031078	135.56781	-10.07	2736	325	0	26.58
23/10/2014	17:30:33	-12.031139	135.567856	10.49	1728	264	0	8.43
23/10/2014	17:31:43	-12.031076	135.567749	-49.85	7164	166	0	13.58
23/10/2014	17:32:50	-12.031293	135.56781	-5.01	2232	148	0	25.02
23/10/2014	17:34:18	-12.031145	135.567886	32.08	648	17	0	18.42
23/10/2014	17:35:26	-12.031109	135.567871	1.26	1116	15	0	4.32
23/10/2014	17:36:37	-12.031162	135.567841	-0.91	324	115	0	6.74
23/10/2014	17:37:47	-12.030974	135.56781	-9.4	1548	121	0	21.17
23/10/2014	17:38:51	-12.031147	135.567886	15.03	180	276	0	20.94
23/10/2014	17:39:54	-12.031019	135.56781	19.62	1440	109	0	16.46
23/10/2014	17:40:58	-12.031038	135.567795	-16.18	1620	76	0	2.67
23/10/2014	17:42:01	-12.031031	135.567856	-0.34	5184	320	0	6.68
23/10/2014	17:43:08	-12.03115	135.567932	23.92	1908	112	0	15.6
23/10/2014	17:44:12	-12.031157	135.567947	34.09	2376	150	0	1.81
23/10/2014	17:45:25	-12.031343	135.568161	76.09	3240	139	0	31.14
23/10/2014	17:46:29	-12.03106	135.568008	38.21	396	85	0	35.6
23/10/2014	17:47:32	-12.031116	135.567902	30.52	1044	43	0	13.1
23/10/2014	17:48:36	-12.031034	135.567871	40.99	4464	270	0	9.72
23/10/2014	17:49:40	-12.031016	135.567902	29.16	3060	132	0	3.92
23/10/2014	17:50:57	-12.031293	135.56813	115.31	3816	310	0	39.54
23/10/2014	17:52:11	-12.031333	135.567993	67.24	1044	325	0	15.55
23/10/2014	17:53:15	-12.031237	135.568024	52.19	972	246	0	11.19
23/10/2014	17:54:18	-12.031096	135.567978	68.56	1800	1	0	16.46
23/10/2014	17:55:21	-12.031062	135.568054	56.63	0	45	0	9.09
23/10/2014	17:56:43	-12.031344	135.568207	92.19	1152	327	0	35.5
23/10/2014	17:57:50	-12.031193	135.568054	49.63	720	342	0	23.64
23/10/2014	17:59:01	-12.031294	135.568161	61.98	1764	319	0	16.17
23/10/2014	18:00:17	-12.031385	135.568253	56.63	2016	340	0	14.23
23/10/2014	18:01:20	-12.031248	135.568161	70.27	2088	84	-4	18.23	1
24/10/2014	8:31:59	-12.024531	135.565872	23.56	2088	84	-2	0	1
24/10/2014	8:42:35	-12.024531	135.565872	23.56	936	65	0	0
24/10/2014	8:43:40	-12.024716	135.565369	7.91	4860	207	0	58.44	1
24/10/2014	8:44:46	-12.028087	135.564438	6.1	53748	223	0	388.27	1
24/10/2014	8:45:53	-12.030417	135.565689	-20.07	8244	274	0	292.63	1
24/10/2014	8:46:58	-12.03031	135.566208	23.42	5940	68	0	57.68	1
24/10/2014	8:48:35	-12.030314	135.566223	20.58	252	100	0	1.69	1
24/10/2014	8:51:35	-12.029757	135.564651	-8.44	22032	355	0	181.83	1
24/10/2014	8:52:39	-12.024543	135.565857	-17.87	1224	103	0	594.42	1
24/10/2014	8:53:43	-12.024514	135.565872	-11.94	0	65	0	3.61	1
24/10/2014	8:54:46	-12.024548	135.565887	-1.72	0	231	0	4.12	1
24/10/2014	8:55:51	-12.02456	135.566177	-0.96	0	256	0	31.57	1
24/10/2014	8:56:58	-12.024522	135.565903	-10.73	1368	69	0	30.1	1
24/10/2014	8:58:05	-12.024529	135.565872	-9.59	432	257	0	3.46	1
24/10/2014	8:59:10	-12.024457	135.565933	27.11	0	237	0	10.4	1
24/10/2014	9:00:14	-12.024507	135.565887	-0.92	0	214	0	7.48	1
24/10/2014	9:01:17	-12.024561	135.566071	-14.61	5472	154	0	20.89	1
24/10/2014	9:02:21	-12.023852	135.566315	-5.68	0	143	0	83.18	1
24/10/2014	9:03:24	-12.023932	135.566269	-43.07	720	23	0	10.21	1
24/10/2014	9:04:27	-12.023522	135.566391	38.34	0	59	0	47.48	1
24/10/2014	9:05:31	-12.023475	135.566437	41.34	0	241	0	7.23	1
24/10/2014	9:06:35	-12.023669	135.566315	32.26	0	46	0	25.33	1
24/10/2014	9:07:42	-12.022858	135.566818	36.92	16056	10	0	105.47	1
24/10/2014	9:08:45	-12.022432	135.566727	-13.01	2016	63	0	48.39	1
24/10/2014	9:09:50	-12.022374	135.566742	-1.87	0	36	0	6.65	1
24/10/2014	9:10:54	-12.023058	135.566315	-5.01	25056	280	0	89.11	1
24/10/2014	9:11:57	-12.028242	135.564911	13.21	40536	194	0	596.31	1
24/10/2014	9:13:01	-12.030344	135.564667	-8.99	0	208	0	235.23	1
24/10/2014	9:14:08	-12.03037	135.564606	-24.5	648	218	0	7.24	1
24/10/2014	9:15:12	-12.030378	135.564651	-14.74	1512	278	0	4.97	1
24/10/2014	9:16:16	-12.030333	135.564606	-34.59	1260	208	0	7	1
24/10/2014	9:17:19	-12.030267	135.564636	-30.14	0	78	0	8.03	1
24/10/2014	9:18:23	-12.030323	135.564651	-0.48	0	155	0	6.44	1
24/10/2014	9:19:27	-12.030369	135.564697	20.36	0	276	0	7.15	1
24/10/2014	9:20:31	-12.030416	135.564713	20.2	0	285	0	5.51	1
24/10/2014	9:21:33	-12.030338	135.564682	8.66	432	355	0	9.31	1
24/10/2014	9:22:39	-12.030087	135.565918	-4.56	32076	97	0	137.29	1
24/10/2014	9:23:44	-12.02979	135.568283	-38.09	3204	199	0	259.31	1
24/10/2014	9:24:49	-12.029948	135.568222	19.78	5112	107	0	18.78	1
24/10/2014	9:25:51	-12.030181	135.565613	3.23	31356	283	0	284.92	1
24/10/2014	9:26:54	-12.026696	135.565277	49.58	16200	9	0	389.23	1
24/10/2014	9:27:57	-12.024537	135.566666	28.15	7272	54	0	283.64	1
24/10/2014	9:29:01	-12.023939	135.567566	25.44	1476	276	0	118.33	1
24/10/2014	9:30:04	-12.023798	135.567657	88.1	0	195	0	18.54	1
24/10/2014	9:31:07	-12.024036	135.567566	37.48	0	276	0	28.25	1
24/10/2014	9:32:11	-12.023966	135.567551	50.75	5472	184	0	7.95	1
24/10/2014	9:33:14	-12.023988	135.567719	47.86	0	327	0	18.43	1
24/10/2014	9:34:17	-12.023967	135.567719	55.16	0	292	0	2.34	1
24/10/2014	9:35:21	-12.024056	135.567657	52.51	0	297	0	11.98	1
24/10/2014	9:36:24	-12.024066	135.56778	30.54	828	142	0	13.42	1
24/10/2014	9:37:26	-12.024415	135.567047	33.92	5040	197	0	88.66	1
24/10/2014	9:38:30	-12.024577	135.567184	62.12	0	136	0	23.38	1
24/10/2014	9:39:34	-12.024854	135.567474	21.52	0	321	0	44.08	1
24/10/2014	9:40:38	-12.025141	135.567673	34.72	5616	92	0	38.56	1
24/10/2014	9:41:41	-12.025182	135.567703	38.11	972	38	0	5.61	1
24/10/2014	9:42:45	-12.025071	135.567764	52.96	0	70	0	14.01	1
24/10/2014	9:43:47	-12.025063	135.567719	66.99	2808	222	0	4.97	1
24/10/2014	9:44:51	-12.02512	135.56778	28.59	0	231	0	9.18	1
24/10/2014	9:45:54	-12.024939	135.56749	38.1	19044	326	0	37.41	1
24/10/2014	9:46:58	-12.024534	135.565857	56.29	756	178	0	183.22	1
24/10/2014	9:48:01	-12.024589	135.565887	68.05	252	69	0	6.93	1
24/10/2014	9:49:05	-12.024622	135.565842	2.82	0	45	0	6.12	1
24/10/2014	9:50:07	-12.024535	135.565872	62.12	1188	68	0	10.21	1
24/10/2014	9:51:10	-12.024539	135.565933	48.79	972	338	0	6.65	1
24/10/2014	9:52:12	-12.024566	135.56575	15.27	792	42	0	20.13	1
24/10/2014	9:53:15	-12.026442	135.565216	75.02	47736	192	0	216.53	1
24/10/2014	9:54:18	-12.030338	135.567352	17.86	28692	100	0	491.57	1
24/10/2014	9:55:22	-12.030904	135.567444	-6.43	0	290	0	63.73	1
24/10/2014	9:56:26	-12.030849	135.56752	4.98	0	315	0	10.28	1
24/10/2014	9:57:30	-12.030863	135.567535	14.72	0	185	0	2.25	1
24/10/2014	9:58:34	-12.030856	135.567566	19.37	0	281	0	3.46	1
24/10/2014	9:59:38	-12.030877	135.56752	3.95	0	43	0	5.52	1
24/10/2014	10:00:41	-12.030853	135.567337	7.28	0	39	0	20.08	1
24/10/2014	10:01:44	-12.030826	135.567352	5.88	3492	296	0	3.42	1
24/10/2014	10:02:51	-12.03079	135.567368	5.71	3600	63	0	4.36	1
24/10/2014	10:03:54	-12.030868	135.567383	3.76	684	175	0	8.83	1
24/10/2014	10:04:59	-12.030848	135.56752	16.03	0	284	0	15.06	1
24/10/2014	10:06:02	-12.030826	135.567474	-0.79	5004	51	0	5.57	1
24/10/2014	10:07:05	-12.030135	135.56636	42.56	41328	281	0	143.46	1
24/10/2014	10:08:07	-12.026416	135.565109	18.71	45180	13	0	435.34	1
24/10/2014	10:09:11	-12.019844	135.566544	20.11	27828	88	0	747.25	1
24/10/2014	10:10:15	-12.019953	135.569885	46.73	0	105	0	363.56	1
24/10/2014	10:12:00	-12.019837	135.570038	74.7	1116	316	0	21.05	1
24/10/2014	10:18:40	-12.019837	135.570038	74.7	1116	316	0	0
24/10/2014	10:20:10	-12.021848	135.569031	-67.58	0	0	0	248.99	1
24/10/2014	10:21:28	-12.019649	135.570007	43.5	648	307	0	266.56	1
24/10/2014	10:22:31	-12.019721	135.570007	21.67	900	111	0	8.01	1
24/10/2014	10:23:34	-12.019642	135.569931	32.04	1116	20	0	12.06	1
24/10/2014	10:24:38	-12.019262	135.569839	39.74	4320	77	0	43.42	1
24/10/2014	10:25:44	-12.019295	135.570023	57.37	1008	99	0	20.34	1
24/10/2014	10:26:53	-12.019197	135.570007	9.47	12960	69	-4	11.04	1
25/10/2014	18:57:16	-33.90976	151.253525	89.21	12960	69	-2	0	1
25/10/2014	19:15:58	-33.90976	151.253525	89.21	1512	107	0	0	1
25/10/2014	19:17:23	-33.909714	151.253555	88.85	2376	43	0	5.82	1
25/10/2014	19:29:31	-33.909901	151.253754	109.87	2700	104	0	27.74	1
25/10/2014	19:38:35	-33.909729	151.253464	66.07	2880	0	0	32.89	1
25/10/2014	19:46:17	-33.909756	151.25351	110.49	1116	266	0	5.2	1
25/10/2014	19:52:20	-33.909706	151.253571	83.48	1548	159	0	7.91	1
25/10/2014	19:57:28	-33.909672	151.253586	85.15	1908	126	0	4.03	1
25/10/2014	20:02:06	-33.909672	151.253586	85.15	1908	126	0	0	1
25/10/2014	20:05:30	-33.909641	151.253632	74.84	2160	289	0	5.47	1
25/10/2014	20:06:40	-33.909725	151.253433	59.77	4212	1	0	20.6	1
25/10/2014	20:08:06	-33.90974	151.253418	56.79	1512	268	0	2.17	1
25/10/2014	20:09:55	-33.909992	151.253296	79.09	1656	268	0	30.2	1
25/10/2014	20:12:09	-33.910088	151.253113	46.75	3852	44	0	19.98	1
25/10/2014	20:13:37	-33.910126	151.253204	79.85	2196	0	0	9.4	1
25/10/2014	20:15:43	-33.910126	151.253204	79.85	2196	0	0	0	1
25/10/2014	20:17:44	-33.909203	151.254272	168.02	6516	46	0	142.29	1
25/10/2014	20:21:41	-33.909164	151.254333	118.13	3060	100	0	7.11	1
25/10/2014	20:25:45	-33.90966	151.253647	83.03	1260	321	0	83.96	1
25/10/2014	20:30:23	-33.909832	151.253464	74.94	648	227	0	25.51	1
25/10/2014	20:34:51	-33.909752	151.253555	84.55	900	47	0	12.23	1
25/10/2014	20:38:45	-33.909813	151.253647	86.27	2988	113	0	10.87	1
25/10/2014	20:39:48	-33.909748	151.253586	76.77	3888	201	0	9.16	1
25/10/2014	20:40:51	-33.909698	151.253479	79.6	3024	187	0	11.33	1
25/10/2014	20:41:54	-33.909779	151.253555	67.53	1116	42	0	11.42	1
25/10/2014	20:42:57	-33.909847	151.253494	58.41	1512	232	0	9.43	1
25/10/2014	20:44:01	-33.909866	151.253616	62.96	3564	147	0	11.45	1
25/10/2014	20:45:05	-33.909801	151.25354	63.89	0	246	0	10.07	1
25/10/2014	20:46:08	-33.909744	151.253632	101.76	2304	140	0	10.59	1
25/10/2014	20:47:11	-33.90976	151.25351	102.71	2628	81	0	11.4	1
25/10/2014	20:48:32	-33.909832	151.25354	72.46	1188	222	0	8.47	1
25/10/2014	20:49:44	-33.909653	151.25386	78.04	2556	118	0	35.61	1
25/10/2014	20:54:28	-33.909653	151.25386	78.04	2556	118	0	0	1
25/10/2014	20:55:56	-33.909931	151.253677	23.41	1764	202	0	35.22	1
25/10/2014	20:57:06	-33.909832	151.253708	44.79	2412	285	0	11.37	1
25/10/2014	21:01:55	-33.909832	151.253708	44.79	2412	285	0	0	1
25/10/2014	21:03:52	-33.909813	151.253387	97.79	576	230	0	29.7	1
25/10/2014	21:07:26	-33.909653	151.25386	69.77	2448	31	0	47.14	1
[truncated: 207 more rows]
