# Supplementary material for: A preliminary study to estimate contact rates between free-roaming domestic dogs using novel miniature cameras
Source: PLoS One. 2017 Jul 27;12(7):e0181859. doi: 10.1371/journal.pone.0181859 (PMC5547700; doi:10.1371/journal.pone.0181859)
Supplement: S1 Data — (ZIP) [file pone.0181859.s001.zip › Galiwinku_116.csv]

Date	Time	Latitude	Longitude	Altitude	Speed	Course	Type	Distance	Essential
16/10/2014	12:05:28	-34.032249	150.657211	92.87	468	325	-2	0	1
16/10/2014	12:05:33	-34.032238	150.657196	94.11	0	325	0	1.85	1
16/10/2014	12:05:39	-34.032238	150.657196	94.11	0	325	0	0	1
16/10/2014	12:05:45	-34.032238	150.657196	94.11	0	325	0	0	1
16/10/2014	12:05:51	-34.032238	150.657196	94.11	0	325	0	0	1
16/10/2014	12:05:57	-34.032238	150.657196	94.11	0	325	0	0	1
16/10/2014	12:06:02	-34.032211	150.657181	92.18	1980	331	0	3.31	1
16/10/2014	12:06:08	-34.032207	150.657181	91.25	144	331	0	0.44	1
16/10/2014	12:06:15	-34.032207	150.657181	91.3	0	331	0	0	1
16/10/2014	12:06:20	-34.032207	150.657181	91.62	0	331	0	0	1
16/10/2014	12:06:27	-34.032207	150.657181	91.62	0	331	0	0	1
16/10/2014	12:06:32	-34.03223	150.657181	91.22	1152	331	0	2.56	1
16/10/2014	12:06:38	-34.032227	150.657166	90.66	1620	331	0	1.42	1
16/10/2014	12:06:44	-34.032223	150.657166	90.93	0	331	0	0.44	1
16/10/2014	12:06:50	-34.032223	150.657166	90.93	0	331	0	0	1
16/10/2014	12:06:56	-34.032223	150.657166	90.93	0	331	0	0	1
16/10/2014	12:07:02	-34.032223	150.657166	90.93	0	331	0	0	1
16/10/2014	12:07:08	-34.032261	150.657242	96.36	0	113	0	8.18	1
16/10/2014	12:07:14	-34.032234	150.657211	95.64	1332	11	0	4.14	1
16/10/2014	12:07:21	-34.032246	150.657211	95.8	0	11	0	1.33	1
16/10/2014	12:07:26	-34.032246	150.657211	95.8	0	11	0	0	1
16/10/2014	12:07:32	-34.032246	150.657211	95.8	0	11	0	0	1
16/10/2014	12:07:38	-34.032246	150.657211	95.8	0	11	0	0	1
16/10/2014	12:07:44	-34.032246	150.657211	95.8	0	11	0	0	1
16/10/2014	12:07:51	-34.032246	150.657211	95.8	0	11	0	0	1
16/10/2014	12:07:56	-34.032219	150.657196	98.01	1728	351	0	3.31	1
16/10/2014	12:08:03	-34.032207	150.657196	97.39	792	351	0	1.33	1
16/10/2014	12:08:09	-34.032211	150.657211	97.03	0	351	0	1.45	1
16/10/2014	12:08:14	-34.032211	150.657211	97.03	0	351	0	0	1
16/10/2014	12:08:20	-34.032211	150.657211	97.03	0	351	0	0	1
16/10/2014	12:08:27	-34.032284	150.657227	96.63	612	104	0	8.25	1
16/10/2014	12:08:33	-34.032291	150.657227	96.84	0	104	0	0.78	1
16/10/2014	12:08:38	-34.032291	150.657227	96.84	0	104	0	0	1
16/10/2014	12:08:44	-34.032291	150.657227	96.84	0	104	0	0	1
16/10/2014	12:08:51	-34.032291	150.657227	96.84	0	104	0	0	1
16/10/2014	12:08:56	-34.032291	150.657227	96.84	0	104	0	0	1
16/10/2014	12:09:03	-34.032291	150.657227	96.84	0	104	0	0	1
16/10/2014	12:09:08	-34.032291	150.657227	96.84	0	104	0	0	1
16/10/2014	12:09:14	-34.032291	150.657227	96.84	0	104	0	0	1
16/10/2014	12:09:20	-34.032291	150.657227	96.84	0	104	0	0	1
16/10/2014	12:09:27	-34.032249	150.657211	100.33	0	104	0	4.9	1
16/10/2014	12:09:32	-34.032249	150.657211	100.33	0	104	0	0	1
16/10/2014	12:09:39	-34.032249	150.657211	100.33	0	104	0	0	1
16/10/2014	12:09:44	-34.032249	150.657211	100.33	0	104	0	0	1
16/10/2014	12:09:51	-34.032249	150.657211	100.33	0	104	0	0	1
16/10/2014	12:09:57	-34.032249	150.657211	100.33	0	104	0	0	1
16/10/2014	12:10:02	-34.032249	150.657211	100.33	0	104	0	0	1
16/10/2014	12:10:08	-34.032249	150.657211	100.33	0	104	0	0	1
16/10/2014	12:10:14	-34.032249	150.657211	100.33	0	104	0	0	1
16/10/2014	12:10:21	-34.032249	150.657211	100.33	0	104	0	0	1
16/10/2014	12:10:26	-34.032249	150.657211	100.33	0	104	0	0	1
16/10/2014	12:10:33	-34.032249	150.657211	100.33	0	104	0	0	1
16/10/2014	12:10:38	-34.032249	150.657211	100.33	0	104	0	0	1
16/10/2014	12:10:44	-34.032249	150.657211	100.33	0	104	0	0	1
16/10/2014	12:10:50	-34.032249	150.657211	100.33	0	104	0	0	1
16/10/2014	12:10:57	-34.032238	150.657227	99.9	1800	104	0	1.92	1
16/10/2014	12:11:03	-34.03223	150.657227	98.77	0	104	0	0.89	1
16/10/2014	12:11:09	-34.03223	150.657227	98.77	0	104	0	0	1
16/10/2014	12:11:14	-34.03223	150.657227	98.77	0	104	0	0	1
16/10/2014	12:11:20	-34.03223	150.657227	98.77	0	104	0	0	1
16/10/2014	12:11:26	-34.032173	150.657166	98.92	1764	104	0	8.47	1
16/10/2014	12:11:32	-34.032177	150.657166	98.93	0	104	0	0.44	1
16/10/2014	12:11:39	-34.032177	150.657166	98.93	0	104	-4	0	1
20/10/2014	15:24:33	-34.032177	150.657166	98.93	0	104	-2	0	1
20/10/2014	15:28:54	-33.891502	151.198593	28.54	2124	158	0	52326.4
20/10/2014	15:30:01	-33.891716	151.1987	35.55	0	158	0	25.76	1
20/10/2014	15:31:05	-33.891354	151.198669	73.71	2340	308	0	40.35	1
20/10/2014	15:32:11	-33.891491	151.198654	68.93	72	341	0	15.3	1
20/10/2014	15:33:14	-33.891571	151.198502	52.54	1188	342	0	16.61	1
20/10/2014	15:34:17	-33.891254	151.198639	55.55	1620	143	0	37.45	1
20/10/2014	15:35:21	-33.891579	151.19899	32.61	32040	97	0	48.53	1
20/10/2014	15:36:34	-33.891911	151.200485	60.18	3456	37	0	142.84	1
20/10/2014	15:37:57	-33.896843	151.199326	70.63	27036	161	0	558.75	1
20/10/2014	15:39:01	-33.901054	151.200897	-19	396	330	0	490.18	1
20/10/2014	15:40:05	-33.901131	151.20108	37.87	1980	299	0	18.94	1
20/10/2014	15:41:15	-33.904663	151.202835	70.47	1224	171	0	424.83	1
20/10/2014	15:42:20	-33.907814	151.202866	-5.76	41976	179	0	350.39	1
20/10/2014	15:43:29	-33.909756	151.202621	19.62	648	116	0	217.12	1
20/10/2014	15:44:38	-33.915588	151.20047	7.47	47016	192	0	678.19	1
20/10/2014	15:45:42	-33.920876	151.196899	7.64	9432	235	0	674.03	1
20/10/2014	15:46:44	-33.920914	151.196869	45.3	684	29	0	5.05	1
20/10/2014	15:47:47	-33.92112	151.193085	-4.23	36252	277	0	349.9	1
20/10/2014	15:48:50	-33.923622	151.191132	9.45	45936	213	0	331.47	1
20/10/2014	15:49:55	-33.925297	151.18956	66.2	44496	215	0	236.07	1
20/10/2014	15:50:58	-33.926628	151.188141	25.04	24516	224	0	197.6	1
20/10/2014	15:52:02	-33.928795	151.187271	73.52	2556	168	0	253.98	1
20/10/2014	15:53:05	-33.930058	151.186859	12.86	504	348	0	145.49	1
20/10/2014	15:54:09	-33.930626	151.186722	25.22	1260	29	0	64.41	1
20/10/2014	15:55:15	-33.931095	151.186478	-67.23	0	197	0	56.8	1
20/10/2014	15:56:35	-33.931942	151.186172	-30.38	2124	352	0	98.32	1
20/10/2014	15:57:39	-33.934418	151.18515	-11.56	47736	256	0	291.02	1
20/10/2014	15:58:43	-33.934147	151.180847	-32.5	972	45	0	398.12	1
20/10/2014	15:59:46	-33.934052	151.180496	-16.29	1512	208	0	34.06	1
20/10/2014	16:01:06	-33.934067	151.179764	21.87	576	14	0	67.55	1
20/10/2014	16:02:32	-33.934231	151.179764	-40.18	1116	228	0	18.24	1
20/10/2014	16:03:35	-33.933472	151.179779	87.37	3384	0	0	84.41	1
20/10/2014	16:04:56	-33.933773	151.17981	14.98	1296	287	0	33.59	1
20/10/2014	16:06:21	-33.933388	151.180023	89.56	684	49	0	47.1	1
20/10/2014	16:07:59	-33.933071	151.179855	125.42	396	10	0	38.51	1
20/10/2014	16:09:53	-33.933758	151.180222	-14.82	792	172	0	83.56	1
20/10/2014	16:11:56	-33.934048	151.179764	-31.91	1512	165	0	53.15	1
20/10/2014	16:14:04	-33.933636	151.179962	-48.72	2556	159	0	49.32	1
20/10/2014	16:16:10	-33.933903	151.179764	13.28	1404	253	0	34.86	1
20/10/2014	16:18:13	-33.93346	151.179932	51.57	0	160	0	51.64	1
20/10/2014	16:20:17	-33.933613	151.179749	12.87	1368	167	0	23.97	1
20/10/2014	16:23:12	-33.933525	151.17984	47.41	900	314	0	12.89	1
20/10/2014	16:27:00	-33.933762	151.179901	45.99	1800	89	0	26.95	1
20/10/2014	16:30:52	-33.933613	151.180145	84.44	1008	330	0	27.95	1
20/10/2014	16:34:23	-33.933773	151.179962	49.07	936	275	0	24.53	1
20/10/2014	16:38:18	-33.933697	151.17984	-5.99	432	211	0	14.07	1
20/10/2014	16:41:38	-33.93351	151.179749	6.37	360	183	0	22.42	1
20/10/2014	16:42:47	-33.933781	151.180313	4.91	936	240	0	60.13	1
20/10/2014	16:44:02	-33.934078	151.17981	29.22	1692	13	0	56.96	1
20/10/2014	17:00:14	-33.934078	151.17981	29.22	1692	13	0	0
20/10/2014	17:05:52	-33.934601	151.178925	24.75	720	352	0	100.24	1
20/10/2014	17:07:17	-33.934853	151.178772	54.52	2592	346	0	31.38	1
20/10/2014	17:12:52	-33.934635	151.17894	56.28	180	111	0	28.77	1
20/10/2014	17:18:25	-33.935478	151.179047	497.42	2412	349	0	94.26	1
20/10/2014	17:27:10	-33.934711	151.180344	1001.96	0	0	0	146.94	1
20/10/2014	17:37:04	-33.934711	151.180344	1001.96	0	0	0	0	1
20/10/2014	17:38:54	-33.934353	151.178131	20.33	468	144	-4	208.01	1
21/10/2014	10:41:27	-33.934719	151.177292	51.93	936	134	-2	0	1
21/10/2014	10:43:23	-12.019279	135.569809	36.34	252	330	0	2905276.79
21/10/2014	10:44:30	-12.019565	135.569733	27.88	7092	135	0	32.86	1
21/10/2014	10:45:48	-12.019565	135.569733	27.88	7092	135	0	0	1
21/10/2014	10:47:45	-12.019346	135.569977	97.52	2412	23	0	36.02
21/10/2014	10:49:26	-12.020013	135.569916	35.65	1116	239	0	74.46
21/10/2014	10:50:30	-12.019948	135.569931	16.04	900	82	0	7.41
21/10/2014	10:51:34	-12.020306	135.569412	41.04	38016	279	0	69.07	1
21/10/2014	10:52:38	-12.022418	135.565948	40.4	37332	187	0	443.94	1
21/10/2014	10:53:42	-12.024185	135.565536	84.72	72	320	0	201.53	1
21/10/2014	10:54:46	-12.024128	135.565582	57.02	1152	223	0	8.07	1
21/10/2014	10:55:51	-12.024129	135.565674	59.13	216	338	0	10.01
21/10/2014	10:56:55	-12.028431	135.564972	34.15	35892	188	0	484.41	1
21/10/2014	10:57:59	-12.030426	135.568039	32.26	16992	23	0	400.58	1
21/10/2014	10:59:03	-12.030038	135.568161	47.47	720	304	0	45.14	1
21/10/2014	11:00:13	-12.0299	135.568253	87.93	5544	337	0	18.32	1
21/10/2014	11:01:23	-12.029851	135.568207	91.73	4716	34	0	7.4
21/10/2014	11:02:34	-12.029963	135.567978	158.06	1620	84	0	27.84
21/10/2014	11:04:10	-12.02989	135.568024	50.04	972	69	0	9.53
21/10/2014	11:05:36	-12.030154	135.568085	59.05	1116	121	0	30.1
21/10/2014	11:06:57	-12.030109	135.568161	68.14	3060	273	0	9.66
21/10/2014	11:08:07	-12.029968	135.568253	59.15	7200	318	0	18.6
21/10/2014	11:09:18	-12.030161	135.568115	42.76	2952	341	0	26.19
21/10/2014	11:10:27	-12.030109	135.568192	63.23	6732	314	0	10.18
21/10/2014	11:11:32	-12.029826	135.567825	18.97	3240	321	0	50.83
21/10/2014	11:12:41	-12.030137	135.568161	57.16	2592	321	0	50.31
21/10/2014	11:14:15	-12.029991	135.568008	57.06	1044	19	0	23.25
21/10/2014	11:15:20	-12.029972	135.568069	92.08	2484	320	0	6.96
21/10/2014	11:16:25	-12.030068	135.568237	73.97	0	0	0	21.16
21/10/2014	11:17:39	-12.030068	135.568497	33.73	936	31	0	28.28
21/10/2014	11:18:53	-12.029964	135.568222	28.9	2556	113	0	32.07
21/10/2014	11:20:07	-12.030085	135.568314	46.8	1584	130	0	16.77
21/10/2014	11:21:33	-12.029911	135.568192	59.35	936	337	0	23.46
21/10/2014	11:22:41	-12.029846	135.568161	5.07	1656	245	0	7.98
21/10/2014	11:23:48	-12.030037	135.568161	56.52	0	14	0	21.24
21/10/2014	11:25:23	-12.029949	135.568176	23.95	1224	32	0	9.92
21/10/2014	11:27:01	-12.029961	135.568192	32.07	2772	346	0	2.19
21/10/2014	11:28:33	-12.030017	135.568253	58.73	0	332	0	9.1
21/10/2014	11:29:47	-12.030264	135.568115	10.33	2196	323	0	31.3
21/10/2014	11:31:23	-12.030228	135.568161	-1.83	6912	55	0	6.41
21/10/2014	11:32:57	-12.029882	135.568115	74.05	2160	277	0	38.8
21/10/2014	11:34:08	-12.029957	135.56813	28.81	4752	118	0	8.5
21/10/2014	11:35:18	-12.030214	135.568161	89.6	1404	211	0	28.78
21/10/2014	11:36:29	-12.03007	135.568054	57.91	2448	120	0	19.79
21/10/2014	11:37:35	-12.030286	135.566025	26.72	28512	283	0	221.96	1
21/10/2014	11:38:41	-12.030637	135.565338	80.84	2556	131	0	84.29	1
21/10/2014	11:39:46	-12.030629	135.565567	53.7	1116	330	0	24.92	1
21/10/2014	11:40:51	-12.030555	135.565628	59.43	1224	335	0	10.57
21/10/2014	11:41:56	-12.030644	135.565491	23.9	864	190	0	17.89
21/10/2014	11:43:01	-12.030459	135.565414	-16.3	1332	183	0	22.21
21/10/2014	11:44:06	-12.030808	135.566254	40.94	16092	105	0	99.25	1
21/10/2014	11:45:11	-12.031589	135.564789	58.39	2124	155	0	181.45	1
21/10/2014	11:46:16	-12.031497	135.564941	22.18	576	131	0	19.44	1
21/10/2014	11:47:19	-12.031441	135.564941	35.4	0	0	0	6.23
21/10/2014	11:48:23	-12.031473	135.564972	30.71	0	0	0	4.9
21/10/2014	11:49:28	-12.031424	135.564926	34.25	0	0	0	7.4
21/10/2014	11:50:33	-12.03145	135.564926	32.3	0	0	0	2.89
21/10/2014	11:51:39	-12.030156	135.564682	22.54	25956	12	0	146.31	1
21/10/2014	11:52:44	-12.025755	135.565475	65.96	15768	3	0	496.91	1
21/10/2014	11:53:50	-12.024217	135.565659	83.54	288	131	0	172.18	1
21/10/2014	11:54:56	-12.024216	135.565598	84.43	0	269	0	6.64	1
21/10/2014	11:56:01	-12.024241	135.565598	41.87	252	196	0	2.78
21/10/2014	11:57:07	-12.024181	135.565598	16.05	396	158	0	6.67
21/10/2014	11:58:13	-12.024171	135.565598	75.77	9324	64	0	1.11
21/10/2014	11:59:19	-12.021695	135.564392	26.17	10008	305	0	304.96	1
21/10/2014	12:00:25	-12.021065	135.564651	43.8	180	284	0	75.5	1
21/10/2014	12:01:30	-12.020951	135.564545	82.86	288	253	0	17.13	1
21/10/2014	12:02:36	-12.021043	135.564651	43.07	0	0	0	15.41
21/10/2014	12:03:41	-12.021046	135.56459	58.59	1260	180	0	6.64
21/10/2014	12:04:46	-12.021142	135.564651	18.41	0	0	0	12.57
21/10/2014	12:05:50	-12.021085	135.564667	34.64	216	0	0	6.57
21/10/2014	12:06:55	-12.021045	135.564636	49.18	468	0	0	5.58
21/10/2014	12:08:00	-12.021134	135.564713	39.35	0	0	0	12.96
21/10/2014	12:09:05	-12.020867	135.564667	38.12	16848	2	0	30.11
21/10/2014	12:10:10	-12.021024	135.566208	27.66	10224	210	0	168.5
21/10/2014	12:11:14	-12.021029	135.566086	66.3	0	0	0	13.28
21/10/2014	12:12:19	-12.02103	135.566116	54.69	0	338	0	3.26
21/10/2014	12:13:24	-12.02096	135.566071	53.51	396	15	0	9.19	1
21/10/2014	12:14:30	-12.021047	135.566132	51.65	216	94	0	11.73	1
21/10/2014	12:15:36	-12.022991	135.566971	30.79	15696	21	0	234.63
21/10/2014	12:16:42	-12.022367	135.566925	38.58	576	105	0	69.57
21/10/2014	12:17:52	-12.022344	135.566818	2.86	936	151	0	11.91	1
21/10/2014	12:18:56	-12.022359	135.566925	53.04	288	180	0	11.76	1
21/10/2014	12:20:02	-12.022451	135.567017	48.93	7884	202	0	14.31
21/10/2014	12:21:07	-12.0236	135.565765	73.57	23256	193	0	186.72	1
21/10/2014	12:22:13	-12.026687	135.56546	59.16	32400	186	0	344.86	1
21/10/2014	12:23:18	-12.03022	135.566391	19.94	30240	101	0	405.69	1
21/10/2014	12:24:27	-12.030701	135.56813	47.52	1692	331	0	196.54	1
21/10/2014	12:25:32	-12.030694	135.5681	29.55	540	178	0	3.35	1
21/10/2014	12:26:37	-12.030706	135.568054	11.33	432	276	0	5.18
21/10/2014	12:27:43	-12.03083	135.568115	71.03	684	335	0	15.3
21/10/2014	12:28:48	-12.03064	135.567947	106	1404	147	0	27.93
21/10/2014	12:29:53	-12.03086	135.568069	31.59	360	329	0	27.83
21/10/2014	12:30:59	-12.030837	135.568054	33.44	1188	321	0	3.03
21/10/2014	12:32:04	-12.030908	135.568024	8.99	612	356	0	8.54
21/10/2014	12:33:09	-12.030873	135.568039	3.07	144	337	0	4.22
21/10/2014	12:34:14	-12.030918	135.568115	-23.49	36	155	0	9.66
21/10/2014	12:35:20	-12.030812	135.568008	35.98	0	336	0	16.56
21/10/2014	12:36:24	-12.030768	135.567978	36.24	1548	0	0	5.88
21/10/2014	12:37:30	-12.030181	135.568283	32.65	14940	28	0	73.22	1
21/10/2014	12:39:23	-12.029991	135.568146	32.51	1656	98	0	25.85	1
21/10/2014	12:40:47	-12.029582	135.568329	41.16	8100	39	0	49.64
21/10/2014	12:42:05	-12.029661	135.568375	-8.88	1332	41	0	10.11
21/10/2014	12:43:12	-12.030555	135.568222	-136.1	3240	111	0	100.79
21/10/2014	12:44:16	-12.030043	135.568146	-20.62	7740	322	0	57.53
21/10/2014	12:45:21	-12.030042	135.568283	39.98	7344	217	0	14.9
21/10/2014	12:46:29	-12.029931	135.564667	33.31	8064	303	0	393.44	1
21/10/2014	12:47:36	-12.024814	135.565842	32.31	23796	97	0	583.16	1
21/10/2014	12:48:42	-12.024597	135.566345	70.15	864	163	0	59.79	1
21/10/2014	12:49:47	-12.024472	135.566559	100.85	648	238	0	27.11	1
21/10/2014	12:50:53	-12.024492	135.566513	72.09	144	215	0	5.47
21/10/2014	12:52:00	-12.024498	135.566437	89.89	0	91	0	8.29
21/10/2014	12:53:11	-12.024468	135.566559	91.57	540	324	0	13.68
21/10/2014	12:54:17	-12.024529	135.566452	59.25	360	320	0	13.47
21/10/2014	12:55:22	-12.024455	135.566574	86.28	432	264	0	15.61
21/10/2014	12:56:28	-12.02454	135.566452	62.95	504	0	0	16.29
21/10/2014	12:57:33	-12.024492	135.566498	86.19	0	0	0	7.32
21/10/2014	12:58:39	-12.024588	135.566483	80.22	3528	210	0	10.8
21/10/2014	13:00:00	-12.02921	135.564926	30.18	35712	184	0	541.12	1
21/10/2014	13:01:07	-12.03205	135.564133	-4.44	1116	141	0	327.36	1
21/10/2014	13:02:14	-12.031947	135.563965	34.21	0	322	0	21.56	1
21/10/2014	13:03:19	-12.031972	135.564011	26.42	324	328	0	5.72
21/10/2014	13:04:24	-12.03196	135.564026	20.89	864	71	0	2.11
21/10/2014	13:05:29	-12.032092	135.564011	-21.14	1620	97	0	14.77
21/10/2014	13:06:34	-12.031857	135.564087	12.25	756	210	0	27.41
21/10/2014	13:07:40	-12.031765	135.56424	39.53	756	40	0	19.53
21/10/2014	13:08:45	-12.031959	135.564026	0.63	684	181	0	31.73
21/10/2014	13:09:50	-12.031962	135.564026	16.69	0	44	0	0.33
21/10/2014	13:10:56	-12.032043	135.56398	0.77	1224	126	0	10.3
21/10/2014	13:12:01	-12.031958	135.564026	-4.12	2196	218	0	10.69
21/10/2014	13:13:06	-12.03196	135.564011	16.74	216	192	0	1.65
21/10/2014	13:14:11	-12.031981	135.563995	16.38	108	233	0	2.91
21/10/2014	13:15:16	-12.032001	135.56398	7.16	684	121	0	2.76
21/10/2014	13:16:22	-12.031934	135.564056	19.41	792	150	0	11.13
21/10/2014	13:17:27	-12.031952	135.56398	5.09	144	193	0	8.5
21/10/2014	13:18:32	-12.032027	135.564041	10.33	1080	114	0	10.66
21/10/2014	13:19:37	-12.032054	135.564102	5.16	1260	181	0	7.28
21/10/2014	13:20:41	-12.031969	135.564072	10.07	0	0	0	10
21/10/2014	13:21:45	-12.031991	135.564072	10.2	72	0	0	2.45
21/10/2014	13:22:50	-12.031968	135.564041	12.91	0	0	0	4.23
21/10/2014	13:23:54	-12.031979	135.564026	14	0	0	0	2.04
21/10/2014	13:24:59	-12.03202	135.564026	8.21	0	0	0	4.56
21/10/2014	13:26:10	-12.030726	135.564514	0.17	20268	6	0	153.36	1
21/10/2014	13:27:31	-12.0254	135.565445	31.46	29520	12	0	600.82	1
21/10/2014	13:28:49	-12.02453	135.565964	60.64	1152	233	0	112	1
21/10/2014	13:33:06	-12.023553	135.568878	44.26	180	73	0	335.02	1
21/10/2014	13:37:12	-12.023695	135.570068	546.82	3420	103	0	130.38	1
21/10/2014	13:41:36	-12.021933	135.566254	545.62	32796	280	0	458.74	1
21/10/2014	13:44:46	-12.021227	135.565948	554.31	720	230	0	85.27	1
21/10/2014	13:48:02	-12.021105	135.564651	34.64	504	308	0	141.71
21/10/2014	13:50:24	-12.021096	135.564667	29.52	0	0	0	2.01
21/10/2014	13:51:29	-12.021129	135.564575	22.15	0	0	0	10.66
21/10/2014	13:52:33	-12.021113	135.564636	22.66	0	0	0	6.87
21/10/2014	13:53:37	-12.021112	135.564636	45.99	0	0	0	0.11
21/10/2014	13:54:42	-12.02105	135.564606	51.49	0	147	0	7.63
21/10/2014	13:55:46	-12.021924	135.566025	39.07	16020	153	0	182.38	1
21/10/2014	13:56:51	-12.024311	135.567017	51.49	648	10	0	286.51	1
21/10/2014	13:57:56	-12.024367	135.566971	48.74	216	331	0	7.99	1
21/10/2014	13:59:00	-12.024321	135.566956	60.27	1188	86	0	5.37
21/10/2014	14:00:06	-12.023401	135.568542	35.29	20736	97	0	200.54	1
21/10/2014	14:01:11	-12.021627	135.569748	42.46	5796	256	0	236.88	1
21/10/2014	14:02:16	-12.021637	135.569687	47.46	0	0	0	6.73	1
21/10/2014	14:03:21	-12.021626	135.569672	33.08	0	0	0	2.04
21/10/2014	14:04:26	-12.021632	135.569687	37.45	0	0	0	1.76
21/10/2014	14:05:30	-12.021603	135.569611	35.91	0	0	0	8.87
21/10/2014	14:06:34	-12.021617	135.569672	34.99	0	0	0	6.81
21/10/2014	14:07:38	-12.02162	135.569656	43.53	0	0	0	1.77
21/10/2014	14:08:42	-12.021646	135.569641	32.31	0	0	0	3.32
21/10/2014	14:09:46	-12.021608	135.569717	42.64	0	0	0	9.28
21/10/2014	14:10:50	-12.021661	135.569717	55.12	0	0	0	5.89
21/10/2014	14:11:54	-12.021526	135.569183	54.49	20844	276	0	59.98	1
21/10/2014	14:13:00	-12.021896	135.568069	58.23	792	150	0	127.95	1
21/10/2014	14:14:04	-12.022042	135.568161	61.83	0	106	0	19.07	1
21/10/2014	14:15:08	-12.022125	135.568176	55.89	0	0	0	9.37
21/10/2014	14:16:13	-12.022125	135.568344	92.18	0	276	0	18.27
21/10/2014	14:17:18	-12.022159	135.568192	69.93	0	214	0	16.96
21/10/2014	14:18:23	-12.02218	135.568222	56.75	0	101	0	4.01
21/10/2014	14:19:28	-12.022147	135.56842	49.25	1044	74	0	21.84
21/10/2014	14:20:32	-12.022129	135.568253	41.29	432	156	0	18.27
21/10/2014	14:21:38	-12.021955	135.568054	59.31	0	126	0	29.03
21/10/2014	14:22:44	-12.021998	135.5681	37.15	0	352	0	6.92
21/10/2014	14:23:49	-12.021395	135.569138	46.98	16092	86	0	131.3	1
21/10/2014	14:24:54	-12.023292	135.569931	31.82	38448	190	0	227.89	1
21/10/2014	14:26:04	-12.026683	135.569046	40.35	612	238	0	389.15	1
21/10/2014	14:27:13	-12.026714	135.569122	32.08	1584	240	0	8.96	1
21/10/2014	14:28:20	-12.026699	135.569168	33.1	576	244	0	5.27
21/10/2014	14:29:25	-12.026623	135.569122	37.21	0	0	0	9.82
21/10/2014	14:30:29	-12.026716	135.569122	50.37	0	0	0	10.34
21/10/2014	14:31:34	-12.026704	135.569214	40.18	0	0	0	10.09
21/10/2014	14:32:41	-12.026834	135.569046	-11.06	216	0	0	23.3
21/10/2014	14:33:46	-12.026474	135.569199	46.03	3744	350	0	43.35
21/10/2014	14:34:51	-12.023225	135.569855	44.91	35280	10	0	368.25	1
21/10/2014	14:35:55	-12.020658	135.57312	44.59	42048	76	0	455.59	1
21/10/2014	14:37:01	-12.021403	135.576691	54.8	432	27	0	397.11	1
21/10/2014	14:38:05	-12.021423	135.576691	18	0	0	0	2.22	1
21/10/2014	14:39:13	-12.021439	135.576675	32.6	180	329	0	2.49
21/10/2014	14:40:17	-12.02143	135.576706	28.13	0	0	0	3.52
21/10/2014	14:41:22	-12.02149	135.576721	29.03	0	0	0	6.87
21/10/2014	14:42:26	-12.02174	135.576675	38.58	72	173	0	28.25
21/10/2014	14:43:31	-12.021693	135.576752	21.24	0	0	0	9.87
21/10/2014	14:44:35	-12.021739	135.576691	34.53	1044	357	0	8.38
21/10/2014	14:45:38	-12.022855	135.576843	52.47	1224	258	0	125.19	1
21/10/2014	14:46:43	-12.023105	135.576645	38.21	0	69	0	35.16	1
21/10/2014	14:47:47	-12.023049	135.576614	58.22	108	22	0	7.08
21/10/2014	14:48:52	-12.023108	135.576599	21.04	648	331	0	6.76
21/10/2014	14:49:56	-12.023067	135.576614	24.22	0	0	0	4.84
21/10/2014	14:51:00	-12.023047	135.576599	14.42	0	0	0	2.76
21/10/2014	14:52:04	-12.023038	135.57663	30.58	1476	354	0	3.52
21/10/2014	14:53:08	-12.023076	135.576569	26.45	468	287	0	7.87
21/10/2014	14:54:12	-12.02345	135.577499	22.62	0	48	0	109.36
21/10/2014	14:55:16	-12.022847	135.57753	35	27504	8	0	67.14	1
21/10/2014	14:56:19	-12.020239	135.575714	7.85	8892	258	0	350.86	1
21/10/2014	14:57:24	-12.021937	135.570007	50.62	29160	193	0	648.76	1
21/10/2014	14:58:28	-12.022603	135.569962	49.13	0	0	0	74.22	1
21/10/2014	14:59:32	-12.022585	135.569962	35.6	0	0	0	2
21/10/2014	15:00:36	-12.022601	135.570068	49.05	0	0	0	11.66
21/10/2014	15:01:40	-12.022579	135.570068	70.72	0	0	0	2.45
21/10/2014	15:02:47	-12.022565	135.570007	51.28	360	115	0	6.81
21/10/2014	15:03:52	-12.022614	135.569992	37.52	0	0	0	5.69
21/10/2014	15:04:56	-12.022593	135.570053	46.51	0	0	0	7.03
21/10/2014	15:06:00	-12.024826	135.56955	41.44	24120	192	0	254.25	1
21/10/2014	15:07:04	-12.027181	135.56604	27.45	23652	236	0	462.91	1
21/10/2014	15:08:08	-12.026243	135.566177	44.27	1584	59	0	105.36	1
21/10/2014	15:09:13	-12.026276	135.566086	59.48	0	0	0	10.56	1
21/10/2014	15:10:17	-12.026253	135.566147	53.46	0	0	0	7.11
21/10/2014	15:11:21	-12.026254	135.566132	51.2	0	0	0	1.64
21/10/2014	15:12:25	-12.02624	135.566177	35.32	0	0	0	5.14
21/10/2014	15:13:29	-12.02626	135.566238	59.84	0	0	0	7
21/10/2014	15:14:33	-12.026196	135.566177	46.92	0	0	0	9.73
21/10/2014	15:15:37	-12.02614	135.566162	38.23	0	0	0	6.44
21/10/2014	15:16:41	-12.026246	135.566208	63.2	0	0	0	12.8
21/10/2014	15:17:45	-12.026141	135.566162	31.64	0	0	0	12.7
21/10/2014	15:18:49	-12.026182	135.566132	51.15	0	0	0	5.61
21/10/2014	15:19:54	-12.026248	135.566208	46.18	0	0	0	11.05
21/10/2014	15:20:59	-12.026281	135.566147	49	324	37	0	7.58
21/10/2014	15:22:06	-12.026271	135.566055	53.81	72	0	0	10.07
21/10/2014	15:23:11	-12.026242	135.566254	81.34	0	0	0	21.88
21/10/2014	15:24:16	-12.026286	135.566101	39.21	0	0	0	17.34
21/10/2014	15:25:20	-12.026268	135.566238	44.2	0	0	0	15.03
21/10/2014	15:26:27	-12.026329	135.566055	40.52	396	0	0	21.03
21/10/2014	15:27:32	-12.026258	135.566162	33.17	0	0	0	14.06
21/10/2014	15:28:37	-12.026269	135.566269	40.18	0	0	0	11.7
21/10/2014	15:29:42	-12.026184	135.566223	69.6	0	0	0	10.69
21/10/2014	15:30:47	-12.026206	135.566238	51.14	0	0	0	2.94
21/10/2014	15:31:52	-12.026196	135.566208	60.18	0	0	0	3.45
21/10/2014	15:32:57	-12.026217	135.566254	67.96	0	0	0	5.52
21/10/2014	15:34:02	-12.026238	135.566147	51.21	0	0	0	11.87
21/10/2014	15:35:07	-12.026196	135.566284	49.57	0	0	0	15.61
21/10/2014	15:36:15	-12.025981	135.566528	45.96	8460	54	0	35.72	1
21/10/2014	15:37:22	-12.027625	135.56517	38.67	20916	195	0	235.01	1
21/10/2014	15:38:27	-12.027766	135.565445	38.65	16308	207	0	33.77	1
21/10/2014	15:39:32	-12.02663	135.565674	39.45	1584	47	0	128.75	1
21/10/2014	15:40:38	-12.029395	135.564926	49.73	38340	190	0	318.03	1
21/10/2014	15:41:44	-12.029984	135.568298	27.99	0	310	0	372.52	1
21/10/2014	15:42:51	-12.030083	135.568146	21.83	252	353	0	19.86
21/10/2014	15:43:56	-12.030069	135.567963	84.76	0	306	0	19.96
21/10/2014	15:45:01	-12.030155	135.568085	35.73	72	280	0	16.35
21/10/2014	15:46:06	-12.030082	135.568176	15.72	468	32	0	12.8
21/10/2014	15:47:14	-12.030109	135.568207	61.78	396	343	0	4.51
21/10/2014	15:48:23	-12.030107	135.5681	40.84	540	305	0	11.64
21/10/2014	15:49:31	-12.030083	135.567993	73.47	1584	165	0	11.94
21/10/2014	15:50:39	-12.03005	135.567947	159.47	504	359	0	6.2
21/10/2014	15:51:47	-12.030109	135.568192	-29.4	576	311	0	27.44
21/10/2014	15:52:53	-12.030072	135.568909	86.36	7452	265	0	78.08
21/10/2014	15:53:59	-12.03002	135.568359	58.58	0	242	0	60.09
21/10/2014	15:55:04	-12.02997	135.568314	10.05	4644	100	0	7.41
21/10/2014	15:56:10	-12.030674	135.569016	38.51	15552	93	0	109.35	1
21/10/2014	15:57:16	-12.031877	135.575546	16.57	63936	99	0	722.64	1
21/10/2014	15:58:22	-12.030464	135.582382	25.11	55908	9	0	759.85	1
21/10/2014	15:59:27	-12.021536	135.583313	26.88	46044	281	0	997.9	1
21/10/2014	16:00:32	-12.024571	135.579712	29.79	14184	292	0	516.98	1
21/10/2014	16:01:37	-12.023555	135.577469	15.08	1080	233	0	268.83	1
21/10/2014	16:02:44	-12.023473	135.577454	44.29	576	61	0	9.26	1
21/10/2014	16:03:50	-12.023442	135.577515	43.69	864	178	0	7.48
21/10/2014	16:04:55	-12.023097	135.576508	33.64	1008	47	0	116.04
21/10/2014	16:06:01	-12.023126	135.576675	-0.65	0	239	0	18.45
21/10/2014	16:07:06	-12.023089	135.576492	-0.53	0	62	0	20.32
21/10/2014	16:08:10	-12.023106	135.576538	38.98	1476	218	0	5.35
21/10/2014	16:09:18	-12.023095	135.576614	31.32	0	283	0	8.36
21/10/2014	16:10:24	-12.020579	135.576874	42.87	27288	9	0	281.19	1
21/10/2014	16:11:30	-12.020651	135.570374	26.03	22824	229	0	706.96	1
21/10/2014	16:12:36	-12.0264	135.569183	40.69	0	187	0	652.25	1
21/10/2014	16:13:42	-12.026276	135.569229	62.35	0	254	0	14.67
21/10/2014	16:14:46	-12.026319	135.569351	71.94	0	250	0	14.1
21/10/2014	16:15:51	-12.026258	135.569107	96.03	1296	255	0	27.39
21/10/2014	16:16:56	-12.026364	135.569305	30.76	684	75	0	24.55
21/10/2014	16:18:01	-12.026393	135.569153	44.01	1368	245	0	16.84
21/10/2014	16:19:05	-12.026382	135.56926	60.73	144	159	0	11.7
21/10/2014	16:20:11	-12.026381	135.569229	25.19	504	74	0	3.37
21/10/2014	16:21:19	-12.026424	135.569244	38.26	0	230	0	5.05
21/10/2014	16:22:25	-12.026315	135.569366	46.58	0	29	0	17.97
21/10/2014	16:23:29	-12.02646	135.569153	42.95	8892	82	0	28.22
21/10/2014	16:24:34	-12.02328	135.567871	53.89	39240	284	0	380.09	1
21/10/2014	16:25:37	-12.022331	135.567307	99.5	1080	356	0	122.06	1
21/10/2014	16:26:42	-12.023108	135.566299	49.66	29556	277	0	139.58	1
21/10/2014	16:27:46	-12.025062	135.565689	66.43	41904	191	0	227.18	1
21/10/2014	16:28:50	-12.030301	135.566895	23.5	46008	101	0	597.13	1
21/10/2014	16:29:54	-12.030333	135.5681	51.04	0	0	0	131.1	1
21/10/2014	16:30:58	-12.030295	135.568146	48.75	0	0	0	6.55
21/10/2014	16:32:02	-12.030366	135.56813	13.75	0	0	0	8.08
21/10/2014	16:33:06	-12.030214	135.568176	44.16	0	0	0	17.63
21/10/2014	16:34:10	-12.030413	135.568192	1.22	0	0	0	22.2
21/10/2014	16:35:14	-12.03025	135.568314	59.93	0	0	0	22.46
21/10/2014	16:36:18	-12.030324	135.568146	69.05	0	0	0	20.04
21/10/2014	16:37:24	-12.030027	135.565323	27.03	30240	283	0	308.78	1
21/10/2014	16:38:29	-12.02448	135.565674	80.74	42084	6	0	617.98	1
21/10/2014	16:39:34	-12.022399	135.566956	55.7	1368	140	0	270.15	1
21/10/2014	16:40:40	-12.021946	135.566086	66.75	11808	1	0	107.19	1
21/10/2014	16:41:46	-12.021693	135.566025	106.9	0	207	0	28.9	1
21/10/2014	16:42:51	-12.021843	135.565994	71.32	0	170	0	17.02
21/10/2014	16:44:08	-12.021749	135.565994	118.09	1152	189	0	10.45
21/10/2014	16:45:14	-12.021814	135.565979	47.43	0	129	0	7.41
21/10/2014	16:46:19	-12.021796	135.565903	67.44	4104	244	0	8.5
21/10/2014	16:47:24	-12.021813	135.56572	66.87	12852	278	0	19.99
21/10/2014	16:48:27	-12.02352	135.56427	48.13	7092	99	0	246.77	1
21/10/2014	16:49:32	-12.02791	135.56514	47.9	32508	205	0	497.23	1
21/10/2014	16:50:39	-12.030657	135.568008	38.51	0	123	0	436.56	1
21/10/2014	16:51:43	-12.030704	135.568039	39.95	4428	229	0	6.22
21/10/2014	16:52:47	-12.03109	135.568268	49.91	5544	204	0	49.62
21/10/2014	16:53:51	-12.031108	135.567902	11.64	6444	284	0	39.85
21/10/2014	16:54:59	-12.030967	135.568085	13.92	6516	81	0	25.34
21/10/2014	16:56:13	-12.031184	135.567734	7.19	3204	270	0	45.16
21/10/2014	16:57:18	-12.031058	135.567612	11.18	2016	91	0	19.3
21/10/2014	16:58:32	-12.03086	135.567459	42.71	2196	301	0	27.6
21/10/2014	16:59:40	-12.03097	135.567841	9.8	5616	83	0	43.31
21/10/2014	17:01:01	-12.030978	135.567917	57.24	1800	135	0	8.31
21/10/2014	17:02:11	-12.031036	135.567871	17.85	0	257	0	8.16
21/10/2014	17:03:19	-12.031117	135.568024	40.03	3240	266	0	18.92
21/10/2014	17:04:27	-12.031081	135.5681	42.85	6660	283	0	9.18
21/10/2014	17:05:36	-12.031065	135.568146	27.02	2268	27	0	5.31
21/10/2014	17:06:42	-12.031075	135.568024	46.91	1080	97	0	13.31
21/10/2014	17:07:46	-12.031221	135.567871	55.15	1008	261	0	23.25
21/10/2014	17:08:50	-12.031214	135.567963	5.86	1620	152	0	10.04
21/10/2014	17:10:06	-12.031082	135.568283	34.34	576	110	0	37.77
21/10/2014	17:11:11	-12.030969	135.568146	-43.73	468	50	0	19.49
21/10/2014	17:12:19	-12.03081	135.568283	-34.94	1404	46	0	23.12
21/10/2014	17:13:37	-12.030905	135.568298	27.5	252	229	0	10.69
21/10/2014	17:14:55	-12.030993	135.568146	34.81	1044	99	0	19.21
21/10/2014	17:16:09	-12.031237	135.567795	97.25	3672	64	0	46.83
21/10/2014	17:17:15	-12.031134	135.567993	30.43	0	219	0	24.39
21/10/2014	17:18:24	-12.030975	135.568115	-5.16	1584	247	0	22.1
21/10/2014	17:19:29	-12.031035	135.568085	29.38	900	154	0	7.43
21/10/2014	17:21:10	-12.031065	135.567902	-2.19	1692	229	0	20.18
21/10/2014	17:22:18	-12.031159	135.568054	13.97	1440	21	0	19.56
21/10/2014	17:23:22	-12.030981	135.568024	62.39	2916	306	0	20.06
21/10/2014	17:24:28	-12.031088	135.568069	-12.85	0	28	0	12.87
21/10/2014	17:25:49	-12.031057	135.568085	67.75	936	66	0	3.86
21/10/2014	17:26:54	-12.031126	135.567886	29.24	3528	280	0	22.96	1
21/10/2014	17:27:59	-12.031217	135.567886	29.11	2772	71	0	10.12	1
21/10/2014	17:29:05	-12.031202	135.567978	21.35	2376	171	0	10.14
21/10/2014	17:30:42	-12.031209	135.567917	42.98	612	212	0	6.68
21/10/2014	17:31:56	-12.03111	135.567886	23.86	576	13	0	11.51
21/10/2014	17:33:10	-12.031042	135.567902	44.44	72	358	0	7.76
21/10/2014	17:34:22	-12.031124	135.567886	31.67	1152	196	0	9.28
21/10/2014	17:36:09	-12.031133	135.567886	15.61	1332	134	0	1
21/10/2014	17:38:45	-12.031163	135.567947	102.69	2448	5	0	7.43
21/10/2014	17:41:55	-12.031308	135.567932	85.26	1656	236	0	16.21
21/10/2014	17:44:58	-12.030961	135.567871	-62.65	864	116	0	39.15
21/10/2014	17:47:35	-12.031076	135.567749	7.18	1440	141	0	18.43
21/10/2014	17:49:52	-12.031097	135.567932	30.8	864	43	0	20.04
21/10/2014	17:51:43	-12.031067	135.567886	50.95	1656	253	0	6.01
21/10/2014	17:53:08	-12.030843	135.568008	-5.25	1152	356	0	28.22
21/10/2014	17:55:07	-12.031255	135.567917	25.83	612	351	0	46.87
21/10/2014	17:56:49	-12.031297	135.568176	104.97	1872	173	0	28.55
21/10/2014	17:57:54	-12.031098	135.568008	15.18	1368	47	0	28.7
21/10/2014	17:59:00	-12.031001	135.567978	4.79	0	229	0	11.27
21/10/2014	18:00:05	-12.031141	135.567963	43.38	2052	107	0	15.65
21/10/2014	18:01:10	-12.03124	135.567993	51.64	756	242	0	11.48
21/10/2014	18:02:39	-12.031385	135.568176	105.29	4284	139	0	25.61
21/10/2014	18:04:07	-12.031088	135.567902	10.76	1260	168	0	44.48
21/10/2014	18:05:19	-12.030966	135.568054	49.68	4212	3	0	21.38
21/10/2014	18:06:48	-12.031095	135.567932	48.02	2880	209	0	19.54
21/10/2014	18:08:23	-12.030863	135.567917	96.04	3060	10	0	25.85
21/10/2014	18:10:15	-12.030997	135.567993	13.57	1224	261	0	17.04
21/10/2014	18:12:18	-12.030663	135.568161	-43.76	900	177	0	41.39
21/10/2014	18:15:10	-12.03089	135.5681	-63.46	1152	192	0	26.1
21/10/2014	18:18:06	-12.030993	135.568008	29.39	3060	17	0	15.21
21/10/2014	18:21:00	-12.030794	135.568405	-5.19	5652	49	0	48.51
21/10/2014	18:24:54	-12.03119	135.567856	57.65	900	289	0	74.19
21/10/2014	18:28:45	-12.030871	135.568253	-15.57	2592	56	0	55.88
21/10/2014	18:33:12	-12.031058	135.567963	71.77	1008	233	0	37.78
21/10/2014	18:39:18	-12.031086	135.567871	25.2	1476	201	0	10.48
21/10/2014	19:01:20	-12.031086	135.567871	25.2	1476	201	0	0
21/10/2014	19:15:33	-12.030998	135.568024	13.87	1548	193	0	19.3
21/10/2014	19:28:35	-12.031081	135.567947	19.92	864	213	0	12.46
21/10/2014	19:39:42	-12.030953	135.568008	56.84	684	4	0	15.7
21/10/2014	19:47:38	-12.031068	135.567856	-31.89	0	191	0	20.9
21/10/2014	19:48:47	-12.031121	135.567978	5.16	1368	1	0	14.52
21/10/2014	19:50:13	-12.031198	135.567978	18.37	2772	217	0	8.56
21/10/2014	19:54:33	-12.030998	135.568054	19.21	432	231	0	23.73
21/10/2014	19:55:41	-12.031231	135.568024	48.93	1764	68	0	26.11
21/10/2014	19:56:47	-12.031157	135.56778	-2.35	1548	1	0	27.78
21/10/2014	19:57:55	-12.031123	135.567963	15.25	0	340	0	20.26
21/10/2014	19:59:03	-12.031142	135.567978	17.18	1584	20	0	2.67
21/10/2014	20:00:29	-12.03103	135.568054	-1.2	1620	253	0	14.95
21/10/2014	20:01:33	-12.031217	135.567902	31.94	2016	295	0	26.56
21/10/2014	20:02:40	-12.03116	135.567932	8.05	10692	227	0	7.13
21/10/2014	20:04:10	-12.031028	135.567917	15.8	1728	15	0	14.77
21/10/2014	20:05:16	-12.03111	135.568069	5.29	3528	24	0	18.88
21/10/2014	20:06:43	-12.031217	135.568115	14.33	1440	9	0	12.91
21/10/2014	20:08:09	-12.031164	135.567932	-23.1	468	266	0	20.76
21/10/2014	20:09:56	-12.03103	135.568024	14.29	1836	350	0	17.95
21/10/2014	20:11:46	-12.030651	135.567978	34.31	972	10	0	42.44
21/10/2014	20:13:43	-12.031084	135.568085	40.42	1188	228	0	49.53
21/10/2014	20:15:45	-12.030931	135.567886	-41.3	1296	48	0	27.53
21/10/2014	20:18:17	-12.031167	135.568054	12.24	720	184	0	31.98
21/10/2014	20:20:42	-12.031262	135.567932	-3.64	1656	206	0	16.96
21/10/2014	20:23:10	-12.03132	135.567932	-10.15	756	35	0	6.45
21/10/2014	20:25:11	-12.031186	135.567932	-8.42	2088	4	0	14.9
21/10/2014	20:26:36	-12.031136	135.567917	-46.34	1044	343	0	5.79
21/10/2014	20:28:13	-12.03125	135.567932	-38.83	0	125	0	12.78
21/10/2014	20:29:20	-12.031054	135.567947	-6.72	0	193	0	21.86
21/10/2014	20:30:49	-12.031213	135.568115	3.86	2088	70	0	25.42
21/10/2014	20:32:11	-12.031206	135.56781	0.55	936	115	0	33.18
21/10/2014	20:33:18	-12.031402	135.567963	-24.72	3168	157	0	27.42
21/10/2014	20:34:46	-12.031324	135.567963	32.28	3636	171	0	8.67
21/10/2014	20:36:20	-12.031199	135.56813	24.66	1224	228	0	22.87
21/10/2014	20:38:57	-12.031199	135.568024	22.59	3096	17	0	11.53
21/10/2014	20:41:19	-12.03103	135.568298	52.54	1908	197	0	35.23
21/10/2014	20:42:26	-12.031097	135.56813	32.96	0	293	0	19.73
21/10/2014	20:43:35	-12.031523	135.567795	-38.41	2052	200	0	59.76
21/10/2014	20:45:36	-12.031096	135.5681	10.39	1116	3	0	57.92
21/10/2014	20:47:35	-12.031279	135.568008	-3.5	0	176	0	22.68
21/10/2014	20:49:16	-12.031014	135.567795	5.37	1404	152	0	37.48
21/10/2014	20:51:16	-12.03119	135.568054	18.34	756	257	0	34.3
21/10/2014	20:52:20	-12.031097	135.568207	-9.52	1584	197	0	19.59
21/10/2014	20:53:26	-12.031068	135.567871	41.15	2268	9	0	36.68
21/10/2014	20:54:34	-12.031158	135.567932	19.49	1728	13	0	12.01
21/10/2014	20:55:42	-12.031172	135.567978	52.72	1728	270	0	5.24
21/10/2014	20:56:46	-12.030991	135.567871	2.72	1980	90	0	23.25
21/10/2014	20:57:56	-12.030941	135.567902	34.8	1800	160	0	6.5
21/10/2014	20:58:59	-12.031073	135.568039	10.49	1224	299	0	20.91
21/10/2014	21:00:21	-12.030988	135.5681	2.35	540	142	0	11.55
21/10/2014	21:01:40	-12.030913	135.567917	27.23	792	309	0	21.58
21/10/2014	21:03:02	-12.031138	135.56813	74.96	792	6	0	34.1
21/10/2014	21:04:34	-12.031171	135.568222	43.54	3240	188	0	10.66
21/10/2014	21:06:20	-12.03099	135.567917	51.43	1044	181	0	38.8
21/10/2014	21:07:55	-12.031096	135.568115	26.18	1512	170	0	24.55
21/10/2014	21:09:01	-12.030901	135.567886	13.44	6300	308	0	33.02
21/10/2014	21:10:08	-12.031202	135.5681	19.93	4932	175	0	40.77
21/10/2014	21:11:16	-12.030942	135.568497	43.26	5976	60	0	51.96
21/10/2014	21:12:21	-12.031091	135.567978	26.68	0	74	0	58.82
21/10/2014	21:13:25	-12.031074	135.568008	23.51	0	292	0	3.77
21/10/2014	21:14:28	-12.031155	135.567993	25.64	648	306	0	9.15
21/10/2014	21:15:31	-12.030986	135.567764	5.69	1224	156	0	31.2
21/10/2014	21:16:38	-12.031007	135.568314	39.47	0	260	0	59.86
21/10/2014	21:17:46	-12.031032	135.568161	39.47	0	97	0	16.87
21/10/2014	21:18:56	-12.031064	135.568329	25.55	0	316	0	18.61
21/10/2014	21:20:02	-12.031069	135.567963	25.24	1224	76	0	39.81
21/10/2014	21:21:10	-12.031152	135.568192	46.67	900	244	0	26.56
21/10/2014	21:22:17	-12.031144	135.568283	36.43	3816	314	0	9.94
21/10/2014	21:23:23	-12.03096	135.568008	44.24	0	333	0	36.24
21/10/2014	21:24:34	-12.030895	135.567902	50.01	756	311	0	13.61
21/10/2014	21:25:55	-12.030954	135.567932	24.93	648	168	0	7.33
21/10/2014	21:27:15	-12.031098	135.568008	13.01	3096	95	0	18.02
21/10/2014	21:28:19	-12.031261	135.568069	4.19	3240	249	0	19.3
21/10/2014	21:29:23	-12.031208	135.5681	33.86	0	210	0	6.79
21/10/2014	21:43:07	-12.031208	135.5681	33.86	0	210	0	0
21/10/2014	21:54:50	-12.030929	135.568253	-15.25	1404	248	0	35.2
21/10/2014	22:06:03	-12.031107	135.567947	-2.84	4860	292	0	38.72
21/10/2014	22:17:04	-12.031046	135.568115	34.87	1008	16	0	19.49
21/10/2014	22:25:39	-12.030928	135.567841	62.86	792	292	-4	32.56	1
21/10/2014	22:34:22	-12.030986	135.568344	38.29	720	309	-2	0	1
21/10/2014	22:41:30	-12.030986	135.568344	38.29	1548	81	0	0
21/10/2014	22:48:28	-12.031119	135.568069	26.64	1584	302	0	33.36
21/10/2014	22:55:45	-12.030989	135.568497	93.34	792	61	0	48.74
21/10/2014	23:02:04	-12.031159	135.568314	54.93	1188	84	0	27.45	1
21/10/2014	23:09:33	-12.031065	135.568604	69.8	360	265	0	33.23
21/10/2014	23:15:32	-12.031021	135.568222	39.83	936	89	0	41.83
21/10/2014	23:23:51	-12.031033	135.567871	0.96	792	291	0	38.2
21/10/2014	23:30:11	-12.031106	135.568039	35.38	0	334	0	19.99
21/10/2014	23:31:28	-12.031032	135.56781	3.58	26208	280	0	26.23
21/10/2014	23:35:33	-12.031075	135.568359	57.12	1728	296	0	59.9
21/10/2014	23:39:46	-12.031131	135.568695	124.29	2196	334	0	37.07
21/10/2014	23:42:33	-12.030993	135.56781	-8.26	2700	122	0	97.46
21/10/2014	23:43:36	-12.031143	135.568298	52.54	720	305	0	55.63
21/10/2014	23:44:39	-12.031196	135.568008	50.49	4536	97	0	32.08
21/10/2014	23:46:05	-12.030929	135.567642	-9.03	720	305	0	49.66
21/10/2014	23:47:22	-12.031172	135.568085	33.42	1476	112	0	55.24
21/10/2014	23:48:34	-12.031142	135.568115	31.67	0	0	0	4.67
21/10/2014	23:49:58	-12.031089	135.568008	16.76	1368	263	0	13.04	1
21/10/2014	23:51:02	-12.031361	135.568069	-62.88	2772	267	0	30.96	1
21/10/2014	23:52:09	-12.030899	135.567841	25.51	792	29	0	57.04
21/10/2014	23:53:13	-12.031133	135.567947	17.4	0	333	0	28.46
21/10/2014	23:54:16	-12.031218	135.568069	25.01	792	247	0	16.29
21/10/2014	23:55:24	-12.031035	135.567978	12.97	1764	69	0	22.63
21/10/2014	23:56:28	-12.030582	135.567932	167.68	3060	293	0	50.62
21/10/2014	23:57:52	-12.031101	135.567886	-21.77	2484	28	0	57.93	1
21/10/2014	23:58:56	-12.031071	135.567825	-14.25	1476	302	0	7.43	1
21/10/2014	23:59:59	-12.031002	135.56781	-0.87	900	351	0	7.84
22/10/2014	0:01:03	-12.03109	135.56778	14.92	0	229	0	10.31
22/10/2014	0:02:06	-12.030775	135.567642	-60.24	4608	152	0	38.11
22/10/2014	0:03:10	-12.031079	135.568024	28.57	0	0	0	53.56
22/10/2014	0:04:26	-12.031051	135.567978	14.33	288	0	0	5.89
22/10/2014	0:05:43	-12.031044	135.568024	0.62	1476	272	0	5.06
22/10/2014	0:07:08	-12.031062	135.568069	84.74	792	352	0	5.29
22/10/2014	0:08:17	-12.031098	135.568085	15.62	1116	293	0	4.36
22/10/2014	0:09:20	-12.031025	135.567993	-10.55	2916	306	0	12.88
22/10/2014	0:10:23	-12.030884	135.568069	55.44	2988	334	0	17.72
22/10/2014	0:11:47	-12.031022	135.568069	39.48	180	20	0	15.34
22/10/2014	0:12:51	-12.031073	135.568054	16.38	0	0	0	5.9
22/10/2014	0:14:18	-12.031178	135.568283	89.59	2232	322	0	27.51
22/10/2014	0:15:43	-12.030951	135.568314	105.42	1584	60	0	25.47
22/10/2014	0:17:02	-12.031026	135.568069	8.78	1836	195	0	27.92
22/10/2014	0:18:05	-12.031019	135.567932	29.54	3204	292	0	14.92
22/10/2014	0:19:20	-12.031015	135.567978	2.1	252	266	0	5.02
22/10/2014	0:20:25	-12.031093	135.568008	17.01	0	281	0	9.27
22/10/2014	0:21:28	-12.031001	135.568192	58.33	3564	33	0	22.47
22/10/2014	0:22:30	-12.031159	135.568039	53.41	1080	0	0	24.2
22/10/2014	0:23:34	-12.031125	135.568192	75.01	0	41	0	17.06
22/10/2014	0:24:38	-12.03108	135.568115	63.38	0	152	0	9.76
22/10/2014	0:25:42	-12.031002	135.568054	43.27	0	239	0	10.92
22/10/2014	0:26:46	-12.031071	135.568192	44.38	0	227	0	16.86
22/10/2014	0:27:49	-12.030906	135.568298	52.49	2016	34	0	21.67
22/10/2014	0:28:54	-12.030947	135.568146	41.94	1008	4	0	17.15
22/10/2014	0:30:08	-12.031006	135.568115	35.36	2196	5	0	7.38
22/10/2014	0:31:34	-12.030996	135.568161	58	288	127	0	5.12
22/10/2014	0:32:41	-12.030916	135.568268	82.39	936	267	0	14.65
22/10/2014	0:33:44	-12.031012	135.567932	-11.25	1980	127	0	38.07
22/10/2014	0:34:52	-12.031054	135.567917	-3.57	3312	278	0	4.95
22/10/2014	0:36:12	-12.031045	135.567993	12.78	900	321	0	8.33
22/10/2014	0:37:15	-12.031031	135.568146	36.45	612	88	0	16.71
22/10/2014	0:38:41	-12.031034	135.56813	47.51	3600	55	0	1.77
22/10/2014	0:39:55	-12.031065	135.568054	19.06	540	16	0	8.96
22/10/2014	0:41:05	-12.031139	135.568161	30.71	5040	311	0	14.25
22/10/2014	0:43:02	-12.031097	135.568146	30.92	1512	189	0	4.95
22/10/2014	0:44:40	-12.031118	135.567963	-7.9	3204	60	0	20.04
22/10/2014	0:45:43	-12.0311	135.568253	61.14	3348	253	0	31.6
22/10/2014	0:47:09	-12.031068	135.568115	28.84	252	196	0	15.42
22/10/2014	0:48:46	-12.031048	135.567978	37.14	1836	165	0	15.06
22/10/2014	0:50:16	-12.031017	135.567932	4.32	1584	323	0	6.08
22/10/2014	0:51:20	-12.031009	135.567993	15.25	2088	245	0	6.69
22/10/2014	0:52:29	-12.03112	135.568039	9.19	4068	157	0	13.32
22/10/2014	0:55:06	-12.030878	135.568222	30.45	1152	259	0	33.47
22/10/2014	0:57:57	-12.031404	135.568039	1.17	540	270	0	61.78
22/10/2014	1:00:53	-12.03112	135.568024	7.03	1512	163	0	31.62
22/10/2014	1:03:30	-12.030863	135.567673	-12.45	5400	330	0	47.68
22/10/2014	1:07:17	-12.031118	135.567886	-0.06	2088	210	0	36.61
22/10/2014	1:10:52	-12.031105	135.567856	-8.68	1584	141	0	3.57
22/10/2014	1:14:06	-12.03134	135.567795	-9.39	1440	261	0	26.96
22/10/2014	1:15:30	-12.031072	135.568008	2.73	216	174	0	37.74
22/10/2014	1:17:55	-12.031043	135.567886	-33.75	3492	316	0	13.65
22/10/2014	1:19:01	-12.031028	135.568237	19.65	2700	225	0	38.21
22/10/2014	1:20:29	-12.031204	135.568207	38.82	2088	239	0	19.84
22/10/2014	1:22:02	-12.031177	135.567978	46.26	792	159	0	25.08
22/10/2014	1:23:23	-12.030814	135.568253	10.9	972	163	0	50.24
22/10/2014	1:24:27	-12.031076	135.567947	18.33	1044	51	0	44.23
22/10/2014	1:25:30	-12.031007	135.567963	18.65	1908	281	0	7.87
22/10/2014	1:26:36	-12.030931	135.567917	3.64	972	329	0	9.82
22/10/2014	1:27:44	-12.031042	135.567963	25.65	540	210	0	13.32
22/10/2014	1:28:50	-12.030986	135.567902	-2.34	1368	313	0	9.1
22/10/2014	1:30:15	-12.030977	135.568054	12.07	1368	73	0	16.56
22/10/2014	1:31:22	-12.030828	135.567734	-34.42	3348	64	0	38.54
22/10/2014	1:32:29	-12.030651	135.567612	-122.1	2844	98	0	23.74
22/10/2014	1:33:35	-12.030838	135.567825	-31.58	900	324	0	31.13
22/10/2014	1:34:38	-12.031152	135.568115	5.84	1728	241	0	47.05
22/10/2014	1:35:41	-12.030849	135.567841	-30.15	2556	346	0	44.98
22/10/2014	1:36:45	-12.030727	135.568359	55.77	2412	48	0	57.94
22/10/2014	1:38:10	-12.031023	135.568115	31.84	2268	220	0	42.28
22/10/2014	1:39:14	-12.030874	135.568085	29.3	2628	331	0	16.89	1
22/10/2014	1:40:46	-12.030618	135.568283	20.97	5148	270	0	35.69	1
22/10/2014	1:42:15	-12.031012	135.56749	-126.48	3132	280	0	96.73
22/10/2014	1:43:59	-12.031284	135.567413	-76.14	5076	93	0	31.38
22/10/2014	1:45:49	-12.031024	135.568085	8.44	2880	117	0	78.59
22/10/2014	1:47:33	-12.031003	135.5681	-98.92	5148	141	0	2.85	1
22/10/2014	1:48:40	-12.031305	135.568405	108.76	5760	291	0	47.2	1
22/10/2014	1:50:05	-12.031009	135.567993	30.3	1404	273	0	55.6	1
22/10/2014	1:51:23	-12.030866	135.567749	-32.47	3960	306	0	30.94	1
22/10/2014	1:52:26	-12.031054	135.567963	32.39	5652	132	0	31.28
22/10/2014	1:53:29	-12.030876	135.56778	-45.31	1656	235	0	28.07
22/10/2014	1:54:53	-12.030982	135.56781	0.15	1368	304	0	12.23
22/10/2014	1:55:56	-12.031017	135.56778	2.97	2160	238	0	5.08
22/10/2014	1:57:15	-12.031053	135.56778	-24.14	6588	131	0	4
22/10/2014	1:58:19	-12.030999	135.567596	-86.82	864	298	0	20.89
22/10/2014	1:59:43	-12.031077	135.567932	-6.29	1656	298	0	37.56
22/10/2014	2:00:47	-12.030911	135.567673	-20.06	6084	268	0	33.68
22/10/2014	2:02:11	-12.031022	135.567871	-45.55	4716	242	0	24.82
22/10/2014	2:03:16	-12.031031	135.567825	-18.74	0	109	0	5.1
22/10/2014	2:04:20	-12.031265	135.568024	53.24	5868	129	0	33.84
22/10/2014	2:05:45	-12.031177	135.568069	73.14	1944	119	0	10.94
22/10/2014	2:07:10	-12.031051	135.567856	-12.91	684	292	0	27.07
22/10/2014	2:08:24	-12.031034	135.567734	-25.21	3168	141	0	13.4
22/10/2014	2:09:28	-12.031017	135.568039	30.34	2700	311	0	33.22
22/10/2014	2:10:31	-12.030966	135.567932	5.87	3276	272	0	12.94
22/10/2014	2:11:34	-12.030948	135.567886	19.52	900	129	0	5.39
22/10/2014	2:13:01	-12.030982	135.567795	-32.61	1188	306	0	10.59
22/10/2014	2:14:05	-12.031063	135.567932	11.33	2196	304	0	17.41
22/10/2014	2:15:08	-12.031056	135.567902	7.26	2952	28	0	3.35
22/10/2014	2:16:32	-12.030828	135.567444	5.05	2160	189	0	55.89
22/10/2014	2:17:37	-12.030799	135.567657	1.16	0	279	0	23.39
22/10/2014	2:19:02	-12.030963	135.567673	16.13	1872	107	0	18.32
22/10/2014	2:20:28	-12.030967	135.567978	27.18	2736	117	0	33.17
22/10/2014	2:22:08	-12.031058	135.567993	35	3060	326	0	10.25
22/10/2014	2:23:33	-12.031086	135.568085	62.28	2916	141	0	10.48
22/10/2014	2:24:38	-12.031	135.567795	-60.96	1116	352	0	32.96
22/10/2014	2:25:57	-12.031022	135.567871	2.97	216	340	0	8.62
22/10/2014	2:27:01	-12.03097	135.568024	9.48	1692	303	0	17.62
22/10/2014	2:28:04	-12.031017	135.567993	17.98	3564	247	0	6.22
22/10/2014	2:29:07	-12.030944	135.567825	-16.04	2664	286	0	19.99
22/10/2014	2:30:11	-12.031101	135.567947	9.83	3276	285	0	21.93
22/10/2014	2:31:14	-12.031093	135.567993	31.21	5292	333	0	5.08
22/10/2014	2:32:17	-12.031163	135.567902	18.06	2124	232	0	12.59
22/10/2014	2:33:22	-12.031063	135.567856	-11.31	3600	286	0	12.19
22/10/2014	2:34:46	-12.031051	135.567993	12.96	1764	272	0	14.96
22/10/2014	2:35:52	-12.03105	135.568253	23.84	2268	266	0	28.28
22/10/2014	2:37:25	-12.031033	135.567673	2.41	2124	309	0	63.1
22/10/2014	2:38:50	-12.031084	135.567612	-6.18	2376	243	0	8.73
22/10/2014	2:40:32	-12.031026	135.567993	22.56	2556	167	0	41.93
22/10/2014	2:41:54	-12.031062	135.567902	-52.34	2160	89	0	10.68
22/10/2014	2:43:00	-12.03108	135.567871	-27.82	0	312	0	3.92
22/10/2014	2:44:07	-12.031164	135.567734	-79.28	0	271	0	17.58
22/10/2014	2:45:36	-12.031022	135.568008	-5.84	684	111	0	33.72
22/10/2014	2:46:46	-12.030969	135.567978	29.72	0	10	0	6.74
22/10/2014	2:47:54	-12.030924	135.568008	25.03	2304	31	0	5.97
22/10/2014	2:48:58	-12.030847	135.567993	25.21	3132	20	0	8.72
22/10/2014	2:50:00	-12.030854	135.568054	55.62	1620	0	0	6.68
22/10/2014	2:51:04	-12.030941	135.568024	58.39	0	63	0	10.21
22/10/2014	2:52:10	-12.030954	135.568039	53.68	0	225	0	2.18
22/10/2014	2:53:12	-12.031108	135.567978	-28.29	1512	330	0	18.36	1
22/10/2014	2:54:15	-12.031164	135.567932	-27.98	0	316	0	7.99	1
22/10/2014	2:55:35	-12.031099	135.568039	30.62	396	264	0	13.7
22/10/2014	2:57:01	-12.031132	135.568085	15.55	288	32	0	6.2
22/10/2014	2:58:22	-12.031024	135.567947	-1.44	1836	208	0	19.22
22/10/2014	2:59:40	-12.031034	135.568039	33.37	432	237	0	10.07
22/10/2014	3:00:53	-12.030948	135.56813	86.84	252	303	0	13.76
22/10/2014	3:02:06	-12.031017	135.568069	55.82	180	346	0	10.14
22/10/2014	3:03:24	-12.030972	135.568054	81.83	2196	51	0	5.26
22/10/2014	3:04:51	-12.030994	135.568039	35.05	2880	86	0	2.94
22/10/2014	3:07:15	-12.030935	135.567856	35.6	324	251	0	20.96
22/10/2014	3:09:30	-12.030909	135.5681	75.94	1116	53	0	26.69
22/10/2014	3:10:39	-12.030927	135.568008	10.89	1836	279	0	10.2
22/10/2014	3:12:32	-12.030692	135.568146	193.51	1152	207	0	30.13
22/10/2014	3:14:47	-12.031005	135.568085	80.55	1008	80	0	35.43
22/10/2014	3:16:41	-12.030938	135.56813	85.34	4608	29	0	8.91
22/10/2014	3:17:50	-12.031081	135.568146	71.95	936	252	0	16
22/10/2014	3:18:54	-12.030943	135.568039	49.49	2304	215	0	19.26
22/10/2014	3:20:14	-12.031045	135.568054	-11.35	1764	167	0	11.46
22/10/2014	3:21:17	-12.031046	135.568024	13.44	1080	255	0	3.26
22/10/2014	3:22:20	-12.030993	135.568054	11.99	612	37	0	6.74
22/10/2014	3:24:11	-12.03092	135.568069	89.8	1224	249	0	8.28
22/10/2014	3:25:28	-12.030851	135.5681	127.3	1548	0	0	8.38
22/10/2014	3:26:42	-12.030807	135.568115	125	2556	195	0	5.16
22/10/2014	3:27:48	-12.030968	135.5681	34.04	576	121	0	17.98
22/10/2014	3:28:57	-12.031098	135.568146	28.44	972	329	0	15.3
22/10/2014	3:30:15	-12.03126	135.56842	94.75	2124	166	0	34.82
22/10/2014	3:31:34	-12.031173	135.5681	38.92	2412	77	0	36.12
22/10/2014	3:32:45	-12.03091	135.568039	27.1	1584	214	0	29.99
22/10/2014	3:33:52	-12.031017	135.5681	35.62	2124	223	0	13.62
22/10/2014	3:35:06	-12.031032	135.568115	22.05	1728	234	0	2.33
22/10/2014	3:36:16	-12.031013	135.567993	23.63	1476	303	0	13.43
22/10/2014	3:37:25	-12.030955	135.567993	-27.57	1440	330	0	6.45
22/10/2014	3:38:34	-12.030982	135.568039	8.76	288	222	0	5.83
22/10/2014	3:39:45	-12.030942	135.567993	-24.18	972	322	0	6.69
22/10/2014	3:41:23	-12.030993	135.568115	15.97	2916	199	0	14.43
22/10/2014	3:43:19	-12.030933	135.568069	15.85	792	131	0	8.34
22/10/2014	3:45:14	-12.030937	135.568069	19	1260	261	0	0.44
22/10/2014	3:47:31	-12.031084	135.568222	-15.91	360	340	0	23.32
22/10/2014	3:49:55	-12.031126	135.568207	38.8	2124	281	0	4.95
22/10/2014	3:53:55	-12.030993	135.568161	27.04	2664	47	0	15.61
22/10/2014	3:59:13	-12.031118	135.568069	-78.56	5184	186	0	17.13
22/10/2014	4:05:01	-12.031198	135.5681	-54.67	1404	294	0	9.51
22/10/2014	4:11:30	-12.031206	135.568054	-22.19	1656	129	0	5.08
22/10/2014	4:17:15	-12.031064	135.567947	10.26	468	297	0	19.61
22/10/2014	4:19:45	-12.030977	135.567993	6.95	1404	199	0	10.89
22/10/2014	4:24:35	-12.030625	135.567764	-9.31	8064	280	0	46.39
22/10/2014	4:29:26	-12.030857	135.568604	43.31	0	250	0	94.92
22/10/2014	4:33:32	-12.030987	135.5681	52.3	8460	290	0	56.69
22/10/2014	4:36:48	-12.030876	135.567978	34.5	0	329	0	18.12
22/10/2014	4:37:58	-12.031002	135.567841	-0.04	1080	9	0	20.45
22/10/2014	4:39:01	-12.031057	135.568054	41.89	1944	350	0	23.96
22/10/2014	4:40:04	-12.031034	135.567871	-17.25	3276	5	0	20.07
22/10/2014	4:41:07	-12.03108	135.567596	-65.43	1044	0	0	30.34
22/10/2014	4:42:34	-12.030987	135.567825	-69.77	2736	293	0	26.97
22/10/2014	4:44:03	-12.031178	135.567978	10.07	2088	184	0	26.98
22/10/2014	4:45:18	-12.031053	135.568069	64.58	3564	359	0	17.06
22/10/2014	4:46:22	-12.031043	135.567963	11.32	1512	271	0	11.58
22/10/2014	4:47:47	-12.031152	135.567825	-3.56	828	76	0	19.29
22/10/2014	4:49:05	-12.031022	135.567795	-21.25	1080	312	0	14.82
22/10/2014	4:50:30	-12.031034	135.567673	-34.56	1368	268	0	13.33
22/10/2014	4:51:53	-12.031116	135.567581	-31.94	684	300	0	13.54
22/10/2014	4:52:57	-12.03115	135.567734	-32.74	7056	271	0	17.06
22/10/2014	4:54:22	-12.031096	135.567902	-36.21	936	284	0	19.23
22/10/2014	4:55:26	-12.031103	135.568115	37.02	612	242	0	23.18
22/10/2014	4:56:29	-12.030984	135.568161	89.1	1440	90	0	14.15
22/10/2014	4:57:32	-12.03094	135.568314	104.46	3096	70	0	17.34
22/10/2014	4:59:00	-12.030978	135.568359	123.33	756	158	0	6.47
22/10/2014	5:00:04	-12.030912	135.568115	51.77	8676	249	0	27.53
22/10/2014	5:01:07	-12.031036	135.568008	21.12	1728	52	0	18.04
22/10/2014	5:02:11	-12.030838	135.568283	106.97	4896	253	0	37.14
22/10/2014	5:03:29	-12.031049	135.568115	69.58	6156	258	0	29.74
22/10/2014	5:04:55	-12.030963	135.567963	28.43	1224	332	0	19.1
22/10/2014	5:05:58	-12.03109	135.56813	25.83	108	24	0	23.01
22/10/2014	5:07:25	-12.031065	135.567963	9.32	1548	24	0	18.37
22/10/2014	5:08:46	-12.031065	135.568008	34.85	1116	37	0	4.89
22/10/2014	5:09:58	-12.031041	135.568253	110.21	0	79	0	26.78
22/10/2014	5:11:03	-12.031063	135.567413	-100.59	0	347	0	91.38
22/10/2014	5:12:07	-12.030957	135.567856	-4.94	0	246	0	49.6
22/10/2014	5:13:12	-12.031027	135.568069	46.51	0	250	0	24.44
22/10/2014	5:14:39	-12.030989	135.567917	10.11	972	171	0	17.06
22/10/2014	5:15:42	-12.031162	135.568054	40.52	972	341	0	24.33
22/10/2014	5:16:49	-12.03114	135.567795	-29.36	3960	222	0	28.27
22/10/2014	5:17:56	-12.031022	135.568436	60.8	2736	298	0	70.93
22/10/2014	5:19:01	-12.0311	135.567596	-81.53	0	232	0	91.76
22/10/2014	5:20:06	-12.03104	135.567673	-75.31	6984	260	0	10.71
22/10/2014	5:21:28	-12.030976	135.567963	-13.55	7128	232	0	32.33
22/10/2014	5:22:53	-12.031128	135.567734	-15.09	1152	90	0	30.1
22/10/2014	5:24:22	-12.031004	135.567947	-11.56	1764	271	0	26.96
22/10/2014	5:25:58	-12.031006	135.56781	-15.77	3528	136	0	14.9
22/10/2014	5:27:34	-12.031054	135.567688	-44.39	3708	226	0	14.3
22/10/2014	5:29:18	-12.031093	135.567963	43.93	3636	163	0	30.22
22/10/2014	5:31:23	-12.031006	135.567993	39.35	4248	358	0	10.21
22/10/2014	5:33:36	-12.030847	135.568268	55.11	2664	150	0	34.74
22/10/2014	5:35:55	-12.031056	135.568085	25.01	2628	241	0	30.6
22/10/2014	5:38:21	-12.031004	135.56781	-29.66	540	25	0	30.46
22/10/2014	5:40:25	-12.031118	135.567932	26.05	0	265	0	18.35
22/10/2014	5:41:30	-12.031108	135.567902	11.35	936	358	0	3.45
22/10/2014	5:42:39	-12.031057	135.567917	29.81	2268	299	0	5.9
22/10/2014	5:43:42	-12.030928	135.5681	9.36	288	299	0	24.53
22/10/2014	5:44:46	-12.031046	135.568008	24	0	237	0	16.5
22/10/2014	5:46:12	-12.030918	135.568085	32.75	2916	261	0	16.51
22/10/2014	5:47:37	-12.031139	135.568039	13.49	684	213	0	25.08
22/10/2014	5:49:13	-12.031042	135.567993	-3.67	1332	346	0	11.89
22/10/2014	5:51:04	-12.031116	135.567947	-12.84	2052	353	0	9.63
22/10/2014	5:52:43	-12.031034	135.567993	-11.79	0	352	0	10.4
22/10/2014	5:53:47	-12.030914	135.567993	-13.92	0	281	0	13.34
22/10/2014	5:54:50	-12.030853	135.567917	-33.51	1764	57	0	10.69
22/10/2014	5:55:54	-12.030965	135.567978	5	0	101	0	14.11
22/10/2014	5:56:58	-12.030875	135.568008	4.1	3132	344	0	10.53
22/10/2014	5:58:03	-12.030939	135.568008	19.37	0	147	0	7.12
22/10/2014	5:59:07	-12.030964	135.567978	-2.8	0	237	0	4.29
22/10/2014	6:00:10	-12.031162	135.5681	35.01	2700	337	0	25.71
22/10/2014	6:01:14	-12.030967	135.567886	31.95	0	29	0	31.81
22/10/2014	6:02:18	-12.030929	135.568069	47.51	0	0	0	20.35
22/10/2014	6:03:22	-12.030982	135.567978	-21.19	0	282	0	11.52
22/10/2014	6:04:26	-12.030934	135.567932	9.75	0	221	0	7.32
22/10/2014	6:05:50	-12.031046	135.567963	20.94	1476	255	0	12.9
22/10/2014	6:06:54	-12.031189	135.567932	39.34	1080	321	0	16.25
22/10/2014	6:07:57	-12.031037	135.567978	-2.04	1440	31	0	17.63
22/10/2014	6:09:00	-12.031164	135.567978	30.98	4068	359	0	14.12
22/10/2014	6:10:03	-12.031161	135.567963	37.05	1440	32	0	1.67
22/10/2014	6:11:06	-12.031098	135.567932	11.37	1440	0	0	7.77
22/10/2014	6:12:14	-12.031198	135.568008	-12.19	17712	126	0	13.85
22/10/2014	6:13:20	-12.031155	135.567978	55.92	180	248	0	5.79
22/10/2014	6:14:24	-12.031116	135.568085	76.95	0	27	0	12.42
22/10/2014	6:15:28	-12.031095	135.567932	14.93	0	240	0	16.8
22/10/2014	6:16:32	-12.031071	135.567932	10.35	756	235	0	2.67
22/10/2014	6:17:35	-12.031139	135.567886	12.69	972	301	0	9.07
22/10/2014	6:18:38	-12.031083	135.567902	-6.1	1656	346	0	6.47
22/10/2014	6:19:41	-12.031043	135.567947	-1.44	3276	316	0	6.61
22/10/2014	6:20:48	-12.031065	135.567993	27.06	2412	224	0	5.57
22/10/2014	6:21:57	-12.031068	135.568008	19.19	1260	17	0	1.67
22/10/2014	6:23:00	-12.031034	135.567917	25.43	1836	104	0	10.59
22/10/2014	6:24:03	-12.031071	135.568008	28.19	0	208	0	10.72
22/10/2014	6:25:10	-12.031078	135.5681	24.19	0	184	0	10.04
22/10/2014	6:26:13	-12.031146	135.568085	77.06	1980	28	0	7.74
22/10/2014	6:27:16	-12.031293	135.568115	83.4	1044	0	0	16.67
22/10/2014	6:28:19	-12.031236	135.568008	25.3	2484	137	0	13.25
22/10/2014	6:29:23	-12.031038	135.568069	5.95	0	29	0	22.99
22/10/2014	6:30:27	-12.0311	135.567978	11.8	0	143	0	12.06
22/10/2014	6:31:31	-12.031105	135.568054	7.3	936	347	0	8.28
22/10/2014	6:32:35	-12.03107	135.567902	0.78	7092	284	0	16.98
22/10/2014	6:33:39	-12.030964	135.568008	28.2	7344	341	0	16.49
22/10/2014	6:34:42	-12.031093	135.567993	4.98	2088	195	0	14.44
22/10/2014	6:35:46	-12.031097	135.568008	23.7	0	300	0	1.69
22/10/2014	6:36:49	-12.031145	135.567856	-31.87	4320	311	0	17.37
22/10/2014	6:37:52	-12.030937	135.567993	39.36	1836	333	0	27.51
22/10/2014	6:38:59	-12.031125	135.567947	24.04	0	258	0	21.49
22/10/2014	6:40:07	-12.031299	135.568008	54.88	1440	333	0	20.45
22/10/2014	6:41:33	-12.030974	135.567642	-38.23	612	316	0	53.76
22/10/2014	6:42:37	-12.030993	135.567856	17.52	2952	72	0	23.37
22/10/2014	6:43:41	-12.031089	135.567902	12.77	0	248	0	11.79
22/10/2014	6:44:44	-12.031263	135.568039	-3.76	2988	353	0	24.42
22/10/2014	6:45:48	-12.031078	135.568039	22.75	0	0	0	20.57
22/10/2014	6:46:51	-12.031332	135.567749	1.93	12636	236	0	42.34
22/10/2014	6:47:54	-12.031103	135.567841	-23.52	3492	47	0	27.36
22/10/2014	6:49:18	-12.031034	135.567902	9.92	360	30	0	10.14
22/10/2014	6:50:44	-12.031169	135.568069	51.92	2988	198	0	23.56
22/10/2014	6:52:48	-12.03127	135.567932	-7.48	1404	201	0	18.66
22/10/2014	6:55:36	-12.031392	135.567917	-12.38	3528	201	0	13.66
22/10/2014	6:58:32	-12.031719	135.567734	-58.75	720	198	0	41.45
22/10/2014	7:01:21	-12.031018	135.567978	25.73	3024	37	0	82.34
22/10/2014	7:04:03	-12.031041	135.568024	32	756	179	0	5.62
22/10/2014	7:06:39	-12.031036	135.567963	24.31	1692	13	0	6.66
22/10/2014	7:09:11	-12.030828	135.5681	51.44	1692	131	0	27.51
22/10/2014	7:11:39	-12.031064	135.568024	17.86	1800	67	0	27.51
22/10/2014	7:14:11	-12.031296	135.567749	-19.97	1764	164	0	39.5
22/10/2014	7:16:37	-12.028897	135.569931	514.44	2664	192	0	357.03
22/10/2014	7:18:51	-12.02926	135.569763	492.48	1116	183	0	44.31
22/10/2014	7:21:02	-12.031115	135.567902	26.48	396	197	0	288.98
22/10/2014	7:22:52	-12.03106	135.56778	-9.14	0	6	0	14.61
22/10/2014	7:23:56	-12.030884	135.567917	8.91	7632	143	0	24.6
22/10/2014	7:24:59	-12.031083	135.567932	-51.86	324	0	0	22.19
22/10/2014	7:26:04	-12.030917	135.567993	31.67	2340	351	0	19.61
22/10/2014	7:27:13	-12.030592	135.568146	178.43	1728	103	0	39.78	1
22/10/2014	7:28:24	-12.030274	135.56871	260.05	3708	350	0	70.8	1
22/10/2014	7:29:35	-12.0305	135.567932	42.43	1404	352	0	88.26	1
22/10/2014	7:31:00	-12.030591	135.567444	-90.6	3528	7	0	54.03	1
22/10/2014	7:32:05	-12.031213	135.567932	18.93	2052	353	0	87.18	1
22/10/2014	7:33:58	-12.031003	135.56781	6.83	4068	248	0	26.86	1
22/10/2014	7:35:32	-12.03105	135.56813	89.38	7632	316	0	35.19
22/10/2014	7:37:17	-12.031004	135.56839	98.06	5184	153	0	28.73
22/10/2014	7:39:03	-12.031161	135.568039	-4.22	5256	2	0	41.97
22/10/2014	7:40:15	-12.031161	135.568039	-4.22	5256	2	0	0
22/10/2014	7:41:37	-12.030911	135.567871	-12.64	2628	135	0	33.27
22/10/2014	7:43:27	-12.031023	135.567978	-41.04	1980	140	0	17.04
22/10/2014	7:44:58	-12.0316	135.56781	-157.88	0	1	0	66.71
22/10/2014	7:46:01	-12.030807	135.567886	103.51	3132	283	0	88.56
22/10/2014	7:47:07	-12.03091	135.567902	-17.89	0	160	0	11.58
22/10/2014	7:48:19	-12.03092	135.567856	18.77	30744	190	0	5.12
22/10/2014	7:49:48	-12.030609	135.567917	-20.92	792	16	0	35.21
22/10/2014	7:50:55	-12.031096	135.567551	-57.48	6732	207	0	67.21
22/10/2014	7:52:05	-12.030873	135.567886	58.84	10404	202	0	44.07
22/10/2014	7:53:45	-12.031143	135.567749	40.9	3852	192	0	33.52
22/10/2014	7:55:11	-12.030132	135.567886	-71.42	15732	38	0	113.4
22/10/2014	7:56:22	-12.030935	135.567642	-7.38	1548	31	0	93.15
22/10/2014	7:57:27	-12.030792	135.567856	12.42	972	14	0	28.19
22/10/2014	7:58:30	-12.031002	135.567932	13.67	0	0	0	24.77
22/10/2014	7:59:33	-12.030871	135.567932	-10.11	0	0	0	14.57
22/10/2014	8:00:36	-12.030927	135.567947	-1.45	0	0	0	6.44
22/10/2014	8:01:39	-12.030768	135.567902	-19.37	0	0	0	18.34
22/10/2014	8:02:42	-12.030698	135.567902	-39.14	0	21	0	7.78
22/10/2014	8:03:45	-12.031029	135.567947	27.27	0	0	0	37.13
22/10/2014	8:04:48	-12.030972	135.56778	12.28	0	0	0	19.24
22/10/2014	8:05:52	-12.031161	135.567856	47.22	792	201	0	22.58
22/10/2014	8:06:57	-12.030715	135.567703	-53.42	0	152	0	52.31
22/10/2014	8:08:03	-12.030312	135.568039	-59.04	7056	17	0	57.82
22/10/2014	8:09:06	-12.030708	135.567963	30.42	6840	22	0	44.8	1
22/10/2014	8:10:11	-12.0306	135.567886	-9.3	2448	102	0	14.64	1
22/10/2014	8:11:20	-12.029933	135.568069	-27.26	684	0	0	76.79	1
22/10/2014	8:12:24	-12.030023	135.568314	30.27	5940	124	0	28.46	1
22/10/2014	8:13:26	-12.030164	135.565582	35.24	18756	261	0	297.53	1
22/10/2014	8:14:30	-12.030966	135.565323	72.2	2124	195	0	93.52	1
22/10/2014	8:15:34	-12.029932	135.564682	43.81	8964	302	0	134.46	1
22/10/2014	8:16:39	-12.024721	135.565598	84.59	14472	52	0	587.94	1
22/10/2014	8:17:46	-12.024596	135.566071	62.52	2268	289	0	53.29	1
22/10/2014	8:18:53	-12.024554	135.566147	52.98	1008	337	0	9.49	1
22/10/2014	8:19:57	-12.02384	135.566315	-15.24	11700	163	0	81.47
22/10/2014	8:21:09	-12.02384	135.566315	-15.24	11700	163	0	0
22/10/2014	8:22:16	-12.023731	135.56427	-315.43	10332	88	0	222.73
22/10/2014	8:23:44	-12.02405	135.565277	-96.2	13392	281	0	115.12
22/10/2014	8:46:51	-12.02405	135.565277	-96.2	13392	281	0	0
22/10/2014	8:48:12	-12.024585	135.566055	41.08	1152	293	0	103.43
22/10/2014	8:49:20	-12.024628	135.566132	37.3	1332	285	0	9.64
22/10/2014	8:50:40	-12.024476	135.566132	3.88	1656	334	0	16.9
22/10/2014	8:51:48	-12.024507	135.56604	2.33	0	350	0	10.58
22/10/2014	8:53:16	-12.02455	135.565994	50.03	1332	14	0	6.92
22/10/2014	8:54:22	-12.024596	135.566162	89.78	684	93	0	18.97
22/10/2014	8:55:26	-12.024597	135.566208	58.12	396	75	0	5
22/10/2014	8:56:33	-12.024558	135.566132	65.71	1332	178	0	9.33
22/10/2014	8:57:38	-12.024576	135.566132	49.08	0	288	0	2
22/10/2014	8:58:43	-12.024746	135.566025	70.7	11628	205	0	22.2
22/10/2014	8:59:48	-12.019828	135.566513	62.72	26856	100	0	549.43	1
22/10/2014	9:00:52	-12.020367	135.57399	56.12	51804	77	0	815.38	1
22/10/2014	9:01:57	-12.022137	135.57753	-17.46	25956	148	0	432.39	1
22/10/2014	9:03:01	-12.022556	135.577881	25.92	180	312	0	60.23	1
22/10/2014	9:04:04	-12.022526	135.577927	56.1	396	4	0	6.01	1
22/10/2014	9:05:07	-12.022673	135.577744	42.51	756	63	0	25.75
22/10/2014	9:06:11	-12.022621	135.577744	17.2	288	148	0	5.78
22/10/2014	9:07:15	-12.022659	135.577759	56.49	0	95	0	4.53
22/10/2014	9:08:19	-12.022638	135.577805	40.96	0	0	0	5.52
22/10/2014	9:09:23	-12.022515	135.577927	54.19	576	94	0	19.06
22/10/2014	9:10:27	-12.022623	135.57785	-3.31	2520	280	0	14.64
22/10/2014	9:11:34	-12.0234	135.577438	32.68	468	0	0	97.33	1
22/10/2014	9:12:39	-12.023559	135.577133	1.52	1368	76	0	37.59	1
22/10/2014	9:13:44	-12.023442	135.577118	82.48	4176	261	0	13.11
22/10/2014	9:14:49	-12.023464	135.577515	13.68	396	0	0	43.25
22/10/2014	9:15:53	-12.023489	135.577499	28.52	0	0	0	3.28
22/10/2014	9:16:58	-12.023457	135.577545	25.19	0	0	0	6.14
22/10/2014	9:18:03	-12.023441	135.577637	21.45	0	271	0	10.16
22/10/2014	9:19:07	-12.023837	135.577209	-0.88	12384	221	0	64.07
22/10/2014	9:20:12	-12.021759	135.580353	40.29	41508	10	0	412.68	1
22/10/2014	9:21:16	-12.023739	135.583527	35.42	52992	189	0	409.43	1
22/10/2014	9:22:20	-12.033015	135.581848	43.4	21240	235	0	1047.48	1
22/10/2014	9:23:26	-12.031319	135.572144	-20.4	50904	280	0	1072.05	1
22/10/2014	9:24:30	-12.03076	135.567917	6.72	1872	37	0	463.88	1
22/10/2014	9:25:34	-12.030679	135.568024	40.61	360	111	0	14.71	1
22/10/2014	9:26:40	-12.030758	135.568085	82.18	324	86	0	11.01
22/10/2014	9:27:44	-12.030676	135.568008	88.17	1188	119	0	12.38
22/10/2014	9:28:48	-12.03063	135.567963	45.95	540	251	0	7.08
22/10/2014	9:32:56	-12.024476	135.566193	48.38	396	97	0	710.85
22/10/2014	9:36:13	-12.024748	135.566025	-15.07	2412	100	0	35.34
22/10/2014	9:37:17	-12.024318	135.567017	69.03	3204	81	0	118.01
22/10/2014	9:38:21	-12.02482	135.566757	-70.3	7020	41	0	62.57	1
22/10/2014	9:39:27	-12.02472	135.566696	-32.26	0	142	0	12.95	1
22/10/2014	9:40:41	-12.024624	135.567017	55.22	5292	117	0	36.51
22/10/2014	9:42:07	-12.024642	135.567245	-51.86	648	206	0	24.88
22/10/2014	9:43:42	-12.024807	135.567001	-60.7	360	215	0	32.26	1
22/10/2014	9:44:48	-12.024684	135.567169	28.21	1008	192	0	22.82	1
22/10/2014	9:45:53	-12.024451	135.567017	35.04	4716	340	0	30.73
22/10/2014	9:47:00	-12.024165	135.567245	19.72	3780	32	0	40.33	1
22/10/2014	9:48:06	-12.02392	135.567551	-16.25	4320	50	0	43.01	1
22/10/2014	9:49:11	-12.024043	135.567734	74.53	288	41	0	24.15	1
22/10/2014	9:50:17	-12.024087	135.567657	56.15	0	132	0	9.7
22/10/2014	9:51:22	-12.024108	135.567749	8.7	684	57	0	10.27
22/10/2014	9:52:28	-12.023894	135.567673	89.56	396	0	0	25.19
22/10/2014	9:53:33	-12.023601	135.567657	152.87	0	0	0	32.63
22/10/2014	9:54:38	-12.024104	135.567688	13.07	1008	164	0	56.03
22/10/2014	9:55:45	-12.023907	135.567764	73.43	0	110	0	23.41
22/10/2014	9:56:50	-12.024003	135.567703	49.11	0	0	0	12.57
22/10/2014	9:57:54	-12.024283	135.567627	-30.15	0	0	0	32.21
22/10/2014	9:59:02	-12.024016	135.567642	42.85	0	0	0	29.73
22/10/2014	10:00:07	-12.024004	135.567703	38.47	0	0	0	6.77
22/10/2014	10:01:12	-12.023992	135.567688	47.86	0	0	0	2.11
22/10/2014	10:02:16	-12.024158	135.567688	9.8	0	0	0	18.46
22/10/2014	10:03:20	-12.02416	135.567673	5.07	0	0	0	1.65
22/10/2014	10:04:25	-12.023888	135.567703	78.59	0	0	0	30.42
22/10/2014	10:05:30	-12.02403	135.567673	35.86	0	0	0	16.12
22/10/2014	10:06:35	-12.024103	135.567673	30.81	396	13	0	8.12
22/10/2014	10:07:40	-12.024085	135.567719	37.01	0	0	0	5.39
22/10/2014	10:08:45	-12.023984	135.567703	46.98	0	0	0	11.36
22/10/2014	10:09:50	-12.024048	135.567657	39.08	0	0	0	8.7
22/10/2014	10:10:55	-12.024023	135.567688	52.84	0	0	0	4.37
22/10/2014	10:12:01	-12.024128	135.567719	17.29	324	0	0	12.15
22/10/2014	10:13:07	-12.024062	135.567703	43.87	756	158	0	7.54
22/10/2014	10:14:11	-12.023983	135.567612	54.48	720	358	0	13.23
22/10/2014	10:15:16	-12.024044	135.567657	38.24	2196	224	0	8.36
22/10/2014	10:16:27	-12.023718	135.567719	117.39	252	184	0	36.87	1
22/10/2014	10:17:34	-12.023198	135.567871	228.78	1944	125	0	60.14	1
22/10/2014	10:18:45	-12.023639	135.567825	149.8	360	168	0	49.29	1
22/10/2014	10:19:57	-12.023728	135.567642	76.57	504	22	0	22.23	1
22/10/2014	10:21:03	-12.023678	135.567749	112.7	756	144	0	12.9
22/10/2014	10:22:09	-12.023413	135.567764	241.13	1440	140	0	29.51
22/10/2014	10:23:14	-12.024152	135.567627	-40.52	1404	207	0	83.51
22/10/2014	10:24:25	-12.024177	135.567657	-32.49	1044	184	0	4.29
22/10/2014	10:25:31	-12.02369	135.567627	93.79	324	189	0	54.25
22/10/2014	10:26:37	-12.023816	135.567673	118.09	36	355	0	14.88
22/10/2014	10:27:44	-12.02368	135.567413	-11.84	4104	324	0	32.07
22/10/2014	10:28:56	-12.023662	135.567642	78.31	1296	305	0	24.99
22/10/2014	10:30:08	-12.023969	135.567581	9.34	1116	10	0	34.78
22/10/2014	10:31:20	-12.024082	135.567703	12.22	252	240	0	18.27
22/10/2014	10:32:26	-12.023893	135.567581	61.77	1512	136	0	24.85
22/10/2014	10:33:38	-12.023681	135.567673	104.34	1260	35	0	25.61
22/10/2014	10:34:44	-12.023968	135.567657	48.93	1584	174	0	31.96
22/10/2014	10:35:50	-12.023903	135.567612	65.57	1368	71	0	8.73
22/10/2014	10:36:57	-12.023829	135.567581	78.81	3204	334	0	8.89
22/10/2014	10:38:03	-12.024171	135.567825	52.86	1764	23	0	46.37
22/10/2014	10:39:13	-12.024203	135.567764	19.67	1080	142	0	7.53
22/10/2014	10:40:22	-12.023992	135.567673	45.48	0	148	0	25.46
22/10/2014	10:41:28	-12.024063	135.567627	21.37	828	172	0	9.35
22/10/2014	10:42:36	-12.02388	135.567749	98.25	2700	189	0	24.29
22/10/2014	10:44:00	-12.023752	135.567596	95.77	2304	190	0	21.9
22/10/2014	10:45:15	-12.023991	135.567719	79.1	252	302	0	29.75
22/10/2014	10:46:38	-12.023915	135.567657	80.59	936	89	0	10.81
22/10/2014	10:47:45	-12.024055	135.567795	70.97	792	162	0	21.62
22/10/2014	10:48:51	-12.02407	135.567642	34.82	252	173	0	16.72
22/10/2014	10:50:04	-12.023911	135.567673	57.42	1836	175	0	18
22/10/2014	10:51:13	-12.023926	135.567627	44.53	0	261	0	5.27
22/10/2014	10:52:26	-12.02398	135.567261	12.79	2268	246	0	40.25
22/10/2014	10:53:56	-12.0241	135.567719	44.54	2268	125	0	51.57
22/10/2014	10:55:38	-12.023873	135.567871	74.06	360	140	0	30.17
22/10/2014	10:57:33	-12.023982	135.567612	40.51	3528	201	0	30.66
22/10/2014	10:59:37	-12.024008	135.567642	38.16	1620	65	0	4.36
22/10/2014	11:02:07	-12.024032	135.567627	44.12	648	116	0	3.13
22/10/2014	11:04:22	-12.023878	135.567474	40.39	648	118	0	23.88
22/10/2014	11:05:28	-12.02403	135.567688	52.26	180	271	0	28.76	1
22/10/2014	11:06:39	-12.024207	135.56778	58.56	1368	140	0	22.08	1
22/10/2014	11:07:47	-12.02411	135.567703	40.53	720	310	0	13.66
22/10/2014	11:08:53	-12.024138	135.567688	61.35	1296	306	0	3.51
22/10/2014	11:09:59	-12.024072	135.567581	43.51	792	110	0	13.76
22/10/2014	11:11:05	-12.024077	135.567642	49.15	2304	195	0	6.66
22/10/2014	11:12:12	-12.024061	135.567581	81.45	36	102	0	6.87
22/10/2014	11:13:24	-12.024004	135.567566	50.38	648	60	0	6.54
22/10/2014	11:15:04	-12.024105	135.567627	45.76	0	164	0	13.04
22/10/2014	11:16:11	-12.024085	135.567673	32.91	0	0	0	5.47
22/10/2014	11:17:17	-12.024075	135.567657	31.65	0	0	0	2.07
22/10/2014	11:18:22	-12.024102	135.567642	32.21	0	0	0	3.42
22/10/2014	11:19:29	-12.024068	135.567612	37.4	0	138	0	4.99
22/10/2014	11:20:35	-12.024071	135.567627	49.53	1584	190	0	1.67
22/10/2014	11:21:42	-12.024049	135.567627	52.74	0	203	0	2.45
22/10/2014	11:22:48	-12.024156	135.567627	39.64	0	118	0	11.9
22/10/2014	11:23:54	-12.024055	135.567749	32.06	540	136	0	17.38
22/10/2014	11:24:59	-12.024137	135.567719	41.88	2520	72	0	9.68
22/10/2014	11:26:05	-12.0241	135.567612	43.69	0	1	0	12.34
22/10/2014	11:27:11	-12.024212	135.567703	18.53	0	257	0	15.91
22/10/2014	11:28:18	-12.024084	135.567734	45.08	2988	151	0	14.63
22/10/2014	11:29:24	-12.024014	135.567657	47.31	0	76	0	11.43
22/10/2014	11:30:33	-12.02399	135.567673	43.54	504	153	0	3.19
22/10/2014	11:31:41	-12.024076	135.567673	29.34	0	250	0	9.56
22/10/2014	11:32:47	-12.024092	135.567688	18.73	0	161	0	2.41
22/10/2014	11:33:54	-12.024056	135.567612	39.92	0	88	0	9.18
22/10/2014	11:35:00	-12.024025	135.567612	30.29	252	0	0	3.45
22/10/2014	11:36:08	-12.024013	135.567657	48.79	324	292	0	5.07
22/10/2014	11:37:16	-12.024007	135.567642	54.47	144	0	0	1.76
22/10/2014	11:38:22	-12.024067	135.567657	59.02	0	0	0	6.87
22/10/2014	11:39:27	-12.024016	135.567657	72.86	0	0	0	5.67
22/10/2014	11:40:33	-12.024023	135.567627	49.86	0	354	0	3.35
22/10/2014	11:41:39	-12.024006	135.567612	45.07	0	0	0	2.5
22/10/2014	11:42:48	-12.02402	135.567795	51.37	0	143	0	19.96
22/10/2014	11:44:01	-12.024179	135.567764	34.45	5868	134	0	18
22/10/2014	11:47:41	-12.024179	135.567764	34.45	5868	134	0	0
22/10/2014	11:48:54	-12.02404	135.567825	88.91	7020	349	0	16.82
22/10/2014	11:50:06	-12.023866	135.567886	124.92	10548	14	0	20.45
22/10/2014	11:51:18	-12.023866	135.567886	124.92	10548	14	0	0
22/10/2014	11:52:31	-12.023932	135.567551	4.77	10476	269	0	37.16
22/10/2014	11:54:02	-12.02388	135.567337	-7.49	6444	135	0	23.98
22/10/2014	11:55:35	-12.023755	135.567444	56.54	4968	120	0	18.13
22/10/2014	11:57:08	-12.024054	135.567612	71.39	0	307	0	37.94
22/10/2014	11:58:15	-12.024157	135.56781	35.08	2196	308	0	24.39
22/10/2014	11:59:28	-12.024137	135.567719	-15.37	0	301	0	10.14
22/10/2014	12:00:57	-12.024134	135.567688	38.36	2268	327	0	3.39
22/10/2014	12:02:11	-12.024133	135.567581	52.88	5832	194	0	11.64
22/10/2014	12:03:19	-12.024767	135.567795	47.5	0	295	0	74.24
22/10/2014	12:04:26	-12.024609	135.567856	57.44	108	40	0	18.78
22/10/2014	12:05:31	-12.024669	135.567688	27.57	324	122	0	19.45
22/10/2014	12:06:38	-12.024623	135.567566	-14.14	0	0	0	14.22
22/10/2014	12:07:47	-12.024579	135.567764	44.74	648	262	0	22.08	1
22/10/2014	12:08:54	-12.024575	135.56749	25.72	5796	250	0	29.8	1
22/10/2014	12:10:00	-12.024658	135.567383	44.91	504	105	0	14.85
22/10/2014	12:11:04	-12.024597	135.567413	36.9	2196	282	0	7.53
22/10/2014	12:12:12	-12.02386	135.567749	-5.43	1116	48	0	89.73
22/10/2014	12:13:20	-12.023917	135.567734	12.32	1296	0	0	6.54
22/10/2014	12:14:26	-12.023939	135.567734	-2.13	0	303	0	2.45
22/10/2014	12:15:33	-12.023942	135.567657	3.98	0	205	0	8.38
22/10/2014	12:16:38	-12.024363	135.567688	39.22	6660	173	0	46.93
22/10/2014	12:17:43	-12.024432	135.567825	42.56	0	0	0	16.76
22/10/2014	12:18:51	-12.02485	135.567795	38.06	792	251	0	46.59
22/10/2014	12:19:57	-12.024701	135.567795	55.55	576	255	0	16.57
22/10/2014	12:21:03	-12.024656	135.567612	14.74	396	299	0	20.52
22/10/2014	12:22:09	-12.024751	135.567627	22.89	0	0	0	10.69
22/10/2014	12:23:17	-12.024561	135.567688	36.83	0	26	0	22.14
22/10/2014	12:24:22	-12.024339	135.567688	37.17	6444	342	0	24.69	1
22/10/2014	12:25:28	-12.023641	135.567902	61.54	0	0	0	81.03	1
22/10/2014	12:26:36	-12.023999	135.56778	25.05	864	122	0	41.96
22/10/2014	12:27:42	-12.024039	135.567795	40.32	324	212	0	4.74
22/10/2014	12:28:50	-12.023839	135.567795	-10.29	720	177	0	22.24
22/10/2014	12:29:57	-12.023878	135.567688	29.92	2196	352	0	12.42
22/10/2014	12:31:04	-12.024071	135.567749	41.01	432	81	0	22.46
22/10/2014	12:32:11	-12.023812	135.567642	59.73	0	249	0	31.06
22/10/2014	12:33:17	-12.023892	135.567596	28.38	0	175	0	10.21
22/10/2014	12:34:23	-12.024096	135.567703	45.16	0	354	0	25.49
22/10/2014	12:35:29	-12.024	135.567719	44.49	2556	204	0	10.82
22/10/2014	12:36:36	-12.023893	135.567612	50.79	0	199	0	16.64
22/10/2014	12:37:42	-12.023992	135.567657	43.23	1152	59	0	12.05
22/10/2014	12:38:52	-12.023943	135.567749	57.96	828	265	0	11.39
22/10/2014	12:40:02	-12.023916	135.567703	24.68	1440	230	0	5.83
22/10/2014	12:41:09	-12.023952	135.567642	56.54	2088	242	0	7.75
22/10/2014	12:42:15	-12.023988	135.567719	58.68	1224	2	0	9.28
22/10/2014	12:43:20	-12.023907	135.567719	47.3	756	110	0	9.01	1
22/10/2014	12:44:26	-12.023926	135.56752	21.39	0	176	0	21.75	1
22/10/2014	12:45:34	-12.023969	135.567719	52.45	2160	32	0	22.16
22/10/2014	12:46:43	-12.023818	135.567581	65.37	1116	69	0	22.52
22/10/2014	12:47:50	-12.024015	135.56781	20.4	0	74	0	33.17
22/10/2014	12:49:00	-12.023899	135.567719	31.46	1836	53	0	16.26
22/10/2014	12:50:06	-12.023923	135.567703	51.86	0	149	0	3.19
22/10/2014	12:51:18	-12.023716	135.567627	81.8	1476	127	0	24.46
22/10/2014	12:52:24	-12.023887	135.567688	55.31	972	134	0	20.14
22/10/2014	12:53:30	-12.023866	135.567596	52.83	0	178	0	10.27
22/10/2014	12:54:36	-12.023829	135.567596	49.06	0	350	0	4.11
22/10/2014	12:55:42	-12.023979	135.567749	37.96	0	221	0	23.56
22/10/2014	12:56:48	-12.023732	135.567657	77.47	0	337	0	29.23
22/10/2014	12:57:53	-12.024069	135.567673	33.72	684	167	0	37.51
22/10/2014	12:59:00	-12.023867	135.56781	59.98	2268	167	0	26.95
22/10/2014	13:00:07	-12.023916	135.567612	29.62	0	177	0	22.21
22/10/2014	13:01:13	-12.023844	135.567795	48.72	0	128	0	21.45
22/10/2014	13:02:23	-12.023955	135.567673	36.92	612	81	0	18.12
22/10/2014	13:03:29	-12.023715	135.567993	41.03	1152	181	0	43.86
22/10/2014	13:04:34	-12.023736	135.567841	65.09	3996	104	0	16.69
22/10/2014	13:05:45	-12.023975	135.567673	10.83	1800	39	0	32.25
22/10/2014	13:06:51	-12.023839	135.567596	46.68	1224	37	0	17.29
22/10/2014	13:07:56	-12.023442	135.567535	76.78	7488	139	0	44.64
22/10/2014	13:09:02	-12.023911	135.567627	54.61	5580	53	0	53.1
22/10/2014	13:10:08	-12.023737	135.567719	53.3	2124	198	0	21.78
22/10/2014	13:11:13	-12.023756	135.567703	68.22	1944	170	0	2.74
22/10/2014	13:12:23	-12.023993	135.567627	31.91	1260	263	0	27.62
22/10/2014	13:13:30	-12.023957	135.567459	33.81	0	99	0	18.7
22/10/2014	13:14:37	-12.023949	135.567459	32.42	3456	42	0	0.89
22/10/2014	13:15:48	-12.02386	135.567642	48.18	1656	63	0	22.23
22/10/2014	13:16:53	-12.023849	135.567795	5.81	2016	217	0	16.68
22/10/2014	13:17:59	-12.023957	135.567764	37.32	0	274	0	12.47
22/10/2014	13:19:06	-12.023883	135.567688	42.16	0	191	0	11.66
22/10/2014	13:20:12	-12.023573	135.568161	102.26	0	230	0	61.92
22/10/2014	13:21:18	-12.02399	135.56778	33.08	0	276	0	62.18
22/10/2014	13:22:28	-12.023726	135.567947	36.59	2664	68	0	34.52
22/10/2014	13:23:34	-12.023965	135.567749	2.29	0	0	0	34.2
22/10/2014	13:24:39	-12.023842	135.567627	18.09	2484	261	0	19.06
22/10/2014	13:25:48	-12.023815	135.56778	31.31	0	140	0	16.91
22/10/2014	13:26:53	-12.023851	135.567719	35.39	1548	203	0	7.75
22/10/2014	13:28:02	-12.024022	135.567657	20.87	0	219	0	20.17
22/10/2014	13:29:17	-12.023906	135.567749	19.8	1764	259	0	16.32
22/10/2014	13:31:00	-12.023868	135.567749	33.2	0	44	0	4.23
22/10/2014	13:32:08	-12.023921	135.567764	72.76	396	16	0	6.11
22/10/2014	13:33:13	-12.023972	135.567673	34.24	3492	195	0	11.41
22/10/2014	13:34:19	-12.023946	135.567764	46.52	0	203	0	10.31
22/10/2014	13:35:29	-12.023814	135.56778	35.52	0	202	0	14.78
22/10/2014	13:36:38	-12.023904	135.567749	42.87	0	239	0	10.56
22/10/2014	13:37:48	-12.023776	135.56778	27.54	864	208	0	14.63
22/10/2014	13:39:02	-12.024	135.567734	59.43	4104	31	0	25.41
22/10/2014	13:40:13	-12.02402	135.567734	64.11	3564	21	0	2.22
22/10/2014	13:41:24	-12.024128	135.567657	47.8	216	20	0	14.64
22/10/2014	13:42:31	-12.024048	135.567673	41.08	288	139	0	9.06
22/10/2014	13:43:44	-12.023753	135.567917	111.97	1692	0	0	42.19
22/10/2014	13:45:12	-12.024341	135.567566	39.86	1620	201	0	75.71
22/10/2014	13:46:19	-12.023731	135.567734	15.13	1044	239	0	70.25
22/10/2014	13:47:28	-12.023802	135.567734	42.03	0	167	0	7.89
22/10/2014	13:48:58	-12.024363	135.567581	46.03	2808	184	0	64.56
22/10/2014	13:50:06	-12.024057	135.567535	7.54	3384	260	0	34.39
22/10/2014	13:51:43	-12.023857	135.569901	781.98	3816	101	0	258.27
22/10/2014	13:53:01	-12.023968	135.567657	33.62	1872	316	0	244.36
22/10/2014	13:54:07	-12.023844	135.567703	33.99	1188	313	0	14.67
22/10/2014	13:55:16	-12.023498	135.56778	55.99	1080	270	0	39.37
22/10/2014	13:56:24	-12.023905	135.567612	29.39	1728	197	0	48.81
22/10/2014	13:57:30	-12.023693	135.567688	40.13	720	117	0	24.98
22/10/2014	13:58:36	-12.023877	135.567627	31.76	2700	250	0	21.51
22/10/2014	13:59:45	-12.023938	135.567688	39.78	432	182	0	9.49
22/10/2014	14:00:53	-12.023946	135.567642	41.83	1044	26	0	5.08
22/10/2014	14:02:00	-12.02398	135.567688	38.36	1296	178	0	6.27
22/10/2014	14:03:10	-12.024019	135.567703	48.1	1044	191	0	4.63
22/10/2014	14:04:18	-12.023974	135.567688	44.7	0	314	0	5.26
22/10/2014	14:05:28	-12.023944	135.567688	41.86	684	197	0	3.34
22/10/2014	14:06:36	-12.023977	135.567719	47.12	0	178	0	4.98
22/10/2014	14:07:43	-12.023993	135.567657	39.22	0	87	0	6.97
22/10/2014	14:08:49	-12.024013	135.567734	49.7	0	211	0	8.66
22/10/2014	14:09:55	-12.024005	135.567673	43.21	1332	57	0	6.69
22/10/2014	14:11:02	-12.023909	135.567688	44.84	0	43	0	10.8
22/10/2014	14:12:09	-12.023963	135.567673	42.69	0	148	0	6.22
22/10/2014	14:13:17	-12.024037	135.56778	62.7	0	13	0	14.25
22/10/2014	14:14:23	-12.024027	135.567688	36.99	0	201	0	10.07
22/10/2014	14:15:30	-12.02378	135.567657	33.41	576	276	0	27.67
22/10/2014	14:16:36	-12.023952	135.56781	62.52	2916	248	0	25.35
22/10/2014	14:17:42	-12.024282	135.567749	78.31	5760	213	0	37.29
22/10/2014	14:18:49	-12.023925	135.567734	46.29	3060	12	0	39.73
22/10/2014	14:20:20	-12.02414	135.56778	47.21	5616	179	0	24.42
22/10/2014	14:22:01	-12.02391	135.56778	59.9	1080	182	0	25.57
22/10/2014	14:23:25	-12.023987	135.567703	47.91	0	310	0	11.98
22/10/2014	14:24:33	-12.023403	135.567642	88.43	0	181	0	65.28
22/10/2014	14:25:42	-12.023729	135.567749	58.9	0	336	0	38.07
22/10/2014	14:26:48	-12.023366	135.567749	66.45	1008	183	0	40.36
22/10/2014	14:27:54	-12.023939	135.56778	35.62	1368	162	0	63.8
22/10/2014	14:29:03	-12.023926	135.56778	67.74	0	173	0	1.45
22/10/2014	14:30:11	-12.023775	135.56781	56.21	0	163	0	17.1
22/10/2014	14:31:17	-12.023922	135.567703	42.52	0	5	0	20.06
22/10/2014	14:32:23	-12.02389	135.567856	26.8	828	92	0	17.02
22/10/2014	14:33:29	-12.023798	135.567734	57.06	504	113	0	16.75
22/10/2014	14:34:36	-12.023886	135.567719	45.96	2520	185	0	9.92
22/10/2014	14:35:43	-12.024368	135.567596	2.54	1908	150	0	55.24
22/10/2014	14:36:53	-12.023699	135.567719	75.47	0	50	0	75.58
22/10/2014	14:38:04	-12.023977	135.56781	59.09	0	307	0	32.46
22/10/2014	14:39:27	-12.020412	135.567017	504.85	5148	345	0	405.68
22/10/2014	14:40:44	-12.024049	135.567734	55.6	1548	308	0	411.87
22/10/2014	14:41:52	-12.023956	135.567749	62.36	0	156	0	10.47
22/10/2014	14:42:58	-12.023966	135.56778	47.72	2808	18	0	3.55
22/10/2014	14:44:04	-12.024111	135.567841	51.25	576	178	0	17.43
22/10/2014	14:47:18	-12.024366	135.567703	8.23	3780	169	0	32.08
22/10/2014	14:49:57	-12.024077	135.567764	46.3	504	358	0	32.81
22/10/2014	14:51:03	-12.023872	135.56781	62.33	972	243	0	23.34
22/10/2014	14:52:09	-12.024051	135.56778	38.14	0	200	0	20.17
22/10/2014	14:53:15	-12.024144	135.567734	41.53	0	10	0	11.49
22/10/2014	14:54:21	-12.024212	135.567688	33.04	0	249	0	9.07
22/10/2014	14:55:28	-12.024122	135.567764	48.88	0	355	0	12.98
22/10/2014	14:56:35	-12.024191	135.56778	36.52	0	355	0	7.87
22/10/2014	14:57:41	-12.024139	135.567734	53.43	0	355	0	7.65
22/10/2014	14:58:47	-12.024077	135.567764	44.55	0	8	0	7.63
22/10/2014	14:59:53	-12.024157	135.567703	42.9	0	239	0	11.1
22/10/2014	15:01:00	-12.024161	135.567749	37.43	0	200	0	5.02
22/10/2014	15:02:07	-12.023997	135.567856	52.82	0	356	0	21.63
22/10/2014	15:03:14	-12.023726	135.56778	76.66	2880	34	0	31.25
22/10/2014	15:04:20	-12.023862	135.567688	46.53	2232	46	0	18.13
22/10/2014	15:05:27	-12.023764	135.567673	75.41	324	213	0	11.02
22/10/2014	15:06:33	-12.02382	135.56781	51.18	1620	72	0	16.15	1
22/10/2014	15:07:38	-12.023471	135.568298	118.84	1512	195	0	65.75	1
22/10/2014	15:08:44	-12.024419	135.567352	9.94	252	194	0	147.3	1
22/10/2014	15:09:51	-12.023951	135.567902	55.72	3708	54	0	79.28	1
22/10/2014	15:11:03	-12.024076	135.567764	25.21	2304	225	0	20.46	1
22/10/2014	15:12:10	-12.024101	135.567703	23.53	1584	92	0	7.19
22/10/2014	15:13:16	-12.02407	135.567612	50.48	0	252	0	10.48
22/10/2014	15:14:24	-12.024054	135.567673	60.69	0	285	0	6.87
22/10/2014	15:15:43	-12.024054	135.567673	60.69	0	285	0	0
22/10/2014	15:16:49	-12.024005	135.56781	51.6	0	0	0	15.86
22/10/2014	15:17:55	-12.023794	135.567902	56.33	1044	255	0	25.51
22/10/2014	15:19:06	-12.023919	135.567841	50.76	756	11	0	15.4
22/10/2014	15:20:31	-12.024162	135.567688	37.73	216	224	0	31.73
22/10/2014	15:21:37	-12.024137	135.567749	39.42	0	0	0	7.19
22/10/2014	15:22:51	-12.024137	135.567749	39.42	0	0	0	0
22/10/2014	15:24:13	-12.024057	135.567841	53.62	756	236	0	13.39
22/10/2014	15:25:21	-12.02411	135.567749	28.63	0	220	0	11.61
22/10/2014	15:26:36	-12.024072	135.567795	9.34	1404	89	0	6.55
22/10/2014	15:31:31	-12.024072	135.567795	9.34	1404	89	0	0
22/10/2014	15:32:44	-12.023875	135.567856	59.92	12636	267	0	22.89
22/10/2014	15:33:50	-12.024271	135.567322	39.97	5184	227	0	72.88
22/10/2014	15:34:57	-12.023885	135.567841	54.23	432	250	0	70.91
22/10/2014	15:36:06	-12.024116	135.567917	81.35	5436	134	0	26.98
22/10/2014	15:37:11	-12.024014	135.567719	75.38	2628	297	0	24.34
22/10/2014	15:38:17	-12.023934	135.567902	29.77	1656	206	0	21.8
22/10/2014	15:39:26	-12.023801	135.567963	12.47	144	0	0	16.21
22/10/2014	15:40:36	-12.024045	135.567871	57.83	0	217	0	28.92
22/10/2014	16:32:21	-12.024045	135.567871	57.83	0	217	0	0
22/10/2014	16:33:56	-12.024122	135.56778	54.39	1152	18	0	13.09
22/10/2014	16:35:04	-12.024237	135.567734	99.51	8460	177	0	13.73
22/10/2014	16:36:32	-12.024068	135.567581	64.73	11880	196	0	25.1
22/10/2014	16:37:54	-12.024227	135.567749	38.03	756	65	0	25.42
22/10/2014	16:39:35	-12.024258	135.567825	44.63	2736	2	0	8.96
22/10/2014	16:41:04	-12.024332	135.567871	76.46	3240	232	0	9.63
22/10/2014	16:42:18	-12.024332	135.567871	76.46	3240	232	0	0
22/10/2014	16:43:23	-12.024209	135.567764	55.54	1296	170	0	17.96
22/10/2014	16:44:35	-12.024114	135.567764	55.14	12852	160	0	10.56
22/10/2014	16:45:49	-12.024114	135.567764	55.14	12852	160	0	0
22/10/2014	16:46:57	-12.024244	135.567734	49.12	540	0	0	14.82
22/10/2014	16:48:03	-12.024015	135.567413	75.01	936	0	0	43.21
22/10/2014	16:49:09	-12.024279	135.567596	25.24	0	310	0	35.47
22/10/2014	16:50:15	-12.023881	135.566971	27.46	0	293	0	81.11
22/10/2014	16:51:21	-12.023448	135.567154	69.48	1152	294	0	52.1
22/10/2014	16:52:27	-12.023385	135.567261	52.3	0	71	0	13.58
22/10/2014	16:53:46	-12.023813	135.567749	151.2	1692	236	0	71.29
22/10/2014	16:54:53	-12.023722	135.56778	28.56	3384	148	0	10.67
22/10/2014	16:56:00	-12.024111	135.567871	74.13	1116	72	0	44.37
22/10/2014	16:57:06	-12.024878	135.567566	43.05	1764	305	0	91.51
22/10/2014	16:58:13	-12.024784	135.567413	19.2	9540	250	0	19.65
22/10/2014	16:59:18	-12.024622	135.567154	43.24	8064	320	0	33.44
22/10/2014	17:00:27	-12.024207	135.56752	32.16	0	33	0	60.94
22/10/2014	17:01:38	-12.024097	135.567444	97.69	0	130	0	14.76
22/10/2014	17:02:51	-12.024097	135.567444	97.69	0	130	0	0
22/10/2014	17:04:07	-12.024043	135.567612	101.38	504	27	0	19.23
22/10/2014	17:05:15	-12.024134	135.567719	45.26	0	329	0	15.42
22/10/2014	17:06:21	-12.023997	135.567413	148.15	360	182	0	36.6
22/10/2014	17:07:26	-12.024089	135.567871	14.38	0	246	0	50.85
22/10/2014	17:08:40	-12.023992	135.567596	94.28	432	208	0	31.79
22/10/2014	17:09:46	-12.024134	135.567749	63.34	3852	203	0	22.94
22/10/2014	17:11:09	-12.024079	135.567551	95.92	1692	105	0	22.39
22/10/2014	17:12:15	-12.023978	135.567444	91.63	2448	117	0	16.17
22/10/2014	17:13:20	-12.024103	135.567719	41.33	540	118	0	32.98
22/10/2014	17:14:25	-12.024122	135.567688	61.95	2592	268	0	3.98
22/10/2014	17:15:29	-12.023965	135.567825	30.37	864	0	0	22.95
22/10/2014	17:16:34	-12.024112	135.567642	64.41	1800	112	0	25.75
22/10/2014	17:17:41	-12.024061	135.567825	49.4	7920	273	0	20.69
22/10/2014	17:18:46	-12.023903	135.568024	-3.65	1224	247	0	27.88	1
22/10/2014	17:19:51	-12.024325	135.567062	56.19	6336	287	0	114.66	1
22/10/2014	17:20:56	-12.024543	135.567001	48.78	1728	247	0	25.13	1
22/10/2014	17:22:02	-12.024284	135.567154	132.63	0	101	0	33.26
22/10/2014	17:23:07	-12.024286	135.567215	112.1	2016	25	0	6.64
22/10/2014	17:24:13	-12.024281	135.5672	98.16	11340	69	0	1.72
22/10/2014	17:25:18	-12.024035	135.567642	60.99	1296	205	0	55.31
22/10/2014	17:26:23	-12.024189	135.567154	56.6	0	224	0	55.77
22/10/2014	17:27:28	-12.024707	135.566803	70.61	720	271	0	69.1
22/10/2014	17:28:33	-12.024704	135.566437	55.25	0	0	0	39.81
22/10/2014	17:29:39	-12.024313	135.566681	57.78	7488	144	0	50.94
22/10/2014	17:30:59	-12.024557	135.566864	48.34	1224	30	0	33.65
22/10/2014	17:32:10	-12.024467	135.566895	93.29	2988	286	0	10.56
22/10/2014	17:33:16	-12.024247	135.567093	119.8	2592	302	0	32.59	1
22/10/2014	17:34:21	-12.02443	135.567627	44.26	2988	94	0	61.54	1
22/10/2014	17:35:34	-12.02443	135.567627	44.26	2988	94	0	0	1
22/10/2014	17:36:39	-12.024182	135.567642	45.38	0	0	0	27.62
22/10/2014	17:37:44	-12.024096	135.567596	61.79	648	170	0	10.79
22/10/2014	17:38:50	-12.024079	135.567581	63.11	0	0	0	2.5
22/10/2014	17:39:57	-12.024217	135.56781	42.9	0	311	0	29.25
22/10/2014	17:41:04	-12.024035	135.567551	62.23	0	309	0	34.68
22/10/2014	17:42:13	-12.023987	135.567719	38.73	756	265	0	19.03
22/10/2014	17:43:20	-12.024118	135.567734	26.64	0	296	0	14.66
22/10/2014	17:44:25	-12.024022	135.567459	76.89	2088	124	0	31.76
22/10/2014	17:45:30	-12.02405	135.567596	50.22	288	116	0	15.22
22/10/2014	17:46:35	-12.024103	135.567657	40.69	324	115	0	8.87
22/10/2014	17:47:46	-12.024046	135.567657	32.3	1008	122	0	6.34
22/10/2014	17:48:58	-12.024113	135.567673	43.23	5904	251	0	7.65
22/10/2014	17:50:04	-12.024219	135.567596	18.06	13176	237	0	14.46
22/10/2014	17:51:09	-12.024198	135.567352	38.57	828	349	0	26.64
22/10/2014	17:52:14	-12.024234	135.567459	-9.74	1512	100	0	12.31
22/10/2014	17:53:21	-12.024223	135.567276	62.34	0	0	0	19.94
22/10/2014	17:54:27	-12.024322	135.567276	40.65	0	211	0	11.01
22/10/2014	17:55:34	-12.02428	135.567154	47.44	2880	258	0	14.07	1
22/10/2014	17:56:44	-12.024281	135.56694	61.38	720	174	0	23.27	1
22/10/2014	17:57:49	-12.024822	135.567215	57.96	2664	153	0	67.18	1
22/10/2014	17:58:54	-12.024985	135.567322	37.81	3024	223	0	21.54	1
22/10/2014	17:59:59	-12.025016	135.567429	34.3	2880	284	0	12.14
22/10/2014	18:01:04	-12.024982	135.567032	99.13	3348	67	0	43.34
22/10/2014	18:02:15	-12.025157	135.56691	84.54	1728	79	0	23.55
22/10/2014	18:03:20	-12.025061	135.566986	55.59	2592	117	0	13.5
22/10/2014	18:04:25	-12.025085	135.567032	53.74	1656	137	0	5.67
22/10/2014	18:05:30	-12.024834	135.567337	42.77	360	310	0	43.35
22/10/2014	18:06:35	-12.024824	135.567047	147.72	1332	94	0	31.56
22/10/2014	18:07:40	-12.024855	135.567307	51.77	2700	65	0	28.49
22/10/2014	18:08:45	-12.024689	135.567245	56.8	3852	133	0	19.65
22/10/2014	18:09:50	-12.024999	135.567215	39.88	2196	253	0	34.62
22/10/2014	18:10:55	-12.02496	135.566895	80.24	324	267	0	35.07
22/10/2014	18:12:01	-12.025122	135.567108	82.17	756	131	0	29.34
22/10/2014	18:13:06	-12.025005	135.567154	37.04	612	238	0	13.94
22/10/2014	18:14:10	-12.024999	135.567184	41.68	0	0	0	3.33
22/10/2014	18:15:16	-12.024651	135.567398	45.31	6660	298	0	45.16	1
22/10/2014	18:16:20	-12.024558	135.56665	49.35	6120	298	0	82	1
22/10/2014	18:17:55	-12.024332	135.566772	44.75	0	322	0	28.42	1
22/10/2014	18:19:00	-12.024466	135.566513	55.63	936	348	0	31.87
22/10/2014	18:20:10	-12.024399	135.566849	58.86	648	84	0	37.29
22/10/2014	18:21:15	-12.024139	135.567368	54.7	396	170	0	63.42
22/10/2014	18:22:20	-12.02422	135.567261	45.44	684	75	0	14.72
22/10/2014	18:23:25	-12.024296	135.567444	42.99	648	295	0	21.62
22/10/2014	18:24:30	-12.024159	135.567154	41.65	6228	302	0	35.03
22/10/2014	18:25:35	-12.024483	135.56636	41.88	2268	273	0	93.57
22/10/2014	18:26:41	-12.02434	135.566193	56.3	1008	120	0	24.14
22/10/2014	18:27:46	-12.024311	135.566727	67.22	2304	357	0	58.16
22/10/2014	18:28:53	-12.024335	135.566864	69.39	3024	74	0	15.14
22/10/2014	18:29:59	-12.02437	135.567062	53.07	864	281	0	21.88
22/10/2014	18:31:06	-12.025028	135.567154	39.8	0	173	0	73.85
22/10/2014	18:32:11	-12.024917	135.567154	54.34	216	98	0	12.34
22/10/2014	18:33:16	-12.025005	135.567154	35.56	1224	71	0	9.79
22/10/2014	18:34:21	-12.024896	135.567261	44.25	684	156	0	16.8
22/10/2014	18:35:30	-12.024676	135.567215	16.14	252	1	0	24.97
22/10/2014	18:36:34	-12.02416	135.56752	15.93	252	340	0	66.27
22/10/2014	18:37:39	-12.024168	135.567474	-26.16	216	56	0	5.08
22/10/2014	18:38:44	-12.024166	135.567276	51.47	0	116	0	21.53
22/10/2014	18:39:50	-12.024212	135.567261	29	0	293	0	5.37
22/10/2014	18:40:56	-12.024145	135.567337	30.17	0	70	0	11.13
22/10/2014	18:42:01	-12.024201	135.56749	30.19	1116	59	0	17.77
22/10/2014	18:43:05	-12.024154	135.567276	29.3	0	0	0	23.85
22/10/2014	18:44:09	-12.024111	135.567307	38.11	0	0	0	5.85
22/10/2014	18:45:15	-12.024184	135.567139	36.34	0	0	0	19.99
22/10/2014	18:46:21	-12.024053	135.56752	39.7	2808	95	0	43.92
22/10/2014	18:47:25	-12.02418	135.567261	32.14	6192	236	0	31.51
22/10/2014	18:48:30	-12.024455	135.566727	27.3	1872	183	0	65.63
22/10/2014	18:49:35	-12.024429	135.566315	51.22	432	115	0	44.9
22/10/2014	18:50:40	-12.024387	135.566666	53.69	1332	246	0	38.46
22/10/2014	18:51:46	-12.024347	135.567047	47.34	864	52	0	41.67
22/10/2014	18:52:51	-12.024805	135.567139	45	2988	149	0	51.9	1
22/10/2014	18:53:55	-12.024867	135.5672	36.04	0	0	0	9.57	1
22/10/2014	18:54:59	-12.024901	135.567123	24.36	0	0	0	9.19
22/10/2014	18:56:04	-12.024874	135.567245	41.97	0	0	0	13.6
22/10/2014	18:57:08	-12.024867	135.567276	34.78	288	92	0	3.46
22/10/2014	18:58:13	-12.024858	135.567184	42	0	0	0	10.06
22/10/2014	18:59:19	-12.024864	135.567215	42.55	432	308	0	3.44
22/10/2014	19:00:24	-12.024934	135.567062	44.11	2052	64	0	18.37
22/10/2014	19:01:28	-12.02481	135.567215	35.5	108	101	0	21.61
22/10/2014	19:02:33	-12.024737	135.567383	42.85	0	0	0	19.99
22/10/2014	19:03:38	-12.02457	135.567139	40.92	540	265	0	32.39	1
22/10/2014	19:04:45	-12.024239	135.567307	50.35	0	284	0	41.09	1
22/10/2014	19:05:51	-12.024139	135.567596	60.31	3060	56	0	33.34	1
22/10/2014	19:07:02	-12.023822	135.567215	70.21	468	280	0	54.4	1
22/10/2014	19:08:12	-12.023929	135.567825	26.59	1512	90	0	67.4	1
22/10/2014	19:09:21	-12.023945	135.567764	61.05	540	81	0	6.87	1
22/10/2014	19:10:30	-12.023987	135.567703	79.28	144	77	0	8.11
22/10/2014	19:11:36	-12.023807	135.567993	24.88	504	267	0	37.35
22/10/2014	19:12:49	-12.023882	135.567398	74.63	252	236	0	65.24
22/10/2014	19:13:57	-12.024131	135.567383	34.68	0	243	0	27.74
22/10/2014	19:15:02	-12.024014	135.567673	22.08	1260	120	0	34.12
22/10/2014	19:16:07	-12.023966	135.567368	48.85	468	331	0	33.6
22/10/2014	19:17:12	-12.024055	135.567657	46.69	144	48	0	32.95
22/10/2014	19:18:18	-12.024051	135.567596	40.15	612	279	0	6.65
22/10/2014	19:19:23	-12.024101	135.567581	44.55	288	133	0	5.79
22/10/2014	19:20:28	-12.024105	135.567551	49.2	0	0	0	3.29
22/10/2014	19:21:32	-12.024049	135.567612	30.29	1908	96	0	9.1
22/10/2014	19:22:36	-12.024054	135.567688	10.84	0	0	0	8.28
22/10/2014	19:23:41	-12.024031	135.567596	56.79	2232	324	0	10.33
22/10/2014	19:24:45	-12.024097	135.567657	47.14	2124	301	0	9.89
22/10/2014	19:25:50	-12.024092	135.567474	25.41	0	0	0	19.91
22/10/2014	19:26:55	-12.02417	135.567459	74.38	360	102	0	8.83
22/10/2014	19:28:00	-12.02404	135.567596	61.54	1080	272	0	20.76
22/10/2014	19:29:05	-12.024029	135.567291	-6.86	396	79	0	33.19
22/10/2014	19:30:35	-12.024069	135.567551	28.07	396	58	0	28.62
22/10/2014	19:31:41	-12.024077	135.567505	37.94	0	0	0	5.08
22/10/2014	19:32:45	-12.024046	135.567535	42.49	0	0	0	4.75
22/10/2014	19:33:49	-12.024072	135.56752	39.15	0	0	0	3.32
22/10/2014	19:34:53	-12.024091	135.56752	32.49	0	0	0	2.11
22/10/2014	19:35:57	-12.024098	135.56749	37.06	0	0	0	3.35
22/10/2014	19:37:01	-12.024051	135.567535	31.62	0	0	0	7.16
22/10/2014	19:38:05	-12.02395	135.567551	30.81	0	0	0	11.36
22/10/2014	19:39:09	-12.024028	135.56752	35.23	0	189	0	9.31
22/10/2014	19:40:13	-12.024188	135.567245	31.77	0	0	0	34.8
22/10/2014	19:41:16	-12.024229	135.567368	20.66	324	81	0	14.13
22/10/2014	19:42:22	-12.024223	135.56723	40.32	72	0	0	15.02
22/10/2014	19:43:27	-12.024116	135.567627	34.87	0	98	0	44.79
22/10/2014	19:44:39	-12.024116	135.567627	34.87	0	98	0	0
22/10/2014	19:45:44	-12.024105	135.567688	-23.92	0	50	0	6.75
22/10/2014	19:46:50	-12.024	135.567749	-29.92	972	201	0	13.43
22/10/2014	19:47:59	-12.023934	135.567856	29.99	648	27	0	13.76
22/10/2014	19:49:08	-12.024091	135.567734	12.47	252	242	0	21.93
22/10/2014	19:50:15	-12.023952	135.56781	41.12	216	289	0	17.53
22/10/2014	19:51:20	-12.023966	135.56778	7.79	180	291	0	3.62
22/10/2014	19:52:25	-12.024009	135.567764	6.46	0	239	0	5.09
22/10/2014	19:53:33	-12.023907	135.567825	48.45	252	180	0	13.14
22/10/2014	19:54:38	-12.023996	135.567703	8.4	648	126	0	16.55
22/10/2014	19:55:44	-12.023835	135.567657	7.05	1008	102	0	18.59
22/10/2014	19:56:50	-12.024074	135.567749	14.97	468	352	0	28.4
22/10/2014	19:57:56	-12.023993	135.567764	21.92	612	151	0	9.15
22/10/2014	19:59:01	-12.024055	135.567703	9.5	0	356	0	9.57
22/10/2014	20:00:05	-12.024097	135.567734	28.99	612	26	0	5.76
22/10/2014	20:01:10	-12.023959	135.567688	59.82	504	126	0	16.14
22/10/2014	20:02:15	-12.023977	135.567703	87.47	360	99	0	2.58
22/10/2014	20:03:19	-12.023756	135.568069	55.97	1152	66	0	46.78
22/10/2014	20:04:26	-12.024021	135.567749	31.83	396	75	0	45.6
22/10/2014	20:05:31	-12.024078	135.567764	36.05	0	20	0	6.54
22/10/2014	20:06:37	-12.02351	135.56839	114.35	1584	230	0	92.87
22/10/2014	20:07:43	-12.023998	135.56781	50.61	1188	32	0	83.21
22/10/2014	20:08:48	-12.024014	135.56781	36.93	1116	163	0	1.78
22/10/2014	20:09:55	-12.024101	135.567734	34.01	648	197	0	12.72
22/10/2014	20:11:00	-12.023996	135.567368	23.19	0	99	0	41.48
22/10/2014	20:12:05	-12.024155	135.567322	32.96	4248	226	0	18.37
22/10/2014	20:13:09	-12.024062	135.567505	65.54	0	0	0	22.43
22/10/2014	20:14:15	-12.02431	135.567474	46.98	0	45	0	27.78
22/10/2014	20:15:19	-12.024115	135.567535	10.86	0	0	0	22.68
22/10/2014	20:16:24	-12.02422	135.567413	44.29	1224	283	0	17.67
22/10/2014	20:17:28	-12.024123	135.567383	49.48	0	0	0	11.27
22/10/2014	20:18:34	-12.024127	135.567383	36.26	468	0	0	0.44
22/10/2014	20:19:39	-12.023969	135.567719	46.8	8640	56	0	40.55
22/10/2014	20:20:42	-12.023705	135.56778	7.86	1980	294	0	30.1
22/10/2014	20:21:46	-12.023604	135.567963	32.59	0	0	0	22.85
22/10/2014	20:22:49	-12.024136	135.567596	12.04	1908	79	0	71.36
22/10/2014	20:23:53	-12.024238	135.567703	27.17	2268	14	0	16.25
22/10/2014	20:24:58	-12.024172	135.567764	30.31	0	124	0	9.89
22/10/2014	20:26:03	-12.02383	135.567642	55.73	0	299	0	40.28
22/10/2014	20:27:08	-12.024112	135.567734	45.56	864	97	0	32.91
22/10/2014	20:28:16	-12.023839	135.567474	58.09	612	93	0	41.49
22/10/2014	20:29:23	-12.023921	135.567474	60.62	216	264	0	9.12
22/10/2014	20:30:28	-12.02395	135.567703	56.45	360	84	0	25.11
22/10/2014	20:31:35	-12.023886	135.567535	47.65	1404	140	0	19.61
22/10/2014	20:32:40	-12.023871	135.567688	67.09	0	260	0	16.72
22/10/2014	20:33:45	-12.024009	135.567734	46.04	0	230	0	16.14
22/10/2014	20:34:50	-12.024005	135.567719	36.71	936	204	0	1.69
22/10/2014	20:35:56	-12.023384	135.568619	115.51	0	145	0	119.79
22/10/2014	20:37:01	-12.023965	135.567703	19.84	1332	285	0	118.73
22/10/2014	20:38:05	-12.023746	135.567429	72.82	396	35	0	38.48
22/10/2014	20:39:11	-12.024071	135.56778	34.16	396	262	0	52.57
22/10/2014	20:40:16	-12.0241	135.567764	32.83	0	136	0	3.66
22/10/2014	20:41:21	-12.024011	135.567795	53.8	684	126	0	10.45
22/10/2014	20:42:30	-12.024146	135.567734	56.44	1728	41	0	16.41
22/10/2014	20:43:38	-12.023925	135.567642	17.71	1404	262	0	26.53
22/10/2014	20:44:48	-12.024108	135.567856	51.67	1188	163	0	30.91
22/10/2014	20:45:55	-12.024038	135.567688	43.33	0	342	0	19.86
22/10/2014	20:46:59	-12.024129	135.567688	47.36	2124	79	0	10.12
22/10/2014	20:48:06	-12.024039	135.567688	54.79	0	100	0	10.01
22/10/2014	20:49:14	-12.024027	135.567734	53.56	1224	218	0	5.18
22/10/2014	20:50:18	-12.024077	135.567627	42.7	1548	133	0	12.9
22/10/2014	20:51:22	-12.024009	135.56781	61.57	0	145	0	21.29
22/10/2014	20:52:27	-12.023922	135.567734	31.91	0	237	0	12.72
22/10/2014	20:53:32	-12.023893	135.567505	21.2	0	187	0	25.11
22/10/2014	20:54:35	-12.024043	135.567551	42.81	1008	107	0	17.41
22/10/2014	20:55:39	-12.024113	135.567551	25.54	3168	113	0	7.78
22/10/2014	20:56:47	-12.023963	135.567444	36.65	0	206	0	20.34
22/10/2014	20:57:53	-12.023961	135.567795	42.36	0	129	0	38.17
22/10/2014	20:59:00	-12.024006	135.567627	41.42	1008	109	0	18.94
22/10/2014	21:00:08	-12.023968	135.567444	61.16	0	161	0	20.35
22/10/2014	21:01:11	-12.023638	135.567825	-89	504	130	0	55.35
22/10/2014	21:02:17	-12.023924	135.567566	25.48	972	31	0	42.48
22/10/2014	21:03:21	-12.023902	135.567551	51.25	936	111	0	2.94
22/10/2014	21:04:27	-12.023989	135.567703	41.5	468	76	0	19.15
22/10/2014	21:05:32	-12.023937	135.567261	48.58	396	301	0	48.42
22/10/2014	21:06:36	-12.024054	135.567642	49.51	0	0	0	43.43
22/10/2014	21:07:41	-12.024055	135.567581	34.55	1584	165	0	6.64
22/10/2014	21:08:45	-12.024016	135.567551	53.7	1116	166	0	5.43
22/10/2014	21:09:50	-12.023957	135.567581	23.71	0	14	0	7.33
22/10/2014	21:10:55	-12.024014	135.567429	58.04	468	55	0	17.7
22/10/2014	21:11:59	-12.024057	135.567444	48.36	900	21	0	5.05
22/10/2014	21:13:05	-12.023835	135.567383	54.74	1224	113	0	25.56
22/10/2014	21:15:28	-12.023835	135.567383	54.74	1224	113	0	0
22/10/2014	21:16:33	-12.024048	135.567612	43.14	396	99	0	34.37
22/10/2014	21:17:38	-12.024096	135.567627	35.09	1404	64	0	5.58
22/10/2014	21:18:43	-12.024011	135.567596	31.97	504	239	0	10.03
22/10/2014	21:19:48	-12.023125	135.567856	41.8	0	25	0	102.5
22/10/2014	21:20:53	-12.022769	135.56781	49.11	0	116	0	39.9
22/10/2014	21:21:57	-12.022941	135.56813	55.25	72	251	0	39.71
22/10/2014	21:23:01	-12.022982	135.567932	53.12	1476	19	0	22.01
22/10/2014	21:24:06	-12.023781	135.567978	60.86	2340	287	0	88.99
22/10/2014	21:25:10	-12.023808	135.567749	55.14	1656	248	0	25.09
22/10/2014	21:26:14	-12.024092	135.567642	37.37	252	201	0	33.66
22/10/2014	21:27:19	-12.024099	135.567612	37.94	0	90	0	3.35
22/10/2014	21:28:23	-12.023911	135.567764	46.77	4428	294	0	26.65
22/10/2014	21:29:26	-12.02386	135.567947	76.79	2376	102	0	20.69
22/10/2014	21:30:31	-12.023922	135.567551	30.65	828	90	0	43.62
22/10/2014	21:31:34	-12.023992	135.567703	97.35	936	247	0	18.27
22/10/2014	21:32:41	-12.023981	135.56752	47.14	0	128	0	19.94
22/10/2014	21:33:46	-12.023907	135.567596	73.89	3060	259	0	11.66
22/10/2014	21:34:54	-12.02401	135.56781	36.23	3132	64	0	25.94
22/10/2014	21:35:59	-12.024004	135.567459	94.65	0	269	0	38.18
22/10/2014	21:37:03	-12.023717	135.56694	21.34	0	255	0	64.84
22/10/2014	21:38:08	-12.023859	135.567963	58.24	1584	208	0	112.37
22/10/2014	21:39:14	-12.023875	135.567703	17.54	540	278	0	28.33
22/10/2014	21:40:19	-12.023817	135.567535	46.29	0	123	0	19.38
22/10/2014	21:41:25	-12.024031	135.567398	32.45	0	314	0	28.08
22/10/2014	21:42:29	-12.024004	135.567352	42.72	540	105	0	5.83
22/10/2014	21:43:33	-12.024025	135.567642	43.06	4068	275	0	31.63
22/10/2014	21:44:38	-12.023846	135.567093	23.11	1800	293	0	62.94
22/10/2014	21:45:43	-12.024064	135.567841	21.2	0	282	0	84.88
22/10/2014	21:46:49	-12.023993	135.567383	34.45	0	100	0	50.43
22/10/2014	21:47:56	-12.023933	135.567459	79.21	2736	111	0	10.62
22/10/2014	21:49:09	-12.023967	135.567764	61.51	900	256	0	33.39
22/10/2014	21:50:19	-12.023838	135.567612	76.49	864	226	0	21.89
22/10/2014	21:51:37	-12.023751	135.56781	74.28	792	245	0	23.61
22/10/2014	21:52:47	-12.023802	135.567734	53.22	1152	275	0	10.02
22/10/2014	21:54:01	-12.023862	135.567749	65.19	2808	82	0	6.87
22/10/2014	21:55:12	-12.023987	135.567657	34.16	2124	194	0	17.13
22/10/2014	21:56:22	-12.023868	135.567917	74.64	936	5	0	31.22
22/10/2014	21:57:37	-12.023627	135.567764	69.57	1764	210	0	31.54
22/10/2014	21:58:53	-12.023765	135.567993	91.82	4140	248	0	29.25
22/10/2014	21:59:59	-12.02354	135.567932	108.86	1260	121	0	25.88
22/10/2014	22:01:04	-12.023644	135.566727	13.55	3060	286	0	131.56
22/10/2014	22:02:13	-12.023881	135.567673	73.19	3564	293	0	106.2
22/10/2014	22:03:43	-12.023656	135.567566	105.2	4716	133	0	27.59
22/10/2014	22:04:48	-12.023674	135.567917	78.57	0	195	0	38.23
22/10/2014	22:06:06	-12.023836	135.567474	100.89	1224	289	0	51.44
22/10/2014	22:07:32	-12.02379	135.567657	92.28	468	103	0	20.55
22/10/2014	22:08:46	-12.024097	135.567657	73.8	0	121	0	34.14
22/10/2014	22:09:56	-12.024139	135.567719	39.26	576	106	0	8.2
22/10/2014	22:11:08	-12.023881	135.567627	88.97	936	148	0	30.38
22/10/2014	22:12:18	-12.023135	135.567703	179.72	1152	90	0	83.36
22/10/2014	22:13:24	-12.024091	135.567734	35.2	972	331	0	106.36
22/10/2014	22:14:29	-12.024139	135.567352	60.41	0	216	0	41.89
22/10/2014	22:15:34	-12.02422	135.567459	56.62	0	0	0	14.72
22/10/2014	22:16:39	-12.024355	135.567657	52.48	6084	114	0	26.25
22/10/2014	22:17:44	-12.023872	135.567703	50.43	6732	87	0	53.94
22/10/2014	22:18:50	-12.023315	135.567886	52.18	1728	342	0	65.05	1
22/10/2014	22:19:55	-12.023162	135.568375	45.89	2340	39	0	55.84	1
22/10/2014	22:21:00	-12.023096	135.56868	58.6	0	60	0	33.97	1
22/10/2014	22:22:05	-12.02309	135.568497	46.95	0	261	0	19.91
22/10/2014	22:23:10	-12.02371	135.5681	41.58	0	35	0	81.34
22/10/2014	22:24:15	-12.023876	135.567673	73.53	0	175	0	49.97
22/10/2014	22:25:33	-12.023939	135.56778	68.06	5328	337	0	13.58	1
22/10/2014	22:26:37	-12.024102	135.567719	46.19	0	345	0	19.3	1
22/10/2014	22:27:48	-12.024287	135.567871	66.67	0	0	0	26.39
22/10/2014	22:28:55	-12.02418	135.567856	42.16	2376	39	-4	12.01	1
22/10/2014	22:30:00	-12.024048	135.567596	43.51	3384	241	-2	0	1
22/10/2014	22:31:04	-12.02423	135.567261	36.38	0	181	0	41.68	1
22/10/2014	22:32:08	-12.024444	135.56752	22.3	2664	60	0	36.87
22/10/2014	22:33:12	-12.024103	135.567581	57.26	2628	29	0	38.49
22/10/2014	22:34:16	-12.02413	135.567673	30.68	0	0	0	10.45
22/10/2014	22:35:20	-12.024043	135.567612	43.04	612	214	0	11.73	1
22/10/2014	22:36:24	-12.02418	135.567734	23.68	0	0	0	20.2	1
22/10/2014	22:37:28	-12.02404	135.567657	33.17	0	0	0	17.68
22/10/2014	22:38:32	-12.024058	135.567642	46.35	0	0	0	2.58
22/10/2014	22:39:36	-12.024036	135.567612	51.98	0	0	0	4.08
22/10/2014	22:40:40	-12.024065	135.567719	37.4	0	0	0	12.08
22/10/2014	22:41:44	-12.024027	135.567642	45.23	0	78	0	9.38
22/10/2014	22:42:48	-12.024078	135.567642	36.33	0	0	0	5.67
22/10/2014	22:43:52	-12.024027	135.567627	54.69	0	0	0	5.9
22/10/2014	22:44:56	-12.024079	135.567657	45.63	0	0	0	6.64
22/10/2014	22:46:00	-12.024018	135.567627	52.52	0	0	0	7.53
22/10/2014	22:47:04	-12.024031	135.567581	46.22	0	0	0	5.21
22/10/2014	22:48:08	-12.024027	135.567612	45.32	0	0	0	3.4
22/10/2014	22:49:12	-12.024037	135.567596	42.51	0	0	0	2.07
22/10/2014	22:50:16	-12.024029	135.567627	46.12	0	0	0	3.49
22/10/2014	22:51:20	-12.024076	135.567642	43.8	0	0	0	5.47
22/10/2014	22:52:24	-12.024083	135.567657	34.18	0	0	0	1.81
22/10/2014	22:53:28	-12.024058	135.567642	39.02	792	64	0	3.22
22/10/2014	22:54:33	-12.024083	135.567703	43.55	216	143	0	7.19
22/10/2014	22:55:38	-12.024022	135.567734	31.73	1764	287	0	7.57
22/10/2014	22:56:42	-12.02405	135.567566	36.89	468	95	0	18.53
22/10/2014	22:57:46	-12.024002	135.567642	32.74	1152	339	0	9.84
22/10/2014	22:58:51	-12.024035	135.567657	32.82	756	111	0	4.02
22/10/2014	22:59:56	-12.024036	135.567642	28.37	468	318	0	1.64
22/10/2014	23:01:00	-12.024043	135.567612	41.8	540	21	0	3.35
22/10/2014	23:02:04	-12.024046	135.567673	36.61	900	270	0	6.64
22/10/2014	23:03:10	-12.024035	135.567688	45.88	936	102	0	2.04
22/10/2014	23:04:15	-12.024047	135.567596	27.78	0	303	0	10.09
22/10/2014	23:05:18	-12.024044	135.567688	50.76	3204	74	0	10.01
22/10/2014	23:06:22	-12.024041	135.567642	24.36	1800	274	0	5.01
22/10/2014	23:07:26	-12.02399	135.567566	-1.85	792	162	0	10.02
22/10/2014	23:08:30	-12.024007	135.567535	31.49	2124	83	0	3.87
22/10/2014	23:09:43	-12.024019	135.567581	46.01	2016	342	0	5.18
22/10/2014	23:10:48	-12.024038	135.567566	35.72	1656	203	0	2.67
22/10/2014	23:11:52	-12.024008	135.567673	62.44	2988	92	0	12.11
22/10/2014	23:12:56	-12.024019	135.567596	47.16	756	45	0	8.46
22/10/2014	23:14:00	-12.024097	135.567642	29.8	0	0	0	10.01
22/10/2014	23:15:04	-12.024048	135.567581	31.88	0	0	0	8.58
22/10/2014	23:16:08	-12.024047	135.567673	60.37	0	0	0	10.01
22/10/2014	23:17:12	-12.024063	135.567642	50.98	0	0	0	3.81
22/10/2014	23:18:16	-12.024008	135.567596	28.75	0	0	0	7.9
22/10/2014	23:19:20	-12.024003	135.567642	56.81	0	0	0	5.03
22/10/2014	23:20:24	-12.023989	135.567581	52.03	0	0	0	6.81
22/10/2014	23:21:28	-12.024031	135.567535	25.73	0	0	0	6.84
22/10/2014	23:22:32	-12.024	135.567566	38.91	0	0	0	4.82
22/10/2014	23:23:36	-12.024057	135.567657	47.19	0	0	0	11.75
22/10/2014	23:24:40	-12.02402	135.567673	51.4	0	0	0	4.47
22/10/2014	23:25:44	-12.024032	135.567566	33.98	0	0	0	11.71
22/10/2014	23:26:48	-12.023998	135.567566	37.53	0	358	0	3.78
22/10/2014	23:27:52	-12.024005	135.567627	43.74	0	0	0	6.68
22/10/2014	23:28:56	-12.024026	135.567596	44.82	396	57	0	4.1
22/10/2014	23:31:58	-12.024045	135.567581	37.4	180	130	0	2.67
22/10/2014	23:34:07	-12.024031	135.567612	40.79	0	0	0	3.71
22/10/2014	23:35:13	-12.02403	135.567657	41.3	0	291	0	4.9
22/10/2014	23:36:18	-12.024036	135.567596	44.61	0	0	0	6.67
22/10/2014	23:37:23	-12.024051	135.567581	41.21	360	76	0	2.33
22/10/2014	23:38:28	-12.024037	135.567535	47.79	252	119	0	5.24
22/10/2014	23:39:32	-12.024021	135.567566	34.24	324	14	0	3.81
22/10/2014	23:40:36	-12.024055	135.56752	36.89	756	66	0	6.27
22/10/2014	23:41:41	-12.024066	135.567535	60.05	324	241	0	2.04
22/10/2014	23:42:45	-12.02403	135.567551	52.31	0	0	0	4.36
22/10/2014	23:43:49	-12.024023	135.567627	37.42	0	0	0	8.3
22/10/2014	23:44:53	-12.024016	135.567581	32.73	0	0	0	5.06
22/10/2014	23:45:57	-12.02404	135.567657	32.75	0	0	0	8.69
22/10/2014	23:47:01	-12.023909	135.567535	48.32	0	0	0	19.7
22/10/2014	23:48:05	-12.023332	135.56778	44.48	0	0	0	69.47
22/10/2014	23:49:09	-12.023054	135.567841	65.22	432	230	0	31.62
22/10/2014	23:50:13	-12.023152	135.567825	48.94	0	0	0	11.04
22/10/2014	23:51:17	-12.023309	135.567947	52.63	0	0	0	21.93
22/10/2014	23:52:23	-12.023349	135.567978	83.66	468	24	0	5.58
22/10/2014	23:53:27	-12.023341	135.567947	71.63	0	0	0	3.49
22/10/2014	23:54:31	-12.023224	135.567963	43.98	0	0	0	13.13
22/10/2014	23:55:35	-12.023415	135.567886	89.63	0	0	0	22.83
22/10/2014	23:56:39	-12.023232	135.567978	23.51	144	0	0	22.68
22/10/2014	23:57:45	-12.023384	135.567978	40.47	0	234	0	16.9
22/10/2014	23:58:49	-12.023983	135.567612	47.35	0	185	0	77.59
22/10/2014	23:59:53	-12.024113	135.567947	67	1908	118	0	39.2
23/10/2014	0:00:57	-12.024273	135.567642	51.53	5904	332	0	37.64
23/10/2014	0:02:01	-12.023358	135.56781	43.65	2988	8	0	103.37
23/10/2014	0:03:04	-12.023088	135.567917	61.58	2844	353	0	32.2
23/10/2014	0:04:08	-12.022917	135.56781	49.76	0	0	0	22.29
23/10/2014	0:05:12	-12.023491	135.567703	49.21	7452	209	0	64.88
23/10/2014	0:06:16	-12.024201	135.567337	49.36	0	0	0	88.42
23/10/2014	0:07:20	-12.024296	135.567719	58.51	0	82	0	42.87
23/10/2014	0:08:24	-12.023816	135.56752	40.63	864	281	0	57.59
23/10/2014	0:09:28	-12.024017	135.56752	41.85	6516	264	0	22.35
23/10/2014	0:10:31	-12.023577	135.566971	52.24	0	0	0	77.19
23/10/2014	0:11:35	-12.023477	135.567062	57.64	2844	91	0	14.89
23/10/2014	0:12:39	-12.023923	135.566711	51.51	612	161	0	62.58
23/10/2014	0:13:43	-12.024033	135.567551	53.99	0	329	0	92.17
23/10/2014	0:14:48	-12.024126	135.567596	50.95	648	177	0	11.44
23/10/2014	0:15:52	-12.024024	135.567596	42.2	288	94	0	11.34
23/10/2014	0:16:57	-12.023983	135.567596	40.3	8604	345	0	4.56
23/10/2014	0:18:01	-12.023124	135.567856	57.67	8784	6	0	99.61	1
23/10/2014	0:19:05	-12.022526	135.567963	64.67	6192	6	0	67.51	1
23/10/2014	0:20:08	-12.021749	135.568146	53.76	936	317	0	88.66	1
23/10/2014	0:21:12	-12.020969	135.567978	43.58	3168	344	0	88.64	1
23/10/2014	0:22:15	-12.020807	135.568039	34.35	0	0	0	19.2	1
23/10/2014	0:23:19	-12.020819	135.568161	49.7	2448	341	0	13.34
23/10/2014	0:24:23	-12.020696	135.568161	42.53	0	31	0	13.68
23/10/2014	0:25:27	-12.02029	135.567795	32.68	0	221	0	60.19
23/10/2014	0:26:31	-12.020351	135.567795	37.95	1800	182	0	6.78
23/10/2014	0:27:35	-12.020638	135.567993	27.98	0	273	0	38.5
23/10/2014	0:28:39	-12.020577	135.567993	57.46	3204	288	0	6.78
23/10/2014	0:29:46	-12.020706	135.567871	67.71	180	141	0	19.54
23/10/2014	0:30:50	-12.020874	135.567932	49.7	6048	168	0	19.82
23/10/2014	0:31:53	-12.021227	135.567917	20.51	0	0	0	39.29
23/10/2014	0:32:57	-12.021561	135.567871	44.09	2592	181	0	37.47	1
23/10/2014	0:34:01	-12.02243	135.567947	46.82	0	202	0	96.98	1
23/10/2014	0:35:04	-12.023087	135.567902	40.69	7488	188	0	73.22	1
23/10/2014	0:36:07	-12.024028	135.567627	28.43	0	129	0	108.82	1
23/10/2014	0:37:16	-12.024087	135.569	-278.25	4572	107	0	149.47
23/10/2014	0:38:19	-12.023757	135.567642	70.75	5112	137	0	152.18
23/10/2014	0:39:22	-12.023818	135.567856	61.21	4716	111	0	24.24
23/10/2014	0:40:32	-12.023931	135.567917	-11.86	792	260	0	14.21
23/10/2014	0:41:36	-12.023997	135.567734	33.5	1008	119	0	21.21
23/10/2014	0:42:39	-12.023933	135.56781	23.94	432	147	0	10.91
23/10/2014	0:43:54	-12.023697	135.567505	83.98	3672	313	0	42.3
23/10/2014	0:45:06	-12.023933	135.567795	3.83	1548	259	0	41.03
23/10/2014	0:46:15	-12.023923	135.567902	-0.05	144	353	0	11.69
23/10/2014	0:47:25	-12.023688	135.567627	68.87	900	278	0	39.72
23/10/2014	0:48:31	-12.023549	135.567856	89.26	1476	186	0	29.31
23/10/2014	0:49:36	-12.023854	135.567673	32.04	288	61	0	39.32
23/10/2014	0:50:46	-12.023667	135.567596	107.64	864	261	0	22.42
23/10/2014	0:51:51	-12.023939	135.567734	34.64	1296	4	0	33.76
23/10/2014	0:52:56	-12.02404	135.567841	-1.89	2664	83	0	16.17
23/10/2014	0:54:05	-12.023835	135.56749	82.22	1152	118	0	44.46
23/10/2014	0:55:10	-12.02365	135.567688	79.36	756	74	0	29.78
23/10/2014	0:56:14	-12.02354	135.567413	99.91	1080	144	0	32.31
23/10/2014	0:57:18	-12.024185	135.566971	62.23	1944	74	0	86.34
23/10/2014	0:58:23	-12.02398	135.567764	18.78	720	323	0	89.2
23/10/2014	0:59:27	-12.023577	135.567276	81.82	2376	179	0	69.46
23/10/2014	1:00:31	-12.024066	135.567703	38.43	108	29	0	71.51
23/10/2014	1:01:39	-12.023962	135.567932	-16.4	1692	266	0	27.46
23/10/2014	1:02:49	-12.024132	135.567856	36.8	828	238	0	20.63
23/10/2014	1:03:53	-12.024143	135.567871	34.93	0	0	0	2.04
23/10/2014	1:04:57	-12.024032	135.567627	29.23	0	0	0	29.27
23/10/2014	1:06:01	-12.024069	135.567841	35.32	1224	206	0	23.63
23/10/2014	1:10:09	-12.024069	135.567841	35.32	1224	206	0	0
23/10/2014	1:11:28	-12.023891	135.567825	39.45	1944	323	0	19.87
23/10/2014	1:12:34	-12.023808	135.567612	60.01	2628	36	0	24.94
23/10/2014	1:13:39	-12.023738	135.567932	17.02	0	153	0	35.66
23/10/2014	1:14:46	-12.023359	135.568008	41.33	0	57	0	42.95
23/10/2014	1:15:49	-12.0232	135.567566	36.54	3204	125	0	51.22
23/10/2014	1:16:53	-12.023835	135.567642	43.23	6912	208	0	71.09
23/10/2014	1:17:57	-12.024358	135.567352	57.4	4788	108	0	66.16	1
23/10/2014	1:19:01	-12.02439	135.567871	39.47	0	179	0	56.56	1
23/10/2014	1:20:05	-12.024563	135.567825	43.87	3240	310	0	19.88
23/10/2014	1:21:09	-12.024488	135.567856	49.12	1296	39	0	9
23/10/2014	1:22:16	-12.024575	135.567657	39.02	0	161	0	23.71
23/10/2014	1:23:20	-12.024465	135.567703	36.6	0	0	0	13.21
23/10/2014	1:24:24	-12.02447	135.567795	33.54	8136	0	0	10.02
23/10/2014	1:25:42	-12.02447	135.567795	33.54	8136	0	0	0
23/10/2014	1:26:50	-12.024158	135.567917	32.03	396	135	0	37.14
23/10/2014	1:27:55	-12.024178	135.567993	-24.59	540	148	0	8.56
23/10/2014	1:28:59	-12.023808	135.567932	64.54	3384	279	0	41.67
23/10/2014	1:30:03	-12.023894	135.567917	36.62	1728	145	0	9.7	1
23/10/2014	1:31:07	-12.023778	135.56778	52.1	0	194	0	19.71	1
23/10/2014	1:32:15	-12.023758	135.567795	75.05	684	0	0	2.76
23/10/2014	1:33:24	-12.023893	135.567764	73.61	1440	138	0	15.39
23/10/2014	1:34:29	-12.023657	135.567795	95.15	1224	311	0	26.46
23/10/2014	1:35:33	-12.023622	135.567825	66.84	2556	7	0	5.08
23/10/2014	1:36:40	-12.023842	135.568161	-15.93	0	120	0	43.97
23/10/2014	1:37:45	-12.02418	135.568176	-68.43	360	175	0	37.62
23/10/2014	1:38:49	-12.024183	135.568024	-21.07	684	232	0	16.53
23/10/2014	1:39:53	-12.024202	135.568176	-40.37	468	234	0	16.67
23/10/2014	1:41:03	-12.024008	135.568298	-43.58	540	289	0	25.33
23/10/2014	1:42:46	-12.024099	135.56778	79.4	3132	271	0	57.24
23/10/2014	1:45:55	-12.024136	135.567535	121.56	0	0	0	26.96
23/10/2014	1:48:59	-12.024136	135.567535	121.56	0	0	0	0
23/10/2014	1:50:04	-12.023105	135.56781	162.28	2016	170	0	118.48
23/10/2014	1:51:10	-12.024278	135.568054	-54.73	864	216	0	133.1
23/10/2014	1:52:15	-12.02404	135.568085	-47.57	936	127	0	26.68
23/10/2014	1:53:20	-12.024016	135.567993	0.71	792	154	0	10.36
23/10/2014	1:54:24	-12.023602	135.567642	144.29	1980	137	0	59.8
23/10/2014	1:55:32	-12.0241	135.567581	48.17	1620	2	0	55.77	1
23/10/2014	1:56:37	-12.024269	135.567245	23.38	2088	243	0	41.09	1
23/10/2014	1:57:45	-12.024574	135.567505	56.44	0	325	0	44.16	1
23/10/2014	1:58:50	-12.024891	135.567352	21.72	1728	179	0	38.98
23/10/2014	1:59:54	-12.024897	135.56723	27.09	720	25	0	13.28
23/10/2014	2:00:58	-12.024879	135.567352	20.6	1224	30	0	13.42
23/10/2014	2:02:02	-12.024911	135.567795	35.53	7344	4	0	48.31
23/10/2014	2:03:06	-12.024444	135.567596	33.2	1008	88	0	56.26
23/10/2014	2:04:11	-12.024183	135.567856	-59.69	4536	246	0	40.52
23/10/2014	2:05:36	-12.024182	135.56778	-11.99	1368	7	0	8.27
23/10/2014	2:07:04	-12.024157	135.567657	-8.17	2484	69	0	13.66	1
23/10/2014	2:08:36	-12.024122	135.567627	-10.62	9432	125	0	5.08	1
23/10/2014	2:10:18	-12.024096	135.567627	-10.17	756	139	0	2.89
23/10/2014	2:15:53	-12.024099	135.567749	-6.82	0	0	0	13.27
23/10/2014	2:21:24	-12.024089	135.567627	-5.25	288	296	0	13.31
23/10/2014	2:26:38	-12.024181	135.567734	29.61	2520	274	0	15.49
23/10/2014	2:27:49	-12.024164	135.567963	73.78	4428	89	0	24.98
23/10/2014	2:28:55	-12.024199	135.56813	105.52	3060	274	0	18.57
23/10/2014	2:30:10	-12.024127	135.567978	86.62	1512	154	0	18.37
23/10/2014	2:32:36	-12.024134	135.567978	90.11	0	302	0	0.78
23/10/2014	2:34:59	-12.024144	135.567749	27.68	180	0	0	24.93
23/10/2014	2:36:06	-12.02415	135.567795	58.14	1692	0	0	5.05
23/10/2014	2:37:13	-12.024154	135.567917	70.61	540	0	0	13.28
23/10/2014	2:38:18	-12.02416	135.567703	16.75	0	0	0	23.28
23/10/2014	2:39:26	-12.024172	135.567841	47.26	216	70	0	15.07
23/10/2014	2:40:32	-12.024185	135.567749	8.27	0	82	0	10.11
23/10/2014	2:41:39	-12.024176	135.567932	58.72	900	88	0	19.93
23/10/2014	2:42:48	-12.024129	135.567947	73.92	396	185	0	5.47
23/10/2014	2:43:54	-12.024154	135.567825	49.6	0	289	0	13.56
23/10/2014	2:44:58	-12.024041	135.567749	30.07	792	254	0	15.04
23/10/2014	2:46:09	-12.024145	135.56781	45.5	2304	247	0	13.33
23/10/2014	2:47:39	-12.024107	135.567764	48.83	4968	287	0	6.55
23/10/2014	2:49:20	-12.024012	135.567795	49.34	11124	341	0	11.09
23/10/2014	2:52:23	-12.024219	135.567703	23.91	1944	131	0	25.1
23/10/2014	2:55:14	-12.024219	135.567703	23.91	1944	131	0	0
23/10/2014	2:56:25	-12.024129	135.56781	61.5	0	273	0	15.35
23/10/2014	2:57:31	-12.024245	135.567688	40.84	540	93	0	18.5
23/10/2014	2:58:36	-12.0242	135.567703	11.46	1080	37	0	5.26
23/10/2014	2:59:42	-12.024286	135.567657	20.49	3600	195	0	10.79
23/10/2014	3:00:46	-12.024146	135.56781	39.84	1800	26	0	22.79
23/10/2014	3:01:50	-12.024127	135.56778	62.85	3888	243	0	3.89
23/10/2014	3:02:58	-12.024145	135.56781	50.11	252	122	0	3.83
23/10/2014	3:04:03	-12.024172	135.567856	47.58	324	295	0	5.83
23/10/2014	3:05:09	-12.024221	135.567902	52.1	252	35	0	7.4
23/10/2014	3:06:14	-12.024108	135.567764	42.42	972	233	0	19.57
23/10/2014	3:07:19	-12.024125	135.56781	50.77	396	279	0	5.35
23/10/2014	3:08:24	-12.024149	135.56781	49.81	324	253	0	2.67
23/10/2014	3:09:33	-12.024167	135.56778	44.77	576	197	0	3.83
23/10/2014	3:10:40	-12.024192	135.567902	62.85	756	241	0	13.56
23/10/2014	3:11:46	-12.024068	135.567734	53.18	432	278	0	22.89
23/10/2014	3:12:52	-12.024173	135.567764	39.58	648	106	0	12.12
23/10/2014	3:13:57	-12.024156	135.567749	43.82	288	9	0	2.5
23/10/2014	3:15:01	-12.024247	135.567886	53.68	6840	266	0	18.01
23/10/2014	3:16:04	-12.024205	135.567795	46.58	1296	104	0	10.94
23/10/2014	3:17:09	-12.024207	135.567825	46.61	1224	312	0	3.27
23/10/2014	3:18:14	-12.024229	135.567886	60.81	1116	68	0	7.07
23/10/2014	3:19:18	-12.024018	135.567825	62.61	936	111	0	24.38
23/10/2014	3:20:22	-12.024215	135.56781	40.24	1476	330	0	21.97
23/10/2014	3:21:25	-12.024076	135.567856	66.52	972	209	0	16.25
23/10/2014	3:22:28	-12.024259	135.567871	41.71	756	0	0	20.41
23/10/2014	3:23:33	-12.024315	135.567917	60.97	540	12	0	7.99
23/10/2014	3:24:38	-12.02417	135.567825	41.97	864	287	0	18.98
23/10/2014	3:25:43	-12.024265	135.56778	33.21	1368	156	0	11.64
23/10/2014	3:26:50	-12.024217	135.567917	48.06	0	185	0	15.83
23/10/2014	3:27:54	-12.024133	135.567795	52.88	0	0	0	16.23
23/10/2014	3:28:58	-12.024253	135.567917	60.73	1332	329	0	18.82
23/10/2014	3:30:25	-12.024095	135.567734	36.17	1980	157	0	26.55
23/10/2014	3:31:52	-12.024194	135.567764	36.4	2808	153	0	11.48
23/10/2014	3:33:26	-12.024164	135.567749	36.22	252	152	0	3.71
23/10/2014	3:35:11	-12.024192	135.567764	36.12	504	222	0	3.51
23/10/2014	3:37:02	-12.024148	135.567749	37.42	1116	264	0	5.16
23/10/2014	3:38:53	-12.024183	135.56778	38.24	1908	359	0	5.15
23/10/2014	3:40:48	-12.024158	135.567841	38.1	1260	19	0	7.19
23/10/2014	3:42:47	-12.024165	135.56778	39.88	972	79	0	6.68
23/10/2014	3:44:48	-12.024171	135.567795	38.73	252	244	0	1.76
23/10/2014	3:46:49	-12.024137	135.56778	40.03	828	93	0	4.12
23/10/2014	3:48:51	-12.024165	135.567795	40.99	36	180	0	3.51
23/10/2014	3:50:37	-12.024255	135.567902	54.16	0	226	0	15.35
23/10/2014	3:51:45	-12.024283	135.567932	61.98	0	49	0	4.51
23/10/2014	3:52:53	-12.024338	135.568024	69.52	1656	94	0	11.73
23/10/2014	3:54:20	-12.024047	135.567642	14.75	900	327	0	52.66
23/10/2014	3:55:54	-12.024193	135.56781	38.17	432	130	0	24.44
23/10/2014	3:57:18	-12.024011	135.567566	-3.83	0	84	0	33.37
23/10/2014	3:58:22	-12.024335	135.567978	63.55	0	0	0	57.49
23/10/2014	3:59:28	-12.023758	135.56723	-30.54	0	277	0	103.61
23/10/2014	4:00:34	-12.024183	135.56781	41.81	0	223	0	78.82
23/10/2014	4:01:41	-12.024169	135.567841	41.87	5616	339	0	3.71
23/10/2014	4:06:57	-12.024169	135.567841	41.87	5616	339	0	0
23/10/2014	4:11:54	-12.024207	135.56778	-6.06	1476	228	0	7.87
23/10/2014	4:19:32	-12.024207	135.56778	-6.06	1476	228	0	0
23/10/2014	4:26:11	-12.024302	135.568069	24.53	8208	125	0	33.16
23/10/2014	4:29:54	-12.024302	135.568069	24.53	8208	125	0	0
23/10/2014	4:31:00	-12.024097	135.567673	26.95	0	0	0	48.73
23/10/2014	4:32:05	-12.024076	135.567657	26.96	0	0	0	2.91
23/10/2014	4:33:10	-12.024117	135.567505	5.16	0	0	0	17.15
23/10/2014	4:34:15	-12.024098	135.567764	35.06	0	290	0	28.25
23/10/2014	4:35:21	-12.024114	135.567596	13.69	0	141	0	18.36
23/10/2014	4:36:26	-12.02409	135.567612	27.92	0	0	0	3.19
23/10/2014	4:37:31	-12.024125	135.567642	27.75	0	0	0	5.08
23/10/2014	4:38:40	-12.024136	135.567535	7.32	144	297	0	11.7
23/10/2014	4:39:50	-12.024117	135.567596	25.48	252	110	0	6.96
23/10/2014	4:41:01	-12.024138	135.567795	40.05	1332	0	0	21.77
23/10/2014	4:42:06	-12.024134	135.567841	48.6	0	0	0	5.02
23/10/2014	4:43:10	-12.024174	135.567673	5.12	0	0	0	18.8
23/10/2014	4:44:14	-12.0241	135.567627	25.82	0	108	0	9.63
23/10/2014	4:45:18	-12.024116	135.567657	17.95	0	0	0	3.72
23/10/2014	4:46:34	-12.024098	135.567719	36.43	396	95	0	7.03
23/10/2014	4:47:39	-12.024111	135.567719	31.23	0	0	0	1.45
23/10/2014	4:48:43	-12.024071	135.567627	29.31	0	287	0	10.95
23/10/2014	4:49:47	-12.024088	135.567627	27.95	0	0	0	1.89
23/10/2014	4:50:51	-12.024108	135.567566	24.74	0	297	0	7
23/10/2014	4:51:54	-12.024107	135.567703	29.43	72	103	0	14.9
23/10/2014	4:52:58	-12.024119	135.567795	49.79	0	0	0	10.09
23/10/2014	4:54:23	-12.024135	135.567795	43.27	1332	96	0	1.78
23/10/2014	4:55:49	-12.024103	135.567535	0.25	1044	175	0	28.5
23/10/2014	4:56:53	-12.024086	135.567429	-3.45	0	0	0	11.68
23/10/2014	4:57:58	-12.024106	135.567505	-2.88	0	0	0	8.56
23/10/2014	4:59:23	-12.024132	135.567612	19.13	2340	95	0	11.99
23/10/2014	5:00:49	-12.024063	135.567551	22.35	540	329	0	10.14
23/10/2014	5:02:17	-12.024124	135.567932	64.58	288	105	0	41.99
23/10/2014	5:03:36	-12.024079	135.567352	0.1	0	0	0	63.28
23/10/2014	5:04:40	-12.02405	135.567413	-7.48	0	0	0	7.38
23/10/2014	5:05:44	-12.024083	135.567703	35.77	0	0	0	31.75
23/10/2014	5:06:48	-12.024149	135.567963	63.21	0	0	0	29.21
23/10/2014	5:07:52	-12.024161	135.568207	86.79	0	0	0	26.57
23/10/2014	5:08:56	-12.024139	135.568039	70	0	0	0	18.43
23/10/2014	5:10:00	-12.024156	135.567963	54.05	0	283	0	8.48
23/10/2014	5:11:04	-12.024199	135.568222	80.49	0	278	0	28.57
23/10/2014	5:12:08	-12.024172	135.568008	59.96	0	0	0	23.47
23/10/2014	5:13:22	-12.024157	135.567902	55	720	0	0	11.65
23/10/2014	5:14:26	-12.024136	135.567764	38.84	1512	0	0	15.19
23/10/2014	5:15:36	-12.024169	135.568085	71.28	1080	111	0	35.1
23/10/2014	5:16:48	-12.024178	135.568039	56.12	396	101	0	5.1
23/10/2014	5:17:52	-12.024136	135.567856	42.85	1440	97	0	20.44
23/10/2014	5:18:59	-12.024127	135.567902	49.3	5544	104	0	5.1
23/10/2014	5:20:06	-12.024086	135.567795	42.59	576	0	0	12.5
23/10/2014	5:21:14	-12.024123	135.567856	44.18	0	127	0	7.81
23/10/2014	5:22:21	-12.024107	135.567917	47.11	1872	131	0	6.87
23/10/2014	5:23:24	-12.024231	135.567657	7.36	3888	84	0	31.46
23/10/2014	5:24:43	-12.024078	135.568039	78.44	3096	163	0	44.89
23/10/2014	5:26:20	-12.024192	135.56752	13.26	4572	275	0	57.85
23/10/2014	5:27:50	-12.024228	135.56778	16.28	1764	18	0	28.56
23/10/2014	5:29:19	-12.024145	135.567886	46.53	4212	83	0	14.77
23/10/2014	6:00:09	-12.024145	135.567886	46.53	4212	83	0	0
23/10/2014	6:02:11	-12.02884	135.575165	941.38	432	174	0	948.27
23/10/2014	6:03:43	-12.023908	135.567764	16.26	7596	91	0	973.96
23/10/2014	6:08:17	-12.023918	135.567581	3.05	4320	146	0	19.93
23/10/2014	6:12:41	-12.02357	135.567139	-41.58	2232	201	0	61.71
23/10/2014	6:17:10	-12.024521	135.568359	95.81	1692	150	0	169.67
23/10/2014	6:24:06	-12.024303	135.568192	84.28	2304	67	0	30.29
23/10/2014	6:33:39	-12.025105	135.568634	122.51	0	0	0	101.31
23/10/2014	6:46:20	-12.024267	135.567856	38.99	0	0	0	125.86
23/10/2014	6:57:58	-12.023792	135.567703	23.63	4392	317	0	55.38
23/10/2014	7:07:35	-12.024018	135.567657	-30.3	1080	89	0	25.62
23/10/2014	7:14:28	-12.02396	135.56752	-116.08	3132	103	0	16.24
23/10/2014	7:15:35	-12.024159	135.567596	-22.86	0	210	0	23.62
23/10/2014	7:16:53	-12.023849	135.567932	21.11	4176	41	0	50.23	1
23/10/2014	7:21:01	-12.020525	135.571564	958.84	828	102	0	540.96	1
23/10/2014	7:26:47	-12.020525	135.571564	958.84	828	102	0	0	1
23/10/2014	7:27:55	-12.023692	135.5681	115.32	0	203	0	515.69
23/10/2014	7:29:00	-12.024001	135.567902	70.2	756	310	0	40.55	1
23/10/2014	7:30:05	-12.023963	135.567795	39.59	1764	235	0	12.38	1
23/10/2014	7:31:10	-12.024071	135.567657	11.37	1296	307	0	19.22
23/10/2014	7:32:15	-12.024083	135.567749	37.15	1080	271	0	10.09
23/10/2014	7:33:20	-12.024088	135.567825	27.58	900	17	0	8.28
23/10/2014	7:34:24	-12.024009	135.567642	8.85	396	302	0	21.75
23/10/2014	7:35:29	-12.023989	135.567642	9.64	576	0	0	2.22
23/10/2014	7:36:34	-12.024023	135.567413	-50.18	1980	101	0	25.19
23/10/2014	7:37:39	-12.02407	135.567749	53.65	0	313	0	36.91
23/10/2014	7:38:44	-12.023933	135.567627	20.77	144	110	0	20.2
23/10/2014	7:39:48	-12.023879	135.567719	49.35	468	42	0	11.67
23/10/2014	7:40:57	-12.02401	135.567627	21.32	720	80	0	17.67
23/10/2014	7:42:01	-12.023993	135.567749	47.98	1404	230	0	13.4
23/10/2014	7:43:05	-12.023545	135.567978	92.19	1548	212	0	55.69
23/10/2014	7:44:13	-12.023933	135.567612	27.34	1008	198	0	58.7
23/10/2014	7:45:22	-12.023868	135.567734	100.67	2736	41	0	15.11
23/10/2014	7:46:27	-12.023966	135.567719	79.24	1512	297	0	11.02
23/10/2014	7:47:36	-12.023837	135.567947	66.39	0	125	0	28.65
23/10/2014	7:48:40	-12.023866	135.567825	60.4	504	244	0	13.65
23/10/2014	7:49:49	-12.023934	135.56749	42.5	1116	113	0	37.21
23/10/2014	7:50:57	-12.024024	135.567673	54.98	6084	274	0	22.28
23/10/2014	7:52:08	-12.024055	135.567444	-6.23	324	224	0	25.14
23/10/2014	7:53:19	-12.024038	135.567581	3.2	1080	339	0	15.02
23/10/2014	7:54:29	-12.024234	135.567657	43.66	1620	55	0	23.31
23/10/2014	7:55:38	-12.024099	135.567657	8.4	2160	22	0	15.01
23/10/2014	7:56:45	-12.024049	135.567719	85.29	792	131	0	8.74
23/10/2014	7:57:53	-12.023994	135.567642	31.81	720	154	0	10.37
23/10/2014	7:58:59	-12.02404	135.567566	40.08	216	0	0	9.72
23/10/2014	8:00:06	-12.02401	135.567688	32.49	108	327	0	13.68
23/10/2014	8:01:16	-12.023688	135.566895	47.33	288	320	0	93.38
23/10/2014	8:02:27	-12.023706	135.566895	55.43	756	268	0	2
23/10/2014	8:03:45	-12.023509	135.567001	24.43	432	340	0	24.75
23/10/2014	8:04:54	-12.023606	135.566971	48.62	540	281	0	11.27
23/10/2014	8:06:04	-12.023454	135.56694	45.27	1116	236	0	17.23
[truncated: 1,343 more rows]
