# Supplementary material for: A preliminary study to estimate contact rates between free-roaming domestic dogs using novel miniature cameras
Source: PLoS One. 2017 Jul 27;12(7):e0181859. doi: 10.1371/journal.pone.0181859 (PMC5547700; doi:10.1371/journal.pone.0181859)
Supplement: S1 Data — (ZIP) [file pone.0181859.s001.zip › Galiwinku_130.csv]

Date	Time	Latitude	Longitude	Altitude	Speed	Course	Type	Distance	Essential
16/10/2014	12:08:05	-34.032207	150.657181	96.56	180	130	-2	0	1
16/10/2014	12:08:10	-34.032219	150.657166	95.29	0	130	0	1.92	1
16/10/2014	12:08:15	-34.032219	150.657166	95.29	0	130	0	0	1
16/10/2014	12:08:21	-34.032219	150.657166	95.29	0	130	0	0	1
16/10/2014	12:08:28	-34.032219	150.657166	95.29	0	130	0	0	1
16/10/2014	12:08:34	-34.032219	150.657166	95.29	0	130	0	0	1
16/10/2014	12:08:40	-34.032219	150.657166	95.29	0	130	0	0	1
16/10/2014	12:08:46	-34.032219	150.657166	95.29	0	130	0	0	1
16/10/2014	12:08:51	-34.032219	150.657166	95.29	0	130	0	0	1
16/10/2014	12:08:58	-34.032219	150.657166	95.29	0	130	0	0	1
16/10/2014	12:09:04	-34.032219	150.657166	95.29	0	130	0	0	1
16/10/2014	12:09:10	-34.032219	150.657166	95.29	0	130	0	0	1
16/10/2014	12:09:15	-34.032219	150.657166	95.29	0	130	0	0	1
16/10/2014	12:09:21	-34.032219	150.657166	95.29	0	130	0	0	1
16/10/2014	12:09:28	-34.032219	150.657166	95.29	0	130	0	0	1
16/10/2014	12:09:34	-34.032219	150.657166	95.29	0	130	0	0	1
16/10/2014	12:09:40	-34.032219	150.657166	95.29	0	130	0	0	1
16/10/2014	12:09:46	-34.032219	150.657166	95.29	0	130	0	0	1
16/10/2014	12:09:52	-34.032219	150.657166	95.29	0	130	0	0	1
16/10/2014	12:09:58	-34.032219	150.657166	95.29	0	130	0	0	1
16/10/2014	12:10:04	-34.032219	150.657166	95.29	0	130	0	0	1
16/10/2014	12:10:10	-34.032219	150.657166	95.29	0	130	0	0	1
16/10/2014	12:10:15	-34.032219	150.657166	95.29	0	130	0	0	1
16/10/2014	12:10:21	-34.032219	150.657166	95.29	0	130	0	0	1
16/10/2014	12:10:28	-34.032219	150.657166	95.29	0	130	0	0	1
16/10/2014	12:10:34	-34.032219	150.657166	95.29	0	130	0	0	1
16/10/2014	12:10:40	-34.032219	150.657166	95.29	0	130	0	0	1
16/10/2014	12:10:45	-34.032219	150.657166	95.29	0	130	0	0	1
16/10/2014	12:10:51	-34.032219	150.657166	95.29	0	130	0	0	1
16/10/2014	12:10:58	-34.032219	150.657166	95.29	0	130	0	0	1
16/10/2014	12:11:04	-34.032219	150.657166	95.29	0	130	0	0	1
16/10/2014	12:11:10	-34.032219	150.657166	95.29	0	130	0	0	1
16/10/2014	12:11:15	-34.032219	150.657166	95.29	0	130	0	0	1
16/10/2014	12:11:21	-34.032219	150.657166	95.29	0	130	0	0	1
16/10/2014	12:11:28	-34.032219	150.657166	95.29	0	130	0	0	1
16/10/2014	12:11:34	-34.032219	150.657166	95.29	0	130	0	0	1
16/10/2014	12:11:40	-34.032219	150.657166	95.29	0	130	0	0	1
16/10/2014	12:11:45	-34.032219	150.657166	95.29	0	130	0	0	1
16/10/2014	12:11:52	-34.032219	150.657166	95.29	0	130	0	0	1
16/10/2014	12:11:58	-34.032219	150.657166	95.29	0	130	0	0	1
16/10/2014	12:12:04	-34.032219	150.657166	95.29	0	130	0	0	1
16/10/2014	12:12:10	-34.032211	150.657181	100.52	1620	130	-4	1.64	1
20/10/2014	12:53:26	-33.892746	151.200302	290.42	1620	130	-2	0	1
20/10/2014	13:02:07	-33.892746	151.200302	290.42	6984	6	0	0	1
20/10/2014	13:12:16	-33.889618	151.199921	31.79	23184	199	0	349.59	1
20/10/2014	13:14:15	-33.890427	151.199432	-72.72	0	0	0	100.65	1
20/10/2014	13:22:21	-33.890427	151.199432	-72.72	0	0	0	0	1
20/10/2014	13:28:20	-33.890247	151.199509	6.02	6300	204	0	21.24	1
20/10/2014	13:33:41	-33.89064	151.19931	-69.57	6552	176	0	47.4	1
20/10/2014	13:37:53	-33.890244	151.199844	-67.57	3096	196	0	66.09	1
20/10/2014	13:43:22	-33.890022	151.19986	37.85	0	0	0	24.73	1
20/10/2014	13:47:51	-33.89035	151.199753	-35.45	3420	10	0	37.79	1
20/10/2014	13:53:45	-33.889629	151.199768	86.48	0	0	0	80.18	1
20/10/2014	13:58:08	-33.889629	151.199768	86.48	0	0	0	0	1
20/10/2014	13:59:21	-33.890556	151.19989	-18.19	3528	350	0	103.69	1
20/10/2014	14:01:38	-33.890556	151.19989	-18.19	3528	350	0	0	1
20/10/2014	14:05:30	-33.890198	151.199966	16.46	3096	182	0	40.42	1
20/10/2014	14:09:05	-33.890198	151.199966	16.46	3096	182	0	0	1
20/10/2014	14:14:22	-33.889923	151.199661	52.29	0	0	0	41.56	1
20/10/2014	14:33:31	-33.889923	151.199661	52.29	0	0	0	0
20/10/2014	14:37:14	-33.887573	151.200424	372.46	44244	6	0	270.63	1
20/10/2014	14:38:33	-33.887573	151.200424	372.46	44244	6	0	0	1
20/10/2014	14:40:42	-33.889664	151.200058	48.53	16164	198	0	234.95	1
20/10/2014	14:42:43	-33.888577	151.200653	84.64	11016	50	0	132.76	1
20/10/2014	15:06:59	-33.888577	151.200653	84.64	11016	50	0	0
20/10/2014	15:13:07	-33.791901	151.145645	6396.5	1116	0	0	11889.94	1
20/10/2014	15:23:25	-33.791901	151.145645	6396.5	1116	0	0	0	1
20/10/2014	15:27:10	-33.891254	151.198929	19.95	5076	200	0	12094.04
20/10/2014	15:28:38	-33.891712	151.1987	20.51	756	161	0	55.14	1
20/10/2014	15:31:40	-33.891953	151.198792	3.05	288	156	0	28.11	1
20/10/2014	15:34:20	-33.891609	151.198563	30.58	1044	194	0	43.7	1
20/10/2014	15:36:30	-33.892597	151.201035	27.7	14868	136	0	253.24	1
20/10/2014	15:38:56	-33.901176	151.200882	0.61	216	159	0	954.05	1
20/10/2014	15:41:28	-33.904919	151.202652	5.31	396	119	0	447.11	1
20/10/2014	15:44:02	-33.911102	151.202148	17.34	42660	204	0	689.09	1
20/10/2014	15:46:00	-33.921162	151.196762	-3.05	576	328	0	1224.06	1
20/10/2014	15:47:06	-33.921089	151.196579	-12.76	0	23	0	18.74	1
20/10/2014	15:48:22	-33.920837	151.192032	11.22	18792	283	0	420.49	1
20/10/2014	15:49:45	-33.924427	151.190384	25.57	3600	183	0	427.17	1
20/10/2014	15:50:58	-33.926853	151.188339	48.3	25380	211	0	329.2	1
20/10/2014	15:52:09	-33.928318	151.187057	21.04	1692	98	0	201.31	1
20/10/2014	15:53:14	-33.929737	151.186523	-67.32	1116	27	0	165.3	1
20/10/2014	15:54:31	-33.930515	151.186615	-15.49	612	55	0	86.93	1
20/10/2014	15:55:58	-33.931946	151.186447	33.45	2124	141	0	159.87	1
20/10/2014	15:57:17	-33.932732	151.186081	0.51	17028	182	0	93.7	1
20/10/2014	15:58:38	-33.93409	151.180893	-10.11	2016	177	0	501.88	1
20/10/2014	15:59:46	-33.934326	151.18074	67.25	1440	226	0	29.8	1
20/10/2014	16:00:50	-33.933975	151.179657	-17.85	972	11	0	107.27	1
20/10/2014	16:02:16	-33.934471	151.179703	74.31	2196	355	0	55.32	1
20/10/2014	16:03:26	-33.933964	151.179993	8.34	1332	333	0	62.4	1
20/10/2014	16:05:01	-33.934082	151.179764	7.36	2196	326	0	24.87	1
20/10/2014	16:06:41	-33.933956	151.180038	49.17	720	218	0	28.9	1
20/10/2014	16:08:19	-33.933662	151.179153	-68.47	2304	38	0	87.95	1
20/10/2014	16:09:42	-33.934486	151.180313	112.35	2556	175	0	140.88	1
20/10/2014	16:11:39	-33.933323	151.179688	50.43	900	292	0	141.59	1
20/10/2014	16:13:49	-33.933811	151.179794	-52.07	900	286	0	55.14	1
20/10/2014	16:15:43	-33.933773	151.179855	-2.01	7164	190	0	7.04	1
20/10/2014	16:16:58	-33.933487	151.179932	44.33	4140	7	0	32.59	1
20/10/2014	16:18:40	-33.932621	151.179367	96.05	1836	115	0	109.5	1
20/10/2014	16:20:26	-33.933353	151.179962	80.3	4608	62	0	98.18	1
20/10/2014	16:22:37	-33.933697	151.180176	50.91	5472	345	0	43.05	1
20/10/2014	16:24:43	-33.93364	151.179962	34.46	6552	185	0	20.74	1
20/10/2014	16:25:48	-33.933506	151.179855	27.28	2232	164	0	17.87	1
20/10/2014	16:28:10	-33.933826	151.181015	107.02	4320	284	0	112.78	1
20/10/2014	16:30:42	-33.933239	151.180588	105.11	2304	175	0	76.24	1
20/10/2014	16:33:04	-33.933231	151.179901	82.91	0	77	0	63.39	1
20/10/2014	16:34:07	-33.933746	151.17984	20.03	1800	178	0	57.54	1
20/10/2014	16:35:24	-33.933872	151.179993	101.81	1080	326	0	19.89	1
20/10/2014	16:36:39	-33.933716	151.180038	-19.8	1800	102	0	17.84	1
20/10/2014	16:39:00	-33.933624	151.179993	54.82	936	90	0	11.04	1
20/10/2014	16:41:27	-33.934059	151.179474	-8.12	396	175	0	68.06	1
20/10/2014	16:43:53	-33.933876	151.179901	71.66	7200	123	0	44.34	1
20/10/2014	16:44:57	-33.934467	151.17955	-44.93	2592	66	0	73.26	1
20/10/2014	16:46:07	-33.934677	151.179977	-1.72	432	96	0	45.79	1
20/10/2014	16:47:18	-33.934433	151.179611	-12.55	6624	268	0	43.32	1
20/10/2014	17:00:10	-33.934433	151.179611	-12.55	6624	268	0	0	1
20/10/2014	17:05:59	-33.935654	151.17836	46.29	9288	89	0	178.19	1
20/10/2014	17:09:03	-33.935101	151.178772	45.78	396	18	0	72.29	1
20/10/2014	17:15:58	-33.934776	151.178757	7.42	4680	178	0	36.16	1
20/10/2014	17:20:58	-33.934792	151.178879	126.12	1692	66	0	11.39	1
20/10/2014	17:22:01	-33.93449	151.178802	31.9	4932	185	0	34.32	1
20/10/2014	17:23:27	-33.934433	151.178741	-53.43	792	212	0	8.48	1
20/10/2014	17:26:13	-33.934792	151.178757	-1.56	4680	8	0	39.95	1
20/10/2014	17:28:58	-33.934586	151.178802	-15.36	5292	12	0	23.28	1
20/10/2014	17:30:53	-33.934307	151.178802	-1.76	1440	16	0	31.02	1
20/10/2014	17:37:28	-33.934307	151.178802	-1.76	1440	16	0	0	1
20/10/2014	17:38:36	-33.934139	151.177826	-0.96	4500	273	0	91.96	1
20/10/2014	17:39:53	-33.934498	151.177155	17.23	2520	207	0	73.66	1
20/10/2014	17:41:00	-33.93512	151.1772	5.75	2016	1	0	69.29	1
20/10/2014	17:42:11	-33.93512	151.1772	5.75	2016	1	0	0	1
20/10/2014	17:45:30	-33.93568	151.177322	-24.68	324	225	0	63.28	1
20/10/2014	17:48:21	-33.935722	151.177414	-1.95	4176	148	0	9.69	1
20/10/2014	17:49:31	-33.935741	151.17749	-15.78	7560	5	0	7.32	1
20/10/2014	17:51:52	-33.935741	151.17749	-15.78	7560	5	0	0	1
20/10/2014	17:53:02	-33.935432	151.177353	6.88	2088	20	0	36.61	1
20/10/2014	17:54:14	-33.919598	151.174698	7324.84	6156	11	0	1777.62	1
20/10/2014	18:51:37	-33.919598	151.174698	7324.84	6156	11	-4	0	1
21/10/2014	13:03:31	-12.031994	135.56398	17.83	0	0	-2	0	1
21/10/2014	13:19:23	-12.031994	135.56398	17.83	900	201	0	0
21/10/2014	13:20:28	-12.031946	135.56398	12.89	0	0	0	5.34	1
21/10/2014	13:21:34	-12.031863	135.563995	-3.3	216	307	0	9.37
21/10/2014	13:22:39	-12.03193	135.56395	-0.83	0	0	0	8.91
21/10/2014	13:23:45	-12.031945	135.56398	-4.08	504	0	0	3.66
21/10/2014	13:24:50	-12.031872	135.563995	-7.14	0	0	0	8.28
21/10/2014	13:25:57	-12.031307	135.564407	25	16812	7	0	77.17	1
21/10/2014	13:27:04	-12.027397	135.565231	34.29	28980	10	0	443.91	1
21/10/2014	13:28:11	-12.024179	135.565506	41.92	540	15	0	359.07	1
21/10/2014	13:29:18	-12.024157	135.565628	56.63	2628	38	0	13.49	1
21/10/2014	13:30:24	-12.023178	135.567154	39.13	30600	99	0	198.48	1
21/10/2014	13:31:31	-12.023528	135.568924	58.65	360	0	0	196.39	1
21/10/2014	13:32:39	-12.023685	135.569061	73.49	1224	48	0	22.95	1
21/10/2014	13:33:45	-12.023458	135.568756	9.61	612	168	0	41.68
21/10/2014	13:34:52	-12.023484	135.56897	32.86	1656	224	0	23.45
21/10/2014	13:35:58	-12.023618	135.568787	28.21	720	317	0	24.86
21/10/2014	13:37:04	-12.023619	135.568863	36.99	1980	44	0	8.27
21/10/2014	13:38:10	-12.023491	135.568939	38.33	792	312	0	16.46
21/10/2014	13:39:17	-12.022803	135.566879	61.42	19440	0	0	236.74
21/10/2014	13:40:23	-12.022866	135.566879	34.81	14400	185	0	7.01	1
21/10/2014	13:41:28	-12.021831	135.565704	56.21	26064	281	0	171.97	1
21/10/2014	13:42:35	-12.021017	135.564636	30.87	1728	197	0	147.25	1
21/10/2014	13:43:42	-12.021076	135.564682	51.75	1296	87	0	8.25	1
21/10/2014	13:44:48	-12.021154	135.564682	41.9	540	347	0	8.67
21/10/2014	13:45:52	-12.021029	135.564636	49.2	1260	0	0	14.77
21/10/2014	13:46:59	-12.021046	135.564697	42.88	0	0	0	6.9
21/10/2014	13:48:05	-12.021065	135.564621	50.22	0	0	0	8.53
21/10/2014	13:49:10	-12.020989	135.564621	58	0	0	0	8.45
21/10/2014	13:50:16	-12.021049	135.564606	36.43	0	0	0	6.87
21/10/2014	13:51:20	-12.020955	135.564606	46.54	1404	186	0	10.45
21/10/2014	13:52:26	-12.02106	135.564621	18.47	324	350	0	11.79
21/10/2014	13:53:32	-12.021097	135.564651	48.28	432	322	0	5.25
21/10/2014	13:54:38	-12.020992	135.564636	24.63	0	269	0	11.79
21/10/2014	13:55:45	-12.021918	135.566055	42.89	13248	120	0	185.52	1
21/10/2014	13:56:52	-12.024323	135.567001	47.8	0	18	0	286.53	1
21/10/2014	13:57:58	-12.024231	135.56694	61.79	0	204	0	12.19
21/10/2014	13:59:04	-12.02435	135.566986	62.78	900	288	0	14.15
21/10/2014	14:00:09	-12.023496	135.568756	24.68	24552	94	0	214.65	1
21/10/2014	14:01:16	-12.021554	135.569656	33.52	3960	260	0	237.09	1
21/10/2014	14:02:21	-12.021698	135.569702	39.09	0	333	0	16.78	1
21/10/2014	14:03:26	-12.021618	135.569672	36.5	0	0	0	9.48
21/10/2014	14:04:31	-12.021678	135.569626	18.31	324	223	0	8.34
21/10/2014	14:05:36	-12.021704	135.569717	17.1	0	0	0	10.31
21/10/2014	14:06:41	-12.021639	135.569702	17.2	0	0	0	7.41
21/10/2014	14:07:48	-12.021595	135.569733	31.51	900	0	0	5.94
21/10/2014	14:08:55	-12.021869	135.569519	36.48	648	115	0	38.34
21/10/2014	14:10:01	-12.021623	135.569672	55.75	612	164	0	32.02
21/10/2014	14:11:07	-12.021655	135.569702	51.33	396	184	0	4.83
21/10/2014	14:12:12	-12.021371	135.568253	36.65	15876	273	0	160.72	1
21/10/2014	14:13:17	-12.021943	135.568085	43.04	1836	3	0	66.18	1
21/10/2014	14:14:23	-12.022014	135.5681	57.52	3060	97	0	8.06	1
21/10/2014	14:15:28	-12.022081	135.568253	59.74	0	0	0	18.23
21/10/2014	14:16:34	-12.022071	135.568192	61.98	936	152	0	6.73
21/10/2014	14:17:40	-12.022144	135.568268	47.61	0	109	0	11.58
21/10/2014	14:18:46	-12.022269	135.568329	48.66	4860	8	0	15.4
21/10/2014	14:19:52	-12.022049	135.568451	77.46	972	315	0	27.83
21/10/2014	14:20:58	-12.022195	135.568298	41.53	612	202	0	23.25
21/10/2014	14:22:06	-12.02223	135.568314	54.69	1152	127	0	4.26
21/10/2014	14:23:13	-12.0222	135.568405	66.74	648	314	0	10.44
21/10/2014	14:24:20	-12.022305	135.568573	46.81	3276	177	0	21.68
21/10/2014	14:25:27	-12.022223	135.568268	52.76	0	253	0	34.4
21/10/2014	14:26:33	-12.022149	135.56842	58.41	576	0	0	18.47
21/10/2014	14:27:39	-12.022205	135.568298	48.04	540	343	0	14.66
21/10/2014	14:28:45	-12.022114	135.568359	5.27	0	299	0	12.1
21/10/2014	14:29:51	-12.022086	135.568298	49.6	2124	214	0	7.33
21/10/2014	14:31:00	-12.02212	135.568359	40.79	504	322	0	7.64
21/10/2014	14:32:06	-12.022164	135.568268	68.09	3528	233	0	11.04
21/10/2014	14:33:13	-12.022103	135.568314	51.97	1152	230	0	8.43
21/10/2014	14:34:19	-12.022142	135.568405	62.48	648	13	0	10.81	1
21/10/2014	14:35:28	-12.022294	135.568451	73.14	324	50	0	17.63	1
21/10/2014	14:36:35	-12.022387	135.568451	39.61	144	117	0	10.34
21/10/2014	14:37:42	-12.022305	135.568619	70.44	648	92	0	20.42
21/10/2014	14:38:48	-12.022118	135.56842	51.61	828	17	0	30.01
21/10/2014	14:39:56	-12.022314	135.568558	69.5	0	35	0	26.46
21/10/2014	14:41:03	-12.022187	135.568359	48.55	684	2	0	25.84
21/10/2014	14:42:09	-12.022181	135.568512	70.38	864	192	0	16.65
21/10/2014	14:43:15	-12.02217	135.568359	40.63	756	233	0	16.68
21/10/2014	14:44:24	-12.022171	135.568359	33.72	0	20	0	0.11
21/10/2014	14:45:31	-12.022189	135.568436	30.55	0	344	0	8.61
21/10/2014	14:46:37	-12.022264	135.568344	23.84	2268	286	0	13.03
21/10/2014	14:47:44	-12.022234	135.568466	31.95	0	308	0	13.68
21/10/2014	14:48:50	-12.022162	135.568497	72.18	0	215	0	8.69
21/10/2014	14:49:56	-12.022201	135.568375	39.95	0	0	0	13.96
21/10/2014	14:51:02	-12.022157	135.568359	28.2	0	111	0	5.19
21/10/2014	14:52:09	-12.022125	135.568451	52.49	720	145	0	10.62
21/10/2014	14:53:20	-12.022019	135.568314	133.09	9216	144	0	19
21/10/2014	14:54:34	-12.022149	135.568253	21.67	5256	40	0	15.9
21/10/2014	14:56:07	-12.022557	135.568466	-140.37	3924	164	0	50.94
21/10/2014	14:57:14	-12.022106	135.568527	74.59	0	263	0	50.59
21/10/2014	14:58:21	-12.021931	135.568558	44.38	540	310	0	19.75
21/10/2014	14:59:28	-12.021976	135.568359	31.38	1584	287	0	22.21
21/10/2014	15:00:33	-12.022094	135.568466	58.78	576	0	0	17.54
21/10/2014	15:01:40	-12.02211	135.568481	87.35	2340	267	0	2.41
21/10/2014	15:02:46	-12.022123	135.568481	52.05	2052	196	0	1.45
21/10/2014	15:03:52	-12.022168	135.568451	51.19	396	286	0	5.97
21/10/2014	15:04:58	-12.022201	135.568497	45.48	1476	270	0	6.2
21/10/2014	15:06:06	-12.022205	135.568497	42.37	0	64	0	0.44
21/10/2014	15:07:19	-12.022128	135.568497	46.61	972	242	0	8.56
21/10/2014	15:08:27	-12.022108	135.568802	58.82	4392	306	0	33.25
21/10/2014	15:09:36	-12.022102	135.568542	37.93	144	266	0	28.28
21/10/2014	15:10:44	-12.022203	135.568466	43.09	1476	32	0	13.94
21/10/2014	15:11:50	-12.022146	135.568588	74.9	756	4	0	14.7
21/10/2014	15:12:56	-12.022215	135.568405	21.78	0	234	0	21.33
21/10/2014	15:14:02	-12.022125	135.568573	74.36	1980	40	0	20.83
21/10/2014	15:15:09	-12.022242	135.568436	51.82	1512	227	0	19.78
21/10/2014	15:16:25	-12.022097	135.568375	53.43	2700	273	0	17.43
21/10/2014	15:17:53	-12.022221	135.568344	54.13	504	336	0	14.19
21/10/2014	15:18:59	-12.022095	135.56839	39.42	2232	82	0	14.88
21/10/2014	15:20:07	-12.022004	135.568542	79.71	6012	85	0	19.38
21/10/2014	15:21:21	-12.022142	135.568283	65.07	2592	294	0	32.08
21/10/2014	15:23:02	-12.02214	135.568405	101.2	1980	349	0	13.27
21/10/2014	15:24:18	-12.022215	135.568405	57.82	1404	294	0	8.34
21/10/2014	15:25:25	-12.022229	135.56842	66.69	1332	78	0	2.25
21/10/2014	15:26:32	-12.02215	135.568329	61.05	2952	194	0	13.23
21/10/2014	15:27:38	-12.022131	135.568497	66.85	288	314	0	18.39
21/10/2014	15:28:44	-12.022191	135.568359	53.25	2484	237	0	16.42
21/10/2014	15:30:34	-12.022182	135.568558	37.87	288	134	0	21.67
21/10/2014	15:31:50	-12.022088	135.568329	29.94	0	66	0	27.01
21/10/2014	15:32:57	-12.022157	135.568451	37.35	0	232	0	15.33
21/10/2014	15:34:03	-12.022132	135.568604	44.31	0	274	0	16.87
21/10/2014	15:35:09	-12.022173	135.568481	67.5	0	0	0	14.13
21/10/2014	15:36:15	-12.022158	135.568527	50	0	79	0	5.27
21/10/2014	15:37:20	-12.022156	135.568497	49.97	0	0	0	3.27
21/10/2014	15:38:25	-12.022168	135.568497	48.63	0	0	0	1.33
21/10/2014	15:39:32	-12.02215	135.56839	30	432	258	0	11.81
21/10/2014	15:40:39	-12.022152	135.568527	53.14	0	349	0	14.9
21/10/2014	15:41:45	-12.022132	135.568512	41.1	0	351	0	2.76
21/10/2014	15:42:51	-12.022148	135.568405	40.38	900	255	0	11.77
21/10/2014	15:43:57	-12.022137	135.568558	62.89	0	0	0	16.68
21/10/2014	15:45:03	-12.022173	135.568604	59.66	288	259	0	6.41
21/10/2014	15:46:10	-12.022182	135.568344	17.53	1404	262	0	28.29
21/10/2014	15:47:16	-12.02214	135.568375	28.84	1152	259	0	5.76
21/10/2014	15:48:22	-12.022151	135.568542	54.43	936	57	0	18.2
21/10/2014	15:49:28	-12.022196	135.568344	38.44	1116	230	0	22.11
21/10/2014	15:50:33	-12.022253	135.568405	80.75	1872	258	0	9.18
21/10/2014	15:51:49	-12.022073	135.568344	53.23	3960	75	0	21.09
21/10/2014	15:52:55	-12.022182	135.568436	40.95	1836	148	0	15.72
21/10/2014	15:54:01	-12.022193	135.568359	28.58	3312	276	0	8.46
21/10/2014	15:55:07	-12.022135	135.568329	24.71	7308	260	0	7.23
21/10/2014	15:56:13	-12.022141	135.568604	61.07	2268	312	0	29.92
21/10/2014	15:57:20	-12.022177	135.568512	54.96	144	255	0	10.78
21/10/2014	15:58:28	-12.022064	135.568695	74.11	0	275	0	23.54
21/10/2014	15:59:34	-12.022274	135.568375	37.23	468	197	0	41.91
21/10/2014	16:00:44	-12.022062	135.568481	70.47	1080	224	0	26.24
21/10/2014	16:01:50	-12.022195	135.568329	55.22	1188	344	0	22.18
21/10/2014	16:02:57	-12.022181	135.568497	52.98	468	181	0	18.34
21/10/2014	16:04:03	-12.022172	135.568405	43.87	4572	241	0	10.06
21/10/2014	16:05:10	-12.022211	135.568268	35.68	1548	241	0	15.52
21/10/2014	16:06:16	-12.022135	135.568451	55.26	1188	195	0	21.62
21/10/2014	16:07:22	-12.022208	135.56839	36.95	540	67	0	10.48
21/10/2014	16:08:28	-12.02214	135.568344	49.75	324	308	0	9.07
21/10/2014	16:09:34	-12.022243	135.568436	45.97	9828	47	0	15.21
21/10/2014	16:10:40	-12.022183	135.56868	61.11	1116	49	0	27.36
21/10/2014	16:11:46	-12.022207	135.568451	38.51	720	237	0	25.05
21/10/2014	16:12:54	-12.022188	135.568481	54.74	0	54	0	3.89
21/10/2014	16:14:00	-12.022194	135.568573	46.24	0	47	0	10.03
21/10/2014	16:15:07	-12.022101	135.568588	71.04	0	269	0	10.47
21/10/2014	16:16:13	-12.021959	135.568832	112.37	3132	245	0	30.88
21/10/2014	16:17:19	-12.022078	135.568634	61.33	3384	243	0	25.27
21/10/2014	16:18:25	-12.022212	135.568481	36.52	1548	224	0	22.34
21/10/2014	16:19:31	-12.022188	135.568466	38.41	900	277	0	3.13
21/10/2014	16:20:37	-12.022388	135.568588	31.06	12312	131	0	25.9
21/10/2014	16:21:45	-12.022264	135.568604	39.08	0	323	0	13.9
21/10/2014	16:22:50	-12.022212	135.568481	54.02	0	79	0	14.57
21/10/2014	16:23:57	-12.022238	135.568436	44.2	396	0	0	5.68
21/10/2014	16:25:02	-12.022134	135.568527	54.09	0	0	0	15.22
21/10/2014	16:26:08	-12.022352	135.568375	15.31	0	0	0	29.34
21/10/2014	16:27:15	-12.022224	135.568512	44.13	756	66	0	20.61
21/10/2014	16:28:21	-12.022485	135.568802	88.94	1440	358	0	42.86
21/10/2014	16:29:31	-12.022236	135.568253	44.62	0	229	0	65.81
21/10/2014	16:30:37	-12.022274	135.568375	39.28	432	356	0	13.92
21/10/2014	16:31:43	-12.022223	135.568787	55.08	51696	300	0	45.16
21/10/2014	16:32:50	-12.022274	135.568573	37.12	144	262	0	23.95
21/10/2014	16:33:56	-12.022247	135.568619	44.53	2160	82	0	5.83
21/10/2014	16:35:09	-12.022295	135.568359	34.92	1044	277	0	28.78
21/10/2014	16:36:22	-12.022204	135.568359	34.51	432	302	0	10.12
21/10/2014	16:37:29	-12.022224	135.56842	43.23	0	83	0	7
21/10/2014	16:38:34	-12.021713	135.568146	49.7	7380	11	0	64.16	1
21/10/2014	16:39:42	-12.021175	135.567825	58.18	12708	271	0	69.26	1
21/10/2014	16:40:48	-12.021002	135.567322	54.51	1332	99	0	57.99	1
21/10/2014	16:41:54	-12.021167	135.567581	78.61	3996	287	0	33.62	1
21/10/2014	16:43:00	-12.021013	135.567154	24.97	360	22	0	49.5
21/10/2014	16:44:09	-12.020907	135.567001	30.87	0	116	0	20.39
21/10/2014	16:45:21	-12.021066	135.567261	45.87	612	285	0	33.35	1
21/10/2014	16:46:31	-12.021009	135.567184	32.45	1116	321	0	10.5	1
21/10/2014	16:47:37	-12.021049	135.567139	62.89	0	324	0	6.61
21/10/2014	16:48:43	-12.021314	135.567108	64.84	0	322	0	29.66
21/10/2014	16:49:55	-12.021726	135.567001	57.2	4716	155	0	47.27	1
21/10/2014	16:51:01	-12.022523	135.566895	38.94	6156	170	0	89.37	1
21/10/2014	16:52:07	-12.023071	135.56662	80.97	8352	254	0	67.88	1
21/10/2014	16:53:35	-12.023094	135.566284	55.78	2736	129	0	36.63	1
21/10/2014	16:54:50	-12.023609	135.566345	53.15	3168	236	0	57.65	1
21/10/2014	16:55:57	-12.023669	135.565475	61.49	8100	260	0	94.85	1
21/10/2014	16:57:09	-12.023392	135.564499	46.86	5940	247	0	110.52	1
21/10/2014	16:58:23	-12.023516	135.56488	67.94	684	283	0	43.67	1
21/10/2014	16:59:45	-12.023426	135.564819	60.08	2340	301	0	12.01
21/10/2014	17:01:32	-12.023135	135.56485	45.07	5688	47	0	32.53	1
21/10/2014	17:03:37	-12.023632	135.566666	42.81	7812	85	0	205.09	1
21/10/2014	17:05:37	-12.023441	135.567978	34.47	36	335	0	144.26	1
21/10/2014	17:06:45	-12.022928	135.568298	30.79	7164	79	0	66.82	1
21/10/2014	17:07:58	-12.022058	135.568466	103.62	1260	344	0	98.45	1
21/10/2014	17:09:26	-12.022178	135.568115	99.87	1512	74	0	40.44	1
21/10/2014	17:10:50	-12.02205	135.568329	45.22	864	112	0	27.28
21/10/2014	17:12:59	-12.022133	135.568222	71	2628	216	0	14.85
21/10/2014	17:14:59	-12.022207	135.568451	26.62	360	87	0	26.23
21/10/2014	17:16:05	-12.022154	135.568344	49.59	0	294	0	13.04
21/10/2014	17:17:12	-12.022143	135.568329	61.26	144	141	0	2.04
21/10/2014	17:18:19	-12.022125	135.568314	56.25	576	289	0	2.58
21/10/2014	17:19:25	-12.022145	135.568253	66.6	684	100	0	7
21/10/2014	17:20:31	-12.022146	135.568314	44.55	216	230	0	6.64
21/10/2014	17:21:37	-12.02212	135.568298	48.37	0	256	0	3.37
21/10/2014	17:22:44	-12.022102	135.568298	75.79	864	101	0	2
21/10/2014	17:23:50	-12.022082	135.568298	40.5	0	247	0	2.22
21/10/2014	17:24:56	-12.022143	135.568253	41.81	288	67	0	8.36
21/10/2014	17:26:02	-12.022214	135.56842	72.87	0	37	0	19.8
21/10/2014	17:27:07	-12.022182	135.568375	70.86	684	70	0	6.05
21/10/2014	17:28:13	-12.022123	135.568436	72.78	0	79	0	9.33
21/10/2014	17:29:18	-12.02214	135.568375	61.36	900	294	0	6.9
21/10/2014	17:30:25	-12.022078	135.568314	42.15	0	164	0	9.57
21/10/2014	17:31:31	-12.022018	135.568634	41.37	0	247	0	35.44
21/10/2014	17:32:38	-12.021648	135.568161	123.76	2592	110	0	65.87
21/10/2014	17:33:45	-12.022365	135.56839	64.74	3060	34	0	83.53
21/10/2014	17:34:52	-12.022131	135.568451	48.14	0	87	0	26.85
21/10/2014	17:35:58	-12.021974	135.56842	52.88	0	22	0	17.78
21/10/2014	17:37:04	-12.022084	135.568375	47.71	324	47	0	13.17
21/10/2014	17:38:11	-12.02218	135.56839	72.28	504	93	0	10.8
21/10/2014	17:39:17	-12.022158	135.568329	54.6	0	101	0	7.07
21/10/2014	17:40:23	-12.022099	135.568451	55.29	0	77	0	14.8
21/10/2014	17:41:28	-12.022142	135.568207	51.48	1044	252	0	26.96
21/10/2014	17:42:32	-12.022086	135.56842	60.95	1836	284	0	23.99
21/10/2014	17:43:36	-12.0221	135.568344	57.15	864	67	0	8.41
21/10/2014	17:44:42	-12.022163	135.568359	51.83	0	216	0	7.19
21/10/2014	17:45:49	-12.022217	135.568375	71.78	468	85	0	6.25
21/10/2014	17:46:57	-12.02218	135.568359	46.35	432	187	0	4.47
21/10/2014	17:48:04	-12.02208	135.568314	43.99	2520	151	0	12.15
21/10/2014	17:49:10	-12.022114	135.568329	45.63	0	46	0	4.12
21/10/2014	17:50:17	-12.022151	135.568253	54.04	0	247	0	9.23
21/10/2014	17:51:23	-12.022203	135.568329	67.26	0	258	0	10.09
21/10/2014	17:52:32	-12.022094	135.568283	39.05	1476	297	0	13.11
21/10/2014	17:53:44	-12.022082	135.568298	38.6	1800	130	0	2.11
21/10/2014	17:54:51	-12.022079	135.568344	61	0	198	0	5.01
21/10/2014	17:55:56	-12.022186	135.568222	23.98	2412	55	0	17.82
21/10/2014	17:57:02	-12.022166	135.568253	41.54	0	203	0	4.04
21/10/2014	17:58:08	-12.022097	135.568481	59.51	0	211	0	25.96
21/10/2014	17:59:15	-12.02212	135.568314	70.75	2484	245	0	18.34
21/10/2014	18:00:21	-12.022082	135.568329	58.79	0	203	0	4.53
21/10/2014	18:01:28	-12.022187	135.568436	70.69	432	173	0	16.48
21/10/2014	18:02:34	-12.02212	135.568375	66.29	0	229	0	9.98
21/10/2014	18:05:00	-12.02212	135.568375	66.29	0	229	0	0
21/10/2014	18:06:55	-12.022134	135.568192	28.14	1548	2	0	19.96
21/10/2014	18:08:17	-12.022117	135.568451	37.41	972	132	0	28.23
21/10/2014	18:09:23	-12.022087	135.568268	57.52	1224	303	0	20.18
21/10/2014	18:10:29	-12.02213	135.568222	52.11	0	26	0	6.92
21/10/2014	18:11:35	-12.022019	135.568436	59.28	0	210	0	26.34
21/10/2014	18:12:43	-12.022207	135.568222	37.05	2232	96	0	31.28
21/10/2014	18:13:50	-12.022121	135.56839	50.85	720	105	0	20.62
21/10/2014	18:14:57	-12.02213	135.568192	35.95	0	229	0	21.56
21/10/2014	18:16:03	-12.021987	135.56839	80.74	0	282	0	26.77
21/10/2014	18:17:11	-12.022247	135.568161	25.39	0	39	0	38.16
21/10/2014	18:18:17	-12.02205	135.568359	56.25	0	0	0	30.72
21/10/2014	18:19:23	-12.021932	135.5681	50.67	5220	296	0	31.07
21/10/2014	18:20:29	-12.021301	135.568298	33.06	0	49	0	73.39
21/10/2014	18:21:35	-12.021452	135.569	40.88	9144	54	0	78.17	1
21/10/2014	18:22:42	-12.021557	135.569763	44.77	5688	132	0	83.8	1
21/10/2014	18:23:49	-12.021445	135.570969	43.39	15120	179	0	131.75	1
21/10/2014	18:24:55	-12.021832	135.571594	28.86	5112	76	0	80.45	1
21/10/2014	18:26:00	-12.021941	135.57251	38.98	7128	98	0	100.36	1
21/10/2014	18:27:05	-12.022058	135.573364	44.91	3024	113	0	93.78	1
21/10/2014	18:28:11	-12.022371	135.574219	50.15	6192	106	0	99.29	1
21/10/2014	18:29:18	-12.022334	135.574814	30.15	0	114	0	64.84	1
21/10/2014	18:30:25	-12.022628	135.575943	18.05	0	185	0	127.06
21/10/2014	18:31:30	-12.022726	135.576019	19.15	1368	162	0	13.68	1
21/10/2014	18:32:36	-12.023243	135.576447	8.36	1908	183	0	73.97	1
21/10/2014	18:33:42	-12.024036	135.577072	29.76	9900	140	0	111.34	1
21/10/2014	18:34:48	-12.024216	135.578079	22.98	0	73	0	111.33	1
21/10/2014	18:35:55	-12.024225	135.579285	25.47	9036	50	0	131.16
21/10/2014	18:37:00	-12.024254	135.579315	24.68	1656	154	0	4.59
21/10/2014	18:38:06	-12.024334	135.579269	39.51	0	175	0	10.21
21/10/2014	18:39:12	-12.024481	135.579315	22.6	3744	123	0	17.09	1
21/10/2014	18:40:17	-12.024437	135.579605	32.55	2988	225	0	31.92	1
21/10/2014	18:41:22	-12.02437	135.580261	32.83	1224	329	0	71.73
21/10/2014	18:42:27	-12.02445	135.580063	48.57	1764	212	0	23.3	1
21/10/2014	18:43:31	-12.024274	135.58049	24.11	0	19	0	50.39	1
21/10/2014	18:44:42	-12.023913	135.579987	28.36	3600	285	0	67.85	1
21/10/2014	18:45:53	-12.023733	135.579742	38.45	1728	211	0	33.33	1
21/10/2014	18:47:08	-12.023721	135.579895	39.46	5904	124	0	16.69
21/10/2014	18:48:21	-12.024597	135.579819	13.02	1764	137	0	97.76
21/10/2014	18:49:33	-12.024513	135.580292	23.76	6552	10	0	52.28
21/10/2014	18:50:46	-12.024229	135.580292	28.68	864	193	0	31.58
21/10/2014	18:51:57	-12.024549	135.579895	17.86	468	337	0	55.95
21/10/2014	18:53:05	-12.024425	135.579849	39.91	6012	279	0	14.67
21/10/2014	18:54:16	-12.02442	135.579498	42.19	108	100	0	38.18
21/10/2014	18:55:23	-12.02442	135.579483	29.8	684	0	0	1.63
21/10/2014	18:56:33	-12.024086	135.579407	31.9	900	22	0	38.05
21/10/2014	18:57:45	-12.023554	135.579483	36.11	4464	101	0	59.73	1
21/10/2014	18:58:54	-12.022844	135.578934	31.36	7056	304	0	98.98	1
21/10/2014	19:00:05	-12.022764	135.578003	33.03	5364	254	0	101.64	1
21/10/2014	19:01:23	-12.022692	135.577698	56.21	1872	161	0	34.12	1
21/10/2014	19:02:31	-12.02252	135.578094	26.86	5940	11	0	47.12
21/10/2014	19:03:42	-12.022217	135.577942	53.01	540	66	0	37.53
21/10/2014	19:04:54	-12.02257	135.577698	31.13	1044	294	0	47.38
21/10/2014	19:06:06	-12.02221	135.577759	33.89	1476	8	0	40.58
21/10/2014	19:07:30	-12.022326	135.577545	29.91	7200	237	0	26.61
21/10/2014	19:08:46	-12.022677	135.577621	52.54	4500	84	0	39.9
21/10/2014	19:09:56	-12.022737	135.577759	29.02	720	186	0	16.42
21/10/2014	19:11:07	-12.02287	135.578461	38.7	5688	128	0	77.77	1
21/10/2014	19:12:22	-12.023671	135.579315	30.35	5904	173	0	128.68	1
21/10/2014	19:13:36	-12.024573	135.579559	35.01	5184	125	0	103.75	1
21/10/2014	19:14:50	-12.024624	135.579865	43.07	576	49	0	33.76	1
21/10/2014	19:16:31	-12.02447	135.579941	25.73	1476	52	0	19.01
21/10/2014	19:18:03	-12.024389	135.580093	-10.56	540	97	0	18.83
21/10/2014	19:19:09	-12.024542	135.579926	16.7	1296	90	0	24.89
21/10/2014	19:20:13	-12.024544	135.579941	20.78	0	0	0	1.65
21/10/2014	19:21:18	-12.024508	135.579956	35.76	432	125	0	4.32
21/10/2014	19:22:23	-12.02459	135.580048	37.08	2376	306	0	13.54
21/10/2014	19:23:31	-12.024483	135.579971	32.35	432	158	0	14.55
21/10/2014	19:24:36	-12.024499	135.579987	19.35	288	38	0	2.49
21/10/2014	19:25:41	-12.024465	135.579788	18.58	252	70	0	21.97
21/10/2014	19:26:46	-12.02455	135.579926	27.15	0	0	0	17.74
21/10/2014	19:27:51	-12.024536	135.580002	29.84	648	358	0	8.41
21/10/2014	19:28:56	-12.02457	135.580017	27.88	252	243	0	4.12
21/10/2014	19:30:34	-12.0245	135.579987	33.17	108	142	0	8.44
21/10/2014	19:31:39	-12.024504	135.579956	18.21	0	0	0	3.4
21/10/2014	19:32:43	-12.024421	135.580338	34.03	6984	15	0	42.56	1
21/10/2014	19:33:49	-12.024197	135.580322	37.6	1440	236	0	24.97	1
21/10/2014	19:34:54	-12.02394	135.580002	21.45	5328	275	0	45.03	1
21/10/2014	19:35:59	-12.024055	135.579788	43.4	0	30	0	26.56	1
21/10/2014	19:37:04	-12.024218	135.579758	30.75	216	148	0	18.42
21/10/2014	19:38:09	-12.024482	135.580002	48.16	972	97	0	39.57	1
21/10/2014	19:39:14	-12.024519	135.579941	26.89	720	137	0	7.81	1
21/10/2014	19:40:19	-12.024553	135.580124	44.49	1296	106	0	20.26
21/10/2014	19:41:24	-12.024513	135.580078	50.24	1188	225	0	6.69
21/10/2014	19:42:28	-12.024559	135.580017	25.89	0	0	0	8.38
21/10/2014	19:43:33	-12.024505	135.580002	29.8	0	0	0	6.22
21/10/2014	19:44:37	-12.024489	135.580002	36.16	0	0	0	1.78
21/10/2014	19:45:41	-12.024524	135.580017	26.74	0	0	0	4.22
21/10/2014	19:46:45	-12.024523	135.580002	34.68	0	0	0	1.64
21/10/2014	19:47:50	-12.024501	135.579987	29.46	216	114	0	2.94
21/10/2014	19:48:54	-12.024492	135.579987	24.73	0	0	0	1
21/10/2014	19:49:58	-12.024536	135.580017	36.88	0	0	0	5.88
21/10/2014	19:51:02	-12.024485	135.579971	29.7	0	0	0	7.56
21/10/2014	19:52:06	-12.024529	135.580048	35.77	0	0	0	9.7
21/10/2014	19:53:10	-12.024469	135.580002	17.79	0	73	0	8.34
21/10/2014	19:54:14	-12.024542	135.580078	33.9	0	0	0	11.58
21/10/2014	19:55:18	-12.024496	135.580048	33.04	0	0	0	6.07
21/10/2014	19:56:23	-12.024513	135.580017	24.84	0	0	0	3.87
21/10/2014	19:57:28	-12.024507	135.579987	19.53	0	119	0	3.33
21/10/2014	19:58:32	-12.02453	135.580017	25.73	0	0	0	4.15
21/10/2014	19:59:36	-12.024514	135.580139	38.81	0	0	0	13.39
21/10/2014	20:00:40	-12.024467	135.580063	23	0	0	0	9.78
21/10/2014	20:01:44	-12.024508	135.579987	18.48	0	0	0	9.44
21/10/2014	20:02:48	-12.024498	135.580063	27.02	0	0	0	8.34
21/10/2014	20:03:52	-12.024484	135.579956	17.67	0	0	0	11.74
21/10/2014	20:04:56	-12.024514	135.580078	29.27	0	0	0	13.68
21/10/2014	20:06:02	-12.024493	135.580017	19.05	0	0	0	7.03
21/10/2014	20:07:06	-12.024475	135.579987	23.51	0	0	0	3.83
21/10/2014	20:08:10	-12.024509	135.580078	37.46	0	0	0	10.59
21/10/2014	20:09:14	-12.024514	135.580017	19.71	0	308	0	6.66
21/10/2014	20:10:18	-12.024503	135.580048	23.34	0	0	0	3.59
21/10/2014	20:11:22	-12.024482	135.580032	24.12	0	0	0	2.91
21/10/2014	20:12:26	-12.024486	135.579971	18.64	0	0	0	6.65
21/10/2014	20:13:30	-12.024486	135.580032	24.56	0	0	0	6.63
21/10/2014	20:14:34	-12.024504	135.579987	19.32	0	0	0	5.29
21/10/2014	20:15:40	-12.024492	135.580032	20.81	0	0	0	5.07
21/10/2014	20:16:44	-12.024487	135.579941	19.26	0	0	0	9.91
21/10/2014	20:17:48	-12.024485	135.580002	24.74	0	0	0	6.64
21/10/2014	20:18:52	-12.0245	135.580017	21.48	0	0	0	2.33
21/10/2014	20:19:56	-12.024484	135.579956	15.67	0	0	0	6.87
21/10/2014	20:21:00	-12.024481	135.579956	13.61	0	0	0	0.33
21/10/2014	20:22:05	-12.02452	135.580139	66.79	1296	283	0	20.37
21/10/2014	20:23:15	-12.024557	135.580032	37.44	1152	146	0	12.34
21/10/2014	20:24:24	-12.024555	135.580002	17.81	0	261	0	3.27
21/10/2014	20:25:31	-12.024483	135.579895	5.52	0	153	0	14.12
21/10/2014	20:26:35	-12.024483	135.580063	28.37	0	0	0	18.27
21/10/2014	20:27:39	-12.024475	135.580124	42.49	0	0	0	6.69
21/10/2014	20:28:44	-12.024487	135.580093	34.76	0	0	0	3.63
21/10/2014	20:29:50	-12.024501	135.579941	-16.5	1620	273	0	16.6
21/10/2014	20:30:56	-12.024496	135.57991	-2.92	720	218	0	3.42
21/10/2014	20:32:01	-12.024495	135.580139	41.86	648	277	0	24.91
21/10/2014	20:33:06	-12.024487	135.580063	29.97	1044	277	0	8.31
21/10/2014	20:34:32	-12.024535	135.580536	181.78	1620	70	0	51.72
21/10/2014	20:35:45	-12.024399	135.580521	186.26	2304	209	0	15.21
21/10/2014	20:36:55	-12.024423	135.580139	8.44	1980	82	0	41.63
21/10/2014	20:38:24	-12.024492	135.581497	478.89	108	7	0	147.89
21/10/2014	20:39:51	-12.024469	135.580765	258.14	288	187	0	79.65
21/10/2014	20:41:31	-12.024472	135.580978	255.22	2772	137	0	23.17
21/10/2014	20:43:00	-12.024392	135.579865	-16.48	2916	273	0	121.37
21/10/2014	20:44:28	-12.02434	135.580582	227.85	1008	134	0	78.19
21/10/2014	20:45:57	-12.024392	135.580093	51.1	0	186	0	53.49
21/10/2014	20:47:06	-12.024445	135.580093	57.68	1656	252	0	5.89
21/10/2014	20:48:13	-12.024315	135.579697	-87.79	0	8	0	45.43
21/10/2014	20:49:22	-12.024404	135.580032	31.36	792	358	0	37.75
21/10/2014	20:50:49	-12.024436	135.579865	-3.77	1008	103	0	18.51
21/10/2014	20:51:55	-12.024395	135.579941	15.61	1152	289	0	9.44
21/10/2014	20:53:12	-12.024261	135.580048	4.85	3060	331	0	18.91
21/10/2014	20:54:19	-12.024367	135.580093	41.01	0	124	0	12.76
21/10/2014	20:55:31	-12.024309	135.580048	12.25	1224	59	0	8.1
21/10/2014	20:56:50	-12.024371	135.579987	-5.05	936	121	0	9.57
21/10/2014	20:57:59	-12.024354	135.579987	-4.59	324	0	0	1.89
21/10/2014	20:59:04	-12.024285	135.579865	-55.84	540	192	0	15.33
21/10/2014	21:00:16	-12.024446	135.580109	2.49	540	287	0	32.01
21/10/2014	21:01:22	-12.024398	135.579865	-31.22	576	273	0	27.07
21/10/2014	21:02:27	-12.024421	135.580048	18.83	2232	312	0	20.07
21/10/2014	21:03:32	-12.024386	135.580017	37.72	1224	228	0	5.15
21/10/2014	21:04:37	-12.024362	135.580109	36.32	2160	319	0	10.36
21/10/2014	21:05:42	-12.02437	135.580109	14.13	1440	323	0	0.89
21/10/2014	21:06:48	-12.024317	135.580124	26.7	4464	292	0	6.11
21/10/2014	21:08:14	-12.024378	135.580002	8.85	1584	250	0	14.9
21/10/2014	21:09:40	-12.024364	135.580002	20.98	2448	301	0	1.56
21/10/2014	21:11:01	-12.024358	135.580139	52.26	1944	60	0	14.91
21/10/2014	21:12:11	-12.024414	135.580048	36.48	7056	299	0	11.69
21/10/2014	21:13:21	-12.024508	135.5802	49.45	0	290	0	19.56
21/10/2014	21:14:26	-12.024431	135.580063	27.16	0	0	0	17.18
21/10/2014	21:15:31	-12.024467	135.580002	13.12	0	0	0	7.75
21/10/2014	21:16:36	-12.024392	135.580048	20.83	0	0	0	9.73
21/10/2014	21:17:47	-12.024402	135.580063	18.82	396	304	0	1.97
21/10/2014	21:18:56	-12.024511	135.580261	44.97	0	292	0	24.71
21/10/2014	21:20:01	-12.024365	135.580017	24.53	504	302	0	31.11
21/10/2014	21:21:06	-12.02443	135.580124	36.64	900	26	0	13.7
21/10/2014	21:22:15	-12.024374	135.580063	9.72	1332	233	0	9.1
21/10/2014	21:23:20	-12.024404	135.580078	36.63	216	0	0	3.71
21/10/2014	21:24:26	-12.02448	135.579987	32.55	1008	334	0	13.01
21/10/2014	21:25:34	-12.024423	135.580231	27.45	0	300	0	27.28
21/10/2014	21:26:39	-12.024392	135.580124	28.49	0	268	0	12.14
21/10/2014	21:27:48	-12.024446	135.580093	42.29	0	325	0	6.89
21/10/2014	21:28:53	-12.024436	135.580109	40.58	144	303	0	2.07
21/10/2014	21:30:20	-12.024453	135.580261	13.79	1296	72	0	16.64
21/10/2014	21:31:59	-12.024345	135.580139	26.63	2952	2	0	17.9
21/10/2014	21:33:19	-12.024491	135.579987	34.58	1620	302	0	23.17
21/10/2014	21:34:24	-12.024403	135.579956	18.68	432	36	0	10.35
21/10/2014	21:35:32	-12.024471	135.579941	27.52	1728	335	0	7.74
21/10/2014	21:36:37	-12.024397	135.580002	13.14	180	33	0	10.57
21/10/2014	21:37:58	-12.02452	135.579941	1.1	2268	48	0	15.2
21/10/2014	21:39:07	-12.02436	135.580032	20.51	0	231	0	20.36
21/10/2014	21:40:17	-12.024463	135.580063	61.57	1584	183	0	11.94
21/10/2014	21:41:23	-12.024418	135.580078	29.21	0	0	0	5.26
21/10/2014	21:42:34	-12.024457	135.580048	35.09	144	65	0	5.43
21/10/2014	21:43:45	-12.02442	135.58017	41.43	0	42	0	13.89
21/10/2014	21:44:51	-12.024494	135.580078	37.51	0	0	0	12.95
21/10/2014	21:45:59	-12.024416	135.579834	25.24	7776	288	0	27.92
21/10/2014	21:47:04	-12.024361	135.579193	20.22	10152	275	0	69.98	1
21/10/2014	21:48:10	-12.02422	135.578888	22.74	0	325	0	36.69	1
21/10/2014	21:49:15	-12.024121	135.578369	16.58	3132	202	0	57.51	1
21/10/2014	21:50:20	-12.024143	135.577896	30.5	3024	29	0	51.5	1
21/10/2014	21:51:25	-12.023826	135.577072	41.28	2160	282	0	96.3	1
21/10/2014	21:52:30	-12.02348	135.576736	33.3	7524	312	0	53.06	1
21/10/2014	21:53:34	-12.023001	135.576431	28.48	6336	309	0	62.75	1
21/10/2014	21:54:44	-12.023198	135.576324	31.44	0	234	0	24.8	1
21/10/2014	21:55:50	-12.023168	135.576248	53.53	0	0	0	8.91
21/10/2014	21:56:58	-12.02285	135.576218	50.31	2592	233	0	35.51
21/10/2014	21:58:03	-12.023053	135.576157	56.27	1188	212	0	23.53
21/10/2014	21:59:09	-12.022889	135.57634	22.52	756	87	0	26.99
21/10/2014	22:00:15	-12.023132	135.576157	57.99	1296	69	0	33.56
21/10/2014	22:01:23	-12.022706	135.576447	51.91	504	38	0	56.91
21/10/2014	22:02:28	-12.022896	135.576447	22.05	3888	219	0	21.13
21/10/2014	22:03:35	-12.022977	135.576569	69.34	0	228	0	16.04
21/10/2014	22:04:41	-12.023322	135.576202	62.97	396	9	0	55.36
21/10/2014	22:05:46	-12.023107	135.576401	21.76	792	334	0	32.25
21/10/2014	22:06:51	-12.023007	135.576553	10.82	0	248	0	19.92
21/10/2014	22:07:57	-12.022955	135.576569	15.64	324	279	0	6.04
21/10/2014	22:09:02	-12.023211	135.576172	36.61	432	256	0	51.72
21/10/2014	22:10:11	-12.023918	135.576141	77.49	0	232	0	78.69
21/10/2014	22:11:41	-12.02332	135.576523	41.95	288	226	0	78.41
21/10/2014	22:13:03	-12.023324	135.576462	46.03	540	56	0	6.65
21/10/2014	22:14:27	-12.023277	135.57637	44.58	4500	294	0	11.29
21/10/2014	22:16:02	-12.023317	135.576096	36.97	4104	297	0	30.13
21/10/2014	22:17:37	-12.023251	135.576355	37.28	360	26	0	29.11
21/10/2014	22:19:31	-12.023026	135.57695	54.56	2484	6	0	69.38	1
21/10/2014	22:21:26	-12.022842	135.577423	44.86	3816	120	0	55.36	1
21/10/2014	22:23:21	-12.022943	135.578125	66.57	5616	116	0	77.17	1
21/10/2014	22:25:11	-12.023231	135.579239	43.67	5580	126	0	125.31	1
21/10/2014	22:27:02	-12.024587	135.57988	36.11	1152	126	0	166.12	1
21/10/2014	22:28:39	-12.024595	135.579895	23.84	360	284	-4	1.86	1
21/10/2014	22:30:02	-12.024632	135.580093	34.06	0	163	-2	0	1
21/10/2014	22:31:24	-12.024622	135.579956	34.25	720	160	0	14.94	1
21/10/2014	22:32:29	-12.024603	135.579956	35.35	720	296	0	2.11
21/10/2014	22:33:36	-12.024529	135.579941	32.24	756	79	0	8.39
21/10/2014	22:34:41	-12.024605	135.57988	24.85	0	0	0	10.74
21/10/2014	22:35:45	-12.024538	135.57988	28.38	0	0	0	7.45
21/10/2014	22:36:50	-12.024569	135.579926	21.93	684	170	0	6.08
21/10/2014	22:37:54	-12.024482	135.57988	26.97	0	18	0	10.89
21/10/2014	22:38:59	-12.024522	135.579926	25.05	0	0	0	6.69
21/10/2014	22:40:04	-12.024528	135.579895	36.82	576	152	0	3.44
21/10/2014	22:41:09	-12.024611	135.579941	32.32	0	329	0	10.5
21/10/2014	22:42:14	-12.024812	135.580124	26.51	0	218	0	29.93
21/10/2014	22:43:19	-12.024584	135.579819	43.22	6948	292	0	41.75
21/10/2014	22:44:25	-12.024439	135.579544	55.91	1764	203	0	33.98
21/10/2014	22:45:29	-12.024395	135.579926	36.3	0	0	0	41.83
21/10/2014	22:46:33	-12.024443	135.579926	42.71	4068	293	0	5.34
21/10/2014	22:47:37	-12.024107	135.579742	46.68	468	123	0	42.38
21/10/2014	22:48:42	-12.024804	135.579681	79.61	0	254	0	77.79
21/10/2014	22:49:49	-12.024833	135.580246	11.48	1440	325	0	61.53	1
21/10/2014	22:50:56	-12.024373	135.580505	-29.58	828	28	0	58.39	1
21/10/2014	22:52:04	-12.024355	135.580383	-24.64	684	107	0	13.42	1
21/10/2014	22:53:12	-12.024632	135.58049	-41.03	14976	153	0	32.93
21/10/2014	22:54:22	-12.024899	135.580719	-46.3	216	216	0	38.75
21/10/2014	22:55:27	-12.024315	135.580383	-0.22	0	0	0	74.51
21/10/2014	22:56:34	-12.025052	135.580978	-108.16	180	0	0	104.42
21/10/2014	22:57:39	-12.024157	135.580414	-39.47	17172	89	0	116.9
21/10/2014	22:58:46	-12.025116	135.5811	-75.19	1548	0	0	130.14
21/10/2014	22:59:53	-12.025375	135.581039	-79.49	576	0	0	29.55
21/10/2014	23:01:02	-12.024271	135.580154	-5.78	288	281	0	155.99
21/10/2014	23:02:06	-12.023937	135.580444	-69.87	0	0	0	48.72
21/10/2014	23:03:14	-12.024543	135.581268	92.96	144	0	0	112.12
21/10/2014	23:04:18	-12.025352	135.580841	-52.3	0	151	0	101.24
21/10/2014	23:05:22	-12.024168	135.580338	-97.46	0	44	0	142.57
21/10/2014	23:06:30	-12.025058	135.580185	35.35	324	105	0	100.35
21/10/2014	23:07:35	-12.024327	135.580307	-26.42	0	351	0	82.36
21/10/2014	23:08:42	-12.02552	135.581055	-82.33	468	133	0	155.61
21/10/2014	23:09:47	-12.024573	135.580383	-26.33	0	145	0	128.18
21/10/2014	23:10:53	-12.024282	135.580307	-78.31	180	0	0	33.4
21/10/2014	23:11:58	-12.024294	135.580353	-86.42	0	223	0	5.18
21/10/2014	23:13:03	-12.024212	135.58017	-9.68	0	0	0	21.89
21/10/2014	23:14:12	-12.024308	135.580414	-45.54	684	38	0	28.6
21/10/2014	23:15:17	-12.023797	135.58049	-81.83	0	0	0	57.42
21/10/2014	23:16:22	-12.024175	135.580231	-20.27	0	0	0	50.6
21/10/2014	23:17:29	-12.024078	135.580231	-21.29	648	0	0	10.79
21/10/2014	23:18:34	-12.024112	135.580139	-6.67	0	0	0	10.7
21/10/2014	23:19:39	-12.024214	135.5802	-1.07	0	0	0	13.14
21/10/2014	23:20:46	-12.024177	135.580292	-44.61	1224	0	0	10.82
21/10/2014	23:21:53	-12.024159	135.580185	-26.56	288	329	0	11.81
21/10/2014	23:23:00	-12.024364	135.581528	67.25	0	76	0	147.83
21/10/2014	23:24:13	-12.0247	135.581345	3.14	324	280	0	42.33
21/10/2014	23:25:19	-12.02425	135.580811	25.48	0	334	0	76.66
21/10/2014	23:26:28	-12.024025	135.580521	-4.58	1584	164	0	40.26	1
21/10/2014	23:27:37	-12.024127	135.581726	81.73	1116	75	0	131.54	1
21/10/2014	23:28:41	-12.023932	135.580338	-57.02	4716	85	0	152.5	1
21/10/2014	23:29:49	-12.023858	135.580261	-110.41	6336	265	0	11.74	1
21/10/2014	23:31:00	-12.023736	135.581253	81.07	1260	288	0	108.73
21/10/2014	23:32:07	-12.023997	135.580292	5.9	432	0	0	108.47
21/10/2014	23:33:17	-12.024626	135.580826	78.02	2736	295	0	90.91
21/10/2014	23:34:22	-12.024092	135.580597	-69.71	6516	259	0	64.39
21/10/2014	23:35:32	-12.02418	135.580658	0.85	1080	124	0	11.82
21/10/2014	23:36:43	-12.024076	135.580734	-86.87	468	333	0	14.21
21/10/2014	23:37:52	-12.023973	135.580353	9.9	540	259	0	42.99
21/10/2014	23:38:59	-12.024044	135.580215	-17.39	1620	99	0	16.96
21/10/2014	23:40:07	-12.024331	135.579941	-89.76	144	317	0	43.66	1
21/10/2014	23:41:12	-12.023911	135.579422	13.31	9540	266	0	73.26	1
21/10/2014	23:42:16	-12.023766	135.578629	5.9	6768	275	0	87.74	1
21/10/2014	23:43:24	-12.023917	135.57814	-31.66	7740	259	0	55.77	1
21/10/2014	23:44:32	-12.025851	135.578751	-101.65	5220	304	0	225.08	1
21/10/2014	23:45:37	-12.022879	135.576813	14.71	4104	328	0	391.96	1
21/10/2014	23:46:46	-12.022619	135.576614	13.06	4320	21	0	36.11	1
21/10/2014	23:47:54	-12.021835	135.576752	26.65	8136	47	0	88.46
21/10/2014	23:49:00	-12.021906	135.576889	-33.21	4320	35	0	16.86	1
21/10/2014	23:50:05	-12.022013	135.577316	-0.38	29196	123	0	47.94	1
21/10/2014	23:51:14	-12.024415	135.580353	-90.46	1296	228	0	424.77	1
21/10/2014	23:52:28	-12.028174	135.581909	-147.38	0	333	0	450.94	1
21/10/2014	23:54:11	-12.024298	135.579468	19.78	1080	0	0	506.19
21/10/2014	23:55:19	-12.024542	135.579346	35.63	0	149	0	30.2
21/10/2014	23:56:22	-12.024652	135.578735	41.41	3096	250	0	67.57
21/10/2014	23:57:26	-12.024523	135.579056	27.73	540	4	0	37.74
21/10/2014	23:58:31	-12.024144	135.579117	28.63	0	0	0	42.66
21/10/2014	23:59:37	-12.02417	135.578522	35.96	7380	298	0	64.77
22/10/2014	0:00:44	-12.024416	135.579651	28.01	7740	100	0	125.79
22/10/2014	0:01:49	-12.024444	135.579758	16.18	180	111	0	12.05
22/10/2014	0:02:54	-12.024431	135.579956	26.54	252	153	0	21.58
22/10/2014	0:03:59	-12.024439	135.580017	33.15	360	331	0	6.69
22/10/2014	0:05:05	-12.024469	135.580017	23.18	396	152	0	3.34	1
22/10/2014	0:06:10	-12.024508	135.579926	56.64	1188	86	0	10.81	1
22/10/2014	0:07:15	-12.024359	135.579971	31.54	720	14	0	17.28
22/10/2014	0:08:21	-12.02444	135.579956	46.07	0	279	0	9.15
22/10/2014	0:09:26	-12.024478	135.580017	23.11	1152	156	0	7.87
22/10/2014	0:10:30	-12.02441	135.57991	39.49	0	329	0	13.88
22/10/2014	0:11:35	-12.024309	135.579956	39.55	7488	351	0	12.29
22/10/2014	0:12:41	-12.023671	135.580109	61.09	3240	324	0	72.87	1
22/10/2014	0:13:46	-12.023388	135.5793	51.83	0	191	0	93.44	1
22/10/2014	0:14:51	-12.023208	135.578735	38.77	4428	269	0	64.62	1
22/10/2014	0:15:56	-12.02318	135.578125	30.87	0	195	0	66.41	1
22/10/2014	0:17:00	-12.022874	135.577606	51.88	2232	314	0	65.91	1
22/10/2014	0:18:06	-12.022763	135.576859	42.04	3348	243	0	82.17	1
22/10/2014	0:19:12	-12.022681	135.576141	38.38	5400	313	0	78.62	1
22/10/2014	0:20:17	-12.022765	135.576126	49.95	0	143	0	9.48	1
22/10/2014	0:21:23	-12.022555	135.575455	21.51	576	272	0	76.62	1
22/10/2014	0:22:28	-12.022928	135.574722	40.73	6228	252	0	89.86	1
22/10/2014	0:23:33	-12.02292	135.573792	37.8	7092	283	0	101.15	1
22/10/2014	0:24:38	-12.022722	135.572876	35.96	6876	282	0	102.02	1
22/10/2014	0:25:43	-12.022577	135.571884	38.9	0	296	0	109.08	1
22/10/2014	0:26:48	-12.023075	135.571198	34.85	7020	236	0	92.91	1
22/10/2014	0:27:53	-12.023308	135.570358	35.55	6876	201	0	94.96	1
22/10/2014	0:28:58	-12.023497	135.569885	42.78	2520	347	0	55.57	1
22/10/2014	0:30:02	-12.023019	135.569794	61.22	0	283	0	54.06	1
22/10/2014	0:31:06	-12.022832	135.569382	54.21	1800	324	0	49.4	1
22/10/2014	0:32:11	-12.022609	135.569336	46.36	2808	255	0	25.3	1
22/10/2014	0:33:15	-12.022353	135.568878	40.12	6444	312	0	57.37	1
22/10/2014	0:34:19	-12.021921	135.568253	60.99	1152	286	0	83.23	1
22/10/2014	0:35:29	-12.022167	135.568527	25.4	1224	251	0	40.45	1
22/10/2014	0:36:37	-12.021954	135.568344	40.3	0	207	0	30.94
22/10/2014	0:37:41	-12.021941	135.568253	90.01	936	178	0	10
22/10/2014	0:38:46	-12.022022	135.568298	55.6	468	163	0	10.25
22/10/2014	0:39:52	-12.022108	135.568542	19.41	1548	136	0	28.21
22/10/2014	0:41:00	-12.022005	135.56842	38.51	0	216	0	17.53
22/10/2014	0:42:10	-12.022067	135.568405	35.84	2484	145	0	7.08
22/10/2014	0:43:17	-12.021813	135.568466	48.55	2340	258	0	29.01
22/10/2014	0:44:29	-12.022004	135.568512	22.52	1008	41	0	21.82
22/10/2014	0:45:37	-12.021996	135.568451	42.09	2088	297	0	6.69
22/10/2014	0:46:43	-12.022089	135.568375	61.44	2736	141	0	13.24
22/10/2014	0:47:55	-12.022075	135.568375	49.28	0	48	0	1.56
22/10/2014	0:49:00	-12.022079	135.56842	38.67	1512	226	0	4.91
22/10/2014	0:50:05	-12.022149	135.568237	55.96	0	157	0	21.37
22/10/2014	0:51:09	-12.022021	135.568604	47.75	1944	292	0	42.38
22/10/2014	0:52:16	-12.022015	135.568161	69.92	3816	168	0	48.18
22/10/2014	0:53:22	-12.021936	135.568359	73.49	2736	204	0	23.26
22/10/2014	0:54:27	-12.021865	135.568253	65.02	900	160	0	13.97
22/10/2014	0:55:39	-12.022261	135.568329	49.87	0	11	0	44.8
22/10/2014	0:56:43	-12.022013	135.56842	66.94	1584	111	0	29.3
22/10/2014	0:57:49	-12.022061	135.56839	30.15	2124	222	0	6.26
22/10/2014	0:58:54	-12.022001	135.568283	57.71	252	212	0	13.41
22/10/2014	1:00:02	-12.022243	135.5681	55.06	0	108	0	33.47
22/10/2014	1:01:06	-12.022087	135.568527	31.75	2376	178	0	49.57
22/10/2014	1:02:11	-12.022084	135.568268	44.84	3096	285	0	28.17
22/10/2014	1:03:20	-12.022038	135.568268	38.79	684	81	0	5.11
22/10/2014	1:04:24	-12.022021	135.568115	45.49	2340	231	0	16.75
22/10/2014	1:05:28	-12.021875	135.568176	81.33	1080	251	0	17.54
22/10/2014	1:06:42	-12.022047	135.568115	26.63	1332	273	0	20.24
22/10/2014	1:08:41	-12.021991	135.568237	47.24	1836	198	0	14.66	1
22/10/2014	1:10:05	-12.021667	135.568085	84.81	2268	136	0	39.64	1
22/10/2014	1:11:10	-12.021925	135.5681	54.49	576	154	0	28.73
22/10/2014	1:12:16	-12.021831	135.5681	67.57	1080	307	0	10.45
22/10/2014	1:13:26	-12.021848	135.568008	76.66	0	316	0	10.18
22/10/2014	1:14:32	-12.021957	135.568176	48.7	864	326	0	21.93
22/10/2014	1:15:37	-12.021727	135.568069	63.23	1620	347	0	28.1
22/10/2014	1:16:46	-12.022047	135.56813	36.23	432	106	0	36.2
22/10/2014	1:17:52	-12.02199	135.5681	43.11	2016	229	0	7.13	1
22/10/2014	1:19:12	-12.021992	135.568344	46.7	3240	92	0	26.54	1
22/10/2014	1:20:22	-12.022049	135.568161	45.83	1188	294	0	20.89
22/10/2014	1:21:30	-12.021937	135.568344	81.4	0	12	0	23.48
22/10/2014	1:22:38	-12.021972	135.568115	49.6	0	9	0	25.21
22/10/2014	1:23:44	-12.022027	135.568085	40.73	1476	271	0	6.93
22/10/2014	1:24:49	-12.021946	135.568024	43.46	1152	60	0	11.19
22/10/2014	1:25:56	-12.021964	135.568253	57.23	3168	2	0	24.99
22/10/2014	1:27:00	-12.021997	135.568085	49.26	3996	161	0	18.64
22/10/2014	1:28:05	-12.022128	135.56813	36.23	2088	143	0	15.37
22/10/2014	1:29:11	-12.021982	135.568146	49.62	2052	278	0	16.33
22/10/2014	1:30:34	-12.022043	135.568146	55.53	396	6	0	6.78
22/10/2014	1:31:40	-12.022027	135.568146	56.3	0	154	0	1.78
22/10/2014	1:32:45	-12.022188	135.5681	44.14	0	38	0	18.59
22/10/2014	1:33:53	-12.022184	135.568085	59.68	828	95	0	1.69
22/10/2014	1:35:01	-12.022169	135.567932	63.54	0	314	0	16.72
22/10/2014	1:36:07	-12.022178	135.56813	44.3	7632	293	0	21.56
22/10/2014	1:37:12	-12.022209	135.567978	58.22	2196	105	0	16.89
22/10/2014	1:38:17	-12.022151	135.567978	58.31	4536	109	0	6.45
22/10/2014	1:39:25	-12.022056	135.568085	35.39	1440	2	0	15.72
22/10/2014	1:40:30	-12.022015	135.568115	42.69	324	340	0	5.61
22/10/2014	1:41:36	-12.022042	135.568359	66	2304	91	0	26.71
22/10/2014	1:42:41	-12.022102	135.56839	70.51	144	94	0	7.48
22/10/2014	1:43:46	-12.022115	135.568481	49.39	1800	45	0	10
22/10/2014	1:44:51	-12.022158	135.568573	61.93	1476	103	0	11.09
22/10/2014	1:45:56	-12.0221	135.568466	55.34	3024	139	0	13.3
22/10/2014	1:47:01	-12.022013	135.568451	70.14	0	207	0	9.81
22/10/2014	1:48:08	-12.022123	135.568451	35.95	0	249	0	12.23
22/10/2014	1:49:17	-12.022124	135.568619	40.2	1944	184	0	18.27
22/10/2014	1:50:21	-12.022132	135.569	88.77	1188	256	0	41.45
22/10/2014	1:51:25	-12.022207	135.568527	48.6	2232	256	0	52.11
22/10/2014	1:52:31	-12.02226	135.56871	16.22	720	311	0	20.76
22/10/2014	1:53:36	-12.021999	135.568359	96.64	5652	149	0	47.95
22/10/2014	1:54:43	-12.022182	135.568375	51.63	720	17	0	20.42
22/10/2014	1:56:03	-12.022078	135.568542	117.31	792	119	0	21.53
22/10/2014	1:57:09	-12.02214	135.568314	107.93	792	252	0	25.74
22/10/2014	1:58:17	-12.022116	135.568527	36.16	0	326	0	23.32
22/10/2014	1:59:22	-12.022082	135.568405	71.57	756	241	0	13.8
22/10/2014	2:00:27	-12.022119	135.568497	78.73	144	341	0	10.82
22/10/2014	2:01:32	-12.022131	135.568649	37.59	1152	83	0	16.58
22/10/2014	2:02:41	-12.022217	135.568405	67	2664	266	0	28.21
22/10/2014	2:03:47	-12.022189	135.568542	27.84	504	126	0	15.22
22/10/2014	2:04:52	-12.0221	135.568436	103.54	864	108	0	15.19
22/10/2014	2:06:01	-12.022077	135.568604	127.78	612	238	0	18.45
22/10/2014	2:07:13	-12.022141	135.568436	67.07	1908	286	0	19.61
22/10/2014	2:08:26	-12.022245	135.56871	-6.15	108	87	0	31.96
22/10/2014	2:09:34	-12.022144	135.568481	53.19	396	126	0	27.32
22/10/2014	2:10:40	-12.022223	135.568405	23.96	648	10	0	12.06
22/10/2014	2:11:48	-12.02217	135.568375	59.27	576	260	0	6.74
22/10/2014	2:12:53	-12.022149	135.568527	58.32	0	0	0	16.7
22/10/2014	2:14:00	-12.022101	135.568497	60.28	1512	253	0	6.26
22/10/2014	2:15:06	-12.022159	135.568604	27.78	1332	50	0	13.3
22/10/2014	2:16:24	-12.022167	135.56871	104.03	396	87	0	11.56
22/10/2014	2:17:30	-12.022104	135.568558	74.82	180	223	0	17.95
22/10/2014	2:18:42	-12.022124	135.568665	202.31	144	243	0	11.85
22/10/2014	2:19:48	-12.022163	135.56842	66.37	2124	126	0	27
22/10/2014	2:20:53	-12.022126	135.568512	59.09	792	266	0	10.82
22/10/2014	2:21:58	-12.022207	135.568466	19.77	288	207	0	10.3
22/10/2014	2:23:03	-12.022197	135.568619	59.52	2016	271	0	16.68
22/10/2014	2:24:12	-12.022132	135.568665	83.47	1332	276	0	8.79
22/10/2014	2:25:20	-12.022115	135.568512	94.67	576	191	0	16.75
22/10/2014	2:26:29	-12.022182	135.568481	90.07	1908	94	0	8.18
22/10/2014	2:27:38	-12.022114	135.568375	85.08	648	275	0	13.79
22/10/2014	2:28:48	-12.022161	135.568527	72.71	1188	169	0	17.34
22/10/2014	2:29:58	-12.022187	135.568512	105.14	1512	275	0	3.32
22/10/2014	2:31:11	-12.02226	135.568405	256.74	2304	265	0	14.19
22/10/2014	2:32:17	-12.022145	135.568726	80.4	1692	297	0	37.18
22/10/2014	2:33:24	-12.022109	135.568588	83.82	324	114	0	15.53
22/10/2014	2:34:29	-12.022187	135.568344	44.43	504	181	0	27.92
22/10/2014	2:35:38	-12.022149	135.568527	69.6	1800	279	0	20.35
22/10/2014	2:36:44	-12.022108	135.56839	53.88	576	310	0	15.58
22/10/2014	2:37:50	-12.022147	135.568741	92.45	252	270	0	38.42
22/10/2014	2:38:55	-12.022177	135.568481	87.64	1656	276	0	28.47
22/10/2014	2:40:00	-12.022178	135.568222	53.7	540	281	0	28.17
22/10/2014	2:41:10	-12.022149	135.568466	27.4	396	157	0	26.73
22/10/2014	2:42:16	-12.022177	135.568405	47.43	2016	260	0	7.33
22/10/2014	2:43:23	-12.022121	135.568771	63.24	1584	99	0	40.29
22/10/2014	2:44:33	-12.022145	135.568588	86.86	504	192	0	20.08
22/10/2014	2:45:44	-12.022079	135.568329	3.26	1224	107	0	29.11
22/10/2014	2:46:51	-12.022236	135.568604	99.98	216	270	0	34.63
22/10/2014	2:47:57	-12.022186	135.568542	53.59	864	126	0	8.74
22/10/2014	2:49:02	-12.022202	135.568573	50.4	1908	264	0	3.81
22/10/2014	2:50:11	-12.02222	135.568649	78.09	468	225	0	8.5
22/10/2014	2:51:17	-12.022133	135.568283	52.27	396	262	0	40.96
22/10/2014	2:52:22	-12.022171	135.568588	49.25	1152	274	0	33.44
22/10/2014	2:53:32	-12.022155	135.568527	48.64	324	298	0	6.87
22/10/2014	2:54:37	-12.022178	135.568573	31.81	540	252	0	5.62
22/10/2014	2:55:43	-12.0222	135.568466	41.71	432	261	0	11.89
22/10/2014	2:56:49	-12.022161	135.56839	39.09	1152	132	0	9.33
22/10/2014	2:57:55	-12.022157	135.568375	41.78	900	188	0	1.69
22/10/2014	2:59:01	-12.02225	135.568054	50.74	10296	5	0	36.41
22/10/2014	3:00:08	-12.022298	135.568619	10.37	0	103	0	61.68
22/10/2014	3:01:14	-12.022121	135.568512	19.3	288	298	0	22.86
22/10/2014	3:02:20	-12.022188	135.568405	53.7	2016	353	0	13.82
22/10/2014	3:03:24	-12.022113	135.568481	44.56	756	201	0	11.74
22/10/2014	3:04:29	-12.022181	135.568451	45.85	324	264	0	8.24
22/10/2014	3:05:39	-12.02213	135.568497	23.8	1224	158	0	7.56
22/10/2014	3:06:49	-12.022228	135.568481	42.76	612	105	0	11.04
22/10/2014	3:07:54	-12.022168	135.56868	40.21	2304	242	0	22.65
22/10/2014	3:08:59	-12.022141	135.568405	35.8	1044	261	0	30.06
22/10/2014	3:10:09	-12.022122	135.568375	48.61	0	210	0	3.89
22/10/2014	3:11:14	-12.022176	135.568359	75.36	1548	310	0	6.25
22/10/2014	3:12:19	-12.022077	135.568268	73.86	360	73	0	14.8
22/10/2014	3:13:25	-12.022135	135.56842	43.21	108	225	0	17.74
22/10/2014	3:14:31	-12.02214	135.568512	50.07	864	345	0	10.02
22/10/2014	3:15:37	-12.022064	135.568573	117.93	2628	264	0	10.74
22/10/2014	3:16:54	-12.022161	135.568573	57.79	1836	240	0	10.79
22/10/2014	3:18:00	-12.022158	135.568375	37.56	828	149	0	21.54
22/10/2014	3:19:19	-12.022172	135.568481	37.08	324	224	0	11.63
22/10/2014	3:20:25	-12.022073	135.568298	47.21	2160	259	0	22.74
22/10/2014	3:21:45	-12.022058	135.568573	83.3	2196	239	0	29.95
22/10/2014	3:22:51	-12.022151	135.568542	38.11	1008	196	0	10.88
22/10/2014	3:24:10	-12.021948	135.56871	122.55	1440	259	0	29.04
22/10/2014	3:25:15	-12.022172	135.568619	42	1980	176	0	26.8
22/10/2014	3:26:20	-12.022055	135.568741	45.3	1944	45	0	18.58
22/10/2014	3:27:24	-12.022082	135.568359	59.92	1908	54	0	41.65
22/10/2014	3:28:28	-12.02208	135.568558	14.85	4932	229	0	21.64
22/10/2014	3:29:34	-12.022238	135.568527	54.29	1836	46	0	17.89
22/10/2014	3:30:55	-12.022092	135.568542	45.61	144	71	0	16.32
22/10/2014	3:32:07	-12.022045	135.568665	45.1	504	223	0	14.36
22/10/2014	3:33:12	-12.022172	135.568405	33.34	864	249	0	31.61
22/10/2014	3:34:19	-12.022122	135.56839	43.5	0	78	0	5.79
22/10/2014	3:35:25	-12.022182	135.568359	34.47	1620	260	0	7.48
22/10/2014	3:36:36	-12.021948	135.568527	1.03	504	83	0	31.79
22/10/2014	3:37:42	-12.022167	135.568466	39.29	1656	252	0	25.24
22/10/2014	3:38:54	-12.02223	135.568512	25.52	252	258	0	8.61
22/10/2014	3:40:03	-12.022111	135.56839	34.81	0	329	0	18.74
22/10/2014	3:41:12	-12.02221	135.568207	2.59	4032	115	0	22.74
22/10/2014	3:42:17	-12.022275	135.568344	3.73	2268	76	0	16.56
22/10/2014	3:43:22	-12.022153	135.56842	64.39	972	33	0	15.89
22/10/2014	3:44:27	-12.022123	135.568436	58.22	324	248	0	3.76
22/10/2014	3:45:32	-12.022159	135.568558	33.04	324	242	0	13.86
22/10/2014	3:46:37	-12.022161	135.568268	34.46	2520	74	0	31.54
22/10/2014	3:47:51	-12.022237	135.568329	22.57	3924	81	0	10.74
22/10/2014	3:48:59	-12.022124	135.568573	40.05	0	126	0	29.36
22/10/2014	3:50:05	-12.022011	135.568359	41.11	2916	255	0	26.45
22/10/2014	3:51:14	-12.022419	135.568008	114.81	1332	235	0	59.29
22/10/2014	3:52:20	-12.022076	135.569061	22.27	4500	239	0	120.7
22/10/2014	3:53:26	-12.022092	135.56839	47.67	504	273	0	73
22/10/2014	3:54:52	-12.022301	135.568481	18.19	1728	262	0	25.26
22/10/2014	3:56:16	-12.02216	135.568146	40.95	3168	276	0	39.66
22/10/2014	3:57:24	-12.022145	135.568481	41.34	2664	264	0	36.47
22/10/2014	3:58:33	-12.022063	135.568405	56.89	1728	299	0	12.31
22/10/2014	3:59:48	-12.022224	135.568481	24.32	2520	278	0	19.72
22/10/2014	4:00:53	-12.022124	135.568436	55.63	2124	244	0	12.15
22/10/2014	4:02:06	-12.022036	135.568558	60.77	3024	164	0	16.49
22/10/2014	4:03:13	-12.021998	135.568436	58.66	792	96	0	13.92
22/10/2014	4:04:19	-12.022165	135.568542	38.77	360	0	0	21.86
22/10/2014	4:05:30	-12.022124	135.568542	41.54	0	245	0	4.56
22/10/2014	4:06:41	-12.02219	135.568481	31.58	720	222	0	9.89
22/10/2014	4:07:50	-12.022155	135.568542	50.9	0	86	0	7.69
22/10/2014	4:09:19	-12.022149	135.568512	39.61	1404	279	0	3.33
22/10/2014	4:10:26	-12.022164	135.568481	36.67	4932	275	0	3.76
22/10/2014	4:11:39	-12.022122	135.568466	49.38	108	92	0	4.95
22/10/2014	4:12:46	-12.022121	135.568527	48.77	1080	152	0	6.64
22/10/2014	4:13:53	-12.022157	135.568665	56.08	1080	168	0	15.53
22/10/2014	4:14:59	-12.02218	135.56842	44.05	252	136	0	26.77
22/10/2014	4:16:04	-12.022137	135.568359	44.46	0	0	0	8.18
22/10/2014	4:17:10	-12.02213	135.568375	42.73	1224	274	0	1.91
22/10/2014	4:18:16	-12.022151	135.568481	46.95	792	276	0	11.76
22/10/2014	4:19:22	-12.022142	135.56842	41.13	0	262	0	6.71
22/10/2014	4:20:32	-12.022193	135.568466	44.95	216	309	0	7.56
22/10/2014	4:21:41	-12.022051	135.568481	56.98	252	123	0	15.87
22/10/2014	4:22:50	-12.022108	135.568375	53.89	0	62	0	13.16
22/10/2014	4:23:55	-12.022099	135.568604	60.54	1116	243	0	24.93
22/10/2014	4:25:04	-12.022046	135.568436	50.14	900	356	0	19.2
22/10/2014	4:26:10	-12.022095	135.568329	48.59	900	163	0	12.85
22/10/2014	4:27:16	-12.022146	135.56842	39.94	1008	312	0	11.41
22/10/2014	4:28:21	-12.02221	135.568314	39	216	249	0	13.55
22/10/2014	4:29:26	-12.022137	135.568436	38.91	0	0	0	15.55
22/10/2014	4:30:31	-12.022181	135.568405	43.34	0	0	0	5.94
22/10/2014	4:31:36	-12.022189	135.56839	34.66	0	0	0	1.86
22/10/2014	4:32:41	-12.022167	135.568375	34.42	0	0	0	2.94
22/10/2014	4:33:46	-12.022195	135.568344	45.55	0	0	0	4.59
22/10/2014	4:34:51	-12.022136	135.568436	39.73	720	80	0	11.96
22/10/2014	4:35:55	-12.0222	135.568344	42.54	648	0	0	12.28
22/10/2014	4:37:04	-12.022119	135.568481	44.54	504	293	0	17.41
22/10/2014	4:44:26	-12.022119	135.568481	44.54	504	293	0	0
22/10/2014	4:47:20	-12.022158	135.568283	40.41	1044	41	0	21.97
22/10/2014	4:48:30	-12.022088	135.568451	71.31	0	21	0	19.86
22/10/2014	4:49:36	-12.022119	135.568512	67.14	792	273	0	7.48
22/10/2014	4:50:46	-12.02214	135.568436	53.44	0	94	0	8.59
22/10/2014	4:51:52	-12.022183	135.568344	23.2	0	0	0	11.09
22/10/2014	4:52:58	-12.022171	135.568405	37.01	36	90	0	6.77
22/10/2014	4:54:04	-12.022142	135.568558	61.28	720	271	0	16.95
22/10/2014	4:55:30	-12.022263	135.57045	312.87	2016	98	0	206.21
22/10/2014	4:56:41	-12.022168	135.56839	36.74	0	267	0	224.29
22/10/2014	4:57:47	-12.022167	135.568512	47.33	0	95	0	13.27
22/10/2014	4:58:53	-12.022153	135.568298	34.28	0	0	0	23.33
22/10/2014	4:59:59	-12.022155	135.568481	46.25	0	0	0	19.9
22/10/2014	5:01:08	-12.02215	135.568451	38.98	72	283	0	3.31
22/10/2014	5:02:17	-12.022202	135.568359	-15.03	1728	34	0	11.56
22/10/2014	5:03:27	-12.022195	135.568314	41.41	2520	241	0	4.96
22/10/2014	5:04:42	-12.022141	135.568359	31.94	504	270	0	7.75
22/10/2014	5:05:48	-12.022113	135.568405	39.54	1476	317	0	5.89
22/10/2014	5:06:58	-12.022128	135.568466	58.53	8568	104	0	6.84
22/10/2014	5:08:04	-12.022132	135.568375	33.56	2196	234	0	9.91
22/10/2014	5:09:32	-12.022108	135.568359	46.42	3744	270	0	3.19
22/10/2014	5:10:39	-12.0224	135.568359	15	1728	335	0	32.47
22/10/2014	5:11:45	-12.022194	135.568558	50.86	1260	105	0	31.51
22/10/2014	5:12:51	-12.022179	135.568481	48.05	0	4	0	8.54
22/10/2014	5:13:55	-12.022248	135.568451	42.41	2124	0	0	8.34
22/10/2014	5:15:00	-12.022226	135.568283	20.07	5652	317	0	18.43
22/10/2014	5:16:05	-12.022173	135.56842	29.4	1116	289	0	16.02
22/10/2014	5:17:12	-12.022082	135.568542	31.11	360	245	0	16.69
22/10/2014	5:18:18	-12.022215	135.56897	108.28	792	283	0	48.84
22/10/2014	5:19:26	-12.02226	135.568924	108.97	1512	292	0	7.08
22/10/2014	5:20:32	-12.022274	135.568756	96.21	900	316	0	18.34
22/10/2014	5:21:42	-12.022172	135.568619	62.16	2628	112	0	18.73
22/10/2014	5:22:48	-12.022174	135.56839	25.39	252	114	0	24.91
22/10/2014	5:23:54	-12.022491	135.569641	218.28	5724	285	0	140.55
22/10/2014	5:25:00	-12.022153	135.568436	29.51	936	343	0	136.33
22/10/2014	5:26:05	-12.022259	135.568634	78.56	1080	270	0	24.55
22/10/2014	5:27:11	-12.022186	135.568451	60.36	396	83	0	21.49
22/10/2014	5:28:16	-12.022186	135.568527	49.71	900	141	0	8.27
22/10/2014	5:29:22	-12.022124	135.568314	51.9	684	106	0	24.17
22/10/2014	5:34:38	-12.022124	135.568314	51.9	684	106	0	0
22/10/2014	5:42:20	-12.022763	135.569473	210.12	6552	104	0	144.7
22/10/2014	5:50:35	-12.023042	135.569931	253.2	900	352	0	58.68
22/10/2014	5:58:28	-12.02351	135.569839	243.33	3960	102	0	52.99
22/10/2014	6:05:12	-12.023671	135.570343	328.52	2160	260	0	57.66
22/10/2014	6:11:08	-12.026607	135.573807	716.46	6444	82	0	498.5
22/10/2014	6:15:49	-12.023819	135.570358	283.17	1764	343	0	486.62	1
22/10/2014	6:20:47	-12.02419	135.570602	278.75	4284	115	0	49.05	1
22/10/2014	6:26:36	-12.02552	135.572021	436.8	8100	262	0	213.75
22/10/2014	6:32:08	-12.024987	135.572037	403.63	2016	77	0	59.29
22/10/2014	6:37:25	-12.023746	135.569595	192.52	9252	133	0	299.29	1
22/10/2014	6:45:06	-12.023746	135.569595	192.52	9252	133	0	0
22/10/2014	6:50:57	-12.023049	135.56868	69.61	756	353	0	126.13	1
22/10/2014	6:53:01	-12.022105	135.568405	52.86	1836	28	0	109.15
22/10/2014	6:58:31	-12.022034	135.56839	84.64	1548	128	0	8.06
22/10/2014	6:59:35	-12.022445	135.568176	-39.99	0	153	0	51.29
22/10/2014	7:00:39	-12.021909	135.568726	143.76	5976	221	0	84.44
22/10/2014	7:01:43	-12.022378	135.568115	-3.41	0	40	0	84.47
22/10/2014	7:02:46	-12.022375	135.567795	-88.87	2736	164	0	34.8
22/10/2014	7:03:51	-12.021954	135.568619	136.8	828	299	0	101.11
22/10/2014	7:05:00	-12.022066	135.568527	52.86	540	54	0	15.98
22/10/2014	7:06:04	-12.022194	135.568405	32.08	1620	224	0	19.46
22/10/2014	7:07:07	-12.022185	135.56842	42.76	2016	162	0	1.91
22/10/2014	7:08:13	-12.022041	135.568436	72.17	0	7	0	16.11
22/10/2014	7:09:18	-12.022352	135.568283	-7.48	0	4	0	38.38
22/10/2014	7:10:22	-12.022323	135.568237	5.38	0	359	0	5.95
22/10/2014	7:11:42	-12.022165	135.568344	62.82	1692	259	0	21.07
22/10/2014	7:12:46	-12.02238	135.568146	-81.11	2232	266	0	32.18	1
22/10/2014	7:13:50	-12.022198	135.568405	41.44	5796	49	0	34.68	1
22/10/2014	7:14:54	-12.022121	135.56842	78.24	3024	223	0	8.72
22/10/2014	7:15:57	-12.022181	135.568359	46.16	8784	72	0	9.41
22/10/2014	7:17:00	-12.022086	135.56842	41.57	5184	43	0	12.47
22/10/2014	7:18:04	-12.022245	135.568344	24.07	2016	51	0	19.52
22/10/2014	7:19:08	-12.022225	135.568253	18.24	2484	22	0	10.14
22/10/2014	7:20:18	-12.022262	135.568085	-8.5	2556	68	0	18.73
22/10/2014	7:21:21	-12.022388	135.568237	-23.2	3312	161	0	21.67
22/10/2014	7:22:25	-12.022169	135.568268	60.03	0	134	0	24.58
22/10/2014	7:23:40	-12.022478	135.568039	-66.8	9432	245	0	42.44
22/10/2014	7:24:49	-12.022135	135.568497	30.6	7272	230	0	62.74
22/10/2014	7:26:15	-12.021629	135.569305	204.87	30744	44	0	104.34
22/10/2014	7:27:20	-12.021791	135.568939	149.45	0	44	0	43.69
22/10/2014	7:28:24	-12.022099	135.568222	40.42	2016	239	0	85.17
22/10/2014	7:29:29	-12.022068	135.568573	76.06	0	356	0	38.33
22/10/2014	7:30:33	-12.022398	135.568207	-22.9	0	64	0	54.14
22/10/2014	7:31:38	-12.022231	135.568283	22.9	0	228	0	20.33
22/10/2014	7:33:02	-12.022131	135.568512	55.55	3132	10	0	27.27
22/10/2014	7:34:07	-12.021935	135.568542	94.39	8352	225	0	22.04
22/10/2014	7:35:11	-12.021922	135.568558	105	2340	285	0	2.26
22/10/2014	7:36:16	-12.022029	135.568466	66.82	9720	47	0	15.55
22/10/2014	7:37:25	-12.022098	135.568481	59.94	1116	182	0	7.84
22/10/2014	7:38:34	-12.022079	135.56842	61.68	1224	20	0	6.96
22/10/2014	7:39:38	-12.022144	135.568481	62.28	2196	247	0	9.81
22/10/2014	7:40:52	-12.022174	135.568512	30.37	288	17	0	4.74
22/10/2014	7:41:56	-12.021955	135.56839	72.1	3528	150	0	27.73
22/10/2014	7:42:59	-12.022162	135.568451	47.68	1800	209	0	23.95
22/10/2014	7:44:07	-12.021984	135.56868	91.49	1404	64	0	31.81
22/10/2014	7:45:10	-12.022103	135.568527	100.5	6696	176	0	21.26
22/10/2014	7:46:16	-12.021925	135.568573	108.02	2880	122	0	20.42
22/10/2014	7:47:19	-12.022127	135.568466	38.96	0	230	0	25.3
22/10/2014	7:48:25	-12.022094	135.568527	51.79	1944	89	0	7.58
22/10/2014	7:49:32	-12.022146	135.56839	59.25	3744	38	0	15.98
22/10/2014	7:51:05	-12.022115	135.56813	-26.54	6696	286	0	28.49
22/10/2014	7:52:10	-12.022063	135.568481	64.57	5472	68	0	38.61
22/10/2014	7:53:13	-12.021868	135.569016	148.65	2304	115	0	62.09
22/10/2014	7:54:16	-12.0221	135.568497	52.58	1044	0	0	62.06
22/10/2014	7:55:22	-12.022161	135.568405	48.43	756	243	0	12.09
22/10/2014	7:56:27	-12.022077	135.568512	72.59	1908	56	0	14.92
22/10/2014	7:57:35	-12.021779	135.568665	88.51	22932	200	0	37.08
22/10/2014	7:59:03	-12.022172	135.568436	39.46	4392	29	0	50.3
22/10/2014	8:00:17	-12.022076	135.56842	28.99	5184	4	0	10.82
22/10/2014	8:01:43	-12.022206	135.568161	41.54	1944	246	0	31.66
22/10/2014	8:03:07	-12.022139	135.568451	53.79	1764	62	0	32.41
22/10/2014	8:04:24	-12.022212	135.568314	33.21	11232	51	0	16.97
22/10/2014	8:05:28	-12.022355	135.567856	-7.45	11160	249	0	52.29
22/10/2014	8:06:31	-12.022227	135.568329	50.51	8064	261	0	53.37
22/10/2014	8:07:39	-12.022249	135.568146	38.94	3204	66	0	20.05
22/10/2014	8:08:53	-12.022329	135.568024	-58.61	28800	243	0	15.97
22/10/2014	8:09:57	-12.022098	135.568481	38.37	0	330	0	55.95
22/10/2014	8:11:01	-12.022239	135.568222	15.71	0	246	0	32.24
22/10/2014	8:12:05	-12.022228	135.568192	29.79	5472	249	0	3.48
22/10/2014	8:13:09	-12.022264	135.568039	23.37	14904	247	0	17.11
22/10/2014	8:14:31	-12.022107	135.568481	38.69	2124	258	0	51.14
22/10/2014	8:15:37	-12.022131	135.568253	34.02	5220	258	0	24.94
22/10/2014	8:16:39	-12.022168	135.568314	45.11	756	2	0	7.81
22/10/2014	8:17:43	-12.022123	135.568451	42.09	0	297	0	15.72
22/10/2014	8:18:46	-12.022217	135.568192	34.49	1620	265	0	30.04
22/10/2014	8:19:49	-12.022174	135.568283	34.26	5868	336	0	10.99
22/10/2014	8:20:52	-12.022122	135.568268	34.92	3852	314	0	6.01
22/10/2014	8:21:56	-12.022187	135.568466	45.67	0	309	0	22.71
22/10/2014	8:23:00	-12.022164	135.568436	39.95	5544	54	0	4.15
22/10/2014	8:24:08	-12.022142	135.568436	32.47	2124	14	0	2.45
22/10/2014	8:25:12	-12.022015	135.568527	45.42	0	32	0	17.24
22/10/2014	8:26:19	-12.022081	135.568329	56.5	1152	56	0	22.75
22/10/2014	8:27:22	-12.022126	135.568298	40.82	10188	227	0	6.03
22/10/2014	8:28:38	-12.022152	135.568298	48.01	1008	29	0	2.89
22/10/2014	8:29:42	-12.022267	135.568512	14.73	2808	253	0	26.56
22/10/2014	8:30:48	-12.022078	135.568375	59.1	0	44	0	25.76
22/10/2014	8:31:53	-12.021994	135.568405	82.5	1908	217	0	9.89
22/10/2014	8:32:56	-12.022161	135.568268	17.51	6696	218	0	23.81
22/10/2014	8:34:00	-12.022126	135.568314	33.01	4032	236	0	6.34
22/10/2014	8:35:03	-12.02158	135.568695	119.83	5220	33	0	73.5
22/10/2014	8:36:10	-12.021653	135.568771	154.74	2556	220	0	11.58
22/10/2014	8:37:17	-12.02227	135.568344	18.31	2664	15	0	82.85
22/10/2014	8:38:20	-12.02204	135.568375	82.29	3816	67	0	25.8
22/10/2014	8:39:24	-12.022113	135.568298	48.94	0	47	0	11.66
22/10/2014	8:40:33	-12.022552	135.567902	55.37	12456	32	0	65.1
22/10/2014	8:41:39	-12.022125	135.568237	-2.02	4824	196	0	59.85
22/10/2014	8:42:44	-12.021984	135.568298	52.96	0	215	0	17.02
22/10/2014	8:43:48	-12.022047	135.568268	48.12	792	238	0	7.73
22/10/2014	8:44:52	-12.022052	135.56839	61.65	3528	222	0	13.28
22/10/2014	8:46:06	-12.022141	135.568283	50.45	1008	0	0	15.28
22/10/2014	8:47:34	-12.022077	135.568283	39.81	324	291	0	7.12
22/10/2014	8:48:37	-12.022021	135.56839	73.02	1764	41	0	13.2
22/10/2014	8:49:41	-12.021983	135.56842	41.8	1332	243	0	5.34
22/10/2014	8:50:45	-12.021909	135.568436	71.03	360	195	0	8.41
22/10/2014	8:51:48	-12.02196	135.568375	58.19	2556	10	0	8.73
22/10/2014	8:52:51	-12.021928	135.56839	68.66	0	32	0	3.91
22/10/2014	8:53:54	-12.021938	135.568405	76.6	1548	157	0	1.97
22/10/2014	8:54:57	-12.02201	135.568344	54.04	2880	0	0	10.4
22/10/2014	8:56:01	-12.021811	135.568466	75.66	648	335	0	25.8
22/10/2014	8:57:07	-12.022292	135.568192	28.4	0	258	0	61.23
22/10/2014	8:58:11	-12.021576	135.568451	161.82	3636	12	0	84.45
22/10/2014	8:59:15	-12.022043	135.568481	91.37	1836	277	0	52.03
22/10/2014	9:00:20	-12.021657	135.568466	97.55	5256	36	0	42.95
22/10/2014	9:01:24	-12.022162	135.568344	66.97	39672	204	0	57.7
22/10/2014	9:02:28	-12.021774	135.568329	57.01	12636	212	0	43.17
22/10/2014	9:03:31	-12.021915	135.568466	69.56	5760	17	0	21.63
22/10/2014	9:04:35	-12.022232	135.568085	16.95	0	90	0	54.4
22/10/2014	9:05:39	-12.022014	135.568344	53.08	2484	42	0	37.16
22/10/2014	9:06:44	-12.021972	135.568314	67.57	1836	143	0	5.7
22/10/2014	9:07:46	-12.021922	135.568436	57.89	1548	38	0	14.39
22/10/2014	9:08:50	-12.021992	135.56839	81.01	1044	228	0	9.25
22/10/2014	9:10:06	-12.021986	135.56839	58.59	2016	192	0	0.67
22/10/2014	9:11:11	-12.022539	135.568146	-0.58	0	107	0	66.97
22/10/2014	9:12:14	-12.021979	135.568329	88.75	6804	153	0	65.37
22/10/2014	9:13:19	-12.022177	135.568253	62.97	0	128	0	23.52
22/10/2014	9:14:24	-12.021898	135.568298	61.02	0	268	0	31.41
22/10/2014	9:15:28	-12.021994	135.568344	73.78	0	125	0	11.79
22/10/2014	9:16:32	-12.022205	135.568359	-10.57	6084	85	0	23.52
22/10/2014	9:17:38	-12.022268	135.568451	-6.48	4536	63	0	12.21
22/10/2014	9:18:42	-12.022119	135.568329	43.9	0	231	0	21.23
22/10/2014	9:20:06	-12.022065	135.568314	59.72	828	204	0	6.22
22/10/2014	9:21:11	-12.021904	135.568359	62.07	1980	44	0	18.56
22/10/2014	9:22:15	-12.02217	135.568451	37.53	5940	20	0	31.22
22/10/2014	9:23:52	-12.022158	135.568359	35.23	7128	210	0	10.09
22/10/2014	9:25:21	-12.022217	135.568085	58.09	2520	218	0	30.51
22/10/2014	9:27:07	-12.022389	135.568146	10.89	828	43	0	20.24
22/10/2014	9:28:42	-12.021728	135.568527	89.67	3816	226	0	84.38
22/10/2014	9:29:48	-12.021886	135.568375	61.43	4896	46	0	24.12
22/10/2014	9:31:14	-12.022142	135.568512	104.41	13464	342	0	32.13
22/10/2014	9:32:52	-12.022431	135.568604	116.06	7488	165	0	33.66
22/10/2014	9:34:42	-12.022388	135.568604	123.58	2592	165	0	4.78
22/10/2014	9:36:40	-12.02253	135.568558	120.71	47700	164	0	16.56
22/10/2014	9:38:47	-12.022175	135.568558	117.05	5256	197	0	39.47
22/10/2014	9:41:17	-12.025133	135.57309	1353.78	4896	178	0	592.55
22/10/2014	9:43:46	-12.024962	135.573166	1353.24	3960	321	0	20.73
22/10/2014	9:46:15	-12.0246	135.573273	1354.69	1512	30	0	41.9
22/10/2014	9:48:43	-12.024459	135.573334	1340.19	5652	70	0	17.02
22/10/2014	9:51:08	-12.02423	135.573349	1321.67	1656	331	0	25.52
22/10/2014	9:53:29	-12.024064	135.573349	1291.02	13716	151	0	18.46
22/10/2014	9:58:43	-12.024064	135.573349	1291.02	13716	151	0	0
22/10/2014	10:00:42	-12.022696	135.569763	406.89	1512	340	0	418.61
22/10/2014	10:01:52	-12.023487	135.573456	1304.04	2880	310	0	411.15
22/10/2014	10:03:03	-12.023487	135.573456	1304.04	2880	310	0	0
22/10/2014	10:05:33	-12.022155	135.568222	38.34	2160	274	0	588.18
22/10/2014	10:08:26	-12.022087	135.568039	12.91	828	147	0	21.29	1
22/10/2014	10:11:22	-12.022801	135.572006	880.16	6588	57	0	438.68	1
22/10/2014	10:14:12	-12.02287	135.572083	832.32	4428	131	0	11.36	1
22/10/2014	10:17:22	-12.022766	135.571854	783.95	11268	304	0	27.46
22/10/2014	10:20:29	-12.02241	135.571243	631.01	2088	340	0	77.35	1
22/10/2014	10:23:35	-12.021902	135.567825	-57.22	4572	187	0	376	1
22/10/2014	10:26:50	-12.022159	135.568298	33.52	1116	96	0	58.85	1
22/10/2014	10:30:17	-12.022158	135.568695	121.56	2592	223	0	43.18
22/10/2014	10:33:19	-12.022182	135.568695	103.63	3384	97	0	2.67
22/10/2014	10:36:15	-12.022326	135.568832	80.76	2952	102	0	21.87
22/10/2014	10:39:03	-12.022121	135.568451	45.72	1872	43	0	47.29
22/10/2014	10:41:27	-12.022162	135.568436	43.51	648	43	0	4.84
22/10/2014	10:43:23	-12.022201	135.568527	77.04	2880	349	0	10.81
22/10/2014	10:44:28	-12.02225	135.568176	12.49	5004	277	0	38.56
22/10/2014	10:45:44	-12.022192	135.568542	51.95	1404	81	0	40.32
22/10/2014	10:46:52	-12.022179	135.568497	64.3	396	58	0	5.1
22/10/2014	10:47:56	-12.022159	135.568512	67.06	900	75	0	2.76
22/10/2014	10:49:09	-12.022201	135.568237	-7.47	2052	69	0	30.27
22/10/2014	10:50:21	-12.022182	135.568405	50.49	1008	236	0	18.39
22/10/2014	10:51:29	-12.022113	135.568619	58.41	0	67	0	24.51
22/10/2014	10:52:37	-12.02223	135.568298	34.79	0	47	0	37.26
22/10/2014	10:53:43	-12.022083	135.568542	42.98	2232	252	0	31.17
22/10/2014	10:54:47	-12.022144	135.568344	25.53	7704	275	0	22.58
22/10/2014	10:55:58	-12.022163	135.568512	57.48	1584	201	0	18.39
22/10/2014	10:57:04	-12.022233	135.56839	62.37	6408	72	0	15.38
22/10/2014	10:58:09	-12.022239	135.569061	113.17	2448	0	0	72.98
22/10/2014	10:59:19	-12.022143	135.568649	60.68	2988	235	0	46.06
22/10/2014	11:00:38	-12.02223	135.568726	107.92	108	49	0	12.8
22/10/2014	11:01:45	-12.022226	135.568176	22.14	1620	254	0	59.82
22/10/2014	11:02:50	-12.022166	135.568283	34.65	1368	98	0	13.41
22/10/2014	11:04:09	-12.022132	135.568527	69.98	2340	62	0	26.8
22/10/2014	11:05:36	-12.022297	135.567917	20.97	4428	82	0	68.83
22/10/2014	11:07:04	-12.022231	135.568924	105.78	2988	89	0	109.76
22/10/2014	11:08:35	-12.02216	135.568481	65.04	1476	121	0	48.82
22/10/2014	11:09:59	-12.022145	135.568451	69.75	3996	78	0	3.66
22/10/2014	11:11:05	-12.022207	135.56839	41.6	2412	254	0	9.57
22/10/2014	11:12:10	-12.022138	135.568344	39.75	1548	16	0	9.16
22/10/2014	11:13:14	-12.022115	135.568497	71.22	4608	281	0	16.84
22/10/2014	11:16:51	-12.022115	135.568497	71.22	4608	281	0	0
22/10/2014	11:18:17	-12.022163	135.568359	58.3	2448	254	0	15.93
22/10/2014	11:19:28	-12.022035	135.568848	112.59	1728	175	0	55.05
22/10/2014	12:13:41	-12.022035	135.568848	112.59	1728	175	0	0
22/10/2014	12:16:06	-12.022135	135.568466	-60.89	684	272	0	43.01
22/10/2014	12:17:16	-12.022202	135.567673	597.65	144	270	0	86.56
22/10/2014	12:18:26	-12.02218	135.567764	486.32	972	305	0	10.19
22/10/2014	12:19:39	-12.022123	135.56839	-30.65	684	85	0	68.38
22/10/2014	12:21:23	-12.022059	135.568253	-63.08	828	156	0	16.51
22/10/2014	12:22:48	-12.021988	135.567886	-29.84	324	282	0	40.69
22/10/2014	12:24:33	-12.021959	135.568237	-94.37	2340	235	0	38.31
22/10/2014	12:26:31	-12.022046	135.568237	-45.35	1476	278	0	9.67
22/10/2014	12:28:26	-12.022057	135.568176	-45.83	648	280	0	6.75
22/10/2014	12:30:04	-12.02207	135.56839	-30.77	756	147	0	23.32
22/10/2014	12:31:36	-12.022244	135.568237	188.44	1656	104	0	25.52
22/10/2014	12:33:01	-12.022009	135.56839	-45.65	396	20	0	30.98
22/10/2014	12:34:29	-12.02214	135.568344	-13.73	1800	39	0	15.4
22/10/2014	12:35:57	-12.022064	135.56842	-51.04	180	0	0	11.82
22/10/2014	12:37:24	-12.022017	135.568573	-59.61	1908	27	0	17.44
22/10/2014	12:38:50	-12.022083	135.56842	146.06	576	8	0	18.19
22/10/2014	12:40:20	-12.022604	135.567993	417.57	180	124	0	74.25
22/10/2014	12:41:35	-12.023095	135.567764	723.8	1296	0	0	60.01
22/10/2014	12:42:55	-12.022198	135.568054	120.86	1656	226	0	104.61
22/10/2014	12:44:09	-12.022122	135.568176	71.89	504	54	0	15.73
22/10/2014	12:45:45	-12.022411	135.568359	136.61	1692	341	0	37.8
22/10/2014	12:47:38	-12.022215	135.568344	50.78	0	193	0	21.86
22/10/2014	12:49:25	-12.022175	135.568359	48	0	157	0	4.74
22/10/2014	12:50:31	-12.02217	135.568405	44.79	0	233	0	5.03
22/10/2014	12:51:36	-12.022023	135.568329	29.93	0	94	0	18.32
22/10/2014	12:52:44	-12.022069	135.568405	44.68	648	112	0	9.72
22/10/2014	12:53:51	-12.022267	135.568314	31.64	396	287	0	24.14
22/10/2014	12:54:56	-12.022127	135.568542	57.92	2988	275	0	29.28
22/10/2014	12:56:01	-12.02213	135.56842	55.61	792	199	0	13.27
22/10/2014	12:57:04	-12.022202	135.568497	59.83	1404	231	0	11.59
22/10/2014	12:58:07	-12.022396	135.568542	79.79	2340	129	0	22.12
22/10/2014	12:59:12	-12.02225	135.568512	71.88	1728	355	0	16.56
22/10/2014	13:00:16	-12.022243	135.568375	41.21	1332	203	0	14.92
22/10/2014	13:01:21	-12.022199	135.568451	50.07	252	85	0	9.6
22/10/2014	13:02:28	-12.022164	135.568375	42.28	1548	252	0	9.14
22/10/2014	13:03:35	-12.022086	135.568405	36.24	0	263	0	9.27
22/10/2014	13:04:39	-12.022242	135.56842	59.01	0	358	0	17.42
22/10/2014	13:05:50	-12.022291	135.56842	29.89	1548	167	0	5.45
22/10/2014	13:07:00	-12.022194	135.568405	39.49	1296	114	0	10.91
22/10/2014	13:08:05	-12.022387	135.568512	53.22	900	208	0	24.41
22/10/2014	13:09:08	-12.022358	135.568619	35.9	3708	197	0	12.08
22/10/2014	13:10:20	-12.022214	135.568451	52.14	828	264	0	24.29
22/10/2014	13:11:35	-12.022328	135.568375	11.25	7236	187	0	15.13
22/10/2014	13:17:37	-12.022328	135.568375	11.25	7236	187	0	0
22/10/2014	13:18:45	-12.022212	135.568481	56.63	0	264	0	17.3
22/10/2014	13:19:49	-12.022233	135.568436	37.15	0	0	0	5.42
22/10/2014	13:20:53	-12.022211	135.568405	54.59	0	0	0	4.17
22/10/2014	13:21:59	-12.022299	135.568558	56.95	0	213	0	19.3
22/10/2014	13:23:05	-12.022251	135.568466	49.79	0	297	0	11.34
22/10/2014	13:24:17	-12.022357	135.568375	39.57	1728	163	0	15.39
22/10/2014	13:25:21	-12.022255	135.568405	47.16	504	222	0	11.8
22/10/2014	13:26:36	-12.022225	135.56839	56.86	504	345	0	3.71
22/10/2014	13:28:16	-12.022077	135.56842	75.2	1332	65	0	16.78
22/10/2014	13:29:31	-12.022202	135.568481	76.39	0	322	0	15.4
22/10/2014	13:30:36	-12.022182	135.568359	42.15	0	145	0	13.45
22/10/2014	13:31:48	-12.02215	135.56839	61.04	576	70	0	4.9
22/10/2014	13:32:52	-12.022141	135.568451	59.21	1224	64	0	6.71
22/10/2014	13:33:56	-12.022249	135.568466	56.43	0	0	0	12.12
22/10/2014	13:35:00	-12.022274	135.568527	56.83	0	0	0	7.19
22/10/2014	13:36:04	-12.022237	135.568405	49.33	0	0	0	13.89
22/10/2014	13:37:09	-12.02217	135.568359	58.62	0	147	0	8.97
22/10/2014	13:38:13	-12.0223	135.568344	47.25	0	350	0	14.55
22/10/2014	13:39:18	-12.022243	135.568344	48.78	900	28	0	6.34
22/10/2014	13:40:24	-12.02214	135.568359	52.96	0	224	0	11.57
22/10/2014	13:41:30	-12.022182	135.568436	51.65	2376	79	0	9.59
22/10/2014	13:42:34	-12.022186	135.568359	46.64	0	196	0	8.39
22/10/2014	13:43:37	-12.022176	135.568405	48.22	1044	0	0	5.12
22/10/2014	13:44:42	-12.022251	135.568222	25.95	0	241	0	21.58
22/10/2014	13:45:47	-12.022268	135.568375	40.49	720	280	0	16.75
22/10/2014	13:46:51	-12.022321	135.56839	46.97	2412	265	0	6.11
22/10/2014	13:48:05	-12.021977	135.568344	85.92	828	203	0	38.58
22/10/2014	13:49:10	-12.022286	135.56842	57.96	1584	327	0	35.34
22/10/2014	13:50:15	-12.022218	135.568436	66.37	2340	182	0	7.76
22/10/2014	13:51:20	-12.022177	135.568344	48.54	1512	269	0	11
22/10/2014	13:52:28	-12.021906	135.568451	112.47	0	8	0	32.3
22/10/2014	13:53:32	-12.021976	135.568405	92.94	432	172	0	9.25
22/10/2014	13:54:36	-12.022136	135.56842	73.02	1656	186	0	17.87
22/10/2014	13:55:41	-12.022213	135.568207	51.1	828	219	0	24.7
22/10/2014	13:56:45	-12.022079	135.568436	83.01	360	216	0	29.02
22/10/2014	13:57:49	-12.02216	135.568375	59.01	1548	206	0	11.19
22/10/2014	13:58:53	-12.02204	135.568451	95.95	2340	32	0	15.7
22/10/2014	13:59:57	-12.02224	135.56839	57.95	468	316	0	23.21
22/10/2014	14:01:02	-12.02212	135.568329	61.75	2088	120	0	14.9
22/10/2014	14:02:06	-12.022196	135.568359	63.85	1908	212	0	9.06
22/10/2014	14:03:11	-12.0222	135.568481	68.91	972	260	0	13.28
22/10/2014	14:04:16	-12.022332	135.568588	57.55	1224	161	0	18.73
22/10/2014	14:05:35	-12.022169	135.568451	53.72	72	195	0	23.46
22/10/2014	14:06:39	-12.022143	135.568405	60.88	0	0	0	5.78
22/10/2014	14:07:44	-12.022206	135.568375	55.04	684	294	0	7.73
22/10/2014	14:08:47	-12.02216	135.568314	45.9	0	0	0	8.38
22/10/2014	14:09:51	-12.022159	135.568466	53.08	540	341	0	16.53
22/10/2014	14:10:55	-12.022141	135.568466	60.9	1116	68	0	2
22/10/2014	14:11:59	-12.022081	135.56842	63.71	1188	250	0	8.34
22/10/2014	14:13:03	-12.022244	135.568451	51.97	1080	345	0	18.44
22/10/2014	14:14:07	-12.022018	135.56839	61.49	0	0	0	25.99
22/10/2014	14:15:18	-12.022152	135.568573	62.3	252	0	0	24.86
22/10/2014	14:16:23	-12.022162	135.56839	47.96	1404	129	0	19.93
22/10/2014	14:17:26	-12.022148	135.568405	60.76	540	0	0	2.25
22/10/2014	14:18:29	-12.022183	135.568466	50.33	432	260	0	7.69
22/10/2014	14:19:33	-12.022053	135.568359	57.49	3384	8	0	18.56
22/10/2014	14:20:37	-12.022187	135.568436	50.17	1368	293	0	17.09
22/10/2014	14:21:41	-12.021839	135.568405	92.27	2268	74	0	38.84
22/10/2014	14:22:46	-12.022139	135.56839	26.73	0	163	0	33.4
22/10/2014	14:23:52	-12.022139	135.568481	66.47	0	0	0	9.9
22/10/2014	14:24:56	-12.022178	135.568405	47.5	0	290	0	9.33
22/10/2014	14:26:00	-12.02218	135.568405	36.78	504	129	0	0.22
22/10/2014	14:27:04	-12.022157	135.568436	49.12	0	303	0	4.23
22/10/2014	14:28:08	-12.022011	135.568314	66.79	612	97	0	20.97
22/10/2014	14:29:13	-12.022143	135.568634	65.71	2664	224	0	37.77
22/10/2014	14:30:17	-12.022081	135.568359	64.13	3600	130	0	30.69
22/10/2014	14:31:22	-12.022006	135.568268	93.03	0	252	0	12.94
22/10/2014	14:32:29	-12.022032	135.568207	35.61	828	35	0	7.24
22/10/2014	14:33:33	-12.02202	135.568329	108.92	2556	199	0	13.34
22/10/2014	14:34:38	-12.022355	135.568298	40.34	2556	121	0	37.4
22/10/2014	14:35:47	-12.022059	135.568451	62.04	612	310	0	36.88
22/10/2014	14:37:07	-12.022203	135.568344	42.04	1656	182	0	19.79
22/10/2014	14:38:43	-12.021996	135.568359	77.31	3600	184	0	23.08
22/10/2014	14:39:55	-12.022145	135.568298	56.26	468	276	0	17.85
22/10/2014	14:40:59	-12.02235	135.568558	36.84	3024	79	0	36.32
22/10/2014	14:42:09	-12.022229	135.568451	65.26	648	220	0	17.79
22/10/2014	14:43:12	-12.022346	135.568436	39.51	1008	0	0	13.11
22/10/2014	14:44:20	-12.022217	135.568466	68.97	360	49	0	14.71
22/10/2014	14:45:28	-12.022323	135.568542	17.48	0	127	0	14.4
22/10/2014	14:46:32	-12.022247	135.568558	48.63	0	220	0	8.63
22/10/2014	14:47:37	-12.022335	135.568359	43.17	900	144	0	23.75
22/10/2014	14:48:42	-12.02212	135.568542	74.92	5364	268	0	31.11
22/10/2014	14:49:48	-12.022239	135.568436	51.4	1152	0	0	17.55
22/10/2014	14:50:53	-12.022112	135.568466	47.53	0	0	0	14.49
22/10/2014	14:51:59	-12.022175	135.568527	53.46	0	0	0	9.65
22/10/2014	14:53:05	-12.022178	135.568481	67.27	0	263	0	5.01
22/10/2014	14:54:10	-12.022183	135.568527	49.38	0	0	0	5.03
22/10/2014	14:55:14	-12.022237	135.568665	72	252	0	0	16.16
22/10/2014	14:56:21	-12.02215	135.56839	43.36	1656	296	0	31.43
22/10/2014	14:57:25	-12.02215	135.568466	57.8	288	0	0	8.27
22/10/2014	14:58:32	-12.022194	135.568573	72.75	432	0	0	12.62
22/10/2014	14:59:37	-12.02215	135.568436	61.26	0	0	0	15.68
22/10/2014	15:00:44	-12.022202	135.568634	62.52	252	104	0	22.3
22/10/2014	15:01:49	-12.022204	135.568573	72.54	1260	0	0	6.64
22/10/2014	15:02:54	-12.022202	135.568665	73.07	0	41	0	10.01
22/10/2014	15:03:59	-12.022159	135.568527	58.81	324	280	0	15.75
22/10/2014	15:05:04	-12.022177	135.568466	88.44	324	291	0	6.93
22/10/2014	15:06:11	-12.02219	135.568634	81.46	0	281	0	18.33
22/10/2014	15:07:15	-12.022139	135.568375	61.33	648	78	0	28.73
22/10/2014	15:08:21	-12.022181	135.568542	60.04	504	73	0	18.75
22/10/2014	15:09:27	-12.02215	135.568359	72.92	0	0	0	20.2
22/10/2014	15:10:31	-12.022164	135.568466	66.98	0	0	0	11.74
22/10/2014	15:11:35	-12.022125	135.568436	67.31	0	0	0	5.43
22/10/2014	15:12:40	-12.022185	135.56842	64.49	0	0	0	6.89
22/10/2014	15:13:43	-12.022156	135.56842	60.15	576	358	0	3.22
22/10/2014	15:14:48	-12.022174	135.568481	74.78	0	289	0	6.93
22/10/2014	15:15:52	-12.022166	135.568527	65.5	0	0	0	5.08
22/10/2014	15:16:57	-12.022156	135.568527	74.7	0	272	0	1.11
22/10/2014	15:18:01	-12.022167	135.568466	59.71	0	0	0	6.75
22/10/2014	15:19:04	-12.022138	135.568359	59.31	0	0	0	12.08
22/10/2014	15:20:14	-12.022166	135.568253	41.32	12816	263	0	11.94
22/10/2014	15:21:19	-12.022222	135.56842	23.3	216	279	0	19.2
22/10/2014	15:22:23	-12.022113	135.568481	72.57	0	70	0	13.82
22/10/2014	15:23:27	-12.022121	135.568542	91.9	504	264	0	6.69
22/10/2014	15:24:31	-12.02213	135.568542	63.7	2160	21	0	1
22/10/2014	15:25:35	-12.02215	135.568466	58.25	180	0	0	8.56
22/10/2014	15:26:40	-12.022188	135.568451	49.11	0	0	0	4.53
22/10/2014	15:27:44	-12.022108	135.568604	94.33	2016	250	0	18.87
22/10/2014	15:28:48	-12.022145	135.568375	50.75	648	357	0	25.24
22/10/2014	15:30:22	-12.022083	135.568481	86.03	1296	180	0	13.43
22/10/2014	15:31:54	-12.022237	135.568604	143.78	1584	346	0	21.73
22/10/2014	15:33:34	-12.022194	135.568436	35.58	2952	266	0	18.89
22/10/2014	15:35:03	-12.022149	135.568588	69.05	0	214	0	17.27
22/10/2014	15:36:07	-12.022129	135.568283	35.56	6912	288	0	33.25
22/10/2014	15:37:10	-12.0221	135.568451	38.95	4212	252	0	18.55
22/10/2014	15:38:13	-12.022189	135.568344	31.61	1692	287	0	15.28
22/10/2014	15:39:16	-12.022198	135.568726	75.38	3168	232	0	41.56
22/10/2014	15:40:20	-12.022089	135.568375	26.64	5004	231	0	40.05
22/10/2014	15:41:24	-12.022223	135.568359	36.58	3420	261	0	15
22/10/2014	15:42:28	-12.022174	135.568527	51.1	972	324	0	19.07
22/10/2014	15:43:32	-12.022105	135.568573	70.42	720	252	0	9.16
22/10/2014	15:44:37	-12.022192	135.568558	77.96	1368	277	0	9.81
22/10/2014	15:45:42	-12.022246	135.56839	40.15	1620	315	0	19.23
22/10/2014	15:46:47	-12.022161	135.568405	39.93	0	49	0	9.59
22/10/2014	15:47:52	-12.022181	135.568512	68.39	1296	263	0	11.85
22/10/2014	15:48:55	-12.022117	135.568359	42.21	1188	353	0	18.1
22/10/2014	15:49:59	-12.022162	135.568451	46.63	0	0	0	11.19
22/10/2014	15:51:03	-12.022214	135.568222	62.4	4140	247	0	25.57
22/10/2014	15:52:08	-12.022184	135.568405	48.85	0	293	0	20.18
22/10/2014	15:53:12	-12.0222	135.568344	23.06	2016	358	0	6.87
22/10/2014	15:54:16	-12.021944	135.568314	24.55	2304	152	0	28.65
22/10/2014	15:55:29	-12.022209	135.568344	40.8	2016	282	0	29.65
22/10/2014	15:56:34	-12.022292	135.568451	50.27	0	160	0	14.85
22/10/2014	15:57:38	-12.02214	135.568573	58.87	540	73	0	21.49
22/10/2014	15:58:42	-12.022229	135.568283	9.04	468	13	0	33.06
22/10/2014	15:59:47	-12.022184	135.568466	39.95	360	268	0	20.52
22/10/2014	16:00:51	-12.022213	135.568359	29.11	540	219	0	12.08
22/10/2014	16:01:56	-12.022158	135.568405	61.88	1512	103	0	7.9
22/10/2014	16:03:00	-12.022414	135.568481	59.7	756	4	0	29.64
22/10/2014	16:04:04	-12.022572	135.56842	38.46	792	66	0	18.78
22/10/2014	16:05:12	-12.022296	135.56842	52.39	0	121	0	30.69
22/10/2014	16:06:17	-12.022044	135.568634	78.56	1224	224	0	36.43
22/10/2014	16:07:21	-12.022276	135.568542	26.55	0	195	0	27.67
22/10/2014	16:08:25	-12.021935	135.568283	92.07	936	192	0	47.24
22/10/2014	16:09:29	-12.022069	135.568344	71.47	1332	4	0	16.31
22/10/2014	16:10:38	-12.02217	135.568405	45.72	0	116	0	13.04
22/10/2014	16:11:48	-12.022218	135.568375	42.9	108	0	0	6.26
22/10/2014	16:12:55	-12.022258	135.56842	31.1	0	346	0	6.61
22/10/2014	16:14:05	-12.022358	135.568268	37.76	468	289	0	19.92
22/10/2014	16:15:09	-12.022135	135.568375	63.27	2628	37	0	27.39
22/10/2014	16:16:13	-12.022483	135.5681	-40.52	0	217	0	48.91
22/10/2014	16:17:18	-12.02185	135.568649	111.37	10404	193	0	92.3
22/10/2014	16:18:22	-12.021962	135.568069	63.43	1656	198	0	64.3
22/10/2014	16:19:51	-12.02218	135.568405	39.64	2124	219	0	43.85
22/10/2014	16:20:56	-12.022208	135.568176	23.6	2052	223	0	25.1
22/10/2014	16:22:00	-12.0221	135.568237	40.47	108	312	0	13.72
22/10/2014	16:23:04	-12.022039	135.568344	46.36	3420	221	0	13.47
22/10/2014	16:24:11	-12.021785	135.568771	153.03	1440	153	0	54.35
22/10/2014	16:25:17	-12.022457	135.568359	13.36	5292	127	0	87.13
22/10/2014	16:26:21	-12.022275	135.568451	43.84	720	77	0	22.58
22/10/2014	16:27:26	-12.022176	135.568451	59.49	720	64	0	11.01
22/10/2014	16:28:36	-12.022161	135.568497	48.01	720	330	0	5.27
22/10/2014	16:29:42	-12.022174	135.568375	32.06	0	116	0	13.35
22/10/2014	16:30:51	-12.022023	135.568558	93.12	0	35	0	26.04
22/10/2014	16:31:58	-12.022084	135.568512	71.75	0	298	0	8.43
22/10/2014	16:33:04	-12.022303	135.568436	12.75	0	341	0	25.72
22/10/2014	16:34:08	-12.022121	135.568497	54.72	1512	231	0	21.3
22/10/2014	16:35:15	-12.021966	135.568512	104.55	0	299	0	17.31
22/10/2014	16:36:42	-12.022119	135.568481	64.03	756	76	0	17.34
22/10/2014	16:37:47	-12.022066	135.568512	70.39	504	87	0	6.79
22/10/2014	16:38:52	-12.022114	135.568481	47.14	252	341	0	6.31
22/10/2014	16:40:00	-12.021984	135.568604	84.58	0	324	0	19.7
22/10/2014	16:41:30	-12.021936	135.568573	90.8	180	254	0	6.31
22/10/2014	16:42:55	-12.022257	135.56842	26.11	1332	71	0	39.38
22/10/2014	16:44:06	-12.021928	135.568481	104.05	2052	237	0	37.18
22/10/2014	16:45:10	-12.022079	135.568527	77.45	7740	190	0	17.52
22/10/2014	16:46:33	-12.022035	135.568527	58.95	2664	205	0	4.89
22/10/2014	16:47:40	-12.022138	135.56842	40.76	0	202	0	16.33
22/10/2014	16:48:44	-12.02214	135.568527	40.49	360	194	0	11.64
22/10/2014	16:49:50	-12.022165	135.568451	56.81	2232	207	0	8.72
22/10/2014	16:50:55	-12.022126	135.568497	80.38	756	225	0	6.62
22/10/2014	16:51:59	-12.022118	135.568588	103.92	972	235	0	9.94
22/10/2014	16:53:03	-12.02212	135.568588	106.61	0	72	0	0.22
22/10/2014	16:54:08	-12.022161	135.568573	76.96	1440	236	0	4.84
22/10/2014	16:55:16	-12.022087	135.568634	102.44	720	290	0	10.57
22/10/2014	16:56:24	-12.022151	135.568542	91.02	1152	202	0	12.28
22/10/2014	16:57:28	-12.022171	135.568466	80.74	0	282	0	8.56
22/10/2014	16:58:32	-12.022187	135.568405	56.17	1224	137	0	6.87
22/10/2014	16:59:35	-12.022155	135.568466	82	900	253	0	7.53
22/10/2014	17:00:39	-12.022164	135.568542	87.44	468	180	0	8.33
22/10/2014	17:01:43	-12.022264	135.568344	5.1	0	294	0	24.24
22/10/2014	17:02:49	-12.022167	135.568542	65.53	1152	226	0	24.08
22/10/2014	17:03:54	-12.022187	135.568451	31.01	540	108	0	10.14
22/10/2014	17:04:57	-12.022197	135.568497	56.39	1116	146	0	5.12
22/10/2014	17:06:05	-12.022214	135.568542	58.84	1116	74	0	5.25
22/10/2014	17:07:09	-12.022136	135.568512	90.65	0	41	0	9.27
22/10/2014	17:08:17	-12.022108	135.568527	55.28	108	121	0	3.51
22/10/2014	17:09:23	-12.02212	135.568481	56.27	576	0	0	5.18
22/10/2014	17:10:27	-12.02212	135.568573	87.11	360	59	0	10.01
22/10/2014	17:11:31	-12.022112	135.568451	32.34	0	0	0	13.3
22/10/2014	17:12:35	-12.022064	135.568573	78.53	540	221	0	14.3
22/10/2014	17:13:38	-12.02216	135.568497	28.79	0	0	0	13.5
22/10/2014	17:14:43	-12.022204	135.56839	31.84	1188	209	0	12.62
22/10/2014	17:15:48	-12.022053	135.568497	68.44	1188	267	0	20.43
22/10/2014	17:16:50	-12.022159	135.56839	57.26	792	107	0	16.56
22/10/2014	17:17:54	-12.022156	135.568512	37.15	1260	284	0	13.27
22/10/2014	17:18:57	-12.022192	135.568436	35.43	1080	0	0	9.18
22/10/2014	17:20:01	-12.022125	135.568466	41.02	0	0	0	8.13
22/10/2014	17:21:05	-12.022055	135.568497	61.63	684	59	0	8.48
22/10/2014	17:22:09	-12.022091	135.568436	45.5	72	131	0	7.75
22/10/2014	17:23:14	-12.022135	135.568619	44.54	0	289	0	20.49
22/10/2014	17:24:16	-12.02217	135.568497	44.16	360	226	0	13.83
22/10/2014	17:25:19	-12.022164	135.56842	46.68	0	85	0	8.4
22/10/2014	17:26:22	-12.022133	135.568481	32.32	216	267	0	7.48
22/10/2014	17:27:26	-12.022176	135.568451	56.06	360	122	0	5.79
22/10/2014	17:28:29	-12.022099	135.568451	59.45	0	245	0	8.56
22/10/2014	17:29:32	-12.022036	135.568481	52.73	0	44	0	7.73
22/10/2014	17:30:35	-12.022139	135.568451	34.86	0	35	0	11.91
22/10/2014	17:31:39	-12.022134	135.568436	50.49	180	233	0	1.72
22/10/2014	17:32:41	-12.022156	135.56839	32.09	288	77	0	5.57
22/10/2014	17:33:45	-12.022045	135.568527	69.67	1332	135	0	19.35
22/10/2014	17:34:48	-12.02204	135.568512	45.97	0	0	0	1.72
22/10/2014	17:35:51	-12.022161	135.56842	41.6	0	0	0	16.77
22/10/2014	17:36:54	-12.021976	135.568542	52.26	0	223	0	24.48
22/10/2014	17:37:57	-12.022162	135.56842	45.52	0	0	0	24.57
22/10/2014	17:39:00	-12.022152	135.568405	53.66	0	69	0	1.97
22/10/2014	17:40:04	-12.022142	135.568451	30.76	1368	194	0	5.12
22/10/2014	17:41:07	-12.022098	135.56842	52.51	0	0	0	5.94
22/10/2014	17:42:10	-12.022136	135.568466	44.44	1980	189	0	6.55
22/10/2014	17:43:12	-12.022086	135.568436	36.75	2124	168	0	6.45
22/10/2014	17:44:15	-12.022161	135.568481	48.51	0	17	0	9.67
22/10/2014	17:45:18	-12.022139	135.568405	36.73	0	181	0	8.62
22/10/2014	17:46:22	-12.022273	135.568237	35.14	1944	81	0	23.58
22/10/2014	17:47:26	-12.021954	135.568436	42.83	2628	217	0	41.55
22/10/2014	17:48:28	-12.022142	135.568451	52.25	324	65	0	20.97
22/10/2014	17:49:31	-12.02215	135.568359	49.68	756	63	0	10.05
22/10/2014	17:50:35	-12.022317	135.568314	56.95	576	191	0	19.2
22/10/2014	17:51:39	-12.022169	135.568451	39.51	1260	121	0	22.2
22/10/2014	17:52:42	-12.022304	135.568497	49.97	0	301	0	15.82
22/10/2014	17:53:45	-12.022143	135.568298	52.68	0	145	0	28.09
22/10/2014	17:54:49	-12.022161	135.568375	81.41	3672	142	0	8.61
22/10/2014	17:55:53	-12.022218	135.568192	46.19	900	270	0	20.89
22/10/2014	17:56:56	-12.022198	135.568298	48.56	5184	59	0	11.74
22/10/2014	17:57:59	-12.022064	135.568359	47.63	1332	197	0	16.31
22/10/2014	17:59:03	-12.022319	135.568665	26.51	3204	102	0	43.72
22/10/2014	18:00:08	-12.022206	135.56842	55.94	2448	337	0	29.46
22/10/2014	18:01:15	-12.022218	135.568207	4.49	13464	273	0	23.2
22/10/2014	18:02:19	-12.022114	135.568344	55.58	504	251	0	18.86
22/10/2014	18:03:23	-12.022261	135.56813	25.31	5832	214	0	28.44
22/10/2014	18:04:27	-12.022203	135.568481	52.26	2448	173	0	38.71
22/10/2014	18:05:31	-12.022321	135.568329	47.75	0	134	0	21.11
22/10/2014	18:06:35	-12.022112	135.56839	51.4	576	230	0	24.17
22/10/2014	18:07:40	-12.022165	135.568405	24.95	0	23	0	6.11
22/10/2014	18:08:44	-12.022179	135.568192	29.21	3312	191	0	23.22
22/10/2014	18:09:47	-12.022389	135.568283	23.98	3672	124	0	25.36
22/10/2014	18:10:51	-12.022181	135.568146	30.31	0	338	0	27.51
22/10/2014	18:11:54	-12.022249	135.568222	28.39	2448	288	0	11.2
22/10/2014	18:12:57	-12.022038	135.568405	42.55	324	37	0	30.77
22/10/2014	18:14:00	-12.022301	135.568588	52.85	684	104	0	35.37
22/10/2014	18:15:15	-12.02233	135.568802	11.65	468	93	0	23.5
22/10/2014	18:16:20	-12.022253	135.568268	41.39	108	150	0	58.7
22/10/2014	18:17:24	-12.022388	135.568054	88.07	0	72	0	27.69
22/10/2014	18:18:32	-12.022238	135.568619	62.85	4860	45	0	63.67
22/10/2014	18:19:35	-12.022258	135.568268	37.42	972	250	0	38.24
22/10/2014	18:20:39	-12.022165	135.568481	38.01	720	75	0	25.37
22/10/2014	18:21:43	-12.022251	135.568054	14.84	0	251	0	47.41
22/10/2014	18:22:46	-12.022368	135.568283	61.12	1404	85	0	28.1
22/10/2014	18:23:50	-12.022274	135.568314	27.85	756	42	0	10.98
22/10/2014	18:24:54	-12.022011	135.568314	47.63	124128	61	0	29.24
22/10/2014	18:25:58	-12.022254	135.567642	23.91	720	257	0	77.92
22/10/2014	18:27:01	-12.02217	135.568069	38.12	7920	248	0	47.37
22/10/2014	18:28:04	-12.023191	135.56778	34.7	11520	229	0	117.8
22/10/2014	18:29:07	-12.023114	135.567703	46.34	5472	288	0	11.98	1
22/10/2014	18:30:10	-12.023025	135.56752	62.13	9792	248	0	22.23	1
22/10/2014	18:31:14	-12.023271	135.56633	49	8784	231	0	132.28
22/10/2014	18:32:17	-12.023137	135.566666	52.42	0	56	0	39.46
22/10/2014	18:33:20	-12.023475	135.566589	11.46	8496	246	0	38.51
22/10/2014	18:34:24	-12.023201	135.566818	44.07	0	135	0	39.35
22/10/2014	18:35:27	-12.02319	135.567825	37.68	3780	73	0	109.52	1
22/10/2014	18:36:30	-12.022849	135.568466	37.19	5544	3	0	79.36	1
22/10/2014	18:37:33	-12.022264	135.568298	35.19	9540	279	0	67.57	1
22/10/2014	18:38:36	-12.022545	135.567413	39.24	7776	251	0	101.19	1
22/10/2014	18:39:39	-12.023167	135.56665	44.85	2160	186	0	108.02	1
22/10/2014	18:40:42	-12.023364	135.566299	40.1	5328	193	0	44.01	1
22/10/2014	18:41:45	-12.023336	135.566559	45.15	3420	96	0	28.45	1
22/10/2014	18:42:48	-12.023965	135.566284	57.69	0	238	0	76.07
22/10/2014	18:43:52	-12.023613	135.568237	97.73	4140	69	0	215.98
22/10/2014	18:44:56	-12.024528	135.566467	24.03	468	254	0	217.73	1
22/10/2014	18:45:59	-12.024619	135.566177	45.45	1368	73	0	33.12	1
22/10/2014	18:47:01	-12.024661	135.566025	54.16	0	329	0	17.18
22/10/2014	18:48:05	-12.024755	135.565979	40.93	0	74	0	11.59
22/10/2014	18:49:11	-12.025404	135.564972	73.39	8316	101	0	131.16
22/10/2014	18:50:13	-12.025521	135.565369	48.85	684	47	0	45.09	1
22/10/2014	18:51:17	-12.026159	135.564789	49.73	7992	211	0	94.93	1
22/10/2014	18:52:20	-12.026594	135.565277	50.05	6228	249	0	71.81	1
22/10/2014	18:53:23	-12.027124	135.565201	17.43	6696	252	0	59.51	1
22/10/2014	18:54:26	-12.027136	135.565308	53.32	3312	177	0	11.71	1
22/10/2014	18:55:28	-12.027193	135.56543	39.64	0	23	0	14.7
22/10/2014	18:56:31	-12.026187	135.565536	38.22	9360	35	0	112.45	1
22/10/2014	18:57:36	-12.025405	135.565887	54.74	0	310	0	94.96	1
22/10/2014	18:58:40	-12.024926	135.566422	54.38	9180	36	0	78.88	1
22/10/2014	18:59:43	-12.02431	135.566345	30.72	6480	117	0	69.01	1
22/10/2014	19:00:46	-12.023597	135.567169	55.78	9792	358	0	119.65	1
22/10/2014	19:01:53	-12.023473	135.567108	55.38	0	216	0	15.3	1
22/10/2014	19:02:57	-12.023439	135.5672	36.18	3924	242	0	10.7
22/10/2014	19:04:00	-12.023145	135.56839	69.54	0	75	0	133.48
22/10/2014	19:05:03	-12.023293	135.568451	55.82	4968	199	0	17.74
22/10/2014	19:06:06	-12.022554	135.567703	-29.44	396	255	0	115.63	1
22/10/2014	19:07:10	-12.022182	135.568283	43.27	1044	248	0	75.43	1
22/10/2014	19:08:16	-12.022031	135.568268	57.14	612	158	0	16.87	1
22/10/2014	19:09:18	-12.02182	135.568558	84.46	5184	206	0	39.31
22/10/2014	19:10:21	-12.022052	135.568329	43.74	3600	244	0	35.86
22/10/2014	19:11:29	-12.021894	135.56813	57.66	1764	259	0	27.88
22/10/2014	19:12:34	-12.021957	135.568115	51.21	0	0	0	7.19
22/10/2014	19:13:41	-12.021994	135.5681	51.54	0	198	0	4.43
22/10/2014	19:14:52	-12.021633	135.568298	88.56	3564	228	0	45.55
22/10/2014	19:15:58	-12.02182	135.568176	66.55	0	248	0	24.67
22/10/2014	19:17:07	-12.021822	135.568359	60.86	0	219	0	19.9
22/10/2014	19:18:14	-12.021786	135.568222	72.79	0	329	0	15.43
22/10/2014	19:19:23	-12.021912	135.568085	51.06	1152	195	0	20.45
22/10/2014	19:20:26	-12.021529	135.568665	93.54	10944	239	0	76.11
22/10/2014	19:21:30	-12.022148	135.568024	16.08	3600	239	0	97.97
22/10/2014	19:22:34	-12.022111	135.567795	-5.7	3672	78	0	25.24
22/10/2014	19:23:37	-12.022346	135.568344	-20.23	1548	120	0	65.17
22/10/2014	19:25:17	-12.022239	135.568069	12.74	3528	234	0	32.19
22/10/2014	19:26:23	-12.022079	135.568222	57.67	5940	224	0	24.36
22/10/2014	19:27:26	-12.02214	135.567993	13.16	900	119	0	25.81
22/10/2014	19:28:30	-12.022092	135.568008	37.6	0	0	0	5.58
22/10/2014	19:29:38	-12.022059	135.5681	34.69	360	69	0	10.66
22/10/2014	19:31:04	-12.022047	135.568161	56.04	432	45	0	6.77
22/10/2014	19:32:09	-12.022105	135.5681	47.21	0	213	0	9.25
22/10/2014	19:33:11	-12.022026	135.568146	45.42	0	0	0	10.11
22/10/2014	19:34:13	-12.022206	135.568176	44.38	540	64	0	20.28
22/10/2014	19:35:17	-12.022099	135.568039	57.28	3312	177	0	19.07
22/10/2014	19:36:19	-12.022102	135.568146	34.98	0	0	0	11.64
22/10/2014	19:37:21	-12.022051	135.568146	38.1	0	47	0	5.67
22/10/2014	19:38:25	-12.022111	135.568115	58.75	396	340	0	7.48
22/10/2014	19:39:27	-12.022009	135.568115	43.72	0	333	0	11.34
22/10/2014	19:40:30	-12.022115	135.56813	39.96	180	170	0	11.9
22/10/2014	19:41:32	-12.022047	135.568146	32.8	0	0	0	7.76
22/10/2014	19:42:35	-12.02211	135.568161	48.96	1476	100	0	7.19
22/10/2014	19:43:39	-12.022068	135.5681	42.81	288	228	0	8.11
22/10/2014	19:44:42	-12.022066	135.568161	52.34	0	49	0	6.64
22/10/2014	19:45:45	-12.021921	135.568237	49.17	0	54	0	18.12
22/10/2014	19:46:48	-12.022019	135.568161	45.87	756	278	0	13.68
22/10/2014	19:47:51	-12.022021	135.568115	38.68	684	192	0	5.01
22/10/2014	19:48:55	-12.022085	135.568192	44.71	0	0	0	10.99
22/10/2014	19:49:58	-12.021985	135.568176	35.24	0	0	0	11.25
22/10/2014	19:51:00	-12.022124	135.568069	41.95	0	0	0	19.35
22/10/2014	19:52:04	-12.021876	135.567932	66.39	0	282	0	31.34
22/10/2014	19:53:07	-12.02207	135.56778	44.38	1620	184	0	27.18	1
22/10/2014	19:54:10	-12.022141	135.567383	63.79	3456	182	0	43.89	1
22/10/2014	19:55:13	-12.022676	135.567307	43.69	5508	213	0	60.06	1
22/10/2014	19:56:17	-12.023263	135.566696	47.05	6192	216	0	93.14	1
22/10/2014	19:57:21	-12.02343	135.566589	45.19	1548	195	0	21.91	1
22/10/2014	19:58:24	-12.023951	135.566406	34.1	5580	357	0	61.26
22/10/2014	19:59:27	-12.023434	135.567047	62.85	540	337	0	90.36	1
22/10/2014	20:00:30	-12.023403	135.567078	38.4	5832	10	0	4.82	1
22/10/2014	20:01:34	-12.023189	135.567291	57.31	2664	71	0	33.21	1
22/10/2014	20:02:37	-12.022444	135.567398	31.57	9072	350	0	83.65	1
22/10/2014	20:03:39	-12.022071	135.568085	40.58	1188	45	0	85.46	1
22/10/2014	20:04:44	-12.02217	135.568161	37.85	3924	114	0	13.77	1
22/10/2014	20:05:47	-12.022075	135.56842	44.65	0	179	0	30.08
22/10/2014	20:06:50	-12.022215	135.568481	39.5	2880	204	0	16.92
22/10/2014	20:07:53	-12.022258	135.568466	42.74	1296	13	0	5.05
22/10/2014	20:08:56	-12.022349	135.568405	32.34	1332	142	0	12.1
22/10/2014	20:09:59	-12.02226	135.568451	37.35	0	0	0	11.09
22/10/2014	20:11:02	-12.022257	135.568466	50.37	0	139	0	1.67
22/10/2014	20:12:04	-12.022053	135.568298	48.57	1260	199	0	29.13
22/10/2014	20:13:07	-12.022349	135.568573	38.54	144	115	0	44.47
22/10/2014	20:14:10	-12.022311	135.568466	36.37	1332	137	0	12.38
22/10/2014	20:15:14	-12.022371	135.568451	40.38	1044	80	0	6.87
22/10/2014	20:16:17	-12.022243	135.56842	37.03	0	113	0	14.63
22/10/2014	20:17:21	-12.02216	135.568405	41.84	360	213	0	9.37
22/10/2014	20:18:24	-12.022225	135.568436	55.8	0	182	0	7.98
22/10/2014	20:19:28	-12.022311	135.568512	45.75	0	359	0	12.64
22/10/2014	20:20:31	-12.022245	135.568451	40.39	576	4	0	9.89
22/10/2014	20:21:34	-12.022307	135.568405	25.68	936	9	0	8.52
22/10/2014	20:22:37	-12.022256	135.56842	55.36	1332	336	0	5.9
22/10/2014	20:23:40	-12.022366	135.568527	56.02	0	55	0	16.88
22/10/2014	20:24:44	-12.022273	135.568253	61.51	504	349	0	31.54
22/10/2014	20:25:48	-12.022326	135.568405	41.88	1512	152	0	17.55
22/10/2014	20:26:51	-12.022304	135.568466	62.11	0	0	0	7.07
22/10/2014	20:27:56	-12.02226	135.568542	68.52	0	77	0	9.6
22/10/2014	20:28:59	-12.022192	135.56842	39.79	72	145	0	15.27
22/10/2014	20:30:02	-12.022274	135.568451	44.39	0	341	0	9.72
22/10/2014	20:31:04	-12.022204	135.568436	34.55	0	0	0	7.95
22/10/2014	20:32:08	-12.022425	135.568771	7.47	0	125	0	43.95
22/10/2014	20:33:14	-12.022175	135.568375	53.13	0	343	0	51.26
22/10/2014	20:34:17	-12.021852	135.568085	45.03	2844	149	0	47.8	1
22/10/2014	20:35:20	-12.021728	135.56813	56.63	1728	222	0	14.63	1
22/10/2014	20:36:23	-12.021732	135.568283	62.69	468	274	0	16.65
22/10/2014	20:37:27	-12.021762	135.568207	43.98	5400	205	0	8.91
22/10/2014	20:38:30	-12.022157	135.568283	29.81	7020	113	0	44.69
22/10/2014	20:39:33	-12.02202	135.568115	45.94	7056	305	0	23.79
22/10/2014	20:40:36	-12.02194	135.567703	56.51	2088	225	0	45.68
22/10/2014	20:41:41	-12.022272	135.567841	52.29	396	306	0	39.85
22/10/2014	20:42:45	-12.022169	135.568298	16.71	1296	60	0	51
22/10/2014	20:43:57	-12.021958	135.568283	70.53	1980	151	0	23.52
22/10/2014	20:45:00	-12.022221	135.568344	22.94	0	99	0	29.99
22/10/2014	20:46:08	-12.021971	135.568115	30.87	612	194	0	37.32
22/10/2014	20:47:38	-12.022092	135.568344	9.95	1584	108	0	28.31	1
22/10/2014	20:48:40	-12.022245	135.568344	55.17	2304	166	0	17.01	1
22/10/2014	20:49:45	-12.022163	135.568146	6.99	504	296	0	23.38
22/10/2014	20:50:49	-12.022146	135.568344	43.75	5796	128	0	21.62
22/10/2014	20:51:51	-12.022121	135.568237	13.22	684	126	0	11.96
22/10/2014	20:52:57	-12.022078	135.568268	42.13	1512	155	0	5.85
22/10/2014	20:54:00	-12.022131	135.56839	19.43	756	233	0	14.52
22/10/2014	20:55:05	-12.022112	135.568268	18.25	2628	237	0	13.44
22/10/2014	20:56:08	-12.022264	135.568222	70.46	396	249	0	17.63
22/10/2014	21:17:44	-12.022264	135.568222	70.46	396	249	0	0
22/10/2014	21:19:50	-12.022032	135.567596	31.09	9108	289	0	72.8
22/10/2014	21:25:14	-12.022032	135.567596	31.09	9108	289	0	0
22/10/2014	21:27:04	-12.022525	135.56842	63.17	4176	138	0	105.05
22/10/2014	21:28:20	-12.022182	135.568283	8.45	2124	327	0	40.95
22/10/2014	21:30:31	-12.022398	135.568207	15.77	2700	212	0	25.4
22/10/2014	21:32:23	-12.022342	135.56839	3.24	1944	57	0	20.85
22/10/2014	21:33:32	-12.022375	135.568375	26.55	1440	20	0	4.02
22/10/2014	21:34:45	-12.022238	135.568207	140.84	1908	320	0	23.79
22/10/2014	21:36:06	-12.022401	135.568436	3.44	1908	45	0	30.8
22/10/2014	21:37:31	-12.022311	135.568222	17.74	1836	80	0	25.33
22/10/2014	21:38:48	-12.022233	135.568192	52.49	216	322	0	9.27
22/10/2014	21:40:04	-12.022299	135.56839	42.49	1044	310	0	22.75
22/10/2014	21:41:09	-12.022283	135.568298	46.47	432	132	0	10.16
22/10/2014	21:42:11	-12.022214	135.56839	42.68	1548	323	0	12.61
22/10/2014	21:43:20	-12.022407	135.568481	42.03	1404	43	0	23.63
22/10/2014	21:44:41	-12.022338	135.568375	16.16	3348	302	0	13.85
22/10/2014	21:46:01	-12.022337	135.568375	58.21	936	299	0	0.11
22/10/2014	21:47:14	-12.022525	135.568375	-13.8	3852	214	0	20.9
22/10/2014	21:48:20	-12.022354	135.568329	36.77	2376	231	0	19.66
22/10/2014	21:49:23	-12.022187	135.568039	44.22	3744	16	0	36.6
22/10/2014	21:50:25	-12.022195	135.568115	60.47	0	0	0	8.31
22/10/2014	21:51:30	-12.022249	135.568069	50.33	1152	326	0	7.82
22/10/2014	21:52:35	-12.0222	135.568069	42.3	864	305	0	5.45
22/10/2014	21:53:37	-12.022174	135.568039	49.97	0	0	0	4.36
22/10/2014	21:54:40	-12.022225	135.568115	51.64	0	0	0	10.02
22/10/2014	21:55:43	-12.022169	135.568054	49.09	0	0	0	9.1
22/10/2014	21:56:46	-12.022129	135.568146	49.07	396	261	0	10.95
22/10/2014	21:57:49	-12.022264	135.568008	40.49	1296	67	0	21.23
22/10/2014	21:58:52	-12.022176	135.568085	56.73	1044	56	0	12.88
22/10/2014	21:59:56	-12.022133	135.568085	46.51	360	0	0	4.78
22/10/2014	22:01:00	-12.022164	135.568115	58.62	4572	168	0	4.75
22/10/2014	22:02:02	-12.022155	135.568329	61.42	1836	351	0	23.3
22/10/2014	22:03:06	-12.022181	135.568192	27.23	1476	35	0	15.18
22/10/2014	22:04:15	-12.0222	135.568115	8.07	1548	310	0	8.64
22/10/2014	22:05:23	-12.022155	135.568253	17.58	432	226	0	15.82
22/10/2014	22:06:28	-12.02221	135.568298	5.42	2304	312	0	7.83
22/10/2014	22:07:30	-12.02222	135.568314	60.23	2052	77	0	2.07
22/10/2014	22:08:37	-12.022188	135.568268	-10.58	2232	351	0	6.14
22/10/2014	22:10:13	-12.022187	135.568314	52.77	1368	86	0	5
22/10/2014	22:11:17	-12.021967	135.568192	56.57	6696	180	0	27.83
22/10/2014	22:12:20	-12.022013	135.568039	41.72	2448	101	0	17.41
22/10/2014	22:13:24	-12.02218	135.568161	60.62	4176	102	0	22.82
22/10/2014	22:14:30	-12.022112	135.568314	62.21	0	257	0	18.28
22/10/2014	22:15:32	-12.02218	135.568253	25.94	1224	195	0	10.06
22/10/2014	22:16:35	-12.021791	135.568832	122.59	2916	229	0	76.39
22/10/2014	22:17:41	-12.022028	135.56842	59.16	0	58	0	51.98
22/10/2014	22:19:14	-12.022265	135.568069	22.37	3456	244	0	46.39
22/10/2014	22:20:18	-12.022053	135.568283	53.63	360	264	0	33.13
22/10/2014	22:21:21	-12.02189	135.568115	47.33	1008	0	0	25.74
22/10/2014	22:22:30	-12.021852	135.567917	44.98	612	134	0	21.94
22/10/2014	22:23:50	-12.021837	135.568298	82.09	1584	216	0	41.47
22/10/2014	22:24:55	-12.021884	135.568237	73.48	0	262	0	8.45
22/10/2014	22:25:58	-12.021984	135.568161	58.53	2304	233	0	13.86
22/10/2014	22:27:01	-12.021998	135.5681	55.08	1404	239	0	6.81
22/10/2014	22:28:04	-12.021964	135.568207	58.56	1116	204	0	12.24
22/10/2014	22:29:09	-12.022061	135.568085	51.97	1368	229	-4	17.1	1
22/10/2014	22:30:15	-12.021942	135.568176	94.24	576	221	-2	0	1
22/10/2014	22:31:23	-12.021922	135.568314	85.36	1080	357	0	15.17	1
22/10/2014	22:33:01	-12.021871	135.568192	77.21	6804	12	0	14.43
22/10/2014	22:34:09	-12.021746	135.568222	78.58	1332	123	0	14.28
22/10/2014	22:35:35	-12.022341	135.568298	-79.59	756	349	0	66.68
22/10/2014	22:37:11	-12.022315	135.568283	-77.17	5400	71	0	3.32
22/10/2014	22:39:16	-12.022173	135.568481	68.03	1440	88	0	26.7
22/10/2014	22:40:58	-12.022187	135.568405	67.47	2016	97	0	8.41
22/10/2014	22:42:01	-12.022164	135.568268	45.71	1800	42	0	15.12
22/10/2014	22:47:04	-12.02213	135.568512	79.21	0	0	0	26.8
22/10/2014	22:51:50	-12.022086	135.568298	41.02	612	268	0	23.78
22/10/2014	22:52:56	-12.022093	135.568253	25.29	0	28	0	4.96
22/10/2014	22:54:01	-12.022135	135.568451	59.92	0	234	0	22.03
22/10/2014	22:55:04	-12.022143	135.568405	56.5	2052	286	0	5.08
22/10/2014	22:56:07	-12.022125	135.56842	59.5	1332	272	0	2.58
22/10/2014	22:57:10	-12.022111	135.568436	58.45	2016	312	0	2.33
22/10/2014	22:58:34	-12.022099	135.568298	43.94	3384	107	0	15.07
22/10/2014	23:00:27	-12.022119	135.568405	53.59	3348	270	0	11.85
22/10/2014	23:01:31	-12.02206	135.568329	44.03	1152	69	0	10.55
22/10/2014	23:02:34	-12.022162	135.56813	39.49	1908	290	0	24.43
22/10/2014	23:03:38	-12.022055	135.568344	62.35	4788	285	0	26.14
22/10/2014	23:04:45	-12.02221	135.568771	93.59	0	136	0	49.53
22/10/2014	23:06:07	-12.022081	135.56842	58.12	612	65	0	40.78
22/10/2014	23:07:33	-12.022074	135.568451	57.67	648	162	0	3.46
22/10/2014	23:08:43	-12.022158	135.568375	56.99	0	146	0	12.47
22/10/2014	23:09:47	-12.022108	135.568359	57.61	0	191	0	5.83
22/10/2014	23:10:50	-12.022089	135.568436	67.59	1620	130	0	8.64
22/10/2014	23:11:55	-12.022096	135.56842	71.52	0	167	0	1.91
22/10/2014	23:12:57	-12.022051	135.568283	44.86	0	142	0	15.72
22/10/2014	23:14:00	-12.022078	135.568268	38.44	0	0	0	3.42
22/10/2014	23:15:03	-12.022105	135.568329	47.67	1368	185	0	7.28
22/10/2014	23:16:07	-12.022044	135.568268	40.39	0	0	0	9.49
22/10/2014	23:17:11	-12.022039	135.568253	42.7	0	0	0	1.72
22/10/2014	23:18:14	-12.022174	135.56842	74	1296	30	0	23.56
22/10/2014	23:19:17	-12.022029	135.568359	60.08	0	116	0	17.43
22/10/2014	23:20:20	-12.022125	135.568314	44.69	360	175	0	11.74
22/10/2014	23:21:23	-12.022013	135.568344	53.44	0	341	0	12.87
22/10/2014	23:22:26	-12.022138	135.568329	44.87	1764	158	0	13.99
22/10/2014	23:23:29	-12.022063	135.56839	58.72	1404	330	0	10.66
22/10/2014	23:24:32	-12.022046	135.568359	52.21	1620	352	0	3.87
22/10/2014	23:25:43	-12.022108	135.568359	56.57	252	79	0	6.89
22/10/2014	23:26:47	-12.022203	135.568451	65.08	1260	175	0	14.55
22/10/2014	23:27:50	-12.022028	135.567963	4.68	6516	285	0	56.53
22/10/2014	23:28:52	-12.022103	135.568329	51.55	396	74	0	40.67
22/10/2014	23:30:30	-12.022038	135.568268	41.7	1692	200	0	9.81
22/10/2014	23:31:44	-12.022058	135.568222	16.34	1224	162	0	5.47
22/10/2014	23:33:03	-12.022093	135.568283	42.54	972	156	0	7.69
22/10/2014	23:34:21	-12.022048	135.568268	39.44	540	147	0	5.26
22/10/2014	23:35:53	-12.021992	135.568329	39.21	432	183	0	9.1
22/10/2014	23:37:27	-12.021935	135.568161	22.43	288	159	0	19.34
22/10/2014	23:39:08	-12.021941	135.568192	16.57	1332	319	0	3.44
22/10/2014	23:40:54	-12.022027	135.568253	23.37	144	121	0	11.64
22/10/2014	23:42:46	-12.022107	135.568268	39.66	1692	58	0	9.04
22/10/2014	23:44:36	-12.022002	135.568298	27.26	1872	20	0	12.12
22/10/2014	23:46:34	-12.0221	135.568008	111.9	2556	111	0	33.37
22/10/2014	23:48:13	-12.022213	135.568268	75.65	2340	316	0	30.94
22/10/2014	23:49:16	-12.022022	135.568283	72.35	5292	138	0	21.3
22/10/2014	23:50:19	-12.021719	135.568115	-39.89	2628	322	0	38.33
22/10/2014	23:51:23	-12.021749	135.56813	8.24	1656	64	0	3.71
22/10/2014	23:52:49	-12.022554	135.568924	215.2	4032	185	0	124.37
22/10/2014	23:54:30	-12.021843	135.567917	-62.2	4536	321	0	135.07
22/10/2014	23:56:06	-12.022153	135.568207	40.9	9108	102	0	46.72
22/10/2014	23:57:10	-12.021945	135.568268	122.57	1368	43	0	24.06
22/10/2014	23:58:13	-12.022168	135.568039	94.25	2340	320	0	35.14
22/10/2014	23:59:19	-12.022033	135.56781	31.62	6408	293	0	29.08
23/10/2014	0:00:23	-12.021937	135.567657	-33.04	0	28	0	19.77
23/10/2014	0:01:26	-12.02212	135.568237	81.82	7380	88	0	66.28
23/10/2014	0:02:52	-12.02204	135.568161	30.66	684	298	0	12.14
23/10/2014	0:04:23	-12.021996	135.56842	78.56	468	104	0	28.59
23/10/2014	0:05:37	-12.021842	135.568008	50.86	3132	348	0	47.97
23/10/2014	0:06:41	-12.021855	135.568069	86.79	1188	57	0	6.79
23/10/2014	0:07:44	-12.021945	135.568085	61.02	3996	134	0	10.16
23/10/2014	0:09:05	-12.022242	135.567993	62.98	144	321	0	34.51
23/10/2014	0:10:28	-12.022194	135.567978	52.25	108	335	0	5.58
23/10/2014	0:12:01	-12.022082	135.568237	84.93	3096	88	0	30.8
23/10/2014	0:13:22	-12.021954	135.568283	11.43	2412	112	0	15.09
23/10/2014	0:14:25	-12.022089	135.568695	68.71	1080	139	0	47.26
23/10/2014	0:15:28	-12.022073	135.568436	31.66	7308	264	0	28.22
23/10/2014	0:16:56	-12.022054	135.568359	62.14	1260	214	0	8.64
23/10/2014	0:18:21	-12.022066	135.568314	75.01	648	343	0	5.07
23/10/2014	0:21:14	-12.021877	135.568253	64.55	468	35	0	22.04
23/10/2014	0:24:06	-12.022052	135.568237	46.62	828	33	0	19.54
23/10/2014	0:26:41	-12.02191	135.568604	105.09	9072	237	0	42.92
23/10/2014	0:27:44	-12.022026	135.568344	56.29	2772	246	0	31.08
23/10/2014	0:28:53	-12.021817	135.568497	104.4	576	345	0	28.58
23/10/2014	0:29:59	-12.02206	135.568268	24.81	1044	277	0	36.75
23/10/2014	0:31:02	-12.022105	135.568253	44.71	1008	333	0	5.26
23/10/2014	0:32:06	-12.02216	135.568329	13.57	684	355	0	10.28
23/10/2014	0:33:10	-12.022023	135.568054	3.13	3744	307	0	33.56
23/10/2014	0:34:13	-12.021553	135.568619	124.03	2772	256	0	80.67
23/10/2014	0:35:19	-12.02179	135.567993	47.34	360	100	0	73
23/10/2014	0:36:24	-12.021767	135.567459	27.23	3996	278	0	58.13
23/10/2014	0:37:49	-12.021856	135.568024	54.13	6264	99	0	62.24
23/10/2014	0:39:20	-12.021988	135.568237	52.45	180	111	0	27.42
23/10/2014	0:40:55	-12.021986	135.56842	70.12	3852	116	0	19.9
23/10/2014	0:43:04	-12.021938	135.568054	50.83	1656	288	0	40.16
23/10/2014	0:44:56	-12.022229	135.568176	-5.04	10836	107	0	34.97
23/10/2014	0:46:01	-12.021937	135.568146	79.01	9144	97	0	32.63
23/10/2014	0:47:08	-12.022173	135.56781	-30.28	0	61	0	44.99
23/10/2014	0:48:16	-12.022014	135.56813	43.1	792	158	0	39.04
23/10/2014	0:49:43	-12.021963	135.568115	41.86	2628	75	0	5.9
23/10/2014	0:51:19	-12.022017	135.568176	68.49	2052	93	0	8.95
23/10/2014	0:52:44	-12.022062	135.568253	31.24	0	129	0	9.76
23/10/2014	0:53:46	-12.022148	135.568253	15.91	4788	40	0	9.56
23/10/2014	0:54:50	-12.022026	135.568665	111.62	0	275	0	46.82
23/10/2014	0:55:59	-12.022102	135.568283	7.46	1908	245	0	42.4
23/10/2014	0:57:01	-12.021935	135.568436	46.72	6624	268	0	24.93
23/10/2014	0:58:05	-12.021974	135.567841	1.1	3096	103	0	64.86	1
23/10/2014	0:59:06	-12.02242	135.567917	86.76	5076	134	0	50.28	1
23/10/2014	1:00:09	-12.022074	135.567383	51.97	3996	263	0	69.66	1
23/10/2014	1:01:18	-12.022415	135.567444	42.47	1584	193	0	38.49	1
23/10/2014	1:02:21	-12.022631	135.567383	53.41	3924	213	0	24.92
23/10/2014	1:03:23	-12.022704	135.567169	38.5	2520	273	0	24.65	1
23/10/2014	1:04:25	-12.023018	135.567139	37.92	3168	126	0	35.07	1
23/10/2014	1:05:27	-12.023081	135.567429	70.14	1476	15	0	32.31
23/10/2014	1:06:30	-12.023302	135.567841	48.11	0	133	0	51.1
23/10/2014	1:07:32	-12.023397	135.5681	47.27	4824	36	0	30.08
23/10/2014	1:08:51	-12.023314	135.567917	17.8	2664	105	0	21.94
23/10/2014	1:09:54	-12.023216	135.567459	59.14	2376	275	0	50.99
23/10/2014	1:10:59	-12.023448	135.56694	55.79	0	172	0	62.06
23/10/2014	1:12:02	-12.023161	135.56723	61.15	3168	6	0	44.87
23/10/2014	1:13:04	-12.0229	135.567261	77.18	684	154	0	29.22
23/10/2014	1:14:06	-12.022742	135.567474	59.65	3276	66	0	29.07
23/10/2014	1:15:11	-12.022696	135.567612	45.56	0	35	0	15.86
23/10/2014	1:16:16	-12.022561	135.567673	52.39	0	45	0	16.41
23/10/2014	1:17:18	-12.022898	135.56694	45.43	7452	201	0	88.09
23/10/2014	1:18:20	-12.023225	135.56665	57.67	6696	116	0	48.13
23/10/2014	1:19:22	-12.023203	135.567154	40.3	0	0	0	54.87
23/10/2014	1:20:24	-12.023114	135.56813	90.81	4428	333	0	106.61	1
23/10/2014	1:21:26	-12.022922	135.568497	65.34	2448	74	0	45.26	1
23/10/2014	1:22:30	-12.022288	135.568451	41.47	6660	324	0	70.67	1
23/10/2014	1:23:32	-12.022013	135.568253	52.04	5544	234	0	37.4	1
23/10/2014	1:24:33	-12.021827	135.56813	52.37	5688	205	0	24.63	1
23/10/2014	1:25:35	-12.022008	135.568314	65.14	1116	323	0	28.38
23/10/2014	1:26:37	-12.022077	135.568329	57.54	72	119	0	7.84
23/10/2014	1:28:02	-12.022094	135.568344	58.15	1296	328	0	2.5
23/10/2014	1:29:06	-12.022161	135.568329	36.85	1296	55	0	7.63
23/10/2014	1:30:08	-12.022154	135.56813	59.46	3132	16	0	21.66
23/10/2014	1:31:09	-12.022147	135.5681	64.03	3564	22	0	3.35
23/10/2014	1:32:11	-12.022081	135.56813	50.44	1476	185	0	8.03
23/10/2014	1:33:15	-12.022156	135.568405	45.89	972	285	0	31.05
23/10/2014	1:34:19	-12.022144	135.568207	47	0	110	0	21.58
23/10/2014	1:35:21	-12.02217	135.567993	22.97	5508	359	0	23.45
23/10/2014	1:36:29	-12.022272	135.568085	6.79	0	342	0	15.12
23/10/2014	1:37:32	-12.022068	135.568329	31.68	1764	264	0	34.91
23/10/2014	1:38:35	-12.022139	135.568069	48.9	0	262	0	29.36
23/10/2014	1:39:39	-12.021996	135.568237	37.77	360	142	0	24.22
23/10/2014	1:40:42	-12.022112	135.568222	35.43	1440	19	0	13
23/10/2014	1:41:45	-12.022106	135.568298	31.55	648	326	0	8.29
23/10/2014	1:42:49	-12.022097	135.568176	34.66	468	210	0	13.31
23/10/2014	1:43:54	-12.022062	135.568192	66.9	0	38	0	4.26
23/10/2014	1:44:59	-12.022109	135.568283	51.26	2160	230	0	11.19
23/10/2014	1:46:03	-12.022115	135.568375	68.64	900	155	0	10.03
23/10/2014	1:47:06	-12.022099	135.568298	31.6	900	92	0	8.56
23/10/2014	1:48:09	-12.022099	135.568222	24.56	936	273	0	8.27
23/10/2014	1:49:12	-12.022095	135.568329	66.5	324	178	0	11.65
23/10/2014	1:50:15	-12.02216	135.568466	101.17	900	345	0	16.56
23/10/2014	1:51:17	-12.022066	135.568298	55.08	0	0	0	21.05
23/10/2014	1:52:19	-12.022022	135.568298	55.43	1836	13	0	4.89
23/10/2014	1:53:25	-12.021927	135.568481	44.39	4608	20	0	22.53
23/10/2014	1:54:28	-12.021859	135.568375	25.32	2484	185	0	13.79
23/10/2014	1:55:34	-12.022019	135.568451	63.36	2556	189	0	19.62
23/10/2014	1:56:36	-12.022084	135.568375	59.24	12312	222	0	10.98
23/10/2014	1:57:54	-12.022267	135.568298	74.05	2556	1	0	22
23/10/2014	1:58:57	-12.022237	135.5681	14.38	4068	15	0	21.79
23/10/2014	2:00:01	-12.021997	135.568039	-28.61	0	47	0	27.5
23/10/2014	2:01:26	-12.021888	135.568436	31.46	2160	27	0	44.85
23/10/2014	2:02:29	-12.022417	135.568359	81.31	756	0	0	59.42
23/10/2014	2:03:45	-12.022038	135.568237	23.77	2016	290	0	44.18
23/10/2014	2:04:49	-12.022449	135.568283	62.13	1908	243	0	45.97
23/10/2014	2:05:53	-12.022244	135.568192	31.3	4464	35	0	24.85
23/10/2014	2:06:57	-12.022202	135.568298	42.57	0	343	0	12.44
23/10/2014	2:08:00	-12.022233	135.567688	-87.48	1476	219	0	66.43
23/10/2014	2:09:03	-12.022145	135.568283	45.51	1980	40	0	65.45
23/10/2014	2:10:28	-12.022358	135.56868	125.85	7848	131	0	49.25
23/10/2014	2:11:35	-12.021969	135.567932	-28.85	4284	92	0	92.13
23/10/2014	2:12:38	-12.022261	135.56842	40.74	7056	69	0	62.22
23/10/2014	2:13:46	-12.022217	135.568298	66.71	3060	38	0	14.14
23/10/2014	2:14:50	-12.022223	135.568344	61.46	4680	52	0	5.05
23/10/2014	2:15:54	-12.022131	135.56839	77.21	2196	336	0	11.39
23/10/2014	2:17:03	-12.022085	135.568314	40.71	1224	208	0	9.72
23/10/2014	2:18:06	-12.022182	135.568222	52.52	2664	93	0	14.71
23/10/2014	2:19:10	-12.022353	135.568298	63	5436	42	0	20.73
23/10/2014	2:20:18	-12.02276	135.567917	-1.74	25236	219	0	61.36
23/10/2014	2:21:21	-12.022311	135.568283	56.69	6768	68	0	63.85
23/10/2014	2:22:25	-12.022225	135.568283	56.12	5616	94	0	9.56
23/10/2014	2:23:29	-12.022196	135.568375	60.07	6300	142	0	10.51
23/10/2014	2:24:39	-12.02161	135.568588	33.08	5724	27	0	69.16
23/10/2014	2:25:43	-12.022065	135.568344	50.31	0	198	0	57.13
23/10/2014	2:26:51	-12.021859	135.568283	51.69	9144	261	0	23.85
23/10/2014	2:28:23	-12.021642	135.568634	82.37	3276	29	0	45.16
23/10/2014	2:29:58	-12.022315	135.568222	56.09	1152	55	0	87.22
23/10/2014	2:31:27	-12.021874	135.568451	64.8	288	198	0	55
23/10/2014	2:32:30	-12.022034	135.568451	56.93	3420	25	0	17.79
23/10/2014	2:34:32	-12.022182	135.568359	51.22	8244	30	0	19.26
23/10/2014	2:36:52	-12.021946	135.568558	5.84	6840	61	0	34.02
23/10/2014	2:39:02	-12.022163	135.568192	-4.55	1800	124	0	46.55
23/10/2014	2:40:12	-12.022177	135.568283	32.02	1188	269	0	10.02
23/10/2014	2:41:38	-12.022175	135.568237	61.15	1908	29	0	5.01
23/10/2014	2:43:10	-12.02201	135.568283	51.87	2520	6	0	19.02
23/10/2014	2:44:35	-12.02216	135.568283	21.81	756	314	0	16.68
23/10/2014	2:45:59	-12.022095	135.568695	136.14	792	29	0	45.39
23/10/2014	2:47:08	-12.022243	135.568466	28.69	1044	322	0	29.85
23/10/2014	2:48:12	-12.022254	135.568634	78.13	1584	177	0	18.31
23/10/2014	2:49:17	-12.022099	135.56842	93.28	1224	23	0	28.96	1
23/10/2014	2:50:20	-12.022182	135.568359	16.41	828	183	0	11.37	1
23/10/2014	2:51:22	-12.022238	135.568512	60.24	1692	229	0	17.77
23/10/2014	2:52:25	-12.022172	135.568542	107.49	360	230	0	8.03
23/10/2014	2:53:32	-12.022309	135.568344	-3.88	2160	173	0	26.38
23/10/2014	2:54:36	-12.022225	135.56842	32.85	1584	268	0	12.47
23/10/2014	2:55:45	-12.022194	135.568542	56.29	1512	341	0	13.71
23/10/2014	2:56:49	-12.022225	135.568466	28.19	1116	195	0	8.96
23/10/2014	2:57:53	-12.022278	135.568512	35.1	720	353	0	7.73
23/10/2014	2:59:02	-12.022203	135.568634	74.87	1548	233	0	15.67
23/10/2014	3:00:06	-12.022235	135.568436	42.7	396	260	0	21.83
23/10/2014	3:01:10	-12.022219	135.568619	48.22	468	55	0	19.98
23/10/2014	3:02:13	-12.022401	135.568634	26.86	2232	147	0	20.3
23/10/2014	3:03:39	-12.022298	135.568466	21.72	2844	258	0	21.56
23/10/2014	3:04:44	-12.022161	135.568649	109.31	504	101	0	25.06
23/10/2014	3:06:05	-12.022212	135.568527	56.81	396	273	0	14.43
23/10/2014	3:07:09	-12.022182	135.56842	20.04	1260	131	0	12.11
23/10/2014	3:08:13	-12.022129	135.568466	50.48	0	272	0	7.73
23/10/2014	3:09:18	-12.02232	135.56842	10.58	0	255	0	21.82
23/10/2014	3:10:22	-12.02209	135.568848	172.29	756	294	0	53.11
23/10/2014	3:11:25	-12.022272	135.568405	17.69	2700	260	0	52.26
23/10/2014	3:12:34	-12.022099	135.568497	81.58	684	227	0	21.68
23/10/2014	3:13:38	-12.022193	135.568588	69.65	972	228	0	14.39
23/10/2014	3:14:43	-12.022118	135.568542	54.56	972	0	0	9.73
23/10/2014	3:15:51	-12.022141	135.568558	72.27	756	62	0	3.09
23/10/2014	3:16:55	-12.022159	135.568542	49.08	1440	69	0	2.65
23/10/2014	3:17:58	-12.022146	135.568604	74.55	1152	327	0	6.9
23/10/2014	3:19:01	-12.022164	135.568588	61.86	144	83	0	2.65
23/10/2014	3:20:16	-12.022104	135.568527	52.81	1260	277	0	9.41
23/10/2014	3:21:19	-12.022129	135.568787	106.23	756	252	0	28.41
23/10/2014	3:22:21	-12.022038	135.568649	128.29	4356	235	0	18.1
23/10/2014	3:23:37	-12.021824	135.56897	195.64	936	63	0	42.25
23/10/2014	3:24:41	-12.022076	135.568085	68.89	2196	51	0	100.25
23/10/2014	3:25:44	-12.022158	135.567978	53.97	3024	39	0	14.78
23/10/2014	3:26:46	-12.021907	135.568192	118.35	1620	204	0	36.34
23/10/2014	3:28:16	-12.021572	135.568329	193.81	396	182	0	40.12
23/10/2014	3:29:20	-12.021882	135.568237	128.07	2736	31	0	35.89
23/10/2014	3:34:28	-12.021882	135.568237	128.07	2736	31	0	0
23/10/2014	3:41:05	-12.02198	135.567993	61.63	1008	112	0	28.69	1
23/10/2014	3:47:30	-12.02193	135.567963	68.89	864	59	0	6.45	1
23/10/2014	3:48:32	-12.021966	135.567978	69.18	936	134	0	4.32
23/10/2014	3:49:34	-12.021865	135.568008	76.49	1440	138	0	11.7
23/10/2014	3:50:36	-12.022214	135.568192	11.93	1332	184	0	43.66
23/10/2014	3:51:39	-12.022055	135.568039	55.57	648	143	0	24.28
23/10/2014	3:52:41	-12.022304	135.568222	11.73	2340	190	0	34.1
23/10/2014	3:53:44	-12.022418	135.568207	-20.34	1692	173	0	12.78
23/10/2014	3:54:52	-12.022165	135.5681	27.28	1872	321	0	30.44
23/10/2014	3:56:01	-12.022102	135.568176	37.63	504	106	0	10.83
23/10/2014	3:57:08	-12.022131	135.5681	42.33	0	20	0	8.87
23/10/2014	3:58:19	-12.022022	135.568146	62.39	1188	89	0	13.11
23/10/2014	3:59:27	-12.022453	135.568375	35.77	0	225	0	54.01
23/10/2014	4:00:31	-12.022167	135.56842	44.7	792	0	0	32.18
23/10/2014	4:01:47	-12.022086	135.568314	56.16	648	295	0	14.63
23/10/2014	4:02:50	-12.022047	135.56842	76.21	0	0	0	12.32
23/10/2014	4:04:13	-12.022109	135.568237	44.55	540	100	0	21.06
23/10/2014	4:05:44	-12.022268	135.568451	40.25	648	76	0	29.23
23/10/2014	4:07:00	-12.022253	135.568527	100.98	2556	269	0	8.43
23/10/2014	4:08:04	-12.022402	135.568222	24.16	1584	250	0	37.08
23/10/2014	4:09:13	-12.021975	135.568268	53.72	1152	283	0	47.74
23/10/2014	4:10:18	-12.021985	135.568192	54.96	1512	125	0	8.34
23/10/2014	4:11:22	-12.022011	135.568085	52.76	2736	84	0	11.99
23/10/2014	4:12:25	-12.02198	135.568222	53.84	864	125	0	15.29
23/10/2014	4:13:28	-12.021884	135.568146	72.9	324	139	0	13.5
23/10/2014	4:14:31	-12.021928	135.568375	34.13	180	190	0	25.38
23/10/2014	4:15:34	-12.02193	135.568237	48.82	144	54	0	15.01
23/10/2014	4:16:38	-12.021964	135.568207	47.28	1008	215	0	4.99
23/10/2014	4:17:42	-12.021918	135.568146	33.11	1332	183	0	8.38
23/10/2014	4:18:51	-12.02193	135.568207	68.27	432	264	0	6.77
23/10/2014	4:19:59	-12.022113	135.568253	26.39	684	144	0	20.95
23/10/2014	4:21:07	-12.02209	135.568268	19.74	1656	79	0	3.03
23/10/2014	4:22:13	-12.022045	135.568222	31.62	1008	153	0	7.08
23/10/2014	4:23:34	-12.021988	135.568405	70.66	504	105	0	20.89
23/10/2014	4:24:39	-12.022032	135.568176	11.28	1584	79	0	25.38
23/10/2014	4:25:54	-12.02228	135.56813	-33.53	504	282	0	28.03
23/10/2014	4:26:58	-12.022014	135.56839	51.95	1296	256	0	40.92
23/10/2014	4:28:17	-12.022169	135.568253	-9.2	2916	43	0	22.78
23/10/2014	4:29:23	-12.022016	135.568298	64.75	1224	237	0	17.7
23/10/2014	4:30:30	-12.022103	135.568253	36.67	540	147	0	10.84
23/10/2014	4:31:36	-12.022038	135.568314	56.26	0	0	0	9.81
23/10/2014	4:32:52	-12.022025	135.568405	61.79	288	315	0	10
23/10/2014	4:33:59	-12.022055	135.568512	38.51	0	0	0	12.11
23/10/2014	4:35:02	-12.022023	135.568542	52.86	1980	214	0	4.83
23/10/2014	4:36:06	-12.022016	135.568161	16.47	1692	73	0	41.44
23/10/2014	4:37:29	-12.021976	135.568466	87.53	504	262	0	33.47
23/10/2014	4:38:39	-12.022056	135.568237	20.33	576	219	0	26.45
23/10/2014	4:39:47	-12.022118	135.568192	15.2	8388	62	0	8.45
23/10/2014	4:40:51	-12.021974	135.568375	70.02	900	153	0	25.54
23/10/2014	4:41:54	-12.021922	135.568375	60.95	540	235	0	5.78
23/10/2014	4:42:58	-12.021997	135.568405	65.92	1008	245	0	8.96
23/10/2014	4:44:01	-12.022016	135.568253	46.59	1116	309	0	16.67
[truncated: 1,285 more rows]
