# Supplementary material for: A preliminary study to estimate contact rates between free-roaming domestic dogs using novel miniature cameras
Source: PLoS One. 2017 Jul 27;12(7):e0181859. doi: 10.1371/journal.pone.0181859 (PMC5547700; doi:10.1371/journal.pone.0181859)
Supplement: S1 Data — (ZIP) [file pone.0181859.s001.zip › Seisia_11.csv]

Date	Time	Latitude	Longitude	Altitude	Speed	Course	Type	Distance	Essential
1/09/2014	16:40:05	-16.875866	145.752884	-88.9	0	295	-2	0	1
1/09/2014	16:41:15	-16.875698	145.753296	-176.18	0	64	0	47.65	1
1/09/2014	16:42:23	-16.875751	145.753082	-146.46	0	219	0	23.52	1
1/09/2014	16:43:30	-16.875809	145.753174	-82.68	0	221	0	11.72	1
1/09/2014	16:44:36	-16.875713	145.753174	-81.65	0	72	0	10.67	1
1/09/2014	16:45:42	-16.875654	145.753372	-103.98	72	137	0	22.07	1
1/09/2014	16:46:51	-16.875689	145.753235	-71.88	0	295	0	15.09	1
1/09/2014	16:48:06	-16.875402	145.75264	-68.89	7956	353	-4	70.9	1
2/09/2014	16:12:21	-10.891937	142.389282	-161.68	8676	55	-2	0	1
2/09/2014	16:15:26	-10.891937	142.389282	-161.68	72	271	0	0	1
2/09/2014	16:16:55	-10.891923	142.389328	-161.79	6624	25	0	5.26
2/09/2014	16:20:15	-10.89193	142.389282	-161.22	72	10	0	5.08
2/09/2014	16:23:05	-10.891857	142.389282	-161.14	216	3	0	8.12
2/09/2014	16:26:07	-10.891943	142.389191	-161.35	108	0	0	13.79
2/09/2014	16:28:46	-10.891831	142.389206	-161.1	144	354	0	12.56
2/09/2014	16:31:26	-10.89194	142.389236	-161.17	396	316	0	12.56
2/09/2014	16:34:43	-10.891782	142.389221	-161.43	2448	1	0	17.64
2/09/2014	16:38:03	-10.891921	142.389114	-161.67	2340	195	0	19.38
2/09/2014	16:41:07	-10.891824	142.38913	-161.46	684	191	0	10.93
2/09/2014	16:44:03	-10.892165	142.389252	36.61	2700	55	0	40.19
2/09/2014	16:46:43	-10.892137	142.389053	89.91	0	254	0	21.95
2/09/2014	16:49:34	-10.892076	142.389328	29.62	0	153	0	30.78
2/09/2014	16:52:07	-10.892092	142.389267	31.78	1476	56	0	6.89
2/09/2014	16:54:44	-10.892214	142.389191	12.92	0	183	0	15.9
2/09/2014	16:56:50	-10.892226	142.389221	51.61	0	219	0	3.54
2/09/2014	16:58:01	-10.892026	142.389252	13.55	0	316	0	22.5
2/09/2014	16:59:20	-10.892142	142.389206	30.94	0	43	0	13.84
2/09/2014	17:00:49	-10.892153	142.389328	34.18	0	210	0	13.38
2/09/2014	17:01:57	-10.8922	142.389114	29.66	0	199	0	23.94
2/09/2014	17:03:08	-10.892123	142.389175	30.79	0	279	0	10.85
2/09/2014	17:04:21	-10.892077	142.389297	27.14	0	119	0	14.27
2/09/2014	17:05:33	-10.892128	142.389191	15.28	0	148	0	12.89
2/09/2014	17:06:43	-10.892043	142.389221	26.75	0	4	0	10
2/09/2014	17:07:53	-10.892116	142.389175	16.31	0	302	0	9.55
2/09/2014	17:09:03	-10.892165	142.389282	6.64	0	202	0	12.89
2/09/2014	17:10:25	-10.891947	142.389099	90.05	1080	325	0	31.41
2/09/2014	17:11:36	-10.892037	142.389435	44.39	0	112	0	38.03
2/09/2014	17:12:45	-10.892069	142.389252	16.48	0	6	0	20.3
2/09/2014	17:13:58	-10.892158	142.389206	23.42	0	297	0	11.1
2/09/2014	17:15:22	-10.892145	142.389175	46.85	2088	340	0	3.68
2/09/2014	17:16:36	-10.892115	142.389191	59.13	0	94	0	3.77
2/09/2014	17:17:56	-10.892161	142.389084	7.42	3564	37	0	12.75
2/09/2014	17:19:07	-10.892179	142.389221	23.37	0	107	0	15.09
2/09/2014	17:20:18	-10.892142	142.389313	48.83	0	270	0	10.86
2/09/2014	17:21:28	-10.892116	142.389282	27.59	0	62	0	4.45
2/09/2014	17:22:39	-10.892186	142.38916	1.29	0	51	0	15.43
2/09/2014	17:23:54	-10.89211	142.389084	-38.36	0	52	0	11.84
2/09/2014	17:25:04	-10.892103	142.389175	-19.9	0	50	0	9.97
2/09/2014	17:26:16	-10.892083	142.389023	-22.03	0	128	0	16.75
2/09/2014	17:27:31	-10.892068	142.389145	-27.13	0	248	0	13.43
2/09/2014	17:28:43	-10.892119	142.389114	-0.16	0	184	0	6.6
2/09/2014	17:30:27	-10.892128	142.389069	-34.14	0	83	0	5.01
2/09/2014	17:31:53	-10.892108	142.389282	90.83	0	86	0	23.36
2/09/2014	17:33:04	-10.892198	142.388931	36.94	0	239	0	39.61
2/09/2014	17:34:12	-10.892126	142.389145	8.1	0	244	0	24.7
2/09/2014	17:35:19	-10.892109	142.389206	-7.34	1404	278	0	6.92
2/09/2014	17:36:26	-10.892076	142.389206	15.95	0	90	0	3.67
2/09/2014	17:37:34	-10.892131	142.388962	2.53	0	108	0	27.34
2/09/2014	17:38:42	-10.89216	142.389038	-39.76	1080	141	0	8.9
2/09/2014	17:39:50	-10.892042	142.389328	14.04	0	59	0	34.28
2/09/2014	17:40:58	-10.892131	142.389191	45.96	0	62	0	17.94
2/09/2014	17:42:05	-10.892132	142.389359	105.73	1620	76	0	18.34
2/09/2014	17:43:13	-10.892114	142.389069	-36.94	0	250	0	31.73
2/09/2014	17:44:22	-10.892148	142.389023	-53.56	0	218	0	6.29
2/09/2014	17:45:34	-10.892168	142.389008	-18.4	6336	71	0	2.76
2/09/2014	17:46:43	-10.892152	142.389145	11.37	0	246	0	15.06
2/09/2014	17:47:54	-10.892129	142.389069	-15.34	1008	284	0	8.68
2/09/2014	17:49:05	-10.892133	142.38916	37.94	0	115	0	9.95
2/09/2014	17:50:14	-10.892074	142.389297	96.58	0	82	0	16.33
2/09/2014	17:51:23	-10.892143	142.389099	-5.46	2664	82	0	22.94
2/09/2014	17:52:31	-10.892057	142.389389	82.43	0	238	0	33.08
2/09/2014	17:53:40	-10.892113	142.389145	-4.57	0	242	0	27.36
2/09/2014	17:54:47	-10.892185	142.389145	-27.9	0	273	0	8.01
2/09/2014	17:55:56	-10.892161	142.38916	-25.54	0	264	0	3.13
2/09/2014	17:57:10	-10.892159	142.389099	5.1	0	80	0	6.66
2/09/2014	17:58:18	-10.892054	142.38942	77.91	0	199	0	36.94
2/09/2014	17:59:32	-10.892137	142.389145	4.67	756	99	0	31.41
2/09/2014	18:00:42	-10.892053	142.389389	103.75	0	166	0	28.23
2/09/2014	18:01:51	-10.8921	142.389526	134.96	0	74	0	15.85
2/09/2014	18:03:11	-10.892015	142.389343	103.03	8388	241	0	22.1
2/09/2014	18:04:22	-10.892121	142.389053	-2.28	3420	261	0	33.79
2/09/2014	18:05:37	-10.89217	142.389267	98.39	504	118	0	23.99
2/09/2014	18:06:53	-10.892139	142.389435	125.53	0	327	0	18.67
2/09/2014	18:08:04	-10.892053	142.390137	205.63	0	60	0	77.25
2/09/2014	18:09:13	-10.891992	142.389221	-23.39	2520	223	0	100.25
2/09/2014	18:10:22	-10.892148	142.389267	23.27	0	265	0	18.06
2/09/2014	18:11:30	-10.892047	142.389465	75.5	3708	113	0	24.36
2/09/2014	18:12:36	-10.892123	142.389221	65.53	1188	298	0	27.95
2/09/2014	18:13:45	-10.892133	142.389389	83.99	3168	93	0	18.38
2/09/2014	18:14:55	-10.892058	142.389511	113.81	324	200	0	15.72
2/09/2014	18:16:03	-10.8921	142.389465	88.12	3420	106	0	6.86
2/09/2014	18:17:08	-10.892029	142.389191	53.95	1512	128	0	30.94
2/09/2014	18:18:16	-10.892116	142.389236	72.11	1872	269	0	10.85
2/09/2014	18:19:25	-10.892136	142.389252	69.58	3456	121	0	2.83
2/09/2014	18:20:34	-10.892073	142.389297	68.41	1404	79	0	8.56
2/09/2014	18:21:44	-10.89203	142.389236	37.12	0	240	0	8.2
2/09/2014	18:22:52	-10.892077	142.38916	31.37	1872	277	0	9.81
2/09/2014	18:24:00	-10.892019	142.389282	56.95	0	319	0	14.8
2/09/2014	18:25:10	-10.892074	142.389236	58.21	0	188	0	7.91
2/09/2014	18:26:19	-10.892069	142.389145	75.1	2844	152	0	9.95
2/09/2014	18:27:35	-10.89225	142.389008	56.51	0	197	0	25.08
2/09/2014	18:28:41	-10.892171	142.389114	54.36	1692	86	0	14.53
2/09/2014	18:29:49	-10.892129	142.389145	37.46	0	304	0	5.77
2/09/2014	18:31:00	-10.892023	142.389282	59.96	0	198	0	19.04
2/09/2014	18:32:08	-10.892457	142.388977	90.02	3456	218	0	58.63
2/09/2014	18:33:17	-10.891928	142.389389	76.99	0	98	0	74.05
2/09/2014	18:34:26	-10.892182	142.389191	47.78	0	129	0	35.57
2/09/2014	18:35:35	-10.892398	142.389069	65.35	0	239	0	27.47
2/09/2014	18:36:42	-10.892145	142.389297	34.93	0	213	0	37.57
2/09/2014	18:37:50	-10.892119	142.389145	27.19	3348	45	0	16.85
2/09/2014	18:38:54	-10.892061	142.38913	28.28	144	222	0	6.65
2/09/2014	18:40:02	-10.892153	142.389191	23.99	1044	37	0	12.21
2/09/2014	18:41:07	-10.894728	142.386948	176.53	6264	220	0	376.78
2/09/2014	18:42:14	-10.891783	142.38945	24.03	0	230	0	426.46
2/09/2014	18:43:23	-10.892101	142.389175	27.87	0	246	0	46.39
2/09/2014	18:44:33	-10.892149	142.38916	27.16	2376	88	0	5.58
2/09/2014	18:45:49	-10.892013	142.389099	50.63	0	5	0	16.52
2/09/2014	18:46:57	-10.892056	142.389206	19.84	0	94	0	12.62
2/09/2014	18:48:14	-10.891973	142.389099	43.58	0	326	0	14.89
2/09/2014	18:49:38	-10.891976	142.389267	22.43	0	348	0	18.35
2/09/2014	18:50:48	-10.892051	142.389236	42.3	0	301	0	9
2/09/2014	18:51:55	-10.891958	142.389313	27.39	0	42	0	13.33
2/09/2014	18:53:03	-10.892022	142.389252	36.7	0	84	0	9.75
2/09/2014	18:54:14	-10.892065	142.38945	71.01	0	133	0	22.14
2/09/2014	18:55:23	-10.891792	142.388657	-102.6	0	10	0	91.76
2/09/2014	18:56:30	-10.891831	142.388977	-49.93	0	67	0	35.21
2/09/2014	18:57:37	-10.892007	142.389206	39.68	2880	246	0	31.75
2/09/2014	18:58:45	-10.892023	142.389267	42.86	396	45	0	6.89
2/09/2014	18:59:56	-10.892039	142.389297	28.53	1296	46	0	3.73
2/09/2014	19:01:12	-10.892048	142.389267	72.45	1404	36	0	3.43
2/09/2014	19:02:20	-10.892275	142.389053	-109.68	0	226	0	34.4
2/09/2014	19:03:28	-10.892056	142.389252	95.38	1116	179	0	32.64
2/09/2014	19:04:39	-10.8922	142.389267	26.76	1836	217	0	16.1
2/09/2014	19:05:48	-10.892219	142.389206	91.55	0	76	0	6.99
2/09/2014	19:07:03	-10.892074	142.389206	47.46	0	94	0	16.12
2/09/2014	19:08:17	-10.892206	142.389114	48.33	612	224	0	17.79
2/09/2014	19:09:31	-10.892257	142.38913	17.93	0	247	0	5.93
2/09/2014	19:10:45	-10.891978	142.389313	45.28	0	115	0	36.9
2/09/2014	19:12:15	-10.892031	142.389297	39.67	0	97	0	6.15
2/09/2014	19:14:08	-10.892035	142.389084	21.03	0	263	0	23.26
2/09/2014	19:16:02	-10.892023	142.389328	48.06	0	190	0	26.68
2/09/2014	19:17:46	-10.892068	142.389252	39.24	0	332	0	9.69
2/09/2014	19:18:57	-10.892113	142.389145	46.13	0	232	0	12.71
2/09/2014	19:20:07	-10.891985	142.38942	50.53	1764	89	0	33.23
2/09/2014	19:21:20	-10.891991	142.389221	42.25	0	339	0	21.74
2/09/2014	19:22:37	-10.892138	142.389221	37.35	0	119	0	16.35
2/09/2014	19:23:53	-10.891986	142.389099	43.93	0	66	0	21.52
2/09/2014	19:25:13	-10.892055	142.389175	37.9	0	260	0	11.3
2/09/2014	19:26:23	-10.892163	142.389252	27.09	0	94	0	14.66
2/09/2014	19:27:38	-10.89196	142.389313	37.06	0	51	0	23.53
2/09/2014	19:29:04	-10.891973	142.38942	38.22	0	100	0	11.77
2/09/2014	19:30:20	-10.89212	142.389221	52.06	0	250	0	27.19
2/09/2014	19:31:42	-10.892045	142.389252	51.69	0	76	0	9
2/09/2014	19:32:54	-10.892138	142.389221	52.06	0	348	0	10.88
2/09/2014	19:34:08	-10.892115	142.389267	35.09	0	73	0	5.64
2/09/2014	19:35:50	-10.892077	142.389374	32.12	0	224	0	12.42
2/09/2014	19:37:38	-10.892262	142.38916	15.21	0	221	0	31.13
2/09/2014	19:39:26	-10.892118	142.389313	43.78	1656	74	0	23.14
2/09/2014	19:41:05	-10.892087	142.389328	63.75	2952	358	0	3.82
2/09/2014	19:42:54	-10.89271	142.389862	128.53	0	298	0	90.55
2/09/2014	19:46:35	-10.891889	142.389603	128.32	6084	183	0	95.57
2/09/2014	19:50:02	-10.891345	142.388046	-91.87	0	271	0	180.45
2/09/2014	19:54:11	-10.892068	142.389313	22.36	3924	107	0	160.01
2/09/2014	19:57:43	-10.891837	142.38916	34.01	0	306	0	30.64
2/09/2014	20:08:35	-10.891837	142.38916	34.01	0	306	0	0
2/09/2014	20:15:18	-10.892005	142.389175	19.55	216	2	0	18.75
2/09/2014	20:18:50	-10.892005	142.389175	19.55	216	2	0	0
2/09/2014	20:20:50	-10.892105	142.38913	19.68	900	27	0	12.16
2/09/2014	20:26:43	-10.892105	142.38913	19.68	900	27	0	0
2/09/2014	20:28:36	-10.892053	142.389114	35.9	1044	148	0	6.04
2/09/2014	20:29:44	-10.892096	142.389145	3.91	0	258	0	5.86
2/09/2014	20:30:53	-10.892102	142.389389	92.12	0	100	0	26.65
2/09/2014	20:32:01	-10.892055	142.389099	6.63	0	116	0	32.09
2/09/2014	20:33:19	-10.891925	142.38887	-64.93	2628	289	0	28.88
2/09/2014	20:34:41	-10.891935	142.388901	-31.43	2628	290	0	3.56
2/09/2014	20:36:04	-10.892098	142.389053	-8.78	576	266	0	24.58
2/09/2014	20:37:26	-10.892081	142.389038	-32.81	0	152	0	2.5
2/09/2014	20:38:35	-10.892044	142.389069	20.92	0	246	0	5.33
2/09/2014	20:39:46	-10.892238	142.389267	12	864	311	0	30.54
2/09/2014	20:40:54	-10.892138	142.389191	64.25	4932	303	0	13.87
2/09/2014	20:42:04	-10.891859	142.388992	-38.59	0	338	0	37.88
2/09/2014	20:43:16	-10.892043	142.389023	9.75	0	140	0	20.74
2/09/2014	20:44:35	-10.891764	142.388962	-42.91	540	244	0	31.73
2/09/2014	20:45:48	-10.892088	142.389267	60.39	0	184	0	49.06
2/09/2014	20:46:57	-10.891978	142.389206	30.95	0	162	0	13.93
2/09/2014	20:48:04	-10.891832	142.389114	-0.24	0	351	0	19.09
2/09/2014	20:49:32	-10.89208	142.389282	53.76	2556	328	0	33.12
2/09/2014	20:50:56	-10.892118	142.389145	17.47	0	176	0	15.54
2/09/2014	20:52:24	-10.89177	142.388962	-13.13	2196	338	0	43.55
2/09/2014	20:54:49	-10.891411	142.388885	26.57	7416	334	0	40.79
2/09/2014	20:57:03	-10.892107	142.389282	54.38	0	169	0	88.71
2/09/2014	20:58:35	-10.891859	142.389221	80.61	612	190	0	28.37
2/09/2014	21:00:33	-10.891968	142.389191	44.66	0	337	0	12.56
2/09/2014	21:01:46	-10.891889	142.389053	27.2	0	325	0	17.44
2/09/2014	21:02:56	-10.892015	142.38916	77.18	0	196	0	18.24
2/09/2014	21:04:07	-10.892193	142.389145	32.85	0	201	0	19.86
2/09/2014	21:05:20	-10.89227	142.389191	42.91	0	178	0	9.93
2/09/2014	21:06:32	-10.892167	142.389221	52.32	2232	9	0	11.91
2/09/2014	21:07:46	-10.892234	142.38916	33.25	0	330	0	9.99
2/09/2014	21:09:00	-10.892706	142.389389	196.83	0	160	0	58.14
2/09/2014	21:10:13	-10.891966	142.389206	23.73	1152	171	0	84.68
2/09/2014	21:11:23	-10.891977	142.389145	37.38	0	82	0	6.77
2/09/2014	21:12:33	-10.891829	142.389191	36.17	0	68	0	17.21
2/09/2014	21:13:43	-10.892013	142.389206	37.07	0	76	0	20.53
2/09/2014	21:14:55	-10.892002	142.389267	42.23	0	188	0	6.77
2/09/2014	21:16:06	-10.891653	142.389282	128.81	6408	356	0	38.84
2/09/2014	21:17:19	-10.892199	142.389297	2.01	1692	341	0	60.73
2/09/2014	21:18:36	-10.892771	142.389221	-13.58	0	337	0	64.14
2/09/2014	21:19:47	-10.892165	142.389297	41.11	0	166	0	67.89
2/09/2014	21:21:03	-10.892045	142.389282	-39.69	0	353	0	13.44
2/09/2014	21:22:21	-10.891842	142.389206	95.19	4680	6	0	24.05
2/09/2014	21:23:48	-10.891883	142.389297	151.36	1224	5	0	10.93
2/09/2014	21:25:01	-10.89165	142.389236	106.88	3960	350	0	26.75
2/09/2014	21:26:17	-10.892068	142.389236	54.72	0	182	0	46.48
2/09/2014	21:27:32	-10.89192	142.389328	88.09	0	355	0	19.28
2/09/2014	21:28:44	-10.891948	142.389465	90.34	0	291	0	15.28
2/09/2014	21:30:03	-10.891814	142.389267	97.5	1548	26	0	26.26
2/09/2014	21:31:44	-10.890591	142.389771	245.13	828	26	0	146.7
2/09/2014	21:33:13	-10.892155	142.389236	35.4	0	187	0	183.46
2/09/2014	21:34:26	-10.891608	142.389343	117.63	0	39	0	61.94
2/09/2014	21:35:39	-10.892009	142.389221	70.79	0	21	0	46.54
2/09/2014	21:36:55	-10.892212	142.389114	84.77	1260	180	0	25.42
2/09/2014	21:38:11	-10.892293	142.38916	18.12	7956	7	0	10.31
2/09/2014	21:39:24	-10.891913	142.389191	83	0	4	0	42.39
2/09/2014	21:40:37	-10.892662	142.389069	-40.94	0	250	0	84.34
2/09/2014	21:41:51	-10.893134	142.388962	-127.69	0	204	0	53.77
2/09/2014	21:43:04	-10.892717	142.389191	-18.05	4788	12	0	52.68
2/09/2014	21:44:18	-10.892261	142.389191	25.07	0	322	0	50.7
2/09/2014	21:45:29	-10.892352	142.38916	22.22	0	198	0	10.67
2/09/2014	21:46:42	-10.892336	142.389099	11.87	0	184	0	6.89
2/09/2014	21:47:55	-10.892211	142.389145	32.69	6624	182	0	14.78	1
2/09/2014	21:49:08	-10.892341	142.389038	17.3	0	184	0	18.59	1
2/09/2014	21:50:22	-10.89228	142.389145	16.13	0	107	0	13.51
2/09/2014	21:51:36	-10.892537	142.388992	-7.16	0	194	0	33.1
2/09/2014	21:52:56	-10.892168	142.389328	48.58	0	37	0	55.04
2/09/2014	21:54:16	-10.891998	142.389297	113.89	936	208	0	19.2
2/09/2014	21:55:34	-10.891863	142.38945	74.1	3888	228	0	22.46
2/09/2014	21:56:58	-10.892136	142.389069	31.9	0	211	0	51.5
2/09/2014	21:58:19	-10.892346	142.388931	17.56	0	226	0	27.79
2/09/2014	21:59:38	-10.892384	142.388931	-7.01	3420	219	0	4.23
2/09/2014	22:01:04	-10.892535	142.388718	-42.44	0	122	0	28.69
2/09/2014	22:02:53	-10.892372	142.388901	11.75	972	49	0	26.98
2/09/2014	22:04:38	-10.892002	142.38916	14.3	4968	189	0	49.92
2/09/2014	22:05:51	-10.892235	142.389175	31.04	0	56	0	25.96
2/09/2014	22:07:19	-10.891211	142.389755	122.7	0	185	0	130.29
2/09/2014	22:09:03	-10.892048	142.389343	64.25	3384	355	0	103.37
2/09/2014	22:11:09	-10.891799	142.389496	72.76	5580	237	0	32.34
2/09/2014	22:13:04	-10.892312	142.389145	27.07	5976	234	0	68.72
2/09/2014	22:14:16	-10.892134	142.389267	25.67	4536	200	0	23.86
2/09/2014	22:15:33	-10.891764	142.38942	76.07	8568	219	0	44.4
2/09/2014	22:17:09	-10.89143	142.389771	120.81	3348	48	0	53.37
2/09/2014	22:19:04	-10.892147	142.388824	7.12	6840	258	0	130.57
2/09/2014	22:21:17	-10.891967	142.388992	19.96	4572	217	0	27.15
2/09/2014	22:23:25	-10.892135	142.388855	110.75	2772	287	0	23.93
2/09/2014	22:25:34	-10.892621	142.389297	17.26	7596	355	0	72.45
2/09/2014	22:27:17	-10.892193	142.389069	42.77	1764	247	0	53.71
2/09/2014	22:28:25	-10.892282	142.389297	-24.53	5256	42	0	26.79
2/09/2014	22:29:33	-10.892456	142.389145	1.97	0	339	0	25.49
2/09/2014	22:30:43	-10.892187	142.389206	10.87	0	225	0	30.64
2/09/2014	22:31:56	-10.892488	142.388855	21.77	0	245	0	50.88
2/09/2014	22:33:05	-10.892164	142.38916	19.62	2700	42	0	49.06
2/09/2014	22:34:14	-10.892159	142.389252	4.33	0	200	0	10.06
2/09/2014	22:35:38	-10.892334	142.389267	-18.08	3420	175	0	19.53
2/09/2014	22:36:58	-10.891637	142.389877	-34.82	0	147	0	102.19
2/09/2014	22:38:11	-10.892488	142.388931	39.19	3096	35	0	140.09
2/09/2014	22:39:19	-10.89196	142.389404	19.7	6264	55	0	78.19
2/09/2014	22:40:32	-10.8921	142.389114	16.2	0	189	0	35.29
2/09/2014	22:41:41	-10.891964	142.389572	-26.8	2952	114	0	52.25
2/09/2014	22:42:51	-10.892089	142.389191	28.5	7812	62	0	43.86
2/09/2014	22:44:33	-10.892008	142.389374	6.34	0	222	0	21.92
2/09/2014	22:45:59	-10.892217	142.389175	13.97	8100	59	0	31.82
2/09/2014	22:47:07	-10.891919	142.38945	8.17	5832	240	0	44.72
2/09/2014	22:48:14	-10.892106	142.389236	29.08	0	38	0	31.28
2/09/2014	22:49:24	-10.891908	142.389374	-16.64	0	226	0	26.68
2/09/2014	22:50:33	-10.891807	142.389603	-24.34	4500	222	0	27.41
2/09/2014	22:52:21	-10.89251	142.388626	58.38	6012	235	0	132.25
2/09/2014	22:54:05	-10.892179	142.38945	-41.44	3888	299	0	97.21
2/09/2014	22:55:49	-10.891869	142.389099	94.85	0	65	0	51.55
2/09/2014	22:56:57	-10.89203	142.389191	39.15	0	80	0	20.53
2/09/2014	22:58:06	-10.891769	142.388657	99.91	6804	293	0	65.13
2/09/2014	22:59:14	-10.892059	142.389175	61.7	0	250	0	65.11
2/09/2014	23:00:24	-10.892035	142.389267	40.76	1620	114	0	10.39
2/09/2014	23:01:32	-10.892149	142.389145	20.44	1008	204	0	18.39
2/09/2014	23:02:41	-10.892182	142.389389	-1.59	0	284	0	26.89
2/09/2014	23:03:55	-10.892051	142.389206	35.27	900	198	0	24.73
2/09/2014	23:05:10	-10.892099	142.389206	30.67	5148	100	0	5.34
2/09/2014	23:06:21	-10.892315	142.388916	7.62	0	73	0	39.74
2/09/2014	23:07:34	-10.892154	142.389252	-9.73	5112	118	0	40.82
2/09/2014	23:08:43	-10.892093	142.389099	50.43	864	111	0	18.03
2/09/2014	23:09:57	-10.892114	142.389267	44.13	0	336	0	18.49
2/09/2014	23:11:19	-10.892086	142.389252	71.59	0	156	0	3.52
2/09/2014	23:12:48	-10.891795	142.388931	100.33	0	111	0	47.7
2/09/2014	23:14:43	-10.892156	142.389236	27.43	2772	0	0	52.16
2/09/2014	23:16:36	-10.892163	142.389175	38.08	0	113	0	6.71
2/09/2014	23:18:30	-10.892005	142.389313	62.09	2556	348	0	23.15
2/09/2014	23:20:21	-10.89204	142.389145	36.54	0	221	0	18.75
2/09/2014	23:22:18	-10.891867	142.389389	83.87	3024	164	0	32.86
2/09/2014	23:24:17	-10.891871	142.389389	38.35	0	40	0	0.44
2/09/2014	23:26:12	-10.89244	142.388962	-93.32	0	345	0	78.59
2/09/2014	23:27:53	-10.891694	142.389771	37.64	5976	225	0	121.18
2/09/2014	23:29:05	-10.891694	142.389771	37.64	5976	225	0	0
2/09/2014	23:31:25	-10.89256	142.388733	17.37	0	61	0	148.72
2/09/2014	23:34:30	-10.892015	142.389297	80.3	0	269	0	86.4
2/09/2014	23:37:22	-10.892069	142.389038	3.58	828	111	0	28.91
2/09/2014	23:38:30	-10.892064	142.389084	7.8	0	197	0	5.05
2/09/2014	23:39:36	-10.892092	142.389206	50.99	1656	226	0	13.68
2/09/2014	23:41:23	-10.892509	142.388596	-10.36	3996	228	0	81.16
2/09/2014	23:43:07	-10.892089	142.389206	56.66	0	207	0	81.35
2/09/2014	23:44:13	-10.892141	142.38913	40.71	1656	58	0	10.11
2/09/2014	23:45:24	-10.892093	142.389038	17.07	0	259	0	11.38
2/09/2014	23:46:41	-10.892414	142.38884	-16.37	2736	73	0	41.73
2/09/2014	23:48:40	-10.892861	142.388657	-69.36	4284	274	0	53.57
2/09/2014	23:50:22	-10.89252	142.38887	-16.9	5364	171	0	44.48
2/09/2014	23:51:30	-10.892493	142.388565	-29.22	0	106	0	33.44
2/09/2014	23:52:39	-10.892024	142.389267	35.54	0	225	0	92.71
2/09/2014	23:53:45	-10.892291	142.38913	-16.81	4392	135	0	33.24
2/09/2014	23:54:59	-10.892536	142.388596	-33.39	0	164	0	64.36
2/09/2014	23:56:07	-10.892161	142.389221	33.12	0	211	0	79.98
2/09/2014	23:57:12	-10.892106	142.389114	8.81	3204	143	0	13.19
2/09/2014	23:58:24	-10.892169	142.389114	12.52	0	218	0	7.01
2/09/2014	23:59:31	-10.892105	142.389297	41.93	720	271	-4	21.21	1
3/09/2014	0:01:04	-10.892126	142.389343	46	396	301	-2	0	1
3/09/2014	0:02:50	-10.892223	142.389282	46.56	1980	324	0	12.68	1
3/09/2014	0:04:26	-10.89212	142.389206	34.76	1296	156	0	14.14
3/09/2014	0:05:35	-10.892168	142.389236	43.26	1260	299	0	6.26
3/09/2014	0:06:45	-10.892124	142.389282	56.85	0	206	0	7.01
3/09/2014	0:07:55	-10.892107	142.38913	-4.84	0	340	0	16.7
3/09/2014	0:09:01	-10.892079	142.389206	38.88	1332	184	0	8.86
3/09/2014	0:10:07	-10.892109	142.38916	17.63	2232	239	0	6.03
3/09/2014	0:11:13	-10.892069	142.389191	23.97	1764	153	0	5.59
3/09/2014	0:12:20	-10.892095	142.38916	31.66	1296	177	0	4.45
3/09/2014	0:13:25	-10.892159	142.389282	69.88	1944	143	0	15.1
3/09/2014	0:14:32	-10.892125	142.389252	49.45	2052	146	0	5
3/09/2014	0:15:51	-10.892206	142.389343	80.36	1944	147	0	13.41
3/09/2014	0:16:57	-10.892066	142.389313	61.98	1152	150	0	15.91
3/09/2014	0:18:05	-10.892208	142.389145	63.07	1260	298	0	24.2
3/09/2014	0:19:17	-10.892286	142.389221	38.54	0	186	0	12
3/09/2014	0:21:14	-10.892242	142.389435	133.18	1512	175	0	23.87
3/09/2014	0:22:47	-10.891959	142.389297	87.03	0	116	0	34.89
3/09/2014	0:24:33	-10.892099	142.389175	35.46	2952	342	0	20.49
3/09/2014	0:26:27	-10.891925	142.38916	33.93	0	155	0	19.42
3/09/2014	0:28:31	-10.892151	142.389191	22.98	2376	344	0	25.36
3/09/2014	0:30:06	-10.89212	142.389114	-6.95	720	165	0	9.09
3/09/2014	0:31:12	-10.892071	142.389236	46.88	612	239	0	14.39
3/09/2014	0:32:19	-10.892144	142.38916	28.65	792	281	0	11.61
3/09/2014	0:33:35	-10.892073	142.389175	18.97	0	56	0	8.06
3/09/2014	0:34:51	-10.892134	142.389114	44.94	828	124	0	9.51
3/09/2014	0:36:15	-10.892114	142.389175	7.92	1332	106	0	7.02
3/09/2014	0:37:31	-10.892145	142.389191	35.88	0	123	0	3.86
3/09/2014	0:38:42	-10.892054	142.389267	67.29	180	247	0	13.09
3/09/2014	0:40:09	-10.892151	142.389206	45.65	684	355	0	12.68
3/09/2014	0:41:29	-10.892155	142.389206	18.3	756	236	0	0.44
3/09/2014	0:42:53	-10.891966	142.389175	-10.14	0	183	0	21.29
3/09/2014	0:44:12	-10.892121	142.389282	36.84	0	249	0	20.82
3/09/2014	0:45:22	-10.891989	142.389252	20.84	0	27	0	15.04
3/09/2014	0:48:27	-10.892117	142.389023	12.65	1260	40	0	28.77
3/09/2014	0:51:31	-10.892036	142.389236	43.01	1332	196	0	24.94
3/09/2014	0:54:52	-10.892045	142.389175	38.18	5508	202	0	6.74
3/09/2014	0:57:30	-10.891943	142.38942	94.15	0	31	0	29.06
3/09/2014	0:59:57	-10.892048	142.389206	79.07	0	114	0	26.12
3/09/2014	1:01:55	-10.891956	142.389786	79.95	2340	202	0	64.15
3/09/2014	1:04:44	-10.892141	142.389084	19.43	1944	35	0	79.36
3/09/2014	1:07:25	-10.89216	142.389053	51.26	0	92	0	3.99
3/09/2014	1:08:35	-10.892099	142.389175	23.05	0	215	0	14.95
3/09/2014	1:09:51	-10.892202	142.388916	78.92	3456	150	0	30.51
3/09/2014	1:12:45	-10.892135	142.389725	12.78	6552	30	0	88.65
3/09/2014	1:15:22	-10.892097	142.388763	81.47	0	226	0	105.13
3/09/2014	1:16:34	-10.892162	142.388748	45.4	11736	265	0	7.41
3/09/2014	1:18:31	-10.89226	142.388794	71.61	1836	350	0	12
3/09/2014	1:21:44	-10.892159	142.388962	71.7	432	204	0	21.51
3/09/2014	1:24:57	-10.891986	142.38916	71.43	2160	253	0	28.94
3/09/2014	1:27:58	-10.892087	142.388977	19.37	3276	21	0	22.92
3/09/2014	1:30:53	-10.891906	142.390366	-46.87	0	308	0	153
3/09/2014	1:33:57	-10.89224	142.388794	97.22	8280	80	0	175.62
3/09/2014	1:36:36	-10.892232	142.388885	74.1	0	71	0	9.98
3/09/2014	1:38:56	-10.892125	142.388855	49.49	0	59	0	12.34
3/09/2014	1:40:06	-10.892176	142.388947	43.1	0	244	0	11.54
3/09/2014	1:41:17	-10.892017	142.38916	30.78	0	231	0	29.21
3/09/2014	1:42:35	-10.891868	142.390442	-28.16	0	227	0	140.96
3/09/2014	1:43:55	-10.892034	142.389297	18.89	0	70	0	126.38
3/09/2014	1:45:05	-10.892025	142.389359	16.97	0	64	0	6.84
3/09/2014	1:46:15	-10.892056	142.389328	23.4	6444	237	0	4.83
3/09/2014	1:47:25	-10.892063	142.389206	38.17	1692	233	0	13.34
3/09/2014	1:48:35	-10.89207	142.389069	46.06	0	76	0	14.98
3/09/2014	1:50:08	-10.892029	142.389145	53.43	288	5	0	9.47
3/09/2014	1:51:31	-10.892088	142.389053	43.2	3852	240	0	12
3/09/2014	1:53:27	-10.891892	142.389465	81.3	3024	51	0	49.99
3/09/2014	1:55:34	-10.891982	142.389175	63.29	1008	173	0	33.21
3/09/2014	1:57:35	-10.892081	142.389114	10.76	0	17	0	12.87
3/09/2014	1:58:41	-10.891944	142.38916	64.43	4500	358	0	16.04
3/09/2014	1:59:51	-10.891941	142.38913	46.31	36	348	0	3.29
3/09/2014	2:36:47	-10.891941	142.38913	46.31	36	348	0	0
3/09/2014	2:39:09	-10.892242	142.389221	16.68	0	172	0	34.91
3/09/2014	2:40:17	-10.892058	142.389221	29.34	0	35	0	20.46
3/09/2014	2:41:23	-10.892057	142.389221	25.47	0	100	0	0.11
3/09/2014	2:42:30	-10.892058	142.389313	32.18	0	97	0	10.05
3/09/2014	2:43:36	-10.892163	142.389084	16.74	396	148	0	27.6
3/09/2014	2:45:04	-10.892035	142.389297	35.13	0	292	0	27.27
3/09/2014	2:46:21	-10.892045	142.389313	38.32	0	67	0	2.07
3/09/2014	2:47:30	-10.892082	142.38916	29.31	0	252	0	17.21
3/09/2014	2:48:39	-10.892007	142.389175	39.23	0	221	0	8.5
3/09/2014	2:49:45	-10.891984	142.389114	43.68	2412	73	0	7.13
3/09/2014	2:50:55	-10.892205	142.388901	21.89	0	166	0	33.84
3/09/2014	2:52:04	-10.892143	142.38884	43.86	4104	262	0	9.59
3/09/2014	2:53:39	-10.892207	142.389801	103.14	0	138	0	105.17
3/09/2014	2:54:54	-10.892053	142.38913	-27.22	1440	220	0	75.24
3/09/2014	2:56:03	-10.892728	142.389175	-27.67	6732	36	0	75.22
3/09/2014	2:57:12	-10.892192	142.389145	43.18	1296	193	0	59.69
3/09/2014	2:58:22	-10.892373	142.389252	105.19	2664	119	0	23.27
3/09/2014	2:59:31	-10.892172	142.389252	77.17	0	9	0	22.35
3/09/2014	3:00:43	-10.892245	142.389343	28	0	120	0	12.83
3/09/2014	3:02:00	-10.893078	142.389893	127.08	0	337	0	110.39
3/09/2014	3:03:09	-10.891083	142.388657	-53.3	0	149	0	259.66
3/09/2014	3:04:21	-10.892171	142.389008	16.1	0	164	0	126.91
3/09/2014	3:05:31	-10.892235	142.389023	108.89	1116	345	0	7.3
3/09/2014	3:06:50	-10.891995	142.388626	-68.38	0	107	0	50.91
3/09/2014	3:08:01	-10.891672	142.388992	-146	0	4	0	53.73
3/09/2014	3:09:16	-10.891963	142.389023	-50.66	1944	185	0	32.53
3/09/2014	3:10:23	-10.892033	142.389114	-12.34	0	148	0	12.62
3/09/2014	3:11:34	-10.892238	142.389038	22.4	2844	157	0	24.26
3/09/2014	3:12:45	-10.892353	142.389008	121.06	0	91	0	13.2
3/09/2014	3:14:02	-10.891925	142.389191	-14.04	5004	357	0	51.62
3/09/2014	3:15:17	-10.892328	142.389206	124.62	0	107	0	44.84
3/09/2014	3:16:27	-10.892052	142.389359	28.23	0	77	0	34.94
3/09/2014	3:17:34	-10.89214	142.389191	49.39	0	187	0	20.79
3/09/2014	3:18:42	-10.892159	142.389297	84.91	0	226	0	11.77
3/09/2014	3:19:49	-10.891719	142.388992	-87.45	0	35	0	59.18
3/09/2014	3:20:59	-10.891749	142.388947	-151.45	0	139	0	5.94
3/09/2014	3:22:27	-10.892053	142.388901	-104.02	4932	1	0	34.17
3/09/2014	3:23:37	-10.892535	142.389114	12.71	0	151	0	58.42
3/09/2014	3:24:46	-10.892333	142.389099	46.13	0	186	0	22.52
3/09/2014	3:25:55	-10.8925	142.389374	137.39	0	317	0	35.31
3/09/2014	3:27:04	-10.892132	142.389236	52.19	7488	172	0	43.61
3/09/2014	3:28:13	-10.891993	142.389038	0.92	0	22	0	26.58
3/09/2014	3:29:23	-10.891908	142.389267	3.65	4428	23	0	26.73
3/09/2014	3:30:32	-10.891699	142.388977	-85.99	0	355	0	39.28
3/09/2014	3:31:42	-10.89191	142.389114	-7.75	0	184	0	27.83
3/09/2014	3:32:51	-10.891927	142.389084	-35.56	0	323	0	3.78
3/09/2014	3:34:08	-10.892281	142.38942	97.06	0	345	0	53.81
3/09/2014	3:35:17	-10.892056	142.388977	-66.45	0	184	0	54.46
3/09/2014	3:36:39	-10.892057	142.389038	-35.51	7380	337	0	6.66
3/09/2014	3:37:49	-10.892238	142.389206	22.76	0	231	0	27.23
3/09/2014	3:39:00	-10.891736	142.388962	-46.83	2196	139	0	61.85
3/09/2014	3:40:09	-10.892014	142.389221	18.45	0	328	0	41.9
3/09/2014	3:41:18	-10.892101	142.389191	23.18	0	190	0	10.21
3/09/2014	3:42:43	-10.891881	142.389496	159.95	2160	33	0	41.32
3/09/2014	3:43:50	-10.892262	142.389343	100.04	0	149	0	45.54
3/09/2014	3:45:04	-10.892072	142.389023	-25.75	0	334	0	40.83
3/09/2014	3:46:17	-10.892109	142.389069	-1.98	0	168	0	6.49
3/09/2014	3:47:56	-10.892187	142.389343	64.41	3132	102	0	31.15
3/09/2014	3:50:03	-10.89193	142.389099	24.63	792	225	0	39.07
3/09/2014	3:52:01	-10.89216	142.389267	72.76	0	134	0	31.47
3/09/2014	3:53:11	-10.892419	142.389206	22.5	0	166	0	29.56
3/09/2014	3:54:24	-10.892053	142.389175	15.17	0	159	0	40.84
3/09/2014	3:55:42	-10.892166	142.389038	-0.31	0	99	0	19.54
3/09/2014	3:56:53	-10.892294	142.388947	-23.53	0	108	0	17.36
3/09/2014	3:58:00	-10.892056	142.389175	34.65	0	225	0	36.33
3/09/2014	3:59:07	-10.89212	142.389206	21.86	2844	79	0	7.88
3/09/2014	4:00:16	-10.892419	142.388748	-127.25	2412	318	0	60.05
3/09/2014	4:02:11	-10.892238	142.38913	-39.85	1152	322	0	46.31
3/09/2014	4:03:46	-10.892078	142.388947	-28.3	1332	157	0	26.75
3/09/2014	4:06:00	-10.892191	142.389267	37.61	0	301	0	37.13
3/09/2014	4:07:48	-10.892362	142.389023	-7.82	1548	67	0	32.73
3/09/2014	4:08:55	-10.892248	142.389175	25.41	7848	209	0	20.88
3/09/2014	4:10:05	-10.892055	142.388977	-22.53	0	28	0	30.46
3/09/2014	4:11:13	-10.892369	142.388763	-91.13	1260	45	0	42.01
3/09/2014	4:12:24	-10.892179	142.389099	25.76	0	234	0	42.34
3/09/2014	4:14:10	-10.892509	142.388718	-42.07	756	134	0	55.47	1
3/09/2014	4:16:54	-10.892973	142.388336	-172.17	0	107	0	66.35	1
3/09/2014	4:19:33	-10.891478	142.389755	164.57	0	216	0	227.25
3/09/2014	4:20:41	-10.891572	142.389526	119.22	1800	266	0	27.1
3/09/2014	4:21:54	-10.892042	142.389206	41.45	5148	52	0	62.87	1
3/09/2014	4:23:26	-10.891982	142.389236	55.44	0	38	0	7.43	1
3/09/2014	4:24:33	-10.891751	142.389481	92.61	3996	344	0	37.09
3/09/2014	4:26:01	-10.891864	142.389297	69.48	0	214	0	23.7
3/09/2014	4:27:31	-10.892067	142.389236	51.19	4932	57	0	23.53
3/09/2014	4:28:43	-10.892764	142.388382	-127.59	5508	62	0	121.25
3/09/2014	4:30:10	-10.892444	142.388748	-74.45	3564	341	0	53.51
3/09/2014	4:31:33	-10.892566	142.38855	-114.28	5256	224	0	25.52
3/09/2014	4:33:38	-10.892595	142.388504	-156.97	1332	239	0	5.97
3/09/2014	4:35:37	-10.892367	142.389114	5.43	0	357	0	71.27
3/09/2014	4:38:39	-10.891475	142.389801	90.07	3420	87	0	124.36
3/09/2014	4:42:00	-10.891893	142.389465	90.1	864	106	0	59.21
3/09/2014	4:45:34	-10.892116	142.389099	11.96	4644	154	0	47.03
3/09/2014	4:48:21	-10.891932	142.38913	69.37	0	155	0	20.74
3/09/2014	4:49:49	-10.89203	142.389297	46.88	1944	337	0	21.24
3/09/2014	4:51:57	-10.891979	142.38916	32.9	0	334	0	16
3/09/2014	4:53:06	-10.892177	142.389313	17.69	684	117	0	27.64
3/09/2014	4:54:18	-10.892111	142.389252	25.56	0	90	0	9.91
3/09/2014	4:55:28	-10.892412	142.388794	-61.24	0	223	0	60.18
3/09/2014	4:56:35	-10.891826	142.389297	38.13	4824	39	0	85.22
3/09/2014	4:57:56	-10.891888	142.389069	4.65	0	37	0	25.83
3/09/2014	4:59:07	-10.892451	142.388824	-61.42	2988	180	0	68.08
3/09/2014	5:00:17	-10.892178	142.389023	-21.12	2232	254	0	37.33
3/09/2014	5:01:26	-10.892799	142.388702	-101.13	6300	48	0	77.44
3/09/2014	5:02:33	-10.892214	142.388885	-37.57	0	230	0	68.05
3/09/2014	5:03:58	-10.892099	142.389023	-14.35	1728	120	0	19.76
3/09/2014	5:05:50	-10.891976	142.38916	68.5	1980	274	0	20.27
3/09/2014	5:07:31	-10.892082	142.389328	59.92	504	89	0	21.8
3/09/2014	5:08:40	-10.891894	142.389252	22.6	2016	339	0	22.49
3/09/2014	5:09:47	-10.891616	142.389069	169.83	0	221	0	36.81
3/09/2014	5:10:55	-10.892199	142.38916	4.36	0	153	0	65.58
3/09/2014	5:12:01	-10.892252	142.389206	25.05	0	164	0	7.74
3/09/2014	5:13:10	-10.891972	142.389236	59.69	3996	41	0	31.31
3/09/2014	5:14:26	-10.892025	142.389175	35.73	360	56	0	8.89
3/09/2014	5:15:39	-10.891973	142.389145	59.72	1188	174	0	6.65
3/09/2014	5:16:45	-10.891922	142.38916	81.27	0	152	0	5.9
3/09/2014	5:17:53	-10.892042	142.389206	35.2	360	126	0	14.26
3/09/2014	5:18:59	-10.892082	142.389191	40.93	612	334	0	4.74
3/09/2014	5:20:05	-10.892026	142.389236	33.29	0	347	0	7.93
3/09/2014	5:21:12	-10.892034	142.38916	2.44	3816	2	0	8.35
3/09/2014	5:22:22	-10.892004	142.389221	-1.34	0	175	0	7.45
3/09/2014	5:23:37	-10.892215	142.389191	19.99	3456	163	0	23.69
3/09/2014	5:24:52	-10.892068	142.38913	21.71	756	343	0	17.65
3/09/2014	5:26:24	-10.892052	142.389191	18.21	9936	355	0	6.89
3/09/2014	5:27:41	-10.891968	142.389221	33.26	0	187	0	9.9
3/09/2014	5:28:53	-10.892	142.389191	9.04	0	173	0	4.84
3/09/2014	5:30:03	-10.892114	142.389114	-23.55	0	317	0	15.21
3/09/2014	5:31:16	-10.89205	142.389221	-40.05	900	162	0	13.68
3/09/2014	5:32:25	-10.892118	142.389221	52.45	288	19	0	7.56
3/09/2014	5:33:33	-10.892241	142.389206	79.81	0	282	0	13.77
3/09/2014	5:35:18	-10.891763	142.389175	89.99	0	172	0	53.26
3/09/2014	5:37:07	-10.891726	142.389053	75.12	0	228	0	13.94
3/09/2014	5:39:25	-10.892011	142.389145	36.54	2088	157	0	33.24
3/09/2014	5:41:22	-10.891997	142.389084	-15.44	0	348	0	6.84
3/09/2014	5:43:26	-10.891994	142.389069	-3.04	540	349	0	1.67
3/09/2014	5:45:53	-10.892459	142.389297	83.22	468	328	0	57.39
3/09/2014	5:48:35	-10.892053	142.389099	-2.17	72	59	0	50.06
3/09/2014	5:50:45	-10.892032	142.389069	-5	1260	299	0	4.02
3/09/2014	5:52:12	-10.892246	142.389267	105.58	612	89	0	32.15
3/09/2014	5:54:04	-10.891998	142.389023	-33.29	0	143	0	38.34
3/09/2014	5:56:03	-10.89243	142.389252	81.77	432	283	0	54.15
3/09/2014	5:57:58	-10.892337	142.389191	-1.1	4716	149	0	12.3
3/09/2014	5:59:52	-10.892158	142.38913	0.11	0	315	0	20.99
3/09/2014	6:01:27	-10.892184	142.389175	23.16	108	77	0	5.7
3/09/2014	6:04:06	-10.89226	142.389328	62.54	4392	304	0	18.72
3/09/2014	6:06:35	-10.892071	142.389206	12.09	0	124	0	24.88
3/09/2014	6:07:44	-10.891986	142.389038	-42.64	0	336	0	20.64
3/09/2014	6:09:14	-10.892064	142.389145	3.67	900	329	0	14.55
3/09/2014	6:12:01	-10.89204	142.389206	6.1	0	117	0	7.18
3/09/2014	6:15:29	-10.892138	142.389175	4.08	288	130	0	11.41
3/09/2014	6:18:36	-10.892142	142.389099	-54.21	756	182	0	8.31
3/09/2014	6:19:44	-10.892016	142.388992	-25.34	1728	88	0	18.24
3/09/2014	6:20:58	-10.892277	142.389526	120.47	1692	321	0	65.13
3/09/2014	6:22:34	-10.891659	142.388321	-148.77	7992	114	0	148.44
3/09/2014	6:24:10	-10.891801	142.388565	-153.51	144	98	0	30.97
3/09/2014	6:25:55	-10.891722	142.388519	-123.13	0	308	0	10.12
3/09/2014	6:27:06	-10.891832	142.388748	-64.41	0	289	0	27.84
3/09/2014	6:28:29	-10.892076	142.388901	-8.05	2412	120	0	31.86
3/09/2014	6:29:55	-10.891843	142.388779	-129.49	5976	291	0	29.13
3/09/2014	6:31:45	-10.892178	142.389313	147.53	1908	149	0	69.19
3/09/2014	6:33:31	-10.892588	142.389832	347.55	0	128	0	72.73
3/09/2014	6:34:44	-10.891893	142.38884	-49.63	1260	325	0	133.06
3/09/2014	6:37:32	-10.892014	142.389099	43.18	0	117	0	31.32
3/09/2014	6:40:03	-10.892111	142.389145	23.92	0	294	0	11.9
3/09/2014	6:41:15	-10.892025	142.389236	54.86	1836	311	0	13.79
3/09/2014	6:42:24	-10.892138	142.389099	27.17	0	297	0	19.54
3/09/2014	6:43:35	-10.892083	142.389008	4.9	0	18	0	11.67
3/09/2014	6:44:41	-10.892107	142.389023	32.86	0	102	0	3.13
3/09/2014	6:45:49	-10.892095	142.389038	16.73	1548	110	0	2.11
3/09/2014	6:46:59	-10.892076	142.389175	30.6	0	116	0	15.11
3/09/2014	6:48:06	-10.892098	142.389435	55.14	0	107	0	28.5
3/09/2014	6:49:14	-10.892196	142.389206	25.8	2520	114	0	27.28
3/09/2014	6:50:20	-10.892202	142.38916	58.23	0	70	0	5.07
3/09/2014	6:51:40	-10.892019	142.389053	52.15	2448	111	0	23.46
3/09/2014	6:52:50	-10.892154	142.389252	46.09	1116	128	0	26.41
3/09/2014	6:53:57	-10.892062	142.38916	29.9	0	18	0	14.34
3/09/2014	6:55:03	-10.892093	142.38916	47.27	0	119	0	3.45
3/09/2014	6:56:11	-10.892091	142.389053	35.05	0	115	0	11.69
3/09/2014	6:57:21	-10.892241	142.389633	54.45	0	114	0	65.49
3/09/2014	6:59:05	-10.892056	142.389236	55.03	0	76	0	47.98
3/09/2014	7:00:25	-10.892051	142.389114	25.7	0	293	0	13.33
3/09/2014	7:01:31	-10.892093	142.38913	34.89	0	256	0	4.99
3/09/2014	7:02:38	-10.892121	142.388931	8.05	0	196	0	21.95
3/09/2014	7:03:46	-10.892055	142.38916	1.46	2340	81	0	26.06
3/09/2014	7:04:53	-10.892164	142.389053	19.78	0	104	0	16.83
3/09/2014	7:05:58	-10.892128	142.389099	28.73	0	276	0	6.42
3/09/2014	7:07:03	-10.892124	142.38913	25.03	0	81	0	3.41
3/09/2014	7:08:09	-10.892063	142.389053	-5.32	0	51	0	10.8
3/09/2014	7:09:13	-10.892138	142.38916	56.36	1908	333	0	14.35
3/09/2014	7:10:21	-10.892113	142.38913	18.91	0	259	0	4.3
3/09/2014	7:11:27	-10.892134	142.389038	45.28	0	342	0	10.31
3/09/2014	7:12:38	-10.892118	142.389481	84.32	0	61	0	48.4
3/09/2014	7:13:49	-10.892011	142.38916	12.67	0	232	0	37.01
3/09/2014	7:14:57	-10.892047	142.389297	43.92	0	146	0	15.49
3/09/2014	7:16:05	-10.892152	142.389145	33.96	0	254	0	20.29
3/09/2014	7:17:10	-10.892197	142.389374	5.28	360	93	0	25.5
3/09/2014	7:18:17	-10.891125	142.388504	-134.28	0	36	0	152.42
3/09/2014	7:19:25	-10.891996	142.389069	62.45	0	293	0	114.83
3/09/2014	7:20:50	-10.893483	142.390839	211.58	2736	97	0	254.35
3/09/2014	7:22:10	-10.891968	142.389206	-5.93	3492	257	0	245.3
3/09/2014	7:24:11	-10.892126	142.389343	55.35	4068	286	0	23.07
3/09/2014	7:26:02	-10.892071	142.389221	16.49	0	9	0	14.66
3/09/2014	7:27:19	-10.8921	142.389771	-22.5	0	27	0	60.14
3/09/2014	7:28:49	-10.892218	142.388885	1.38	2556	87	0	97.63
3/09/2014	7:30:18	-10.891994	142.388962	-0.04	0	44	0	26.29
3/09/2014	7:31:32	-10.892214	142.38913	50.23	0	188	0	30.58
3/09/2014	7:32:53	-10.891944	142.389175	25.04	0	358	0	30.42
3/09/2014	7:34:06	-10.892315	142.389664	92.99	0	97	0	67.47
3/09/2014	7:35:35	-10.892595	142.389618	94.03	5148	238	0	31.54
3/09/2014	7:38:05	-10.892697	142.389755	149.73	0	293	0	18.77
3/09/2014	7:40:56	-10.891902	142.389053	-13.44	3888	357	0	117
3/09/2014	7:43:33	-10.892204	142.389252	16.38	3780	350	0	40
3/09/2014	7:44:48	-10.891754	142.388824	-28.6	5076	272	0	68.47
3/09/2014	7:46:35	-10.89212	142.389114	36.22	0	125	0	51.57
3/09/2014	7:47:45	-10.892005	142.389145	45.6	0	40	0	13.23
3/09/2014	7:48:58	-10.892029	142.38913	21.89	1872	39	0	3.13
3/09/2014	7:50:27	-10.891875	142.389252	47.4	4680	33	0	21.7
3/09/2014	7:51:51	-10.892179	142.389084	38.06	0	62	0	38.46
3/09/2014	7:53:42	-10.891813	142.389267	6.78	6300	357	0	45.34
3/09/2014	7:55:20	-10.892321	142.389267	53.94	3168	192	0	56.49
3/09/2014	7:56:27	-10.892279	142.389267	51.69	4572	78	0	4.67
3/09/2014	7:57:37	-10.892275	142.389313	84.18	2052	203	0	5.04
3/09/2014	7:58:51	-10.892172	142.389099	60.45	0	327	0	26.02
3/09/2014	8:01:43	-10.892095	142.38916	-3.24	0	190	0	10.85
3/09/2014	8:05:20	-10.891919	142.389114	43.85	4392	144	0	20.2
3/09/2014	8:10:03	-10.891864	142.38913	44.83	9900	191	0	6.36
3/09/2014	8:13:58	-10.892114	142.388992	-6.81	0	115	0	31.62
3/09/2014	8:17:13	-10.891967	142.389069	33.25	0	223	0	18.38
3/09/2014	8:18:27	-10.892043	142.388977	15.88	2808	237	0	13.13
3/09/2014	8:20:48	-10.892293	142.387619	21.04	0	286	0	150.87
3/09/2014	8:24:31	-10.892373	142.387558	29	3528	217	0	11.11
3/09/2014	8:28:05	-10.892095	142.387711	52.07	1548	56	0	35.14	1
3/09/2014	8:29:15	-10.892202	142.387711	91.24	1512	249	0	11.9	1
3/09/2014	8:30:54	-10.892254	142.387558	8.12	1656	197	0	17.68
3/09/2014	8:33:32	-10.892652	142.387634	57.85	18612	312	0	45.03	1
3/09/2014	8:35:50	-10.897462	142.367889	15.96	85860	277	0	2221.32	1
3/09/2014	8:38:05	-10.891548	142.3526	44.61	16020	28	0	1794.27	1
3/09/2014	8:40:10	-10.891429	142.352631	-1.59	0	54	0	13.66	1
3/09/2014	8:56:11	-10.891429	142.352631	-1.59	0	54	0	0
3/09/2014	9:04:31	-10.890829	142.352524	81.15	4608	208	0	67.73
3/09/2014	9:09:41	-10.890829	142.352524	81.15	4608	208	0	0
3/09/2014	9:18:35	-10.890672	142.352661	42.48	3240	233	0	22.99
3/09/2014	9:28:08	-10.891009	142.352554	210.71	0	80	0	39.25
3/09/2014	10:14:20	-10.891009	142.352554	210.71	0	80	0	0
3/09/2014	10:16:57	-10.860218	142.378296	96.91	82584	341	0	4429.9
3/09/2014	10:18:38	-10.849054	142.367828	61.62	34056	232	0	1687.56
3/09/2014	10:23:10	-10.854655	142.368393	96.75	1368	148	0	625.85
3/09/2014	10:27:26	-10.854454	142.36824	48.74	0	143	0	27.91
3/09/2014	10:31:52	-10.856519	142.369629	48.15	1512	15	0	275.2
3/09/2014	10:35:35	-10.856803	142.36969	82.85	0	303	0	32.27
3/09/2014	10:39:05	-10.856735	142.370544	29.81	11664	60	0	93.57	1
3/09/2014	10:41:54	-10.853967	142.368073	-41.78	5256	309	0	409.33	1
3/09/2014	10:43:05	-10.853738	142.36795	27.45	1512	160	0	28.79	1
3/09/2014	10:44:14	-10.8537	142.36792	20.53	2268	323	0	5.35
3/09/2014	10:45:24	-10.85365	142.367966	58.68	648	27	0	7.49
3/09/2014	10:46:33	-10.853703	142.367966	49.25	1152	180	0	5.89
3/09/2014	10:47:40	-10.853711	142.367966	51.16	3312	169	0	0.89
3/09/2014	10:48:47	-10.853774	142.367981	43.79	1332	26	0	7.19
3/09/2014	10:49:55	-10.853778	142.367828	45.48	0	90	0	16.71
3/09/2014	10:51:06	-10.853448	142.368118	-28.35	24984	275	0	48.47
3/09/2014	10:52:15	-10.852865	142.367783	25.75	1008	189	0	74.44
3/09/2014	10:53:29	-10.853107	142.367966	27.42	3024	151	0	33.52	1
3/09/2014	10:54:38	-10.85395	142.367233	23.72	0	333	0	123.27	1
3/09/2014	10:55:56	-10.853894	142.367203	24.46	15588	9	0	7.04
3/09/2014	10:57:07	-10.851233	142.367386	-15.39	0	13	0	296.56
3/09/2014	10:58:13	-10.851395	142.367493	-30.07	1728	233	0	21.47	1
3/09/2014	10:59:20	-10.851378	142.367447	3.05	2304	30	0	5.37	1
3/09/2014	11:00:26	-10.851069	142.367477	90.5	0	41	0	34.52
3/09/2014	11:01:34	-10.851324	142.367462	1.57	1116	44	0	28.4
3/09/2014	11:02:41	-10.851239	142.367493	62.5	7668	57	0	10.04
3/09/2014	11:03:58	-10.852439	142.36731	14.02	33336	169	0	134.92	1
3/09/2014	11:05:06	-10.855288	142.36821	28.48	3096	81	0	331.69	1
3/09/2014	11:06:15	-10.85536	142.368103	-20.93	2808	214	0	14.16	1
3/09/2014	11:07:27	-10.855285	142.368225	50.98	0	7	0	15.72
3/09/2014	11:08:36	-10.855127	142.368256	83.38	0	153	0	17.89
3/09/2014	11:09:46	-10.855158	142.36824	63.94	1008	73	0	3.86
3/09/2014	11:10:52	-10.855075	142.36824	78.55	4212	11	0	9.23
3/09/2014	11:12:00	-10.855133	142.368179	62.45	0	2	0	9.27
3/09/2014	11:13:07	-10.85534	142.368149	-19.3	1512	80	0	23.25
3/09/2014	11:14:14	-10.855087	142.36824	81.73	936	0	0	29.84
3/09/2014	11:15:24	-10.855071	142.368195	31.02	21780	215	0	5.23
3/09/2014	11:16:39	-10.855321	142.36792	-29.48	8316	204	0	40.92
3/09/2014	11:17:51	-10.854362	142.367065	-41.34	13500	9	0	141.74	1
3/09/2014	11:20:41	-10.853735	142.367065	5.22	0	244	0	69.72	1
3/09/2014	11:23:05	-10.853734	142.367233	19.27	0	327	0	18.35
3/09/2014	11:24:35	-10.853782	142.367233	-54.61	288	78	0	5.34
3/09/2014	11:27:47	-10.853474	142.36763	124.83	2916	37	0	55.25
3/09/2014	11:30:58	-10.853783	142.36731	-13.77	0	153	0	49.01
3/09/2014	11:33:56	-10.854016	142.366577	-202.41	324	333	0	84.14
3/09/2014	11:37:12	-10.853653	142.367081	-54.05	15336	335	0	68.25
3/09/2014	11:40:27	-10.853679	142.367432	29.17	0	331	0	38.44
3/09/2014	11:43:23	-10.85345	142.367264	29.73	0	181	0	31.38
3/09/2014	11:45:43	-10.853459	142.367661	117.57	1260	171	0	43.37
3/09/2014	11:48:22	-10.853786	142.367371	17.19	2448	175	0	48.22
3/09/2014	11:50:34	-10.853657	142.367371	30.67	1656	306	0	14.34
3/09/2014	11:51:42	-10.853635	142.36734	20.27	1980	300	0	4.18
3/09/2014	11:52:52	-10.85365	142.367401	51.25	2700	172	0	6.87
3/09/2014	11:54:04	-10.853672	142.367325	15.38	0	185	0	8.65
3/09/2014	11:55:15	-10.853624	142.367325	46.07	540	160	0	5.34
3/09/2014	11:56:27	-10.853716	142.367294	-6.82	0	79	0	10.78
3/09/2014	11:57:41	-10.853596	142.367157	-1.21	792	259	0	20.05
3/09/2014	11:59:19	-10.85362	142.367249	-0.69	3024	334	0	10.4
3/09/2014	12:01:20	-10.853642	142.367279	5.8	288	282	0	4.09
3/09/2014	12:04:04	-10.853726	142.367325	6.42	216	242	0	10.61
3/09/2014	12:06:57	-10.853642	142.367401	47.92	2952	181	0	12.5
3/09/2014	12:10:09	-10.853685	142.367294	6.53	144	249	0	12.63
3/09/2014	12:13:55	-10.853509	142.367264	6.32	5004	186	0	19.84
3/09/2014	12:17:34	-10.853817	142.367203	24.74	4428	224	0	34.89
3/09/2014	12:44:43	-10.853817	142.367203	24.74	4428	224	0	0
3/09/2014	12:50:03	-10.854036	142.367554	-31.25	1476	172	0	45.41	1
3/09/2014	12:51:16	-10.854217	142.367615	-34.93	7344	316	0	21.2	1
3/09/2014	12:52:23	-10.854135	142.367599	-44.41	0	265	0	9.28
3/09/2014	12:53:35	-10.855036	142.368561	-166.81	0	159	0	145.17
3/09/2014	12:54:45	-10.85413	142.367691	-49.14	3888	28	0	138.48
3/09/2014	12:55:59	-10.853518	142.367004	39.24	3708	323	0	101.29	1
3/09/2014	12:57:12	-10.853798	142.36647	-10.37	6408	214	0	66.11	1
3/09/2014	12:58:24	-10.853723	142.365829	5.71	0	77	0	70.5	1
3/09/2014	12:59:34	-10.853419	142.365952	17.57	2160	23	0	36.37
3/09/2014	13:00:46	-10.853575	142.366577	-61.57	3924	9	0	70.42	1
3/09/2014	13:01:57	-10.852688	142.366119	0.27	4788	149	0	110.59	1
3/09/2014	13:03:12	-10.852954	142.365997	47.84	10512	195	0	32.44	1
3/09/2014	13:04:22	-10.852496	142.366287	1.7	8496	159	0	59.97	1
3/09/2014	13:06:02	-10.852406	142.366302	15.52	8136	186	0	10.14	1
3/09/2014	13:07:17	-10.852309	142.366028	64.91	4752	140	0	31.81
3/09/2014	13:08:40	-10.851981	142.366257	12.7	7128	94	0	44.22
3/09/2014	13:10:03	-10.852101	142.367249	-19.5	4464	136	0	109.15
3/09/2014	13:11:46	-10.852017	142.366837	17.81	1476	143	0	45.95
3/09/2014	13:13:18	-10.852402	142.366547	43.75	3240	134	0	53.25
3/09/2014	13:14:46	-10.852852	142.366501	-11.49	1476	238	0	50.29	1
3/09/2014	13:15:57	-10.853358	142.366501	13.57	3420	175	0	56.26	1
3/09/2014	13:17:08	-10.853571	142.367081	0.74	5220	126	0	67.62	1
3/09/2014	13:18:20	-10.853801	142.367233	25.12	3816	72	0	30.49	1
3/09/2014	13:19:32	-10.853354	142.367447	-15.11	10368	195	0	54.92
3/09/2014	13:20:54	-10.853909	142.367294	-39.23	7200	196	0	63.94
3/09/2014	13:22:29	-10.85412	142.367142	105.66	0	43	0	28.74
3/09/2014	13:23:55	-10.853827	142.367279	-4.01	1728	223	0	35.85
3/09/2014	13:25:22	-10.853823	142.367233	21.48	3168	126	0	5.04
3/09/2014	13:26:43	-10.85388	142.367355	-4.37	1512	243	0	14.75
3/09/2014	13:27:53	-10.853784	142.36734	-44.44	0	17	0	10.8
3/09/2014	13:29:04	-10.853864	142.36731	-11.97	2952	211	0	9.48
3/09/2014	13:30:15	-10.853765	142.367386	72.73	0	35	0	13.79
3/09/2014	13:31:27	-10.853855	142.367355	10.21	792	43	0	10.56
3/09/2014	13:32:47	-10.853729	142.367371	-98.11	0	354	0	14.12
3/09/2014	13:34:14	-10.853881	142.36734	38.65	0	51	0	17.24
3/09/2014	13:35:49	-10.854128	142.367279	-98.93	4032	201	0	28.26
3/09/2014	13:37:17	-10.853849	142.367294	-44.28	792	21	0	31.07
3/09/2014	13:42:28	-10.853849	142.367294	-44.28	792	21	0	0
3/09/2014	13:47:38	-10.853777	142.367249	-7.91	360	65	0	9.39
3/09/2014	13:52:41	-10.853752	142.367279	7.71	0	231	0	4.3
3/09/2014	13:53:54	-10.853696	142.367386	-7.33	0	178	0	13.24
3/09/2014	13:55:08	-10.853759	142.36734	-38.35	540	235	0	8.62
3/09/2014	13:56:21	-10.853805	142.367294	-12.55	0	241	0	7.17
3/09/2014	13:57:31	-10.853798	142.367294	12.31	0	5	0	0.78
3/09/2014	13:58:43	-10.853726	142.367325	-2.92	0	30	0	8.69
3/09/2014	13:59:53	-10.853917	142.367188	-117.21	0	198	0	25.98
3/09/2014	14:01:02	-10.853203	142.367493	-52.38	0	222	0	86.1
3/09/2014	14:02:15	-10.853833	142.367218	-24.65	0	248	0	76.22
3/09/2014	14:03:38	-10.85355	142.367447	57.04	0	196	0	40.2
3/09/2014	14:05:06	-10.853783	142.367249	-73.61	0	231	0	33.75
3/09/2014	14:06:24	-10.853645	142.367249	-64.51	180	53	0	15.34
3/09/2014	14:07:34	-10.853733	142.367233	-33.46	396	30	0	9.94
3/09/2014	14:08:42	-10.853801	142.367279	15.93	2016	166	0	9.08
3/09/2014	14:09:50	-10.853783	142.367264	-56.53	252	96	0	2.59
3/09/2014	14:10:57	-10.853719	142.367294	29.78	2016	309	0	7.83
3/09/2014	14:12:06	-10.85377	142.367264	-12.79	684	189	0	6.55
3/09/2014	14:13:12	-10.853784	142.367264	-89.85	432	172	0	1.56
3/09/2014	14:14:21	-10.853745	142.367279	-24.01	1188	99	0	4.64
3/09/2014	14:15:27	-10.853808	142.367233	44.35	1008	254	0	8.62
3/09/2014	14:16:37	-10.853672	142.367325	24.69	792	221	0	18.16
3/09/2014	14:17:45	-10.853796	142.36734	-32.26	0	334	0	13.89
3/09/2014	14:18:53	-10.853761	142.367249	-62.1	0	240	0	10.67
3/09/2014	14:20:00	-10.853767	142.367325	-13.4	648	3	0	8.33
3/09/2014	14:21:08	-10.853755	142.367294	4.9	0	29	0	3.64
3/09/2014	14:22:17	-10.853802	142.367294	-13.69	1080	334	0	5.23
3/09/2014	14:23:27	-10.853836	142.367279	-16.18	1152	230	0	4.12
3/09/2014	14:24:37	-10.853582	142.367279	34.06	0	153	0	28.24
3/09/2014	14:25:49	-10.853947	142.367355	-79.36	0	82	0	41.43
3/09/2014	14:26:59	-10.853813	142.367264	-44.18	0	335	0	17.91
3/09/2014	14:28:09	-10.853638	142.367279	3.66	0	147	0	19.53
3/09/2014	14:29:21	-10.85377	142.367264	-30.14	936	348	0	14.77
3/09/2014	14:30:31	-10.853277	142.367142	212.31	0	1	0	56.41
3/09/2014	14:31:42	-10.853362	142.367126	89.76	0	133	0	9.61
3/09/2014	14:32:53	-10.853844	142.367294	-81.52	0	274	0	56.65
3/09/2014	14:34:03	-10.853838	142.36734	-36.96	0	157	0	5.07
3/09/2014	14:35:11	-10.853623	142.367218	20.91	0	341	0	27.37
3/09/2014	14:36:20	-10.853597	142.367188	43.02	0	176	0	4.37
3/09/2014	14:37:32	-10.853716	142.367218	-27.48	0	24	0	13.63
3/09/2014	14:38:46	-10.853895	142.367233	-80.07	0	174	0	19.97
3/09/2014	14:39:55	-10.853807	142.367294	-36.53	0	190	0	11.84
3/09/2014	14:41:03	-10.853654	142.367188	7.73	0	72	0	20.58
3/09/2014	14:42:13	-10.853806	142.367249	-32.78	0	134	0	18.17
3/09/2014	14:43:24	-10.853641	142.367264	52.88	0	106	0	18.42
3/09/2014	14:44:34	-10.853553	142.367249	35.45	684	20	0	9.92
3/09/2014	14:45:46	-10.85402	142.367233	-137.65	252	33	0	51.96
3/09/2014	14:46:56	-10.854111	142.367218	-160.7	0	109	0	10.25
3/09/2014	14:48:20	-10.853746	142.367249	-52.72	432	154	0	40.73
3/09/2014	14:49:31	-10.854136	142.367233	-190.5	0	151	0	43.4
3/09/2014	14:50:49	-10.854013	142.367233	-106.87	1224	7	0	13.68
3/09/2014	14:52:01	-10.854262	142.367203	-169.56	0	292	0	27.88
3/09/2014	14:53:18	-10.853767	142.367218	37.95	1188	142	0	55.07
3/09/2014	14:55:44	-10.853888	142.367203	-77.84	288	194	0	13.55
3/09/2014	14:57:58	-10.854216	142.367157	-236.91	0	314	0	36.82
3/09/2014	14:59:10	-10.854092	142.367111	-184.72	0	176	0	14.67
3/09/2014	15:00:22	-10.853951	142.367188	-109.96	0	358	0	17.79
3/09/2014	15:01:36	-10.854	142.367142	-68.02	2268	359	0	7.41
3/09/2014	15:03:36	-10.853478	142.367172	30.92	900	10	0	58.14
3/09/2014	15:07:06	-10.85315	142.36734	226.63	1440	16	0	40.83
3/09/2014	15:11:05	-10.853374	142.36734	162.99	0	212	0	24.91
3/09/2014	15:14:35	-10.853525	142.367294	115.99	0	209	0	17.53
3/09/2014	15:15:52	-10.853955	142.367081	-41.16	1152	117	0	53.17
3/09/2014	15:18:13	-10.853359	142.367294	163.11	756	34	0	70.24
3/09/2014	15:20:12	-10.853359	142.367294	163.11	756	34	0	0
3/09/2014	15:21:22	-10.853915	142.367462	28.63	4824	211	0	64.49
3/09/2014	15:22:34	-10.853881	142.367355	-3.92	2952	152	0	12.28
3/09/2014	15:24:05	-10.853978	142.366989	-48.64	3384	259	0	41.4
3/09/2014	15:25:48	-10.853967	142.367294	-33.49	936	231	0	33.33
3/09/2014	15:27:15	-10.853652	142.367172	73.31	3384	188	0	37.47
3/09/2014	15:28:23	-10.853714	142.367218	29.82	0	272	0	8.53
3/09/2014	15:29:36	-10.853499	142.367081	126.74	1368	315	0	28.2
3/09/2014	15:30:58	-10.853894	142.367279	-53.33	1872	24	0	48.96
3/09/2014	15:32:12	-10.853894	142.367279	-53.33	1872	24	0	0
3/09/2014	15:33:28	-10.853916	142.366776	-85.81	3024	68	0	54.98
3/09/2014	15:35:01	-10.853881	142.366959	-61.87	0	230	0	20.36
3/09/2014	15:36:29	-10.853865	142.366638	-135.28	4392	97	0	35.1	1
3/09/2014	15:38:17	-10.854139	142.36673	-173.7	1656	68	0	32.08	1
3/09/2014	15:40:52	-10.854081	142.366577	-204.01	0	81	0	17.91
3/09/2014	15:44:39	-10.854081	142.366577	-204.01	0	81	0	0
3/09/2014	15:46:03	-10.854166	142.367706	-167.87	0	266	0	123.65
3/09/2014	15:50:12	-10.854166	142.367706	-167.87	0	266	0	0
3/09/2014	15:53:56	-10.853934	142.366791	-141.97	0	82	0	103.2
3/09/2014	15:55:06	-10.853662	142.367081	23.64	324	311	0	43.79
3/09/2014	15:56:16	-10.853554	142.366959	60.91	0	308	0	17.94
3/09/2014	15:57:26	-10.853614	142.366882	53.38	0	292	0	10.73
3/09/2014	15:58:35	-10.853633	142.366989	17.34	1872	319	0	11.87
3/09/2014	15:59:48	-10.853685	142.367004	19.71	0	300	0	6.01
3/09/2014	16:01:54	-10.853643	142.367111	17.58	360	33	0	12.58
3/09/2014	16:04:29	-10.853674	142.367126	17.64	1224	353	0	3.82	1
3/09/2014	16:06:47	-10.853643	142.367111	18.13	180	87	0	3.82	1
3/09/2014	16:09:04	-10.853395	142.367126	45.42	792	40	0	27.62
3/09/2014	16:11:09	-10.853628	142.367096	28.26	0	78	0	26.11
3/09/2014	16:12:19	-10.853606	142.367081	19.88	0	28	0	2.94
3/09/2014	16:13:28	-10.853568	142.367081	38.51	0	172	0	4.23
3/09/2014	16:14:36	-10.85368	142.367111	20.75	0	69	0	12.88
3/09/2014	16:15:45	-10.853676	142.367126	16.5	0	31	0	1.7
3/09/2014	16:16:54	-10.853665	142.367081	10.23	0	35	0	5.06
3/09/2014	16:18:03	-10.853702	142.367111	15.29	0	90	0	5.26
3/09/2014	16:19:12	-10.853666	142.367081	13.09	2124	198	0	5.17
3/09/2014	16:20:23	-10.853519	142.367142	39.58	1692	28	0	17.65
3/09/2014	16:21:32	-10.853607	142.366989	15.38	0	139	0	19.36
3/09/2014	16:22:42	-10.853474	142.367203	51.33	0	33	0	27.66
3/09/2014	16:23:55	-10.853607	142.367096	26.93	0	14	0	18.85
3/09/2014	16:25:06	-10.853554	142.367142	33.57	0	355	0	7.74
3/09/2014	16:26:14	-10.853585	142.367096	26.77	0	165	0	6.09
3/09/2014	16:27:22	-10.853646	142.36705	7.83	0	32	0	8.44
3/09/2014	16:28:29	-10.853636	142.36705	19.92	0	155	0	1.11
3/09/2014	16:29:38	-10.853557	142.367065	25.47	0	354	0	8.94
3/09/2014	16:30:48	-10.853537	142.367081	32.55	0	66	0	2.83
3/09/2014	16:31:58	-10.853596	142.36705	17.79	0	51	0	7.38
3/09/2014	16:33:11	-10.853369	142.36705	51.27	0	297	0	25.24
3/09/2014	16:34:21	-10.853515	142.367081	33.59	0	137	0	16.58
3/09/2014	16:35:32	-10.853491	142.367126	44.7	0	356	0	5.59
3/09/2014	16:36:40	-10.853509	142.367096	43.89	0	171	0	3.84
3/09/2014	16:37:51	-10.853528	142.367111	40.11	0	176	0	2.67
3/09/2014	16:39:02	-10.852969	142.367218	113.58	0	201	0	63.25
3/09/2014	16:40:10	-10.853693	142.367065	6.7	0	135	0	82.22
3/09/2014	16:41:16	-10.85353	142.367035	30.73	0	227	0	18.42
3/09/2014	16:42:26	-10.853605	142.367035	19.35	0	192	0	8.34
3/09/2014	16:43:35	-10.85307	142.367157	97.05	0	28	0	60.96
3/09/2014	16:44:51	-10.853747	142.367035	0.79	0	132	0	76.45
3/09/2014	16:46:00	-10.85368	142.36702	8.04	0	145	0	7.63
3/09/2014	16:47:12	-10.853769	142.366974	-12.45	0	293	0	11.1
3/09/2014	16:48:20	-10.853677	142.36702	16.35	0	145	0	11.4
3/09/2014	16:49:29	-10.853337	142.367126	69.03	0	356	0	39.54
3/09/2014	16:50:44	-10.853456	142.367188	-9.04	6552	340	0	14.86
3/09/2014	16:52:07	-10.85284	142.367279	116.13	0	184	0	69.21
3/09/2014	16:53:22	-10.853228	142.367203	69.67	0	246	0	43.93
3/09/2014	16:56:04	-10.854546	142.36673	3.89	4824	216	0	155.39	1
3/09/2014	16:59:16	-10.854535	142.365768	7.98	1620	246	0	105.06	1
3/09/2014	17:02:52	-10.854732	142.365845	-32.33	4176	170	0	23.46
3/09/2014	17:06:16	-10.854094	142.366028	-56.52	0	175	0	73.7
3/09/2014	17:11:05	-10.854832	142.366669	-54.07	3636	143	0	107.86	1
3/09/2014	17:15:27	-10.854117	142.367142	-23.25	0	153	0	94.81	1
3/09/2014	17:23:16	-10.854117	142.367142	-23.25	0	153	0	0
3/09/2014	17:30:09	-10.854041	142.367126	-35.9	2160	349	0	8.63
3/09/2014	18:56:31	-10.854041	142.367126	-35.9	2160	349	0	0
3/09/2014	18:58:36	-10.85374	142.366974	7.79	0	179	0	37.36
3/09/2014	18:59:51	-10.853789	142.367264	21.15	0	235	0	32.13
3/09/2014	19:05:34	-10.853789	142.367264	21.15	0	235	0	0
3/09/2014	19:11:13	-10.853618	142.36731	12.92	2376	33	0	19.67
3/09/2014	19:16:49	-10.853618	142.36731	12.92	2376	33	0	0
3/09/2014	19:19:45	-10.853972	142.366959	50.25	3384	58	0	54.94
3/09/2014	19:27:01	-10.853972	142.366959	50.25	3384	58	0	0
3/09/2014	19:29:26	-10.85369	142.36731	12.81	2808	345	0	49.52
3/09/2014	19:30:50	-10.853694	142.367126	51.83	540	144	0	20.1
3/09/2014	19:33:35	-10.853666	142.367249	16.71	0	70	0	13.79
3/09/2014	19:35:43	-10.853781	142.367142	32.26	0	191	0	17.32
3/09/2014	19:39:34	-10.853411	142.367371	29.17	5148	24	0	48.15
3/09/2014	19:42:54	-10.853304	142.367432	41.4	34092	193	0	13.64
3/09/2014	19:46:12	-10.853739	142.367249	15.83	0	340	0	52.34
3/09/2014	19:48:56	-10.853769	142.367294	9.65	0	131	0	5.94
3/09/2014	19:50:05	-10.85369	142.367279	19.56	1116	244	0	8.94
3/09/2014	19:51:11	-10.853729	142.367462	-21.93	576	327	0	20.45
3/09/2014	19:52:23	-10.853872	142.367264	2.25	0	34	0	26.84
3/09/2014	19:53:37	-10.851997	142.367889	136.14	0	146	0	219.38
3/09/2014	19:54:47	-10.853754	142.367355	15.41	1476	30	0	203.89
3/09/2014	19:55:59	-10.853944	142.367279	-7.04	3060	202	0	22.7
3/09/2014	19:57:07	-10.85371	142.367355	13.2	504	131	0	27.31
3/09/2014	19:58:19	-10.853877	142.367264	7.17	0	194	0	21.06
3/09/2014	19:59:28	-10.853757	142.36734	6.87	0	202	0	15.71
3/09/2014	20:00:47	-10.853621	142.367249	48.38	0	302	0	18.1
3/09/2014	20:02:07	-10.853591	142.367233	80.81	6084	311	0	3.77
3/09/2014	20:03:53	-10.85383	142.367249	18.46	0	179	0	26.63
3/09/2014	20:06:03	-10.853849	142.367294	-8.81	720	319	0	5.35
3/09/2014	20:08:04	-10.854118	142.36731	-61.24	0	56	0	29.96
3/09/2014	20:09:24	-10.853468	142.36734	56.43	0	189	0	72.35
3/09/2014	20:11:00	-10.854591	142.367203	-84.54	0	335	0	125.76
3/09/2014	20:12:15	-10.854291	142.367279	-67.21	0	204	0	34.38
3/09/2014	20:14:52	-10.8536	142.367416	-2.02	576	43	0	78.28
3/09/2014	20:17:21	-10.853706	142.36731	17.73	2412	217	0	16.52
3/09/2014	20:18:30	-10.853645	142.367386	4.24	2124	132	0	10.72
3/09/2014	20:19:48	-10.853737	142.367386	13.32	0	184	0	10.23
3/09/2014	20:21:50	-10.853802	142.367203	59.04	1692	348	0	21.25
3/09/2014	20:23:36	-10.853679	142.367447	24.72	864	152	0	29.95
3/09/2014	20:24:49	-10.853637	142.367432	28.52	0	140	0	4.95
3/09/2014	20:26:01	-10.853438	142.367523	20.46	3960	198	0	24.26
3/09/2014	20:27:11	-10.853685	142.367371	19.92	0	207	0	32.09
3/09/2014	20:28:21	-10.853618	142.367401	17.79	0	52	0	8.14
3/09/2014	20:29:32	-10.853624	142.367416	26.12	5688	201	0	1.77
3/09/2014	20:31:21	-10.854156	142.367233	0.48	18396	202	0	62.44
3/09/2014	20:32:53	-10.853719	142.367599	27.11	3024	161	0	62.92
3/09/2014	20:34:12	-10.853901	142.367157	49.93	0	141	0	52.34
3/09/2014	20:35:32	-10.853627	142.367432	27.58	3996	205	0	42.78
3/09/2014	20:48:51	-10.853627	142.367432	27.58	3996	205	0	0
3/09/2014	20:50:01	-10.853716	142.367279	48.82	936	18	0	19.42
3/09/2014	20:51:12	-10.853704	142.367294	29.46	0	115	0	2.11
3/09/2014	20:52:21	-10.853653	142.367233	25.38	0	280	0	8.75
3/09/2014	20:53:30	-10.853758	142.367249	14.66	0	103	0	11.81
3/09/2014	20:54:40	-10.853721	142.367462	33.71	0	286	0	23.62
3/09/2014	20:55:52	-10.853721	142.367462	33.71	0	286	0	0
3/09/2014	20:57:07	-10.853768	142.367081	20.15	4356	107	0	41.93
3/09/2014	20:58:20	-10.853796	142.367325	20.27	0	73	0	26.83
3/09/2014	20:59:57	-10.853812	142.367203	-0.1	3456	66	0	13.44
3/09/2014	21:49:13	-10.853812	142.367203	-0.1	3456	66	0	0
3/09/2014	21:55:04	-10.85365	142.367371	25.4	0	42	0	25.71
3/09/2014	21:56:59	-10.852783	142.368484	193.44	0	161	-4	155.14	1
4/09/2014	0:15:05	-10.852783	142.368484	193.44	0	161	-2	0	1
4/09/2014	0:17:47	-10.853245	142.367523	-24.27	7488	74	0	116.85	1
4/09/2014	0:20:15	-10.853391	142.367065	28.56	7308	37	0	52.59	1
4/09/2014	0:27:30	-10.853391	142.367065	28.56	7308	37	0	0
4/09/2014	0:37:00	-10.853697	142.367111	25.6	7308	107	0	34.39
4/09/2014	0:45:36	-10.853992	142.367203	40.04	0	125	0	34.31
4/09/2014	0:52:09	-10.853513	142.367004	12.8	0	88	0	57.53
4/09/2014	0:53:15	-10.853514	142.36705	-16.24	972	359	0	5.02
4/09/2014	0:54:22	-10.85362	142.367081	10.1	0	94	0	12.26
4/09/2014	0:58:38	-10.85362	142.367081	10.1	0	94	0	0
4/09/2014	0:59:42	-10.853254	142.366882	-24.58	0	334	0	46.14
4/09/2014	1:00:42	-10.853606	142.367188	27.74	1692	45	0	51.47
4/09/2014	1:01:47	-10.853406	142.366959	-6.43	468	68	0	33.47
4/09/2014	1:02:57	-10.853655	142.367096	24.59	16848	329	0	31.47
4/09/2014	1:04:01	-10.853418	142.367081	0.99	0	342	0	26.4
4/09/2014	1:05:02	-10.853389	142.366959	2.27	4824	139	0	13.71
4/09/2014	1:06:05	-10.853343	142.367004	-17.14	8640	125	0	7.09
4/09/2014	1:07:07	-10.85349	142.367126	-0.38	0	134	0	21.09
4/09/2014	1:08:11	-10.853641	142.366989	27.98	0	321	0	22.49
4/09/2014	1:09:42	-10.853632	142.367157	-4.04	0	202	0	18.37
4/09/2014	1:10:49	-10.853611	142.367035	-1.73	3420	130	0	13.53
4/09/2014	1:11:53	-10.853759	142.367447	-44.31	0	327	0	47.91
4/09/2014	1:12:59	-10.853504	142.366913	26.5	1692	137	0	64.84
4/09/2014	1:14:04	-10.853545	142.366974	3.24	6840	313	0	8.07
4/09/2014	1:15:08	-10.853873	142.367447	-54.12	0	49	0	63.23
4/09/2014	1:16:11	-10.853395	142.366882	28.31	0	86	0	81.44
4/09/2014	1:17:13	-10.853685	142.367279	-19.04	0	146	0	54.03
4/09/2014	1:19:52	-10.853627	142.367233	-18.26	0	122	0	8.17
4/09/2014	1:22:22	-10.853855	142.367249	27.7	3204	144	0	25.41
4/09/2014	1:27:42	-10.853631	142.367065	12.89	0	288	0	32
4/09/2014	1:34:01	-10.853501	142.367081	3.94	4932	137	0	14.56
4/09/2014	1:42:01	-10.853681	142.367142	22.83	0	90	0	21.09
4/09/2014	1:48:12	-10.853218	142.366959	-25.4	0	133	0	55.23
4/09/2014	1:53:33	-10.853483	142.367081	5.53	0	157	0	32.34
4/09/2014	1:57:30	-10.853574	142.367111	16.14	1836	215	0	10.64
4/09/2014	2:01:17	-10.853487	142.367081	19.92	1800	324	0	10.21
4/09/2014	2:04:31	-10.853555	142.366959	17.95	1908	102	0	15.32
4/09/2014	2:08:11	-10.853568	142.367035	-4.28	1080	132	0	8.42
4/09/2014	2:11:13	-10.853448	142.36676	-1.32	0	177	0	32.86
4/09/2014	2:13:32	-10.85351	142.36702	-1.61	0	158	0	29.22
4/09/2014	2:14:41	-10.853505	142.366989	-3.2	0	62	0	3.43
4/09/2014	2:15:49	-10.853474	142.367035	1.92	0	302	0	6.09
4/09/2014	2:16:54	-10.853437	142.366959	3.65	0	117	0	9.26
4/09/2014	2:18:14	-10.85351	142.367172	9.68	3348	272	0	24.64
4/09/2014	2:19:30	-10.853784	142.367111	-6.57	2772	184	0	31.19
4/09/2014	2:20:43	-10.853542	142.367172	-5.88	4536	96	0	27.72
4/09/2014	2:21:56	-10.853207	142.366837	27.53	3384	126	0	52.21
4/09/2014	2:23:11	-10.853471	142.367371	37.78	0	332	0	65.29
4/09/2014	2:24:38	-10.853437	142.366928	-1.07	0	4	0	48.53
4/09/2014	2:26:00	-10.8534	142.367172	18.27	0	58	0	26.96
4/09/2014	2:27:24	-10.853498	142.367096	-13.12	7416	271	0	13.7
4/09/2014	2:28:53	-10.853618	142.367096	1.52	2952	130	0	13.34
4/09/2014	2:30:15	-10.853523	142.367218	13.08	0	69	0	17
4/09/2014	2:31:30	-10.853487	142.367203	15.28	0	304	0	4.33
4/09/2014	2:33:15	-10.853552	142.367264	5.47	0	56	0	9.83
4/09/2014	2:34:56	-10.853408	142.366821	-17.56	0	169	0	50.96
4/09/2014	2:38:24	-10.853343	142.367172	17.87	0	13	0	39.01
4/09/2014	2:41:47	-10.853636	142.367081	-15.82	1440	191	0	34.06
4/09/2014	2:42:59	-10.853502	142.367081	12.28	0	1	0	14.9
4/09/2014	2:44:07	-10.853359	142.367142	32.58	1404	119	0	17.24
4/09/2014	2:45:16	-10.853514	142.367035	-4.11	0	359	0	20.82
4/09/2014	2:46:30	-10.853602	142.367081	3.45	0	37	0	11
4/09/2014	2:48:01	-10.853402	142.367126	14.38	0	345	0	22.78
4/09/2014	2:49:10	-10.8535	142.367111	9.89	0	214	0	11.02
4/09/2014	2:50:20	-10.853482	142.367096	4.5	0	42	0	2.59
4/09/2014	2:51:35	-10.853867	142.366974	-12.27	0	202	0	44.84
4/09/2014	2:52:40	-10.853436	142.365585	-164.73	0	268	0	159.08
4/09/2014	2:53:51	-10.853388	142.367264	-18.44	3600	264	0	183.43
4/09/2014	2:55:00	-10.853582	142.367096	11.1	0	260	0	28.32
4/09/2014	2:56:10	-10.853631	142.36702	2.82	0	278	0	9.93
4/09/2014	2:57:20	-10.853546	142.367126	16.26	504	224	0	14.94
4/09/2014	2:58:34	-10.853539	142.367355	32.51	3276	263	0	25.02
4/09/2014	2:59:47	-10.853545	142.36734	41.8	3168	258	0	1.77
4/09/2014	3:01:00	-10.853529	142.367523	50.96	0	255	0	20.06
4/09/2014	3:02:11	-10.853536	142.367126	7	0	269	0	43.36
4/09/2014	3:03:20	-10.853326	142.366058	-136.37	0	239	0	118.95
4/09/2014	3:04:27	-10.85363	142.366989	1.61	1080	102	0	107.14
4/09/2014	3:05:40	-10.853556	142.367157	12.67	0	310	0	20.11
4/09/2014	3:07:04	-10.853627	142.367157	23.72	0	59	0	7.89
4/09/2014	3:08:15	-10.853598	142.367279	26.27	756	86	0	13.71
4/09/2014	3:09:26	-10.853456	142.36676	-56.97	0	309	0	58.84
4/09/2014	3:10:38	-10.85355	142.366913	-22.44	0	95	0	19.71
4/09/2014	3:11:46	-10.853628	142.36734	27.78	3348	104	0	47.43
4/09/2014	3:12:54	-10.85369	142.367676	94.76	756	324	0	37.34
4/09/2014	3:14:02	-10.853526	142.367157	22.89	7632	82	0	59.54
4/09/2014	3:15:10	-10.853615	142.366943	-4.93	1800	112	0	25.38
4/09/2014	3:16:19	-10.853574	142.367081	-6.36	1080	18	0	15.74
4/09/2014	3:17:29	-10.853786	142.367676	107.57	5544	266	0	69.12
4/09/2014	3:18:38	-10.853565	142.367111	4.76	6264	19	0	66.41
4/09/2014	3:19:55	-10.85361	142.36705	17.29	7524	283	0	8.33
4/09/2014	3:21:06	-10.853596	142.366776	-8.61	7272	276	0	29.96
4/09/2014	3:22:18	-10.853596	142.366776	-8.61	7272	276	0	0
4/09/2014	3:23:30	-10.853642	142.367065	5.61	0	12	0	31.97
4/09/2014	3:24:47	-10.853604	142.367081	10.85	3528	130	0	4.57
4/09/2014	3:27:12	-10.853604	142.367081	10.85	3528	130	0	0
4/09/2014	3:28:40	-10.853462	142.367081	-18.28	828	182	0	15.79
4/09/2014	3:30:07	-10.853696	142.367386	-46.58	6012	120	0	42.27
4/09/2014	3:32:29	-10.853639	142.367584	39.43	0	236	0	22.53
4/09/2014	3:34:46	-10.853487	142.367188	21.43	2376	22	0	46.43
4/09/2014	3:36:56	-10.853582	142.366974	-3.27	2520	119	0	25.65
4/09/2014	3:38:47	-10.853367	142.367172	62.44	0	197	0	32.23
4/09/2014	3:40:27	-10.853492	142.36702	16.04	5544	292	0	21.65
4/09/2014	3:41:40	-10.8536	142.366776	-32.23	0	280	0	29.23
4/09/2014	3:43:15	-10.853608	142.366699	-51.43	756	224	0	8.46
4/09/2014	3:44:44	-10.853218	142.367188	54.49	0	356	0	68.79
4/09/2014	3:45:55	-10.85371	142.36676	-75.46	0	123	0	71.96
4/09/2014	3:47:04	-10.853472	142.36702	9.89	0	207	0	38.81
4/09/2014	3:48:18	-10.853536	142.366898	-20.92	0	109	0	15.1
4/09/2014	3:49:31	-10.85361	142.366837	-29.8	0	26	0	10.59
4/09/2014	3:50:46	-10.853455	142.367004	-2.19	0	9	0	25.09
4/09/2014	3:52:02	-10.853276	142.367111	38.78	0	228	0	23.08
4/09/2014	3:53:30	-10.853412	142.367065	25.65	6768	62	0	15.94
4/09/2014	3:54:46	-10.852956	142.367447	111.11	0	234	0	65.66
4/09/2014	3:56:16	-10.853148	142.367203	70.19	7812	200	0	34.14
4/09/2014	3:57:45	-10.853179	142.367081	-23.53	0	340	0	13.76
4/09/2014	3:59:12	-10.85335	142.366943	-21.54	0	3	0	24.26
4/09/2014	4:41:25	-10.85335	142.366943	-21.54	0	3	0	0
4/09/2014	4:43:36	-10.853317	142.367004	-19.71	0	75	0	7.61
4/09/2014	4:44:42	-10.853523	142.367081	-2.7	0	111	0	24.4
4/09/2014	4:45:48	-10.853473	142.36705	0.74	0	332	0	6.51
4/09/2014	4:46:55	-10.853276	142.366974	-27.1	0	29	0	23.43
4/09/2014	4:48:02	-10.853297	142.36702	-33.51	1548	336	0	5.54
4/09/2014	4:49:09	-10.853245	142.366959	-49.21	0	331	0	8.82
4/09/2014	4:50:17	-10.853533	142.367096	13.71	0	2	0	35.35
4/09/2014	4:51:23	-10.854234	142.367477	109.68	0	340	0	88.36
4/09/2014	4:52:30	-10.853238	142.366959	-30.86	0	310	0	124.36
4/09/2014	4:53:36	-10.853681	142.367233	18.2	0	351	0	57.64
4/09/2014	4:54:43	-10.853641	142.367203	33.38	1584	342	0	5.52
4/09/2014	4:55:51	-10.853594	142.367142	32.82	0	324	0	8.47
4/09/2014	4:56:57	-10.853804	142.367294	73.88	0	31	0	28.65
4/09/2014	4:58:04	-10.853744	142.367218	53.08	0	351	0	10.65
4/09/2014	4:59:11	-10.853923	142.367371	98.41	0	103	0	25.99
4/09/2014	5:00:18	-10.853724	142.367279	47.25	0	327	0	24.3
4/09/2014	5:01:24	-10.853783	142.367203	69.38	0	180	0	10.58
4/09/2014	5:02:31	-10.85357	142.367126	5.52	0	354	0	25.13
4/09/2014	5:03:37	-10.853885	142.36734	78.1	0	141	0	42.11
4/09/2014	5:04:44	-10.854049	142.367477	109.11	0	34	0	23.59
4/09/2014	5:05:51	-10.853771	142.367325	65.55	0	335	0	35.09
4/09/2014	5:06:59	-10.853121	142.366852	-60.42	0	28	0	88.84
4/09/2014	5:08:05	-10.853271	142.367065	-11.48	0	29	0	28.62
4/09/2014	5:09:14	-10.853473	142.367081	0.78	360	109	0	22.53
4/09/2014	5:10:21	-10.853403	142.366989	-4.65	72	36	0	12.71
4/09/2014	5:11:30	-10.853541	142.367111	13.75	0	340	0	20.32
4/09/2014	5:12:40	-10.853381	142.367004	-0.88	0	24	0	21.29
4/09/2014	5:13:50	-10.853534	142.367142	6	0	92	0	22.73
4/09/2014	5:14:56	-10.853478	142.367126	4.77	0	29	0	6.47
4/09/2014	5:16:01	-10.853596	142.367249	16.51	0	144	0	18.78
4/09/2014	5:17:09	-10.853497	142.367096	14.67	0	110	0	20.01
4/09/2014	5:18:18	-10.85348	142.367065	-5.35	0	67	0	3.88
4/09/2014	5:19:28	-10.853272	142.366882	-27.27	0	1	0	30.57
4/09/2014	5:20:36	-10.853382	142.366898	-15.43	0	55	0	12.36
4/09/2014	5:21:44	-10.853518	142.36705	8.43	0	110	0	22.45
4/09/2014	5:22:53	-10.853785	142.367294	44.25	0	33	0	39.89
4/09/2014	5:24:01	-10.853625	142.367294	57.47	0	349	0	17.79
4/09/2014	5:25:09	-10.853554	142.367249	36.1	0	317	0	9.3
4/09/2014	5:26:20	-10.853561	142.367203	16.62	0	131	0	5.08
4/09/2014	5:27:29	-10.853504	142.367157	11.98	0	17	0	8.09
4/09/2014	5:28:48	-10.85359	142.367157	11.61	6048	230	0	9.56
4/09/2014	5:29:58	-10.853593	142.367096	8.09	0	317	0	6.67
4/09/2014	5:31:07	-10.853504	142.367004	9.99	0	137	0	14.1
4/09/2014	5:32:18	-10.853618	142.367188	24.23	0	105	0	23.76
4/09/2014	5:33:27	-10.853543	142.367233	32.45	0	355	0	9.68
4/09/2014	5:34:39	-10.853419	142.366959	-32.11	0	65	0	32.95
4/09/2014	5:35:48	-10.853371	142.366989	-35.49	0	266	0	6.26
4/09/2014	5:36:58	-10.853227	142.36673	-50.5	0	295	0	32.5
4/09/2014	5:38:07	-10.853367	142.36673	-34.95	0	343	0	15.57
4/09/2014	5:39:15	-10.853447	142.366989	-6.87	0	310	0	29.65
4/09/2014	5:40:23	-10.853214	142.366531	-106.08	0	66	0	56.33
4/09/2014	5:41:31	-10.853187	142.366562	-95.4	0	118	0	4.52
4/09/2014	5:42:42	-10.853441	142.367126	6.45	0	17	0	67.76
4/09/2014	5:43:50	-10.853432	142.367096	15.97	0	86	0	3.43
4/09/2014	5:45:02	-10.85339	142.366776	-46.74	0	173	0	35.26
4/09/2014	5:46:14	-10.853449	142.367203	23.56	0	125	0	47.09
4/09/2014	5:47:25	-10.853496	142.367004	-29.27	972	28	0	22.35
4/09/2014	5:48:34	-10.853274	142.366638	-85.47	3096	96	0	46.98
4/09/2014	5:49:44	-10.853528	142.367081	7.61	3528	321	0	56.02
4/09/2014	5:50:59	-10.853316	142.366638	-73.06	0	276	0	53.82
4/09/2014	5:52:56	-10.853353	142.366699	-74.8	1944	355	0	7.83
4/09/2014	5:54:58	-10.853491	142.36731	67.71	4356	296	0	68.47
4/09/2014	5:56:56	-10.853289	142.367035	-37.62	0	133	0	37.5
4/09/2014	5:58:06	-10.853467	142.367096	-5.02	0	112	0	20.88
4/09/2014	5:59:15	-10.853491	142.366959	-28.36	3132	353	0	15.2
4/09/2014	6:00:30	-10.853554	142.367249	21.01	0	260	0	32.44
4/09/2014	6:01:45	-10.853375	142.367065	-28.27	0	20	0	28.28
4/09/2014	6:02:57	-10.85348	142.367065	18.29	0	351	0	11.68
4/09/2014	6:04:14	-10.853551	142.367111	1.37	0	307	0	9.36
4/09/2014	6:06:14	-10.853601	142.367233	-29.86	1332	172	0	14.44
4/09/2014	6:08:08	-10.853527	142.367264	82.35	540	336	0	8.9
4/09/2014	6:10:39	-10.853687	142.36702	-0.33	3348	39	0	32.04
4/09/2014	6:12:49	-10.853541	142.367142	-3.41	3672	319	0	21
4/09/2014	6:15:52	-10.853431	142.366943	-30.6	648	329	0	24.94
4/09/2014	6:18:41	-10.853561	142.366913	-31	3240	335	0	14.82
4/09/2014	6:21:47	-10.853513	142.366882	-31.2	2916	154	0	6.32
4/09/2014	6:24:47	-10.853476	142.366867	-31.62	2520	131	0	4.43
4/09/2014	6:29:43	-10.853974	142.367523	-144.06	3168	18	0	90.55
4/09/2014	6:34:43	-10.853698	142.367218	-31.62	10512	183	0	45.29
4/09/2014	6:39:27	-10.853489	142.366867	24.88	0	261	0	44.83
4/09/2014	6:42:59	-10.853547	142.367081	58.61	0	354	0	24.24
4/09/2014	6:46:10	-10.853447	142.366989	40.49	2052	271	0	14.99
4/09/2014	6:48:36	-10.853477	142.367065	60.37	0	69	0	8.94
4/09/2014	6:50:51	-10.853583	142.36731	-33.24	5040	101	0	29.24
4/09/2014	6:52:53	-10.853589	142.367035	-31.59	5256	271	0	30.04
4/09/2014	6:54:49	-10.853584	142.367203	-13.64	0	339	0	18.36
4/09/2014	6:56:05	-10.853333	142.366791	134.26	0	109	0	52.95
4/09/2014	6:57:22	-10.853503	142.36702	11.46	4752	123	0	31.35
4/09/2014	6:58:41	-10.853214	142.367004	153.73	2196	125	0	32.18
4/09/2014	7:00:09	-10.853553	142.366882	60.19	0	76	0	39.98
4/09/2014	7:01:47	-10.853496	142.367065	-12.79	0	143	0	20.97
4/09/2014	7:03:32	-10.8537	142.36705	23.88	1260	17	0	22.74
4/09/2014	7:05:57	-10.853534	142.366867	-26.06	1404	155	0	27.2
4/09/2014	7:08:04	-10.853584	142.366989	5.23	0	333	0	14.44
4/09/2014	7:09:13	-10.853503	142.366943	14.2	0	188	0	10.31
4/09/2014	7:10:24	-10.853663	142.367035	26.72	0	180	0	20.43
4/09/2014	7:11:34	-10.853626	142.366989	-29.35	0	6	0	6.49
4/09/2014	7:12:43	-10.853662	142.367126	44.55	0	351	0	15.49
4/09/2014	7:13:55	-10.853712	142.366974	7.82	0	69	0	17.51
4/09/2014	7:16:55	-10.854086	142.36676	-12.8	8856	181	0	47.7
4/09/2014	7:19:57	-10.853941	142.367142	21.83	8640	40	0	44.72
4/09/2014	7:59:29	-10.853941	142.367142	21.83	8640	40	0	0
4/09/2014	8:05:40	-10.853561	142.367264	-20.14	1440	313	0	44.3
4/09/2014	8:07:09	-10.853419	142.366959	-95.75	5688	124	0	36.86
4/09/2014	8:16:16	-10.853526	142.367188	-20.1	5616	343	0	27.69
4/09/2014	8:23:17	-10.853526	142.367188	-20.1	5616	343	0	0
4/09/2014	8:28:22	-10.853732	142.367264	-9.23	2772	29	0	24.36
4/09/2014	8:36:23	-10.853687	142.367218	-20.41	1224	192	0	7.09
4/09/2014	12:31:04	-10.853687	142.367218	-20.41	1224	192	0	0
4/09/2014	12:33:29	-10.85386	142.368378	-29.33	0	95	0	128.13
4/09/2014	12:34:34	-10.85379	142.367706	-12.53	4608	96	0	73.8
4/09/2014	12:35:41	-10.853703	142.367081	27.5	4248	101	0	68.94	1
4/09/2014	12:36:48	-10.853655	142.366699	41.26	0	170	0	42.06	1
4/09/2014	12:38:30	-10.853945	142.368698	-70.26	0	226	0	220.67
4/09/2014	12:40:10	-10.853834	142.367661	2.07	6624	265	0	113.92
4/09/2014	12:41:20	-10.853598	142.367065	6.4	0	279	0	70.18
4/09/2014	12:42:47	-10.853979	142.367905	9.13	0	277	0	101.04
4/09/2014	12:44:40	-10.853843	142.36734	24.28	324	212	0	63.53
4/09/2014	12:48:55	-10.853843	142.36734	24.28	324	212	0	0	1
4/09/2014	12:53:21	-10.853875	142.369019	-71.1	32436	80	0	183.39	1
4/09/2014	13:10:14	-10.853875	142.369019	-71.1	32436	80	0	0
4/09/2014	13:11:21	-10.852343	142.367355	69.3	3672	216	0	249.08	1
4/09/2014	13:12:30	-10.852343	142.367355	69.3	3672	216	0	0
4/09/2014	13:13:52	-10.852715	142.367111	-4.24	432	281	0	49.2	1
4/09/2014	13:15:34	-10.853002	142.366852	-50.19	0	143	0	42.64	1
4/09/2014	13:17:20	-10.853178	142.367294	-75.44	9252	147	0	52.09	1
4/09/2014	13:18:31	-10.853663	142.366959	-37.85	0	262	0	65.17	1
4/09/2014	13:19:36	-10.853681	142.367157	-31.33	0	305	0	21.72
4/09/2014	13:20:51	-10.853797	142.367142	23.26	0	13	0	13
4/09/2014	13:21:55	-10.853665	142.366821	-45.34	0	60	0	38
4/09/2014	13:23:17	-10.853787	142.367294	-217.67	2700	342	0	53.41
4/09/2014	13:24:26	-10.853791	142.367218	-8.46	0	240	0	8.31
4/09/2014	13:25:30	-10.853725	142.367188	-33.05	0	269	0	8.04
4/09/2014	13:26:53	-10.853605	142.367004	-58.79	0	54	0	24.12
4/09/2014	13:28:12	-10.853933	142.367432	53.59	2556	148	0	59.29
4/09/2014	13:29:51	-10.853641	142.367035	-60.11	0	86	0	54.17
4/09/2014	13:31:20	-10.853682	142.367279	-34.18	0	141	0	27.03
4/09/2014	13:32:25	-10.853642	142.366898	-53.61	0	311	0	41.84
4/09/2014	13:33:28	-10.853593	142.36676	-112.47	0	274	0	16.03
4/09/2014	13:34:33	-10.853476	142.366638	-175.29	0	234	0	18.62
4/09/2014	13:35:59	-10.853464	142.366577	-200.95	0	161	0	6.79
4/09/2014	13:37:13	-10.853481	142.366714	-203.29	0	190	0	15.08
4/09/2014	13:44:46	-10.853481	142.366714	-203.29	0	190	0	0
4/09/2014	13:46:26	-10.853548	142.366776	-133.97	3024	189	0	10.07
4/09/2014	13:48:21	-10.853727	142.367035	-38.97	1476	312	0	34.59
4/09/2014	13:52:56	-10.853727	142.367035	-38.97	1476	312	0	0
4/09/2014	13:54:25	-10.853991	142.367172	-152.44	864	19	0	32.95
4/09/2014	13:55:31	-10.853907	142.367355	-3.91	504	218	0	22.06
4/09/2014	13:56:41	-10.85367	142.366943	-47.57	0	186	0	52.14
4/09/2014	13:57:49	-10.853736	142.367004	-65.35	0	133	0	9.91
4/09/2014	13:59:12	-10.853695	142.367371	49.14	0	279	0	40.34
4/09/2014	14:00:39	-10.853769	142.367645	104.69	0	257	0	31.03
4/09/2014	14:02:10	-10.853778	142.367477	65.67	3492	319	0	18.37
4/09/2014	14:04:21	-10.853682	142.367416	43.21	0	297	0	12.58
4/09/2014	14:06:17	-10.853712	142.36731	53.42	0	190	0	12.05
4/09/2014	14:07:25	-10.853542	142.367188	66.1	0	43	0	23.13
4/09/2014	14:08:33	-10.853893	142.367401	89.62	0	108	0	45.44
4/09/2014	14:09:38	-10.853585	142.367264	48.6	0	139	0	37.37
4/09/2014	14:10:44	-10.853829	142.367279	43.33	5400	266	0	27.18
4/09/2014	14:11:48	-10.853911	142.367218	63.16	0	186	0	11.29
4/09/2014	14:12:53	-10.853897	142.36731	31.64	0	15	0	10.17
4/09/2014	14:14:00	-10.853924	142.367264	30.63	0	37	0	5.85
4/09/2014	14:17:28	-10.853924	142.367264	30.63	0	37	0	0
4/09/2014	14:18:40	-10.853785	142.367371	72.56	1800	297	0	19.38
4/09/2014	14:19:45	-10.853849	142.367294	37.48	216	168	0	11.02
4/09/2014	14:20:51	-10.853819	142.367264	37.31	0	68	0	4.68
4/09/2014	14:22:03	-10.853949	142.367218	12.64	0	209	0	15.3
4/09/2014	14:23:13	-10.853909	142.367386	24.03	1800	236	0	18.88
4/09/2014	14:24:27	-10.853911	142.367188	20.49	0	254	0	21.62
4/09/2014	14:25:39	-10.853915	142.367279	52.46	1332	209	0	9.95
4/09/2014	14:26:43	-10.853792	142.367355	23.63	5364	271	0	16
4/09/2014	14:27:53	-10.853852	142.367264	-8.85	4716	331	0	11.97
4/09/2014	14:28:56	-10.853766	142.367233	55.12	1728	164	0	10.14
4/09/2014	14:30:01	-10.853703	142.367401	65.31	1188	23	0	19.64
4/09/2014	14:31:05	-10.85372	142.367371	62.82	1908	325	0	3.78
4/09/2014	14:32:12	-10.853733	142.367203	-61.7	0	157	0	18.4
4/09/2014	14:33:19	-10.853822	142.367355	33.6	396	53	0	19.33	1
4/09/2014	14:34:24	-10.853656	142.367447	67.39	1188	153	0	21.02	1
4/09/2014	14:35:28	-10.853788	142.367371	54.06	2304	220	0	16.86
4/09/2014	14:36:34	-10.853902	142.36734	30.36	1224	9	0	13.12
4/09/2014	14:37:39	-10.853726	142.367416	45.5	1044	50	0	21.26
4/09/2014	14:38:46	-10.854033	142.367172	14.63	0	41	0	43.31
4/09/2014	14:39:53	-10.853753	142.367355	70.63	0	215	0	37
4/09/2014	14:41:11	-10.853649	142.367599	60.5	5472	48	0	29.05
4/09/2014	14:42:18	-10.853844	142.367416	33.48	0	25	0	29.49
4/09/2014	14:43:25	-10.853642	142.367401	47.07	3060	49	0	22.52
4/09/2014	14:44:31	-10.85374	142.367325	17.63	4104	49	0	13.7
4/09/2014	14:45:37	-10.853787	142.367371	20.26	2016	49	0	7.25
4/09/2014	14:46:51	-10.853614	142.367508	78.89	0	241	0	24.37
4/09/2014	14:47:59	-10.853741	142.36731	91.82	360	291	0	25.83
4/09/2014	14:49:04	-10.853712	142.367386	65.64	0	223	0	8.9
4/09/2014	14:50:08	-10.853786	142.36734	24.26	1188	60	0	9.64
4/09/2014	14:51:12	-10.853753	142.367401	40.67	0	14	0	7.61
4/09/2014	14:52:17	-10.853795	142.36731	31.73	2556	222	0	10.98
4/09/2014	14:53:21	-10.85364	142.367462	57.11	2448	16	0	23.93
4/09/2014	14:54:27	-10.853792	142.367294	23.77	2088	240	0	24.95
4/09/2014	14:55:33	-10.853789	142.367325	4.99	0	144	0	3.4
4/09/2014	14:56:39	-10.853686	142.367355	55.41	0	340	0	11.91
4/09/2014	14:57:46	-10.853718	142.367294	66.56	144	305	0	7.55
4/09/2014	14:58:51	-10.853848	142.367325	-35.14	0	70	0	14.85
4/09/2014	14:59:56	-10.853806	142.367325	-7.14	0	265	0	4.67
4/09/2014	15:01:51	-10.853732	142.367188	65.34	5976	267	0	17.07
4/09/2014	15:03:19	-10.853653	142.367477	-34.54	0	269	0	32.76
4/09/2014	15:04:51	-10.853696	142.36734	24.42	0	283	0	15.71
4/09/2014	15:06:01	-10.853831	142.367538	-14.73	0	238	0	26.32
4/09/2014	15:07:17	-10.853467	142.366913	76.64	0	295	0	79.35
4/09/2014	15:08:31	-10.85366	142.367249	29.88	5076	312	0	42.51
4/09/2014	15:09:43	-10.853722	142.367264	-2.83	1656	88	0	7.09
4/09/2014	15:11:05	-10.853665	142.367508	21.31	0	269	0	27.39
4/09/2014	15:12:23	-10.853771	142.367371	20	0	244	0	19.05
4/09/2014	15:13:26	-10.853761	142.367416	28.22	2844	247	0	5.04
4/09/2014	15:14:33	-10.853791	142.367279	4.11	10656	254	0	15.33
4/09/2014	15:15:38	-10.853779	142.367355	12.17	2916	49	0	8.41
4/09/2014	15:16:43	-10.853712	142.367325	22.57	2304	226	0	8.14
4/09/2014	15:17:55	-10.853702	142.367355	13.77	792	98	0	3.46
4/09/2014	15:19:04	-10.85373	142.367279	42.26	3456	238	0	8.86
4/09/2014	15:20:16	-10.853647	142.367371	14.33	0	55	0	13.64
4/09/2014	15:21:25	-10.853679	142.367432	9.24	1332	249	0	7.55
4/09/2014	15:22:29	-10.853719	142.36731	5	1368	315	0	14.05
4/09/2014	15:23:38	-10.853734	142.367233	29.57	0	73	0	8.57
4/09/2014	15:24:45	-10.853757	142.367371	26.66	0	273	0	15.29
4/09/2014	15:25:54	-10.853798	142.36731	58.61	1728	229	0	8.07
4/09/2014	15:27:00	-10.853816	142.367172	27.46	0	340	0	15.2
4/09/2014	15:28:04	-10.853703	142.367233	11.62	4392	254	0	14.22
4/09/2014	15:29:11	-10.853682	142.367386	-23.74	1008	65	0	16.87
4/09/2014	15:30:18	-10.853825	142.36731	149.35	0	54	0	17.94
4/09/2014	15:32:00	-10.853834	142.367188	89.03	2664	253	0	13.36
4/09/2014	15:33:19	-10.853752	142.36731	75.59	1440	241	0	16.14
4/09/2014	15:34:43	-10.853925	142.367081	337.7	216	143	0	31.55
4/09/2014	15:36:05	-10.853818	142.367294	-61.27	0	7	0	26.13
4/09/2014	15:37:12	-10.853746	142.367203	-151.72	3924	338	0	12.76
4/09/2014	15:38:16	-10.853694	142.367462	-170.44	0	265	0	28.87
4/09/2014	15:39:23	-10.853753	142.367371	-25.09	0	238	0	11.91
4/09/2014	15:40:36	-10.853766	142.367233	173.54	396	187	0	15.14
4/09/2014	15:41:46	-10.853782	142.367172	73.65	180	261	0	6.9
4/09/2014	15:43:03	-10.853707	142.367355	61.57	0	254	0	21.65
4/09/2014	15:44:26	-10.853736	142.367355	-0.98	1152	258	0	3.22
4/09/2014	15:45:45	-10.853714	142.367203	70.01	504	252	0	16.78
4/09/2014	15:47:14	-10.853685	142.366974	224.57	0	2	0	25.22
4/09/2014	15:48:29	-10.853745	142.367401	15.66	5616	249	0	47.11
4/09/2014	15:49:40	-10.853704	142.367371	45.62	504	6	0	5.61
4/09/2014	15:50:50	-10.85373	142.367188	107.34	1476	255	0	20.19
4/09/2014	15:51:57	-10.853732	142.367325	20.2	2484	251	0	14.96
4/09/2014	15:53:03	-10.853793	142.367508	-86.3	0	254	0	21.1
4/09/2014	15:54:22	-10.853655	142.367355	126.77	864	169	0	22.69
4/09/2014	15:55:36	-10.85371	142.367432	-1.22	2772	279	0	10.4
4/09/2014	15:56:50	-10.853704	142.367432	36.89	3456	76	0	0.67
4/09/2014	15:58:19	-10.85369	142.367279	91.59	1692	273	0	16.78
4/09/2014	16:00:02	-10.853806	142.367462	-56.79	576	87	0	23.79
4/09/2014	17:00:25	-10.853806	142.367462	-56.79	576	87	0	0
4/09/2014	17:02:15	-10.853625	142.36705	-31.73	828	323	0	49.29
4/09/2014	17:03:51	-10.853789	142.367203	27.28	288	77	0	24.73
4/09/2014	17:05:49	-10.853676	142.367249	-3.44	0	201	0	13.53
4/09/2014	17:06:57	-10.853842	142.367233	47.2	0	322	0	18.54
4/09/2014	17:08:06	-10.85374	142.367188	18.89	0	108	0	12.36
4/09/2014	17:09:15	-10.853786	142.367126	23.3	0	33	0	8.49
4/09/2014	17:10:24	-10.853787	142.367142	23.53	0	52	0	1.75
4/09/2014	17:11:33	-10.853799	142.367233	26.25	0	94	0	10.03
4/09/2014	17:12:45	-10.853734	142.367203	21.92	324	334	0	7.94
4/09/2014	17:13:54	-10.853766	142.367218	33.92	0	101	0	3.92
4/09/2014	17:15:04	-10.853786	142.367188	19.21	0	70	0	3.96
4/09/2014	17:16:15	-10.853795	142.367233	32.8	0	59	0	5.02
4/09/2014	17:17:23	-10.853885	142.367355	36.1	0	82	0	16.66
4/09/2014	17:18:31	-10.853788	142.367142	28.84	0	304	0	25.64
4/09/2014	17:19:39	-10.853804	142.367249	36.57	0	322	0	11.82
4/09/2014	17:20:50	-10.853807	142.367249	13.14	0	85	0	0.33
4/09/2014	17:22:02	-10.853807	142.367203	27.62	0	112	0	5.02
4/09/2014	17:23:11	-10.853821	142.367203	34.35	0	79	0	1.56
4/09/2014	17:24:20	-10.853835	142.367279	34.1	0	101	0	8.44
4/09/2014	17:25:28	-10.853844	142.367249	47.4	0	263	0	3.43
4/09/2014	17:26:36	-10.853786	142.367233	29.37	0	92	0	6.68
4/09/2014	17:27:48	-10.853817	142.367264	26.47	0	92	0	4.83
4/09/2014	17:28:57	-10.853857	142.367233	51.94	0	67	0	5.59
4/09/2014	17:30:06	-10.85379	142.367188	25.62	0	335	0	8.92
4/09/2014	17:31:16	-10.853835	142.367294	32.14	0	39	0	12.61
4/09/2014	17:32:28	-10.8538	142.367249	28.14	0	315	0	6.27
4/09/2014	17:33:38	-10.853726	142.367203	12.89	0	109	0	9.64
4/09/2014	17:34:47	-10.853607	142.367004	5.15	0	102	0	25.44
4/09/2014	17:35:57	-10.853706	142.367126	19.94	0	104	0	17.28
4/09/2014	17:37:09	-10.853799	142.367355	21.37	0	309	0	27.06
4/09/2014	17:38:17	-10.85365	142.367081	12.27	0	96	0	34.2
4/09/2014	17:39:25	-10.853804	142.367294	25.91	0	102	0	28.88
4/09/2014	17:40:41	-10.853652	142.367065	6.28	0	117	0	30.18
4/09/2014	17:41:59	-10.853837	142.36731	23.9	3816	113	0	33.75
4/09/2014	17:43:12	-10.853826	142.367447	31.25	5256	114	0	15.01
4/09/2014	17:44:27	-10.853728	142.367249	12.72	0	113	0	24.21
4/09/2014	17:46:04	-10.853704	142.367142	24.78	216	2	0	11.99
4/09/2014	17:47:19	-10.853556	142.367294	51.34	0	188	0	23.37
4/09/2014	17:48:27	-10.853716	142.367203	43.6	756	73	0	20.38
4/09/2014	17:49:36	-10.853721	142.367157	39.14	144	345	0	5.05
4/09/2014	17:50:42	-10.853697	142.367157	39.47	0	250	0	2.67
4/09/2014	17:51:47	-10.853667	142.367111	47.8	1764	60	0	6.03
4/09/2014	17:52:52	-10.853715	142.367172	49.11	648	260	0	8.54
4/09/2014	17:53:57	-10.853672	142.367111	34.87	756	56	0	8.2
4/09/2014	17:55:03	-10.853729	142.367264	57.92	0	339	0	17.87
4/09/2014	17:56:09	-10.853718	142.367188	54	1260	23	0	8.39	1
4/09/2014	17:57:16	-10.853703	142.367172	34.95	1764	301	0	2.42	1
4/09/2014	17:58:21	-10.854079	142.367783	246.32	0	71	0	78.74
4/09/2014	17:59:30	-10.853688	142.367172	47.61	0	46	0	79.64
4/09/2014	18:00:35	-10.85371	142.367249	66.14	2340	112	0	8.76
4/09/2014	18:01:40	-10.853601	142.367081	11.33	4212	305	0	21.99
4/09/2014	18:02:48	-10.85377	142.367096	6.43	1872	66	0	18.86
4/09/2014	18:03:55	-10.853706	142.367081	20.36	504	285	0	7.3
4/09/2014	18:05:03	-10.853701	142.367188	39	324	68	0	11.7
4/09/2014	18:06:12	-10.853735	142.367081	20.64	0	358	0	12.28
4/09/2014	18:07:19	-10.853728	142.367218	41.67	0	199	0	14.98
4/09/2014	18:08:27	-10.853678	142.367188	43.57	396	158	0	6.45
4/09/2014	18:09:35	-10.853721	142.367142	36.17	3312	60	0	6.94
4/09/2014	18:10:44	-10.853787	142.366989	-46.94	792	180	0	18.25
4/09/2014	18:12:40	-10.853736	142.366913	20.56	1224	278	0	10.05
4/09/2014	18:14:06	-10.853739	142.367569	85.5	5688	78	0	71.64
4/09/2014	18:15:18	-10.853666	142.367172	34.04	5652	49	0	44.11
4/09/2014	18:16:30	-10.853743	142.367172	38.22	2412	267	0	8.56
4/09/2014	18:17:45	-10.853616	142.367081	25.88	0	42	0	17.27
4/09/2014	18:18:54	-10.853772	142.367065	12.04	0	174	0	17.43
4/09/2014	18:20:09	-10.853758	142.366989	-20.45	0	197	0	8.44
4/09/2014	18:21:16	-10.85371	142.367157	49.1	0	302	0	19.11
4/09/2014	18:22:38	-10.853616	142.367264	61.69	0	338	0	15.68
4/09/2014	18:23:51	-10.853689	142.367203	54.95	0	6	0	10.5
4/09/2014	18:25:05	-10.853919	142.367126	5.58	0	163	0	26.92
4/09/2014	18:26:32	-10.85376	142.367081	8.53	0	349	0	18.35
4/09/2014	18:28:06	-10.853352	142.366928	-30.65	3168	343	0	48.35
4/09/2014	18:29:28	-10.853708	142.367126	28.4	0	177	0	45.11
4/09/2014	18:30:39	-10.853459	142.367096	39.19	0	354	0	27.88
4/09/2014	18:31:46	-10.853139	142.367035	42.75	2844	174	0	36.2
4/09/2014	18:32:57	-10.853498	142.367126	43.76	1836	170	0	41.14
4/09/2014	18:34:04	-10.853176	142.36705	51.72	0	158	0	36.75
4/09/2014	18:35:12	-10.853313	142.367157	65.94	0	71	0	19.2
4/09/2014	18:36:18	-10.854246	142.367371	56.83	0	102	0	106.34
4/09/2014	18:37:23	-10.853613	142.36702	-20.26	3528	148	0	80.15
4/09/2014	18:38:32	-10.853717	142.367325	85.6	2844	341	0	35.26
4/09/2014	18:39:40	-10.853454	142.366943	-42.7	0	179	0	50.95
4/09/2014	18:40:48	-10.853556	142.367065	45.07	0	162	0	17.5
4/09/2014	18:41:58	-10.85366	142.366989	-15.14	0	341	0	14.23
4/09/2014	18:43:05	-10.853681	142.367203	39.18	0	325	0	23.49
4/09/2014	18:44:13	-10.853798	142.367126	-2.61	0	148	0	15.49
4/09/2014	18:45:20	-10.853809	142.367233	39.02	0	153	0	11.75
4/09/2014	18:46:27	-10.853673	142.367081	33.81	0	271	0	22.45
4/09/2014	18:47:39	-10.853421	142.366943	22.77	0	327	0	31.82
4/09/2014	18:48:44	-10.853816	142.367188	8.77	0	152	0	51.43
4/09/2014	18:49:50	-10.853297	142.366867	15.14	0	168	0	67.52
4/09/2014	18:51:23	-10.853811	142.367035	-28.36	0	170	0	60.03
4/09/2014	18:52:34	-10.853863	142.367035	-24.9	0	272	0	5.78
4/09/2014	18:53:46	-10.853665	142.367142	4.51	0	343	0	24.93
4/09/2014	18:54:53	-10.853627	142.367233	-5.34	3348	16	0	10.8
4/09/2014	18:56:09	-10.853292	142.367371	29.09	0	286	0	40.18
4/09/2014	18:58:50	-10.853558	142.367004	-1.25	0	42	0	49.81
4/09/2014	19:32:38	-10.853558	142.367004	-1.25	0	42	0	0
4/09/2014	19:36:01	-10.853446	142.367172	-10.78	0	16	0	22.17
4/09/2014	19:37:29	-10.853632	142.367233	15.28	16920	331	0	21.73
4/09/2014	19:43:04	-10.853909	142.367249	13.93	0	279	0	30.85
4/09/2014	19:47:29	-10.853662	142.36731	31.62	0	308	0	28.26
4/09/2014	19:51:50	-10.853748	142.367279	24.1	3600	358	0	10.14
4/09/2014	19:54:40	-10.853524	142.367325	45.88	0	124	0	25.41
4/09/2014	19:58:08	-10.853881	142.367264	4.97	0	19	0	40.25
4/09/2014	20:11:57	-10.853881	142.367264	4.97	0	19	0	0
4/09/2014	20:14:50	-10.852854	142.367294	167.13	2844	200	0	114.24
4/09/2014	20:33:57	-10.852854	142.367294	167.13	2844	200	0	0
4/09/2014	20:37:27	-10.852932	142.36731	109	3312	172	0	8.85
4/09/2014	20:42:38	-10.852932	142.36731	109	3312	172	0	0
4/09/2014	20:50:08	-10.853772	142.367004	-19.8	0	133	0	99.2
4/09/2014	21:54:43	-10.853772	142.367004	-19.8	0	133	0	0
4/09/2014	21:56:40	-10.853781	142.367142	-30.28	5328	23	0	15.1
4/09/2014	21:58:04	-10.853824	142.367126	-23.39	2232	334	0	5.09
4/09/2014	22:02:59	-10.8535	142.367157	6.59	1548	203	-4	36.19	1
5/09/2014	0:38:51	-10.853478	142.367035	8.3	1548	203	-2	0	1
5/09/2014	0:48:35	-10.853478	142.367035	8.3	0	143	0	0	1
5/09/2014	0:49:36	-10.853255	142.366974	2.3	0	336	0	25.68
5/09/2014	0:50:39	-10.85355	142.367035	3.66	0	170	0	33.47
5/09/2014	0:51:42	-10.853416	142.367065	3.25	0	356	0	15.26
5/09/2014	0:52:46	-10.853402	142.36705	1.73	3672	353	0	2.26
5/09/2014	0:53:53	-10.853993	142.367096	70.7	5292	165	0	65.91
5/09/2014	0:55:01	-10.853282	142.36702	-9.79	3132	346	0	79.49
5/09/2014	0:56:41	-10.853632	142.36702	12.14	0	171	0	38.92
5/09/2014	0:58:27	-10.85347	142.367035	-9.17	6768	353	0	18.09
5/09/2014	1:03:49	-10.85347	142.367035	-9.17	6768	353	0	0
5/09/2014	1:09:22	-10.854254	142.367203	80.42	1044	55	0	89.09
5/09/2014	1:17:08	-10.853456	142.36702	-4.6	360	53	0	90.96
5/09/2014	1:26:00	-10.853357	142.366989	-15.6	0	96	0	11.52
5/09/2014	1:35:23	-10.853936	142.367188	46.88	0	353	0	67.95
5/09/2014	1:42:40	-10.853607	142.36702	4.77	0	148	0	40.93
5/09/2014	1:43:45	-10.853395	142.366928	-12.51	0	81	0	25.63
5/09/2014	1:44:52	-10.853601	142.367096	9.86	0	26	0	29.35
5/09/2014	1:45:55	-10.854481	142.367767	134.51	3060	158	0	122.25
5/09/2014	1:47:00	-10.853527	142.36702	13.38	0	69	0	133.82
5/09/2014	1:48:10	-10.853492	142.366959	-19.83	0	321	0	7.72
5/09/2014	1:49:54	-10.853731	142.367142	31.29	612	119	0	33.25
5/09/2014	1:51:31	-10.853896	142.367371	38.6	0	182	0	31.02
5/09/2014	1:52:53	-10.85353	142.366974	-8.36	0	44	0	59.46
5/09/2014	1:53:59	-10.853854	142.367218	43.34	0	117	0	44.81
5/09/2014	1:55:05	-10.853424	142.366943	-4.76	0	44	0	56.46
5/09/2014	1:56:17	-10.853663	142.367096	14.43	0	129	0	31.39
5/09/2014	1:57:39	-10.853318	142.366928	-28.87	2952	324	0	42.52
5/09/2014	1:59:10	-10.853687	142.367142	41.71	648	124	0	47.22
5/09/2014	2:00:47	-10.853477	142.366913	-18.24	684	314	0	34.22
5/09/2014	2:02:34	-10.853591	142.36705	6.42	1116	8	0	19.61
5/09/2014	2:04:03	-10.853263	142.366928	-37.02	0	43	0	38.83
5/09/2014	2:05:08	-10.853438	142.366989	-3.81	0	345	0	20.57
5/09/2014	2:06:12	-10.853467	142.366959	0.82	0	151	0	4.6
5/09/2014	2:07:17	-10.853641	142.36705	9.99	3060	329	0	21.75
5/09/2014	2:08:23	-10.85373	142.367142	34.61	0	16	0	14.1
5/09/2014	2:09:28	-10.85362	142.367004	28.78	5472	348	0	19.41
5/09/2014	2:10:33	-10.853619	142.367035	11.04	2160	143	0	3.39
5/09/2014	2:11:42	-10.853692	142.367157	28.33	0	326	0	15.6
5/09/2014	2:12:47	-10.853562	142.367004	13.48	0	336	0	22.09
5/09/2014	2:13:52	-10.853539	142.36705	-1.13	0	351	0	5.64
5/09/2014	2:15:00	-10.853503	142.367065	-6.1	0	95	0	4.33
5/09/2014	2:16:05	-10.853702	142.367172	23.29	0	344	0	25.02
5/09/2014	2:17:10	-10.853677	142.367035	22.82	0	6	0	15.22
5/09/2014	2:18:15	-10.853342	142.366959	-31.64	0	154	0	38.16
5/09/2014	2:19:23	-10.853431	142.366989	-17.29	0	33	0	10.42
5/09/2014	2:20:30	-10.853424	142.366928	-17.21	1224	220	0	6.71
5/09/2014	2:21:38	-10.853601	142.367065	12.02	0	45	0	24.72
5/09/2014	2:22:43	-10.853606	142.367157	26.2	0	284	0	10.06
5/09/2014	2:23:49	-10.853593	142.367035	13.69	0	133	0	13.4
5/09/2014	2:24:56	-10.853487	142.366959	-2.83	0	306	0	14.42
5/09/2014	2:26:01	-10.85356	142.367065	4.53	0	97	0	14.14
5/09/2014	2:27:09	-10.853642	142.367157	16.48	0	86	0	13.57
5/09/2014	2:28:13	-10.853755	142.367172	41.85	0	147	0	12.67
5/09/2014	2:29:29	-10.853725	142.367249	30.46	5940	133	0	9.05
5/09/2014	2:30:35	-10.853514	142.367065	-2.07	0	346	0	30.89
5/09/2014	2:31:49	-10.853824	142.367432	45.9	6552	38	0	52.86
5/09/2014	2:32:56	-10.853148	142.366943	-71.64	0	167	0	92.21
5/09/2014	2:34:02	-10.853477	142.366974	-20.79	1404	133	0	36.74
5/09/2014	2:35:18	-10.853246	142.366821	-76.42	0	284	0	30.64
5/09/2014	2:36:43	-10.853853	142.367462	72.36	8820	126	0	97.24
5/09/2014	2:37:53	-10.85338	142.366821	-48.32	7488	315	0	87.56
5/09/2014	2:39:00	-10.853578	142.367203	7.96	0	330	0	47.17
5/09/2014	2:40:06	-10.853549	142.367081	3.03	0	335	0	13.71
5/09/2014	2:41:14	-10.853506	142.366989	-12.56	4392	340	0	11.13
5/09/2014	2:42:20	-10.853598	142.367035	31.02	0	22	0	11.4
5/09/2014	2:43:27	-10.853567	142.367096	-4.56	0	301	0	7.5
5/09/2014	2:45:10	-10.853355	142.366882	-49.89	0	178	0	33.19
5/09/2014	2:46:38	-10.853374	142.366821	-59.89	936	124	0	6.99
5/09/2014	2:48:07	-10.853352	142.366989	-50.29	0	326	0	18.51
5/09/2014	2:49:18	-10.853662	142.367325	50.47	5076	150	0	50.34
5/09/2014	2:50:32	-10.853531	142.367111	-0.49	0	146	0	27.54
5/09/2014	2:51:44	-10.853441	142.366806	-67.42	4176	123	0	34.78
5/09/2014	2:52:55	-10.85349	142.367188	3.19	0	14	0	42.07
5/09/2014	2:54:05	-10.85323	142.36673	-111.99	0	11	0	57.77
5/09/2014	2:55:23	-10.85383	142.367462	88.98	4572	227	0	104.12
5/09/2014	2:56:47	-10.853418	142.366959	-26.89	648	18	0	71.53
5/09/2014	2:58:03	-10.853729	142.367371	60.05	0	345	0	56.75
5/09/2014	2:59:14	-10.853633	142.367294	42.62	0	50	0	13.59
5/09/2014	3:00:28	-10.853436	142.366745	-35.45	0	74	0	63.83
5/09/2014	3:01:41	-10.853453	142.366974	-13.15	4068	284	0	25.08
5/09/2014	3:02:52	-10.853583	142.367096	3.4	0	39	0	19.66
5/09/2014	3:04:05	-10.853422	142.366791	-60.45	0	89	0	37.81
5/09/2014	3:05:16	-10.853513	142.367065	-0.8	0	81	0	31.59
5/09/2014	3:06:27	-10.85356	142.367035	3.15	0	337	0	6.17
5/09/2014	3:07:42	-10.853737	142.367767	111.85	0	24	0	82.33
5/09/2014	3:08:50	-10.853596	142.36731	19.97	0	336	0	52.31
5/09/2014	3:09:57	-10.853685	142.36731	61.06	0	53	0	9.9
5/09/2014	3:11:05	-10.85362	142.367493	52.34	0	102	0	21.25
5/09/2014	3:12:13	-10.853568	142.367126	-2.34	0	70	0	40.49
5/09/2014	3:13:25	-10.853401	142.366104	-126.35	0	234	0	113.14
5/09/2014	3:14:34	-10.853408	142.36615	-107.44	4284	80	0	5.08	1
5/09/2014	3:15:42	-10.853401	142.365845	-138.92	0	98	0	33.32	1
5/09/2014	3:16:50	-10.85345	142.365997	-132.12	2916	65	0	17.47
5/09/2014	3:17:58	-10.853421	142.366089	-130.71	1548	274	0	10.55
5/09/2014	3:19:06	-10.85345	142.365875	-144.41	0	230	0	23.59
5/09/2014	3:20:18	-10.853562	142.365631	-120.46	4176	71	0	29.41
5/09/2014	3:21:27	-10.8536	142.365372	-138.88	9036	86	0	28.6	1
5/09/2014	3:22:37	-10.853544	142.367767	52.65	0	256	0	261.62	1
5/09/2014	3:23:51	-10.853562	142.367294	19.7	0	9	0	51.69
5/09/2014	3:25:02	-10.853579	142.367661	55.3	9324	103	0	40.12
5/09/2014	3:26:22	-10.853525	142.367218	1.24	6012	92	0	48.75
5/09/2014	3:40:14	-10.853525	142.367218	1.24	6012	92	0	0	1
5/09/2014	3:50:36	-10.853494	142.367218	66.37	2556	252	0	3.45	1
5/09/2014	3:59:48	-10.853525	142.367126	53.3	0	208	0	10.62
5/09/2014	4:24:10	-10.853525	142.367126	53.3	0	208	0	0
5/09/2014	4:35:39	-10.853572	142.367081	4.97	0	338	0	7.17
5/09/2014	4:44:53	-10.853553	142.367035	2.78	0	335	0	5.45
5/09/2014	4:53:30	-10.853557	142.367065	-12.95	0	346	0	3.31
5/09/2014	5:00:24	-10.854511	142.36673	64.46	7056	249	0	112.21
5/09/2014	5:06:06	-10.854883	142.367386	7.59	3456	46	0	82.72
5/09/2014	5:11:19	-10.854364	142.367065	6.55	540	315	0	67.52
5/09/2014	5:16:51	-10.853804	142.36731	-8.26	8964	264	0	67.77	1
5/09/2014	5:21:39	-10.853743	142.367462	26.62	0	110	0	17.93	1
5/09/2014	5:25:12	-10.853762	142.367676	1.52	6048	103	0	23.47
5/09/2014	5:28:59	-10.853758	142.367767	2.61	5724	285	0	9.95
5/09/2014	5:35:07	-10.853811	142.367783	8.44	0	192	0	6.15
5/09/2014	5:43:51	-10.853786	142.367828	4.55	5652	282	0	5.65
5/09/2014	8:09:20	-10.853786	142.367828	4.55	5652	282	0	0
5/09/2014	8:12:58	-10.853889	142.367401	24.59	324	313	0	48.02
5/09/2014	8:14:08	-10.854056	142.367844	61.58	0	77	0	51.82
5/09/2014	8:54:57	-10.854056	142.367844	61.58	0	77	0	0
5/09/2014	9:00:18	-10.853713	142.367249	-5.31	0	334	0	75.34
5/09/2014	9:04:14	-10.85376	142.36734	20.87	5904	145	0	11.23
5/09/2014	9:10:57	-10.853704	142.36731	8.4	0	287	0	7.04
5/09/2014	9:17:59	-10.853693	142.367203	11.55	0	282	0	11.75
5/09/2014	9:23:55	-10.853827	142.367554	50.78	0	284	0	41.13
5/09/2014	10:42:52	-10.853827	142.367554	50.78	0	284	0	0
5/09/2014	10:44:53	-10.853745	142.367523	115.2	4032	79	0	9.73
5/09/2014	10:46:34	-10.85383	142.367493	115.5	612	264	0	10
5/09/2014	10:52:28	-10.85383	142.367493	115.5	612	264	0	0
5/09/2014	10:54:25	-10.853691	142.367203	-14.16	2736	355	0	35.24
5/09/2014	10:56:32	-10.853534	142.367004	114.67	828	94	0	27.88
5/09/2014	11:01:14	-10.853734	142.36734	-44.42	1836	111	0	42.91
5/09/2014	11:05:22	-10.853685	142.36731	-10.57	0	291	0	6.36
5/09/2014	11:09:14	-10.85364	142.36731	88	432	291	0	5
5/09/2014	11:13:01	-10.853661	142.367264	22.52	1800	151	0	5.54
5/09/2014	11:16:30	-10.853774	142.367386	14.85	0	358	0	18.31
5/09/2014	11:17:50	-10.85407	142.367386	36.95	396	67	0	32.91
5/09/2014	11:21:34	-10.853834	142.367401	15.28	0	93	0	26.29
5/09/2014	11:26:22	-10.853723	142.367188	14.55	144	351	0	26.33
5/09/2014	11:30:45	-10.853549	142.367142	-9.41	3888	322	0	19.99
5/09/2014	11:34:08	-10.853662	142.367188	18	0	9	0	13.53
5/09/2014	11:37:24	-10.853741	142.367233	21.52	0	107	0	10.07
5/09/2014	11:40:12	-10.85362	142.367218	10.01	0	357	0	13.55
5/09/2014	11:41:46	-10.853676	142.367371	4.67	0	82	0	17.83
5/09/2014	11:44:11	-10.853567	142.367615	-77.41	0	355	0	29.27
5/09/2014	11:46:39	-10.853747	142.367157	64.25	5796	272	0	53.87
5/09/2014	11:49:22	-10.853727	142.36731	33.99	2232	158	0	16.86
5/09/2014	11:51:39	-10.853879	142.367249	-19.41	0	60	0	18.17
5/09/2014	11:52:56	-10.853844	142.367371	55.83	1080	183	0	13.88
5/09/2014	11:54:37	-10.853904	142.367249	-28.53	396	272	0	14.9
5/09/2014	11:55:52	-10.853868	142.367233	-21.42	612	17	0	4.37
5/09/2014	11:57:08	-10.853676	142.367386	78.94	1692	224	0	27.11
5/09/2014	11:58:26	-10.853893	142.367355	36.17	360	256	0	24.37
5/09/2014	12:01:54	-10.853716	142.367737	-41.24	0	168	0	46.13
5/09/2014	12:04:57	-10.853806	142.366776	63.39	0	66	0	105.42
5/09/2014	12:06:14	-10.853844	142.36731	4.32	0	185	0	58.47
5/09/2014	12:08:12	-10.8537	142.367157	16.62	3960	268	0	23.14	1
5/09/2014	12:09:21	-10.85363	142.367081	18.49	0	199	0	11.38	1
5/09/2014	12:10:38	-10.853535	142.367111	-10.01	4032	332	0	11.06
5/09/2014	12:12:12	-10.853581	142.367111	-5.26	5724	329	0	5.11
5/09/2014	12:13:35	-10.853593	142.367157	6.69	0	335	0	5.2
5/09/2014	12:15:15	-10.853738	142.367172	39.2	1188	239	0	16.21
5/09/2014	12:17:06	-10.853758	142.367325	15.97	612	329	0	16.86
5/09/2014	12:18:54	-10.853637	142.367188	-0.89	5256	115	0	20.12
5/09/2014	12:20:57	-10.853611	142.366516	75.31	0	4	0	73.44
5/09/2014	12:22:46	-10.853745	142.367172	-17.61	5976	331	0	73.17
5/09/2014	12:24:28	-10.85323	142.366425	9.77	8784	307	0	99.67	1
5/09/2014	12:25:39	-10.853043	142.36586	-22.66	2196	341	0	65.11	1
5/09/2014	12:27:08	-10.852631	142.366028	46.81	0	63	0	49.35	1
5/09/2014	12:28:26	-10.851742	142.365875	-75.98	1908	116	0	100.25
5/09/2014	12:29:30	-10.852469	142.365967	18.03	360	247	0	81.46
5/09/2014	12:30:48	-10.852611	142.366333	-3.04	0	100	0	42.98
5/09/2014	12:31:55	-10.852714	142.366058	18.6	0	132	0	32.14
5/09/2014	12:32:59	-10.853193	142.366623	-6.03	6372	165	0	81.51	1
5/09/2014	12:34:07	-10.853445	142.366898	-4.59	3924	127	0	41.07	1
5/09/2014	12:35:14	-10.853778	142.367004	11.61	13788	280	0	38.8	1
5/09/2014	12:37:01	-10.85365	142.36618	157.23	7848	103	0	91.1
5/09/2014	12:38:26	-10.853702	142.366669	101.48	4248	115	0	53.71
5/09/2014	12:39:32	-10.853715	142.366608	175.77	11808	96	0	6.82
5/09/2014	12:40:38	-10.853703	142.367355	-21.16	0	88	0	81.59
5/09/2014	12:41:44	-10.853755	142.367264	17.35	0	242	0	11.5
5/09/2014	12:42:49	-10.853746	142.366898	63.98	0	122	0	39.98
5/09/2014	12:43:55	-10.853687	142.366882	67.91	0	78	0	6.79
5/09/2014	12:45:00	-10.853641	142.366943	27.58	0	224	0	8.4
5/09/2014	12:46:05	-10.853735	142.367294	15.57	2340	257	0	39.73
5/09/2014	12:47:12	-10.853717	142.367935	-36.6	0	16	0	70.03
5/09/2014	12:48:19	-10.853932	142.367493	119.85	16164	97	0	53.86
5/09/2014	12:49:42	-10.853822	142.366852	61.25	0	355	0	71.06
5/09/2014	12:50:50	-10.853694	142.367218	-7.94	0	56	0	42.43
5/09/2014	12:51:56	-10.85366	142.366974	25.65	0	131	0	26.91
5/09/2014	12:53:00	-10.853794	142.367264	2.35	2232	196	0	35
5/09/2014	12:54:04	-10.853722	142.367279	24.2	1080	328	0	8.17
5/09/2014	12:55:08	-10.853619	142.367294	-26.57	612	213	0	11.57
5/09/2014	12:56:13	-10.853714	142.367264	2.51	1296	30	0	11.06
5/09/2014	12:57:18	-10.85374	142.36731	25.59	792	190	0	5.8
5/09/2014	12:58:22	-10.853736	142.367249	29	2808	190	0	6.68
5/09/2014	12:59:29	-10.853601	142.36731	-1.43	0	220	0	16.42
5/09/2014	13:00:36	-10.853695	142.367294	19.78	0	26	0	10.6
5/09/2014	13:01:39	-10.853695	142.367279	1.09	216	215	0	1.64
5/09/2014	13:02:43	-10.853695	142.367325	6.03	756	277	0	5.02
5/09/2014	13:03:49	-10.853678	142.367279	4.22	972	37	0	5.37
5/09/2014	13:05:10	-10.853866	142.367264	-28.27	0	97	0	20.97
5/09/2014	13:06:22	-10.853861	142.367203	-6.35	0	308	0	6.68
5/09/2014	13:07:30	-10.853839	142.36731	-47.64	0	63	0	11.94
5/09/2014	13:08:39	-10.853604	142.367325	37.07	0	48	0	26.18
5/09/2014	13:09:47	-10.853455	142.367401	30.31	0	1	0	18.53
5/09/2014	13:10:53	-10.853631	142.367294	84.28	0	159	0	22.79
5/09/2014	13:12:07	-10.853654	142.367325	40.38	1944	22	0	4.24
5/09/2014	13:13:20	-10.853876	142.367264	-81.97	0	184	0	25.57
5/09/2014	13:14:30	-10.853633	142.367371	68.77	0	87	0	29.44
5/09/2014	13:16:00	-10.853674	142.367355	13.57	1728	7	0	4.88
5/09/2014	13:17:36	-10.853606	142.367401	13.57	2052	343	0	9.08
5/09/2014	13:19:13	-10.853677	142.367264	13.68	5904	211	0	16.92
5/09/2014	13:20:40	-10.85369	142.36734	71.07	2016	133	0	8.42	1
5/09/2014	13:21:51	-10.853543	142.367493	41.54	0	25	0	23.37	1
5/09/2014	13:23:09	-10.853646	142.367371	17.15	0	114	0	17.57
5/09/2014	13:24:43	-10.853353	142.367523	84.77	5364	214	0	36.57
5/09/2014	13:29:45	-10.853819	142.367279	18.77	0	260	0	58.27
5/09/2014	13:38:56	-10.853819	142.367279	18.77	0	260	0	0
5/09/2014	13:40:54	-10.853867	142.367996	102.65	7776	69	0	78.48
5/09/2014	13:42:07	-10.85387	142.367233	-9.5	108	18	0	83.32
5/09/2014	13:44:31	-10.853832	142.367249	21.27	0	328	0	4.57
5/09/2014	13:45:35	-10.853835	142.367188	28.71	252	51	0	6.67
5/09/2014	13:46:37	-10.853769	142.367126	92.02	1476	57	0	9.99
5/09/2014	13:47:41	-10.853801	142.367279	7.56	252	164	0	17.08
5/09/2014	13:48:44	-10.853809	142.367233	20.69	504	263	0	5.1
5/09/2014	13:49:45	-10.853784	142.367355	81.64	0	208	0	13.61
5/09/2014	13:50:48	-10.8538	142.367203	29.67	0	267	0	16.69
5/09/2014	13:51:51	-10.853832	142.367279	30.99	3384	260	0	9.03	1
5/09/2014	13:52:56	-10.853795	142.367065	-10.68	0	357	0	23.73	1
5/09/2014	13:54:03	-10.853856	142.367065	10.69	648	95	0	6.78
5/09/2014	13:55:09	-10.853799	142.366959	-25.29	0	212	0	13.2
5/09/2014	13:56:16	-10.853936	142.366974	-12.5	0	54	0	15.32
5/09/2014	13:57:21	-10.854003	142.366882	-41.01	1152	8	0	12.51
5/09/2014	13:58:40	-10.853949	142.36702	-1.21	0	222	0	16.22
5/09/2014	14:00:24	-10.853855	142.366745	-10.95	3492	266	0	31.8
5/09/2014	14:02:29	-10.853766	142.367035	2.28	0	33	0	33.18
5/09/2014	14:04:33	-10.854038	142.366898	-19.64	0	149	0	33.74
5/09/2014	14:06:24	-10.85386	142.36702	6.39	6336	7	0	23.86
5/09/2014	14:08:04	-10.85385	142.366959	-58.39	0	202	0	6.75
5/09/2014	14:09:55	-10.854141	142.366898	-34.98	936	132	0	33.04
5/09/2014	14:11:03	-10.853659	142.367065	-10.07	0	334	0	56.61
5/09/2014	14:12:13	-10.85324	142.366867	-53.77	0	286	0	51.36
5/09/2014	14:15:28	-10.853427	142.366425	-50.44	0	311	0	52.56
5/09/2014	14:19:06	-10.853599	142.366592	-79.25	7488	181	0	26.43
5/09/2014	14:27:08	-10.853599	142.366592	-79.25	7488	181	0	0
5/09/2014	14:28:22	-10.8535	142.366669	-8.68	1692	274	0	13.85
5/09/2014	14:29:52	-10.853493	142.366562	-40.95	2412	119	0	11.71
5/09/2014	14:31:21	-10.853524	142.366653	-28.38	0	118	0	10.52
5/09/2014	14:32:31	-10.853459	142.366547	-45.38	0	65	0	13.65
5/09/2014	14:33:40	-10.853446	142.366653	9.33	0	339	0	11.67
5/09/2014	14:34:59	-10.853532	142.366608	-27.88	0	88	0	10.75
5/09/2014	14:37:01	-10.853417	142.366501	72.16	1044	15	0	17.32
5/09/2014	14:39:00	-10.853741	142.366776	-68.5	0	130	0	46.9
5/09/2014	14:41:15	-10.853448	142.366486	2.63	2376	133	0	45.44
5/09/2014	14:43:16	-10.853944	142.366852	-160.87	0	325	0	68.11
5/09/2014	14:45:19	-10.853524	142.366379	-81.02	0	261	0	69.64
5/09/2014	14:47:13	-10.853477	142.366745	-47.32	4572	100	0	40.31
5/09/2014	14:49:32	-10.853729	142.366791	-46.96	4068	68	0	28.47
5/09/2014	14:51:57	-10.853544	142.366928	-33.22	432	63	0	25.44
5/09/2014	14:54:16	-10.853531	142.367126	63.72	0	275	0	21.67
5/09/2014	14:56:34	-10.853667	142.366837	-46.33	2772	138	0	35
5/09/2014	14:58:58	-10.853534	142.366806	9.53	72432	269	0	15.17
5/09/2014	15:01:20	-10.853683	142.367188	56.05	0	181	0	44.89
5/09/2014	15:03:24	-10.853489	142.366882	37.38	0	279	0	39.77
5/09/2014	15:04:41	-10.853481	142.367172	75.29	3384	218	0	31.68	1
5/09/2014	15:07:04	-10.853359	142.367508	126.13	0	185	0	39.12	1
5/09/2014	15:09:14	-10.853732	142.366272	-105.14	0	5	0	141.21
5/09/2014	15:11:15	-10.853816	142.366653	-75.18	0	82	0	42.64
5/09/2014	15:12:28	-10.853865	142.36673	-62.16	2700	257	0	10.02
5/09/2014	15:13:43	-10.85382	142.366959	-2.29	0	64	0	25.5
5/09/2014	15:14:56	-10.853972	142.366562	-138.62	0	288	0	46.53
5/09/2014	15:16:10	-10.854348	142.36676	-232.51	0	76	0	47.07
5/09/2014	15:17:26	-10.854408	142.366776	-261.38	0	302	0	6.9
5/09/2014	15:18:41	-10.854966	142.367004	-427.38	3924	133	0	66.86
5/09/2014	15:19:53	-10.854892	142.366913	-423.63	0	168	0	12.9
5/09/2014	15:21:05	-10.854411	142.366806	-240.25	0	198	0	54.75
5/09/2014	15:22:17	-10.854475	142.366821	-242.29	0	267	0	7.3
5/09/2014	15:23:37	-10.853815	142.366318	-85.75	0	81	0	91.67
5/09/2014	15:24:55	-10.854143	142.366333	-240.6	0	199	0	36.51
5/09/2014	15:26:21	-10.854435	142.366684	-270	0	229	0	50.23
5/09/2014	15:27:43	-10.85422	142.366867	-178.76	0	266	0	31.16
5/09/2014	15:29:14	-10.853645	142.366714	-2.4	0	104	0	66.08
5/09/2014	15:30:41	-10.853585	142.367126	54.86	5580	107	0	45.48	1
5/09/2014	15:32:14	-10.853057	142.366943	211.13	0	279	0	62.02	1
5/09/2014	15:33:47	-10.852359	142.366562	418.39	0	308	0	88.06
5/09/2014	15:35:12	-10.852697	142.366516	308.38	0	0	0	37.92
5/09/2014	15:36:32	-10.852978	142.366592	239.95	0	282	0	32.33
5/09/2014	15:38:47	-10.853662	142.366821	4.62	0	272	0	80.06
5/09/2014	15:40:48	-10.853623	142.367035	47.55	1368	93	0	23.77	1
5/09/2014	15:42:02	-10.853664	142.366898	20.22	0	82	0	15.64	1
5/09/2014	15:43:11	-10.85367	142.36705	21.09	0	279	0	16.61
5/09/2014	15:44:18	-10.853648	142.366821	171.99	432	288	0	25.13
5/09/2014	15:47:59	-10.853653	142.36705	9.84	20160	105	0	25.01
5/09/2014	15:52:00	-10.853675	142.367004	56.78	648	88	0	5.59
5/09/2014	17:48:51	-10.853675	142.367004	56.78	648	88	0	0
5/09/2014	17:52:03	-10.85353	142.367081	-0.36	180	32	0	18.18
5/09/2014	17:54:21	-10.853559	142.366989	6.49	0	65	0	10.55
5/09/2014	17:59:15	-10.853963	142.366791	-76.47	0	167	0	49.86
5/09/2014	18:03:21	-10.85371	142.366959	8.67	4212	307	0	33.59
5/09/2014	18:07:53	-10.85371	142.366959	8.67	4212	307	0	0
5/09/2014	18:10:19	-10.853661	142.36705	30.51	0	287	0	11.33
5/09/2014	18:15:00	-10.853817	142.367233	6.44	6048	136	0	26.46
5/09/2014	18:20:25	-10.85381	142.367157	-11.23	6948	64	0	8.34
5/09/2014	18:24:41	-10.853765	142.366943	1.82	0	128	0	23.9
5/09/2014	18:27:14	-10.853749	142.367172	-6.19	108	0	0	25.07
5/09/2014	18:31:01	-10.853781	142.366638	-53.59	0	166	0	58.42
5/09/2014	18:36:07	-10.853555	142.366974	14.18	3384	129	0	44.47
5/09/2014	18:40:28	-10.853622	142.367111	26.73	864	69	0	16.71
5/09/2014	18:45:35	-10.853749	142.366974	-10.58	3132	255	0	20.57
5/09/2014	18:49:36	-10.853958	142.366867	-27.71	5796	133	0	26.01
5/09/2014	18:55:22	-10.853958	142.366867	-27.71	5796	133	0	0	1
5/09/2014	18:57:29	-10.854099	142.366699	-109.62	1980	241	0	24.13	1
5/09/2014	19:00:54	-10.853833	142.367264	18.53	0	196	0	68.42
5/09/2014	19:05:33	-10.85358	142.367233	49.66	540	274	0	28.34	1
5/09/2014	19:09:46	-10.853642	142.36734	-7.02	1404	47	-4	13.57	1
6/09/2014	2:45:11	-10.853448	142.367065	20.94	1404	47	-2	0	1
6/09/2014	2:55:04	-10.853448	142.367065	20.94	252	81	0	0	1
6/09/2014	2:56:08	-10.853353	142.36676	-66.3	792	319	0	34.94
6/09/2014	2:57:13	-10.85351	142.367081	27.58	0	95	0	39.16
6/09/2014	3:42:07	-10.85351	142.367081	27.58	0	95	0	0
6/09/2014	3:46:03	-10.853484	142.366974	3.54	3888	233	0	12.04
6/09/2014	3:47:09	-10.853597	142.366745	-55.83	0	78	0	27.99
6/09/2014	3:48:14	-10.853703	142.366699	-60.03	0	233	0	12.81
6/09/2014	3:49:22	-10.853671	142.366699	-70.25	0	238	0	3.56
6/09/2014	3:50:27	-10.853508	142.367126	25.42	0	184	0	50.03
6/09/2014	3:51:39	-10.853457	142.367065	21.61	0	315	0	8.75
6/09/2014	3:53:12	-10.853954	142.366409	-131.75	0	53	0	90.48
6/09/2014	3:54:21	-10.853954	142.366409	-131.75	0	53	0	0
6/09/2014	3:55:25	-10.85343	142.367065	18.15	0	64	0	92.34
6/09/2014	3:56:30	-10.853553	142.366928	-16.57	0	106	0	20.27
6/09/2014	3:57:36	-10.853553	142.366898	-13.44	0	198	0	3.28
6/09/2014	3:58:42	-10.853785	142.366623	-73.01	5040	215	0	39.59
6/09/2014	3:59:48	-10.853692	142.366837	-31.27	0	237	0	25.56
6/09/2014	4:00:53	-10.853657	142.366821	-40.47	900	112	0	4.27
6/09/2014	4:02:01	-10.853498	142.366974	0.68	0	262	0	24.33
6/09/2014	4:03:11	-10.853277	142.367279	52.6	0	108	0	41.39
6/09/2014	4:04:16	-10.853229	142.367157	59.59	0	204	0	14.35
6/09/2014	4:05:19	-10.853792	142.366653	-60.8	0	92	0	83.36
6/09/2014	4:06:38	-10.853079	142.367432	98.59	0	19	0	116.29
6/09/2014	4:07:44	-10.853445	142.366898	7.37	0	41	0	71.11
6/09/2014	4:08:56	-10.853554	142.36702	3.22	1908	112	0	18.01
6/09/2014	4:10:05	-10.85373	142.366806	-31.13	0	101	0	30.48
6/09/2014	4:11:11	-10.853065	142.367355	91.8	0	60	0	95.2
6/09/2014	4:12:18	-10.853158	142.367325	91.99	0	153	0	10.85
6/09/2014	4:13:22	-10.853901	142.366592	-94.87	0	58	0	115.04
6/09/2014	4:14:27	-10.853758	142.36673	-67.4	0	322	0	21.91
6/09/2014	4:15:34	-10.854568	142.366348	-175.84	0	15	0	99.26
6/09/2014	4:16:45	-10.854395	142.366196	-185.64	0	244	0	25.41
6/09/2014	4:17:50	-10.854143	142.366501	-111.03	0	63	0	43.53
6/09/2014	4:19:07	-10.853689	142.366821	-32.92	4788	9	0	61.4
6/09/2014	4:22:32	-10.853689	142.366821	-32.92	4788	9	0	0
6/09/2014	4:24:51	-10.853005	142.367355	101.97	0	315	0	95.84
6/09/2014	4:51:01	-10.853005	142.367355	101.97	0	315	0	0
6/09/2014	4:56:08	-10.853577	142.367035	28.86	0	61	0	72.57
6/09/2014	4:57:47	-10.853832	142.366745	0.59	0	39	0	42.51
6/09/2014	5:01:23	-10.853968	142.367096	30.4	0	7	0	41.21
6/09/2014	5:04:41	-10.85362	142.367676	1.76	2808	327	0	74.22
6/09/2014	5:09:00	-10.853795	142.367722	-5.83	6696	181	0	20.1
6/09/2014	5:12:50	-10.853356	142.367081	3.53	0	206	0	85.34
6/09/2014	5:17:27	-10.85349	142.367111	128.64	3744	338	0	15.26
6/09/2014	5:21:14	-10.853527	142.367111	6.76	0	140	0	4.11
6/09/2014	5:22:28	-10.8534	142.367004	91.5	4896	237	0	18.33
6/09/2014	5:24:43	-10.853496	142.367111	98.08	2916	177	0	15.83
6/09/2014	5:26:55	-10.853465	142.367096	5.62	0	211	0	3.82
6/09/2014	5:29:01	-10.8535	142.367111	71.04	0	79	0	4.22
6/09/2014	5:31:18	-10.853626	142.367233	26.34	1656	157	0	19.33
6/09/2014	5:33:25	-10.853498	142.367157	34.99	1152	134	0	16.48
6/09/2014	5:35:30	-10.853479	142.367035	-12.5	5364	322	0	13.49
6/09/2014	5:37:14	-10.853606	142.367218	17.08	2592	305	0	24.47
6/09/2014	5:38:48	-10.853552	142.367111	-16.09	0	323	0	13.14
6/09/2014	5:40:33	-10.853377	142.36705	65.58	360	2	0	20.57
6/09/2014	5:42:10	-10.853596	142.367096	-56.69	0	318	0	24.86
6/09/2014	5:43:20	-10.853683	142.367172	-65.14	0	180	0	12.75
6/09/2014	5:44:29	-10.853716	142.367157	-72.61	0	149	0	4.02
6/09/2014	5:45:39	-10.853547	142.367096	-56.47	1872	126	0	19.94
6/09/2014	5:46:50	-10.853582	142.367233	-32.39	1368	86	0	15.46
6/09/2014	5:48:01	-10.85348	142.367126	21.86	0	155	0	16.28
6/09/2014	5:49:18	-10.853381	142.366974	152.63	540	234	0	19.92
6/09/2014	5:50:35	-10.853483	142.367142	2.36	2340	23	0	21.57
6/09/2014	5:51:51	-10.853436	142.367111	30.25	0	343	0	6.23
6/09/2014	5:53:11	-10.853409	142.367462	292.5	7020	116	0	38.45
6/09/2014	5:54:26	-10.853555	142.367264	11.29	0	30	0	27.04
6/09/2014	5:55:37	-10.853554	142.367111	-50.05	0	234	0	16.71
6/09/2014	5:56:54	-10.853424	142.36705	-118.29	2376	28	0	15.92
6/09/2014	5:58:10	-10.853429	142.366943	-115.62	828	139	0	11.7
6/09/2014	5:59:24	-10.853436	142.36705	-43.59	2340	269	0	11.71
6/09/2014	6:00:39	-10.853497	142.36702	-142.13	1332	121	0	7.53
6/09/2014	6:01:52	-10.853382	142.366837	-117.54	0	163	0	23.73
6/09/2014	6:03:05	-10.853457	142.366669	-166.53	1908	207	0	20.15
6/09/2014	6:04:23	-10.853507	142.366776	-94.93	4104	259	0	12.94
6/09/2014	6:05:38	-10.853426	142.366943	-111.06	828	259	0	20.34
6/09/2014	6:06:49	-10.85325	142.366272	-259.93	0	235	0	75.85
6/09/2014	6:08:02	-10.853473	142.366943	-73.42	0	59	0	77.36
6/09/2014	6:09:17	-10.853526	142.367172	7.32	288	202	0	25.69
6/09/2014	6:10:30	-10.85349	142.366974	-18.87	0	163	0	21.99
6/09/2014	6:11:44	-10.853474	142.367203	22.49	0	174	0	25.07
6/09/2014	6:12:57	-10.853414	142.366699	-115.65	0	359	0	55.44
6/09/2014	6:14:14	-10.853579	142.367371	55.55	0	42	0	75.65
6/09/2014	6:15:26	-10.85337	142.366501	-109.28	0	293	0	97.81
6/09/2014	6:16:54	-10.853409	142.366959	-32.25	1404	135	0	50.2
6/09/2014	6:18:09	-10.853333	142.366592	-88.62	0	132	0	40.96
6/09/2014	6:19:24	-10.853586	142.367264	23.91	0	297	0	78.59
6/09/2014	6:20:38	-10.853529	142.367416	26.89	0	148	0	17.77
6/09/2014	6:21:52	-10.853518	142.367279	39.14	0	281	0	15.01
6/09/2014	6:23:08	-10.853597	142.367523	71.73	0	71	0	28.06
6/09/2014	6:25:18	-10.853612	142.367432	46.98	0	150	0	10.08
6/09/2014	6:27:25	-10.853141	142.366196	-107.59	0	109	0	144.78
6/09/2014	6:29:30	-10.853451	142.366699	-51.21	0	132	0	64.85
6/09/2014	6:31:04	-10.853445	142.366837	-32.53	4428	298	0	15.09
6/09/2014	6:33:06	-10.853254	142.367233	32.38	5400	349	0	48.18
6/09/2014	6:34:54	-10.853254	142.367233	32.38	5400	349	0	0
6/09/2014	6:37:11	-10.852683	142.366135	-44.24	10224	270	0	135.68	1
6/09/2014	6:40:23	-10.852255	142.366119	10.11	14040	84	0	47.62	1
6/09/2014	6:44:29	-10.85218	142.366043	-34.08	1800	203	0	11.77
6/09/2014	6:47:40	-10.852311	142.366074	7.4	0	11	0	14.95
6/09/2014	6:48:51	-10.852232	142.366058	13.91	0	229	0	8.96
6/09/2014	6:50:03	-10.852274	142.366089	12.51	0	205	0	5.77
6/09/2014	6:51:18	-10.852315	142.366043	25.27	0	15	0	6.78
6/09/2014	6:52:58	-10.85227	142.365982	4.55	1044	106	0	8.33
6/09/2014	6:54:44	-10.852272	142.365982	12.78	0	243	0	0.22
6/09/2014	6:56:13	-10.852337	142.365997	19.65	0	79	0	7.41
6/09/2014	6:57:29	-10.852417	142.366104	3.55	0	147	0	14.69
6/09/2014	6:58:47	-10.852489	142.366043	6.14	0	45	0	10.42
6/09/2014	6:59:59	-10.852398	142.366043	23.16	0	149	0	10.12
6/09/2014	7:01:15	-10.852434	142.366028	17.66	8640	187	0	4.33
6/09/2014	7:02:27	-10.852429	142.366119	15.63	0	135	0	9.95
6/09/2014	7:03:43	-10.852386	142.365906	4.64	0	235	0	23.75
6/09/2014	7:04:56	-10.852363	142.365479	-21.06	8604	195	0	46.7	1
6/09/2014	7:06:26	-10.851594	142.366364	-1.48	8964	351	0	129.04	1
6/09/2014	7:08:05	-10.851315	142.366196	36.46	576	262	0	36.04	1
6/09/2014	7:09:45	-10.850994	142.366516	15.53	5832	339	0	49.95	1
6/09/2014	7:11:38	-10.850963	142.366821	33.22	5508	181	0	33.49	1
6/09/2014	7:13:46	-10.850631	142.366714	25.15	0	116	0	38.72
6/09/2014	7:15:42	-10.850813	142.366791	-0.98	0	182	0	21.91
6/09/2014	7:17:38	-10.851556	142.367493	44.97	10872	164	0	112.71	1
6/09/2014	7:19:49	-10.851668	142.367523	14.01	3888	221	0	12.88	1
6/09/2014	7:21:08	-10.852104	142.367126	8.93	21888	273	0	65.04	1
6/09/2014	7:22:46	-10.852708	142.366974	5.62	5328	242	0	69.18	1
6/09/2014	7:23:59	-10.853309	142.367325	2.46	4536	151	0	77.04	1
6/09/2014	7:25:43	-10.853269	142.366837	21.51	0	29	0	53.48	1
6/09/2014	7:27:29	-10.853311	142.366989	-15.22	7920	165	0	17.24
6/09/2014	7:28:41	-10.854019	142.367004	67.2	0	193	0	78.74
6/09/2014	7:29:52	-10.853569	142.367142	23.67	6984	181	0	52.26
6/09/2014	7:31:02	-10.853665	142.367203	-6.13	0	13	0	12.58
6/09/2014	7:32:09	-10.853701	142.367096	10.74	0	164	0	12.35
6/09/2014	7:33:19	-10.853402	142.367065	8.55	0	340	0	33.42
6/09/2014	7:34:29	-10.85367	142.367111	18.38	5868	5	0	30.22
6/09/2014	7:35:37	-10.85395	142.367065	47.25	1260	164	0	31.54
6/09/2014	7:36:50	-10.853586	142.367111	8.72	0	348	0	40.79
6/09/2014	7:37:58	-10.853951	142.367096	15.56	4248	174	0	40.62
6/09/2014	7:39:06	-10.853619	142.367172	-3.42	2952	186	0	37.84
6/09/2014	7:40:15	-10.8536	142.367096	-8.22	0	200	0	8.56
6/09/2014	7:41:51	-10.853989	142.366974	27.75	3780	127	0	45.26	1
6/09/2014	7:46:35	-10.853562	142.367676	3.58	4464	47	0	90.17	1
6/09/2014	7:51:06	-10.853533	142.367599	9.65	10692	214	0	9.01
6/09/2014	7:52:17	-10.853584	142.367554	36.82	0	15	0	7.5
6/09/2014	7:53:27	-10.853438	142.367676	10.61	8028	17	0	21
6/09/2014	7:54:36	-10.853506	142.367599	33.56	2988	26	0	11.31
6/09/2014	7:55:46	-10.853743	142.367569	24.48	936	11	0	26.56
6/09/2014	7:56:55	-10.853639	142.367615	13.93	0	210	0	12.61
6/09/2014	7:58:05	-10.853508	142.367661	8.01	0	94	0	15.41
6/09/2014	7:59:14	-10.85344	142.367737	-0.91	3060	18	0	11.23
6/09/2014	8:21:25	-10.85344	142.367737	-0.91	3060	18	0	0
6/09/2014	8:26:36	-10.853962	142.36731	-1.16	648	178	0	74.45
6/09/2014	8:27:49	-10.853922	142.367294	9.72	0	357	0	4.78
6/09/2014	8:29:54	-10.853927	142.367294	10.24	0	317	0	0.56
6/09/2014	8:33:59	-10.853847	142.367294	13.56	0	147	0	8.9
6/09/2014	8:38:35	-10.853688	142.367233	33.62	252	217	0	18.89	1
6/09/2014	8:42:36	-10.854101	142.36731	-22.55	3528	170	0	46.69	1
6/09/2014	8:43:53	-10.85395	142.367355	17.4	1188	166	0	17.49
6/09/2014	8:47:19	-10.853902	142.367279	5.29	2268	341	0	9.87
6/09/2014	8:49:43	-10.853786	142.367249	2.7	5940	327	0	13.31
6/09/2014	8:50:57	-10.853688	142.367279	14.96	2664	323	0	11.38
6/09/2014	8:52:09	-10.85403	142.36734	67.51	11196	341	0	38.61
6/09/2014	8:53:23	-10.8536	142.367325	-31.88	324	123	0	47.84
6/09/2014	8:54:36	-10.853584	142.367355	-40.33	0	85	0	3.73
6/09/2014	8:55:50	-10.853728	142.367325	10.66	9864	340	0	16.34	1
6/09/2014	8:57:09	-10.853513	142.367386	-94.16	5832	326	0	24.82	1
6/09/2014	8:58:31	-10.853606	142.36734	-11.18	0	2	0	11.5
6/09/2014	9:00:12	-10.853677	142.367355	7.93	6588	326	0	8.06
6/09/2014	9:02:16	-10.854215	142.367325	126.24	2736	164	0	59.91
6/09/2014	9:04:15	-10.853772	142.367233	30.26	0	325	0	50.27
6/09/2014	9:05:31	-10.853638	142.36731	-13.91	2160	290	0	17.11
6/09/2014	9:07:10	-10.853679	142.367355	-43.28	5148	188	0	6.7
6/09/2014	9:09:45	-10.853642	142.36734	-30.41	4932	144	0	4.43
6/09/2014	9:12:51	-10.853634	142.367386	-42.89	3600	12	0	5.1
6/09/2014	9:15:50	-10.853634	142.367386	-42.89	3600	12	0	0
6/09/2014	9:17:09	-10.85382	142.367325	70.18	0	314	0	21.73
6/09/2014	9:19:17	-10.853518	142.367172	-12.29	0	246	0	37.51
6/09/2014	9:25:01	-10.853913	142.367279	-3.38	4284	309	0	45.45
6/09/2014	9:30:41	-10.85376	142.367249	-3.26	432	108	0	17.33
6/09/2014	9:36:14	-10.85376	142.367249	-3.26	432	108	0	0
6/09/2014	9:37:30	-10.853653	142.367081	22.14	3384	9	0	21.87
6/09/2014	9:57:54	-10.853653	142.367081	22.14	3384	9	0	0	1
6/09/2014	9:59:14	-10.853803	142.367004	20.59	0	82	0	18.68	1
6/09/2014	12:58:25	-10.853803	142.367004	20.59	0	82	0	0
6/09/2014	13:00:03	-10.853924	142.36731	12.64	72	354	0	36.02
6/09/2014	13:01:10	-10.853818	142.367828	-67.99	2232	61	0	57.78
6/09/2014	13:02:17	-10.853906	142.367218	92	0	321	0	67.33
6/09/2014	13:03:24	-10.853891	142.367615	-32.6	540	52	0	43.39
6/09/2014	13:44:41	-10.853891	142.367615	-32.6	540	52	0	0
6/09/2014	13:46:13	-10.853823	142.366867	-68.54	9360	290	0	82.04
6/09/2014	13:49:20	-10.854111	142.366989	-98.1	0	317	0	34.69
6/09/2014	13:52:19	-10.8539	142.367264	-63.01	0	203	0	38.11
6/09/2014	13:53:31	-10.853975	142.367188	-89.57	0	242	0	11.77
6/09/2014	13:54:56	-10.853729	142.367157	37.13	0	73	0	27.56
6/09/2014	14:05:36	-10.853729	142.367157	37.13	0	73	0	0
6/09/2014	14:06:47	-10.853519	142.366943	67.1	0	90	0	33.04
6/09/2014	14:07:58	-10.853669	142.367081	33.23	864	232	0	22.48
6/09/2014	14:09:10	-10.853673	142.367065	17.87	0	157	0	1.8
6/09/2014	14:10:19	-10.853734	142.367126	18.14	0	133	0	9.51
6/09/2014	14:11:30	-10.853708	142.367035	6.57	1260	307	0	10.35
6/09/2014	14:12:39	-10.853765	142.367065	-48.24	2268	10	0	7.13
6/09/2014	14:13:49	-10.853773	142.367081	6.27	180	301	0	1.96
6/09/2014	14:15:00	-10.853759	142.367081	-4.95	72	115	0	1.56
6/09/2014	14:16:16	-10.854028	142.367233	1.25	0	56	0	34.21
6/09/2014	14:18:05	-10.854031	142.367081	-155.05	396	287	0	16.6
6/09/2014	14:20:02	-10.854031	142.367081	-155.05	396	287	0	0
6/09/2014	14:23:03	-10.853953	142.367447	18.65	2484	277	0	40.9	1
6/09/2014	17:59:01	-10.853953	142.367447	18.65	2484	277	0	0
6/09/2014	18:01:04	-10.853884	142.367493	-43.44	648	56	0	9.17	1
6/09/2014	18:03:21	-10.853783	142.367599	-32.57	2376	285	0	16.13
6/09/2014	18:08:09	-10.853897	142.367523	12.17	6048	349	0	15.15
6/09/2014	18:13:20	-10.853922	142.367477	12.08	612	124	0	5.74
6/09/2014	18:18:38	-10.854039	142.367416	13.36	2556	341	0	14.62
6/09/2014	18:23:58	-10.854128	142.367569	2.32	7524	166	0	19.42
6/09/2014	18:29:46	-10.854128	142.367569	2.32	7524	166	0	0
6/09/2014	18:33:13	-10.853774	142.367386	32.73	5004	47	0	44.15
6/09/2014	18:38:00	-10.853774	142.367386	32.73	5004	47	0	0
6/09/2014	18:39:17	-10.853933	142.366974	28.57	2448	248	0	48.34
6/09/2014	18:41:54	-10.853808	142.367218	32.69	0	128	0	30.05
6/09/2014	18:43:01	-10.853527	142.367279	24.39	2124	63	0	31.95
6/09/2014	18:44:12	-10.853662	142.36705	77	16884	246	0	29.17
6/09/2014	18:45:27	-10.853797	142.367157	23.6	0	291	0	19.02
6/09/2014	18:46:52	-10.853826	142.367111	28.63	0	343	0	5.97
6/09/2014	18:48:12	-10.853969	142.367096	16.06	4176	204	0	15.99
6/09/2014	18:49:28	-10.853947	142.367111	-4.66	0	146	0	2.94
6/09/2014	18:50:41	-10.853918	142.367096	9.16	0	332	0	3.62
6/09/2014	18:51:56	-10.853962	142.367142	11.68	3240	66	0	7.01
6/09/2014	18:53:14	-10.853963	142.367111	13.57	0	138	0	3.39
6/09/2014	18:54:38	-10.853943	142.366974	-0.04	0	64	0	15.13
6/09/2014	18:56:10	-10.853941	142.367157	15.2	7668	200	0	19.99
6/09/2014	18:57:41	-10.85361	142.367203	19.41	5076	53	0	37.15
6/09/2014	18:58:57	-10.853628	142.367294	39.66	468	340	0	10.14	1
6/09/2014	19:00:10	-10.853612	142.366974	24.28	936	106	0	34.99	1
6/09/2014	19:01:25	-10.853613	142.367172	23.62	1044	70	0	21.62
6/09/2014	19:02:31	-10.853585	142.367126	22.71	1116	37	0	5.91
6/09/2014	19:03:43	-10.853204	142.367203	73.93	0	2	0	43.19
6/09/2014	19:04:54	-10.853439	142.367142	54.09	0	7	0	26.97
6/09/2014	19:06:01	-10.853431	142.36705	50.65	1836	348	0	10.09
6/09/2014	19:07:10	-10.853844	142.367111	-1.3	0	182	0	46.4
6/09/2014	19:08:16	-10.85317	142.367111	34.43	2052	5	0	74.95
6/09/2014	19:09:23	-10.853708	142.366989	4.63	972	282	0	61.29
6/09/2014	19:10:35	-10.853561	142.367142	25.25	2016	346	0	23.37
6/09/2014	19:11:41	-10.85342	142.367111	35.65	468	42	0	16.04
6/09/2014	19:12:50	-10.853609	142.36705	26.89	3204	219	0	22.05
6/09/2014	19:13:56	-10.853846	142.367111	-28.61	1008	12	0	27.18
6/09/2014	19:15:03	-10.853589	142.367218	28.04	0	37	0	30.87
6/09/2014	19:16:14	-10.853527	142.367157	31.42	2484	258	0	9.59
6/09/2014	19:17:25	-10.85355	142.367126	17.31	1116	59	0	4.24
6/09/2014	19:18:36	-10.85334	142.367371	74.14	1404	281	0	35.51
6/09/2014	19:19:43	-10.853646	142.367142	-0.14	2376	18	0	42.23
6/09/2014	19:20:55	-10.85381	142.367203	36.57	4824	117	0	19.41	1
6/09/2014	19:23:42	-10.853633	142.367386	45.59	2520	330	0	28.05	1
6/09/2014	19:41:49	-10.853633	142.367386	45.59	2520	330	0	0
6/09/2014	19:49:11	-10.853676	142.367325	34.34	540	48	0	8.2
6/09/2014	19:50:40	-10.853725	142.367279	25.12	2160	298	0	7.41
6/09/2014	19:56:29	-10.853722	142.367325	37.63	756	90	0	5.03
6/09/2014	20:02:51	-10.853703	142.367325	37.62	144	190	0	2.11
6/09/2014	20:08:03	-10.853421	142.367126	95.38	4176	339	0	38.15
6/09/2014	20:13:35	-10.853911	142.36731	-2.61	0	355	0	58.07
6/09/2014	20:18:03	-10.853092	142.367218	122.38	0	332	0	91.62
6/09/2014	20:22:12	-10.853713	142.367081	22.02	7272	302	0	70.65
6/09/2014	20:27:04	-10.853501	142.367203	53.81	0	161	0	27.08
6/09/2014	20:32:10	-10.853501	142.367203	53.81	0	161	0	0
6/09/2014	20:37:42	-10.853478	142.367355	71.03	8028	342	0	16.8
6/09/2014	20:42:40	-10.853443	142.367203	38.03	0	48	0	17.05
6/09/2014	20:48:04	-10.853303	142.36731	41.41	0	10	0	19.46
[truncated: 939 more rows]
