# Supplementary material for: A preliminary study to estimate contact rates between free-roaming domestic dogs using novel miniature cameras
Source: PLoS One. 2017 Jul 27;12(7):e0181859. doi: 10.1371/journal.pone.0181859 (PMC5547700; doi:10.1371/journal.pone.0181859)
Supplement: S1 Data — (ZIP) [file pone.0181859.s001.zip › Seisia_108.csv]

Date	Time	Latitude	Longitude	Altitude	Speed	Course	Type	Distance	Essential
1/09/2014	16:27:07	-16.87833	145.753174	41	2952	99	-2	0	1
1/09/2014	16:28:12	-16.876299	145.752411	2.17	18360	63	0	239.99	1
1/09/2014	16:29:50	-16.876467	145.753052	-4.42	4464	68	0	70.72	1
1/09/2014	16:34:43	-16.87579	145.750763	2048.53	3744	97	0	254.93	1
1/09/2014	16:38:34	-16.875818	145.752853	68.17	2484	252	0	222.41	1
1/09/2014	16:39:40	-16.875891	145.753128	22.6	0	0	0	30.37	1
1/09/2014	16:40:45	-16.875856	145.753036	-10.13	1476	225	0	10.53	1
1/09/2014	16:41:51	-16.875837	145.753189	-59.53	0	293	0	16.42	1
1/09/2014	16:42:56	-16.875862	145.752914	21.37	576	260	0	29.39	1
1/09/2014	16:44:01	-16.87587	145.753006	-0.91	0	101	0	9.83	1
1/09/2014	16:45:05	-16.875782	145.752945	17.01	1188	307	0	11.74	1
1/09/2014	16:46:09	-16.876205	145.752853	101.27	360	159	0	48.04	1
1/09/2014	16:47:13	-16.875946	145.753006	24.19	1008	133	0	33.08	1
1/09/2014	16:48:17	-16.875572	145.752106	29.94	15444	241	0	104.41	1
1/09/2014	16:49:22	-16.878632	145.752945	-59.44	13464	162	0	351.77	1
1/09/2014	16:56:41	-16.878632	145.752945	-59.44	13464	162	0	0	1
1/09/2014	16:59:59	-16.877974	145.75322	-55.85	1404	90	0	78.8	1
1/09/2014	17:04:32	-16.877089	145.754272	139.02	2484	44	0	149.04	1
1/09/2014	17:11:43	-16.877863	145.753571	-57.63	5328	134	0	113.89	1
1/09/2014	17:18:08	-16.877724	145.75325	-61.88	1836	174	0	37.49	1
1/09/2014	17:24:19	-16.878008	145.753403	-46.92	1260	201	0	35.53	1
1/09/2014	17:30:08	-16.877464	145.753769	-31.72	3708	55	0	71.94	1
1/09/2014	17:34:53	-16.877846	145.753815	45.88	8100	53	0	42.76	1
1/09/2014	17:35:57	-16.87829	145.75325	91.77	4068	44	0	77.79	1
1/09/2014	17:37:22	-16.87796	145.753555	22.36	2628	288	0	48.99	1
1/09/2014	17:40:23	-16.8783	145.753082	97.64	2160	43	0	62.95	1
1/09/2014	17:42:25	-16.87796	145.753845	203.2	5076	178	0	89.56	1
1/09/2014	17:43:35	-16.878113	145.753632	67.06	792	69	0	28.34	1
1/09/2014	17:44:44	-16.87793	145.753555	4.33	4608	233	0	21.94	1
1/09/2014	17:45:50	-16.878469	145.753235	82.83	4428	89	0	68.93	1
1/09/2014	17:47:16	-16.878149	145.753601	24.56	2628	194	0	52.75	1
1/09/2014	17:48:27	-16.878328	145.753296	158.55	4320	127	0	38.07	1
1/09/2014	17:49:32	-16.878248	145.753357	81.2	2556	218	0	11.01	1
1/09/2014	17:50:49	-16.878227	145.753311	82.42	108	249	0	5.42	1
1/09/2014	17:51:54	-16.877935	145.753525	53.65	1656	259	0	39.66	1
1/09/2014	17:52:59	-16.877789	145.753754	92.37	0	117	0	29.28	1
1/09/2014	17:54:09	-16.878111	145.753387	58.8	1332	218	0	52.98	1
1/09/2014	17:55:14	-16.878212	145.753281	97.19	72	288	0	15.92	1
1/09/2014	17:56:22	-16.877914	145.75354	35.75	0	143	0	43.1	1
1/09/2014	17:57:31	-16.877888	145.753525	33.84	648	113	0	3.3	1
1/09/2014	17:58:51	-16.877941	145.753342	68.84	1728	265	0	20.34	1
1/09/2014	17:59:56	-16.877832	145.753326	115.8	900	90	0	12.24	1
1/09/2014	18:01:12	-16.878031	145.753372	39.97	1728	56	0	22.66	1
1/09/2014	18:02:22	-16.877913	145.75354	34.1	432	72	0	22.17	1
1/09/2014	18:03:27	-16.878117	145.753494	132.03	864	127	0	23.21	1
1/09/2014	18:04:37	-16.877954	145.753586	42.89	3348	74	0	20.6	1
1/09/2014	18:05:42	-16.877851	145.753677	83.23	2160	119	0	15	1
1/09/2014	18:06:46	-16.877949	145.753616	20.03	4068	107	0	12.68	1
1/09/2014	18:07:55	-16.87779	145.753616	59.65	1044	27	0	17.68	1
1/09/2014	18:09:01	-16.877857	145.753494	83.72	0	235	0	14.97	1
1/09/2014	18:10:17	-16.877918	145.753723	28.03	612	91	0	25.29	1
1/09/2014	18:11:22	-16.877851	145.753464	93.6	2052	149	0	28.55	1
1/09/2014	18:15:21	-16.877705	145.753647	152.34	1728	244	0	25.35	1
1/09/2014	18:18:43	-16.87784	145.75354	68.06	1908	329	0	18.84	1
1/09/2014	18:21:04	-16.877865	145.753464	67.82	684	21	0	8.55	1
1/09/2014	18:24:29	-16.877916	145.753525	41.3	1296	148	0	8.62	1
1/09/2014	18:28:56	-16.877851	145.753525	13.72	1692	181	0	7.23	1
1/09/2014	18:32:29	-16.877806	145.753433	69.54	540	22	0	10.99	1
1/09/2014	18:37:48	-16.877659	145.753403	28.82	2304	110	0	16.65	1
1/09/2014	18:42:44	-16.878075	145.753708	-13.02	2592	70	0	56.51	1
1/09/2014	18:49:13	-16.877838	145.753616	55.74	2556	354	0	28.11	1
1/09/2014	18:54:07	-16.877964	145.753265	47.69	1620	333	0	39.89	1
1/09/2014	18:58:53	-16.87801	145.753525	40.07	3456	98	0	28.13	1
1/09/2014	19:02:06	-16.878067	145.753128	43.29	1980	221	0	42.72	1
1/09/2014	19:03:34	-16.877884	145.753571	29.41	5076	269	0	51.34	1
1/09/2014	19:05:53	-16.878017	145.753494	18.72	0	216	0	16.91	1
1/09/2014	19:07:02	-16.877834	145.75351	27.73	5364	260	0	20.42	1
1/09/2014	19:08:12	-16.877916	145.753326	54.53	1512	54	0	21.6	1
1/09/2014	19:10:00	-16.877848	145.753754	-4.48	4716	63	0	46.16	1
1/09/2014	19:12:12	-16.878309	145.753571	-34.62	2952	192	0	54.83	1
1/09/2014	19:14:29	-16.878021	145.753448	47.22	2196	66	0	34.6	1
1/09/2014	19:16:41	-16.877924	145.753571	72.78	684	67	0	16.96	1
1/09/2014	19:18:58	-16.878111	145.753342	74.81	5040	243	0	32.03	1
1/09/2014	19:21:13	-16.877586	145.753998	-51.51	2592	270	0	91	1
1/09/2014	19:23:53	-16.877831	145.753571	32.89	3132	268	0	52.98	1
1/09/2014	19:26:13	-16.878008	145.753464	29.84	900	116	0	22.74	1
1/09/2014	19:28:00	-16.878008	145.753464	29.84	900	116	0	0	1
1/09/2014	19:30:37	-16.877424	145.753723	-10.79	0	0	0	70.54	1
1/09/2014	19:33:01	-16.877424	145.753723	-10.79	0	0	0	0	1
1/09/2014	19:36:11	-16.877817	145.753601	74.29	4536	19	0	45.59	1
1/09/2014	19:37:23	-16.877817	145.753601	74.29	4536	19	0	0	1
1/09/2014	19:40:09	-16.878025	145.753372	80.3	0	0	0	33.6	1
1/09/2014	19:46:31	-16.877941	145.75351	57.8	756	335	-4	17.4	1
2/09/2014	7:41:20	-16.875225	145.751434	18.57	3636	20	-2	0	1
2/09/2014	7:48:23	-16.875225	145.751434	18.57	1872	276	0	0	1
2/09/2014	7:49:28	-16.875063	145.751541	21.47	1368	76	0	21.31
2/09/2014	7:50:32	-16.87504	145.751495	66.58	1044	298	0	5.52
2/09/2014	7:51:36	-16.874836	145.751587	102.91	3024	44	0	24.71
2/09/2014	7:52:45	-16.875017	145.751511	51.22	1872	255	0	21.69
2/09/2014	7:53:49	-16.875025	145.751785	35.55	3060	185	0	29.17
2/09/2014	7:55:37	-16.875288	145.751648	-57.6	756	89	0	32.68
2/09/2014	7:57:48	-16.875002	145.751648	35.61	1476	276	0	31.8
2/09/2014	7:58:56	-16.875065	145.751724	40.87	540	273	0	10.7
2/09/2014	8:00:01	-16.875031	145.751633	41.51	0	110	0	10.39
2/09/2014	8:01:04	-16.875055	145.751572	26.49	396	202	0	7.02
2/09/2014	8:02:09	-16.875088	145.751587	9.26	504	324	0	4
2/09/2014	8:03:13	-16.875036	145.751572	27.84	144	237	0	6
2/09/2014	8:04:18	-16.875057	145.751602	15.85	936	168	0	3.96
2/09/2014	8:05:34	-16.875166	145.751724	-1.52	2736	118	0	17.76
2/09/2014	8:07:43	-16.874901	145.751541	20.69	0	0	0	35.32
2/09/2014	11:16:11	-16.874901	145.751541	20.69	0	0	0	0
2/09/2014	11:25:59	-10.592189	142.245438	-3.09	6336	71	0	794545.66
2/09/2014	11:27:05	-10.592153	142.245316	7.4	4248	296	0	13.92	1
2/09/2014	11:28:11	-10.591967	142.245102	21.47	792	129	0	31.22	1
2/09/2014	11:29:21	-10.591929	142.245117	46.25	0	34	0	4.53
2/09/2014	11:30:27	-10.591993	142.24501	77.9	0	5	0	13.69
2/09/2014	11:31:33	-10.592056	142.245026	26.62	720	257	0	7.22
2/09/2014	11:32:39	-10.591942	142.24382	20.83	13284	341	0	132.42	1
2/09/2014	11:33:44	-10.589684	142.244202	-12.67	12816	6	0	254.53	1
2/09/2014	11:34:51	-10.587177	142.243988	11.84	13932	341	0	279.75	1
2/09/2014	11:35:57	-10.584968	142.242828	29.24	13248	312	0	276.42	1
2/09/2014	11:37:03	-10.58527	142.240692	19.08	17424	225	0	235.87	1
2/09/2014	11:38:08	-10.586718	142.238678	-6.93	14220	240	0	272.73	1
2/09/2014	11:39:14	-10.587491	142.236755	52.7	14472	252	0	227.08	1
2/09/2014	11:40:19	-10.588306	142.234695	31.96	13644	257	0	242.71	1
2/09/2014	11:41:25	-10.588662	142.232468	15.9	13968	266	0	246.61	1
2/09/2014	11:42:30	-10.588671	142.230148	24.34	13608	260	0	253.58	1
2/09/2014	11:43:36	-10.58877	142.227936	33.44	14508	284	0	242.03	1
2/09/2014	11:44:42	-10.588423	142.225479	25.69	13212	270	0	271.31	1
2/09/2014	11:45:45	-10.588099	142.223526	52.21	13500	276	0	216.48	1
2/09/2014	11:46:51	-10.588364	142.221069	21.05	14076	274	0	270.17	1
2/09/2014	11:47:57	-10.587478	142.218918	-15.57	11772	316	0	254.92	1
2/09/2014	11:49:02	-10.58677	142.219482	-1.24	2124	73	0	99.99	1
2/09/2014	11:50:07	-10.586746	142.219482	-0.02	216	71	0	2.67	1
2/09/2014	11:51:13	-10.586745	142.219467	10.99	792	284	0	1.64
2/09/2014	11:52:20	-10.586169	142.219543	-8.56	0	357	0	64.58
2/09/2014	11:53:24	-10.585826	142.219681	21.78	576	44	0	41.01
2/09/2014	11:54:30	-10.585813	142.21965	-26.92	1296	160	0	3.68
2/09/2014	11:55:42	-10.585908	142.21965	-28.95	900	17	0	10.56	1
2/09/2014	11:57:03	-10.58572	142.21965	14.82	1548	289	0	20.9	1
2/09/2014	11:58:14	-10.584986	142.220001	-25.5	0	0	0	90.18
2/09/2014	11:59:27	-10.585434	142.219788	-34.33	6300	29	0	54.99
2/09/2014	12:00:59	-10.5856	142.219589	-29.87	3564	247	0	28.53
2/09/2014	12:05:19	-10.585505	142.219681	-31.21	6048	358	0	14.58
2/09/2014	12:09:49	-10.585505	142.219681	-31.21	6048	358	0	0
2/09/2014	12:14:03	-10.585936	142.219528	25.55	1404	195	0	50.76
2/09/2014	12:15:08	-10.585692	142.219437	16.37	2736	126	0	28.9
2/09/2014	12:16:16	-10.585567	142.219635	21.59	5616	346	0	25.72
2/09/2014	12:17:52	-10.585796	142.219543	26.98	3096	142	0	27.38
2/09/2014	12:20:33	-10.586045	142.219635	81.91	684	192	0	29.46
2/09/2014	12:26:12	-10.586045	142.219635	81.91	684	192	0	0
2/09/2014	12:31:30	-10.585828	142.21994	61.83	5400	147	0	41.15
2/09/2014	12:33:48	-10.586012	142.219894	59.19	3168	250	0	21.07
2/09/2014	12:37:32	-10.586012	142.219894	59.19	3168	250	0	0
2/09/2014	12:38:43	-10.585889	142.219681	46.64	0	286	0	27
2/09/2014	12:40:38	-10.586262	142.219543	168.33	10548	5	0	44.13
2/09/2014	12:44:53	-10.586383	142.220978	384.03	0	0	0	157.42
2/09/2014	12:52:31	-10.583595	142.224915	1136.08	24516	70	0	530.36
2/09/2014	12:59:48	-10.585737	142.219849	7.52	1692	78	0	602.78
2/09/2014	13:06:03	-10.585715	142.21994	-14.43	2052	99	0	10.24
2/09/2014	13:11:00	-10.585664	142.21962	-40.18	2520	137	0	35.43
2/09/2014	13:16:42	-10.58537	142.219299	-62.29	0	0	0	47.96
2/09/2014	13:22:07	-10.585508	142.219986	-89.24	8460	55	0	76.64
2/09/2014	13:30:10	-10.585512	142.219925	-94.73	4248	101	0	6.68
2/09/2014	13:37:07	-10.585309	142.219147	-89.94	55944	116	0	87.98
2/09/2014	13:43:18	-10.585876	142.219528	47.92	972	115	0	75.56
2/09/2014	13:47:06	-10.585854	142.219635	76.26	6984	66	0	11.95
2/09/2014	13:50:32	-10.585875	142.220123	97	0	92	0	53.39
2/09/2014	13:51:42	-10.585891	142.219604	62.47	0	240	0	56.76
2/09/2014	13:53:09	-10.58584	142.219559	36.23	4572	93	0	7.51
2/09/2014	13:55:36	-10.585865	142.21933	26.43	10368	38	0	25.18
2/09/2014	13:58:08	-10.585627	142.219574	33.72	8100	56	0	37.57
2/09/2014	13:59:48	-10.585726	142.21962	19.16	0	281	0	12.1
2/09/2014	14:01:07	-10.585796	142.219559	44.79	4140	356	0	10.25
2/09/2014	14:02:48	-10.585629	142.219742	49.5	1584	2	0	27.29
2/09/2014	14:04:21	-10.585908	142.219391	-124.19	5724	249	0	49.34
2/09/2014	14:05:46	-10.58581	142.219513	27	2304	58	0	17.22
2/09/2014	14:07:14	-10.585825	142.219528	-23.27	2088	141	0	2.34
2/09/2014	14:08:17	-10.586357	142.219589	56.45	3924	170	0	59.53	1
2/09/2014	14:09:21	-10.58677	142.21936	-42.55	1116	182	0	52.3	1
2/09/2014	14:10:24	-10.58684	142.219254	-37.84	0	240	0	13.96	1
2/09/2014	14:11:28	-10.586688	142.219177	21.98	1692	336	0	18.88
2/09/2014	14:12:32	-10.586679	142.21933	63.52	504	153	0	16.75
2/09/2014	14:13:36	-10.586716	142.219254	25.24	1260	177	0	9.27
2/09/2014	14:14:40	-10.586741	142.219299	16.65	1116	5	0	5.65
2/09/2014	14:15:45	-10.586775	142.219284	30.52	1296	182	0	4.12
2/09/2014	14:16:50	-10.586768	142.21933	5.38	0	183	0	5.09
2/09/2014	14:17:53	-10.586744	142.219254	18.08	4644	152	0	8.73
2/09/2014	14:18:58	-10.586761	142.219299	11.75	0	341	0	5.27
2/09/2014	14:20:01	-10.586819	142.219269	19.02	1296	213	0	7.24
2/09/2014	14:21:05	-10.586767	142.219345	0.67	612	339	0	10.12
2/09/2014	14:22:09	-10.586718	142.219437	31.95	612	240	0	11.44
2/09/2014	14:23:13	-10.586719	142.219315	-8.49	0	162	0	13.34
2/09/2014	14:24:17	-10.586855	142.219315	-13.11	1584	27	0	15.12
2/09/2014	14:25:21	-10.586827	142.219391	11.58	0	113	0	8.87
2/09/2014	14:26:24	-10.586602	142.219543	-1.57	1692	275	0	30.03
2/09/2014	14:27:44	-10.586699	142.219391	28.38	360	155	0	19.81
2/09/2014	14:28:55	-10.586704	142.219391	13.57	1332	226	0	0.56
2/09/2014	14:30:03	-10.586592	142.219284	-4.08	720	340	0	17.08
2/09/2014	14:31:23	-10.586789	142.219299	29.76	252	347	0	21.97
2/09/2014	14:32:28	-10.58684	142.219391	-0.55	0	168	0	11.54
2/09/2014	14:33:39	-10.586617	142.219208	158.32	2340	182	0	31.86
2/09/2014	14:34:50	-10.588316	142.218964	-54.61	16884	180	0	190.79
2/09/2014	14:38:25	-10.588316	142.218964	-54.61	16884	180	0	0	1
2/09/2014	14:39:37	-10.599453	142.207916	34.05	27540	166	0	1729.66	1
2/09/2014	14:46:48	-10.599453	142.207916	34.05	27540	166	0	0	1
2/09/2014	14:47:58	-10.629127	142.237457	33.71	41184	129	0	4616.41
2/09/2014	15:01:10	-10.629127	142.237457	33.71	41184	129	0	0
2/09/2014	15:02:21	-10.67778	142.288452	29.05	0	0	0	7766.73
2/09/2014	15:03:31	-10.682088	142.291809	30.86	0	0	0	603.34
2/09/2014	15:04:43	-10.682088	142.291809	30.86	0	0	0	0
2/09/2014	15:05:58	-10.686408	142.299973	2708.47	0	0	0	1013.17
2/09/2014	15:08:22	-10.686408	142.299973	2708.47	0	0	0	0
2/09/2014	15:09:32	-10.703177	142.313629	2558.8	0	0	0	2388.14
2/09/2014	15:20:04	-10.703177	142.313629	2558.8	0	0	0	0
2/09/2014	15:21:14	-10.756741	142.337311	2532.1	37440	180	0	6493.73	1
2/09/2014	15:37:14	-10.756741	142.337311	2532.1	37440	180	0	0
2/09/2014	15:38:25	-10.828756	142.374725	2517.73	38052	221	0	8990.22
2/09/2014	15:43:06	-10.828756	142.374725	2517.73	38052	221	0	0	1
2/09/2014	15:44:34	-10.846321	142.365814	54.45	1728	296	0	2182.16	1
2/09/2014	15:45:40	-10.846753	142.365326	-32.85	4536	226	0	71.75	1
2/09/2014	15:46:45	-10.846707	142.365677	-0.76	2088	349	0	38.67	1
2/09/2014	15:47:51	-10.847069	142.366211	12.18	6228	178	0	70.86	1
2/09/2014	15:48:56	-10.847267	142.366547	-18.92	1152	331	0	42.79	1
2/09/2014	15:50:00	-10.847248	142.366608	-6.59	4032	331	0	6.99	1
2/09/2014	15:51:07	-10.846949	142.367004	-6.33	22824	90	0	54.55	1
2/09/2014	15:52:16	-10.852123	142.373306	-53.79	60156	129	0	897.02	1
2/09/2014	15:53:20	-10.861495	142.378632	24.61	69048	158	0	1193.44	1
2/09/2014	15:54:35	-10.87345	142.382401	69.16	71964	161	0	1391.59	1
2/09/2014	15:55:39	-10.884205	142.388123	15.28	47412	160	0	1349.29	1
2/09/2014	15:56:45	-10.891475	142.387421	-17.62	47592	191	0	812.01	1
2/09/2014	15:57:52	-10.892463	142.387939	-17.32	6516	119	0	123.57	1
2/09/2014	15:58:55	-10.892361	142.387955	-26.13	2736	289	0	11.48	1
2/09/2014	16:00:19	-10.892079	142.388229	35.89	4104	34	0	43.34
2/09/2014	16:01:41	-10.891938	142.388596	8.2	3924	121	0	43.03	1
2/09/2014	16:02:46	-10.892229	142.389297	9.39	14184	141	0	83.1	1
2/09/2014	16:04:20	-10.891864	142.388947	122.27	1548	229	0	55.75	1
2/09/2014	16:05:33	-10.892198	142.389206	3.43	1044	80	0	46.68
2/09/2014	16:06:44	-10.892175	142.389206	-1.94	864	115	0	2.56
2/09/2014	16:07:49	-10.8922	142.389084	43.46	4752	117	0	13.61
2/09/2014	16:08:54	-10.892104	142.389221	61.33	1692	13	0	18.38
2/09/2014	16:09:58	-10.891954	142.389282	33.01	720	103	0	17.96
2/09/2014	16:11:06	-10.89198	142.389191	101.73	108	0	0	10.35
2/09/2014	16:12:11	-10.891988	142.389282	54.3	360	258	0	9.98
2/09/2014	16:13:16	-10.892056	142.389206	30.51	0	325	0	11.23
2/09/2014	16:14:21	-10.892079	142.389206	51.05	1332	278	0	2.56
2/09/2014	16:15:32	-10.892093	142.389069	40.1	324	284	0	15.04
2/09/2014	16:16:38	-10.892139	142.389252	12.77	1116	88	0	20.63
2/09/2014	16:17:42	-10.892045	142.38913	38.81	2160	114	0	16.93
2/09/2014	16:18:48	-10.892149	142.389236	8.01	504	0	0	16.36
2/09/2014	16:19:54	-10.892197	142.389297	7.03	756	160	0	8.54
2/09/2014	16:20:58	-10.892139	142.38916	18.01	1080	63	0	16.29
2/09/2014	16:22:04	-10.892086	142.389221	20.03	972	236	0	8.89
2/09/2014	16:23:09	-10.892038	142.389023	56.91	2916	129	0	22.27
2/09/2014	16:24:14	-10.892112	142.389069	29.87	936	124	0	9.64
2/09/2014	16:25:20	-10.892122	142.389099	40.84	1656	178	0	3.46
2/09/2014	16:26:25	-10.892095	142.389191	41.88	720	333	0	10.48
2/09/2014	16:27:29	-10.892159	142.389267	7.12	1872	151	0	10.93
2/09/2014	16:28:34	-10.892129	142.38916	39.57	504	95	0	12.15
2/09/2014	16:29:39	-10.892066	142.38913	33.21	0	99	0	7.73
2/09/2014	16:30:45	-10.892075	142.389221	37.78	828	311	0	9.99
2/09/2014	16:31:51	-10.892116	142.389191	52.52	864	278	0	5.61
2/09/2014	16:32:57	-10.892166	142.389221	13.15	1152	38	0	6.45
2/09/2014	16:34:03	-10.892183	142.389343	17.43	684	354	0	13.45
2/09/2014	16:35:08	-10.892174	142.389191	1.89	1008	36	0	16.63
2/09/2014	16:36:13	-10.892161	142.389252	-2.92	0	87	0	6.82
2/09/2014	16:37:18	-10.892099	142.389236	51.11	1836	21	0	7.11
2/09/2014	16:38:24	-10.892122	142.389099	19.98	3348	294	0	15.18
2/09/2014	16:39:30	-10.89218	142.389206	16.86	0	122	0	13.35
2/09/2014	16:40:35	-10.89225	142.389359	11.1	0	328	0	18.43
2/09/2014	16:41:41	-10.892188	142.389313	33.2	0	285	0	8.53
2/09/2014	16:42:47	-10.892258	142.389114	29.95	1692	338	0	23.08
2/09/2014	16:43:53	-10.892149	142.389191	41.39	1800	43	0	14.75
2/09/2014	16:44:58	-10.892103	142.388901	53.43	0	102	0	32.08
2/09/2014	16:46:04	-10.892179	142.389221	22.28	2772	124	0	35.95
2/09/2014	16:47:10	-10.892035	142.38916	45.19	0	306	0	17.34
2/09/2014	16:48:14	-10.891856	142.388824	1.24	1476	98	0	41.74
2/09/2014	16:49:19	-10.892143	142.389206	22.29	864	86	0	52.52
2/09/2014	16:50:24	-10.892122	142.389328	31.45	144	82	0	13.52
2/09/2014	16:51:30	-10.892165	142.389297	20.42	1476	277	0	5.86
2/09/2014	16:52:36	-10.892111	142.389282	39.46	612	238	0	6.22
2/09/2014	16:53:42	-10.892061	142.389496	44.85	360	95	0	24.02
2/09/2014	16:54:53	-10.891963	142.389297	48.57	3132	118	0	24.31
2/09/2014	16:55:59	-10.892163	142.389389	-13.26	3600	147	0	24.4
2/09/2014	16:57:04	-10.892153	142.389252	12.98	5076	115	0	15
2/09/2014	16:58:10	-10.892118	142.38916	39.04	6552	100	0	10.77
2/09/2014	16:59:16	-10.892129	142.389359	24.36	1584	285	0	21.76
2/09/2014	17:00:22	-10.89211	142.389267	31.95	1296	65	0	10.27
2/09/2014	17:01:28	-10.892097	142.389023	38.15	1440	93	0	26.68
2/09/2014	17:02:33	-10.892135	142.389252	27.8	1980	101	0	25.36
2/09/2014	17:03:39	-10.892067	142.38913	24.3	576	78	0	15.32
2/09/2014	17:04:45	-10.892076	142.388763	55.61	648	61	0	40.09
2/09/2014	17:05:51	-10.892109	142.389343	28.12	2916	105	0	63.44
2/09/2014	17:06:56	-10.892113	142.389374	18.04	2556	89	0	3.41
2/09/2014	17:08:01	-10.892036	142.388901	62.96	2016	303	0	52.35
2/09/2014	17:09:06	-10.892039	142.389206	51.69	4104	94	0	33.31
2/09/2014	17:10:10	-10.892051	142.389145	44.18	720	285	0	6.79
2/09/2014	17:11:14	-10.892168	142.389313	21.7	1404	331	0	22.49
2/09/2014	17:12:19	-10.892138	142.389252	41.29	648	297	0	7.45
2/09/2014	17:13:23	-10.892083	142.389359	37.08	1584	278	0	13.19
2/09/2014	17:14:27	-10.892131	142.389328	31.67	1548	89	0	6.32
2/09/2014	17:15:31	-10.892075	142.389099	26.02	1008	75	0	25.77
2/09/2014	17:16:35	-10.892054	142.38913	51.23	900	28	0	4.11
2/09/2014	17:17:40	-10.892166	142.389359	7.56	5652	92	0	27.93
2/09/2014	17:18:45	-10.892153	142.389313	24.77	1908	78	0	5.23
2/09/2014	17:19:49	-10.892149	142.389175	40.27	648	80	0	15.08
2/09/2014	17:21:12	-10.892172	142.389038	19.94	4068	90	0	15.18
2/09/2014	17:22:19	-10.892163	142.389008	38.19	0	275	0	3.43
2/09/2014	17:23:26	-10.892199	142.388885	42.57	4680	104	0	14.01
2/09/2014	17:24:31	-10.892162	142.389267	29.8	1836	208	0	41.91
2/09/2014	17:25:35	-10.89212	142.38916	25.25	5616	82	0	12.58
2/09/2014	17:26:40	-10.892117	142.38884	49.32	2628	272	0	34.94
2/09/2014	17:27:45	-10.892056	142.389404	23.89	6300	283	0	61.96
2/09/2014	17:28:51	-10.892088	142.389587	9.8	2808	96	0	20.3
2/09/2014	17:29:56	-10.892105	142.389786	22.87	3744	275	0	21.81
2/09/2014	17:31:00	-10.892101	142.389114	12.54	1440	269	0	73.38
2/09/2014	17:32:05	-10.89225	142.389801	60.79	252	280	0	76.82
2/09/2014	17:33:09	-10.892033	142.38884	23.98	468	289	0	107.67
2/09/2014	17:34:16	-10.892092	142.38942	86.66	0	277	0	63.67
2/09/2014	17:35:21	-10.892142	142.388824	76.55	2268	97	0	65.32
2/09/2014	17:36:26	-10.89206	142.38916	54.62	3888	272	0	37.8
2/09/2014	17:37:31	-10.892097	142.389313	12.7	0	92	0	17.21
2/09/2014	17:38:37	-10.892083	142.389511	52.76	0	290	0	21.68
2/09/2014	17:39:45	-10.892022	142.38884	18.97	0	108	0	73.58
2/09/2014	17:40:49	-10.892145	142.389191	48.52	7344	279	0	40.69
2/09/2014	17:41:54	-10.892163	142.389511	62.57	108	100	0	35
2/09/2014	17:42:59	-10.892114	142.389359	75.69	5112	97	0	17.47
2/09/2014	17:44:07	-10.892123	142.389191	4.05	1800	93	0	18.37
2/09/2014	17:45:15	-10.892045	142.388351	-25.99	0	89	0	92.13
2/09/2014	17:46:19	-10.892072	142.388901	30.74	1296	272	0	60.13
2/09/2014	17:47:24	-10.892066	142.388855	20.37	11340	93	0	5.07
2/09/2014	17:48:28	-10.892094	142.389282	40.21	16956	93	0	46.73
2/09/2014	17:49:33	-10.892118	142.389511	40.77	0	0	0	25.15
2/09/2014	17:50:38	-10.892037	142.388214	57.55	0	301	0	141.91
2/09/2014	17:51:43	-10.892121	142.389069	37.93	0	0	0	93.83
2/09/2014	17:52:51	-10.892104	142.388687	40.94	0	0	0	41.75
2/09/2014	17:54:00	-10.892068	142.388657	41.05	0	0	0	5.17
2/09/2014	17:55:09	-10.892184	142.39064	53.72	144	269	0	216.91
2/09/2014	17:56:19	-10.892106	142.386703	28.36	684	90	0	429.98
2/09/2014	17:57:29	-10.892058	142.388077	70.59	2808	87	0	150.12
2/09/2014	17:58:38	-10.892141	142.387817	24.98	756	0	0	29.85
2/09/2014	18:00:04	-10.892146	142.389145	35.23	144	256	0	145.01
2/09/2014	18:01:08	-10.892183	142.389145	43.13	0	0	0	4.11
2/09/2014	18:02:12	-10.892148	142.389145	43.71	216	57	0	3.89
2/09/2014	18:03:16	-10.892132	142.389236	37.43	0	65	0	10.09
2/09/2014	18:04:20	-10.892105	142.389236	43.02	144	76	0	3
2/09/2014	18:05:26	-10.89212	142.389282	59.25	900	301	0	5.29
2/09/2014	18:06:31	-10.892095	142.389206	38.24	1116	305	0	8.75
2/09/2014	18:07:35	-10.892115	142.389236	56.35	0	0	0	3.96
2/09/2014	18:08:39	-10.892124	142.389191	34.57	828	247	0	5.01
2/09/2014	18:09:43	-10.892008	142.389328	81.82	360	194	0	19.75
2/09/2014	18:10:49	-10.892042	142.389297	65.6	1116	71	0	5.07
2/09/2014	18:11:54	-10.892042	142.389206	67.28	900	233	0	9.94
2/09/2014	18:12:59	-10.892115	142.389114	23.17	1368	62	0	12.92
2/09/2014	18:14:05	-10.892112	142.389099	3.98	0	251	0	1.67
2/09/2014	18:15:09	-10.892136	142.389236	18.18	360	337	0	15.2
2/09/2014	18:16:12	-10.892076	142.389191	31.58	900	0	0	8.29
2/09/2014	18:17:16	-10.892112	142.389175	32.74	1008	278	0	4.37
2/09/2014	18:18:20	-10.892089	142.38916	37.34	216	53	0	3.04
2/09/2014	18:19:24	-10.892117	142.389175	32.35	0	0	0	3.52
2/09/2014	18:20:33	-10.892116	142.389282	83.24	144	165	0	11.68
2/09/2014	18:21:37	-10.892116	142.389206	44.49	720	98	0	8.3
2/09/2014	18:22:42	-10.892078	142.389343	101.19	1332	228	0	15.54
2/09/2014	18:23:47	-10.892113	142.38913	59.68	720	157	0	23.58
2/09/2014	18:24:52	-10.892187	142.389221	39.34	900	58	0	12.9
2/09/2014	18:25:58	-10.892098	142.389145	63.7	0	49	0	12.92
2/09/2014	18:27:02	-10.892107	142.38916	30.04	792	237	0	1.92
2/09/2014	18:28:06	-10.89191	142.389389	109.04	684	232	0	33.24
2/09/2014	18:29:10	-10.892014	142.38913	23.93	2304	20	0	30.55
2/09/2014	18:30:14	-10.892033	142.389206	45.05	720	57	0	8.56
2/09/2014	18:31:18	-10.892052	142.389175	35.77	360	319	0	3.99
2/09/2014	18:32:22	-10.891916	142.389465	144.35	684	230	0	35.09
2/09/2014	18:33:27	-10.892084	142.38916	45.48	0	333	0	38.18
2/09/2014	18:34:31	-10.892118	142.389145	23.8	180	75	0	4.12
2/09/2014	18:35:36	-10.892079	142.389175	44.75	288	225	0	5.43
2/09/2014	18:36:41	-10.892101	142.389175	16.86	288	344	0	2.45
2/09/2014	18:37:45	-10.892106	142.389145	29.67	432	98	0	3.32
2/09/2014	18:38:50	-10.892158	142.389145	41.1	36	0	0	5.78
2/09/2014	18:39:56	-10.892124	142.38916	30.73	0	7	0	4.12
2/09/2014	18:41:01	-10.892107	142.389206	45.84	468	343	0	5.37
2/09/2014	18:42:06	-10.892111	142.389267	12.81	1656	21	0	6.68
2/09/2014	18:43:10	-10.892118	142.389175	40.51	0	234	0	10.08
2/09/2014	18:44:14	-10.892109	142.389175	47.59	324	246	0	1
2/09/2014	18:45:18	-10.892144	142.389343	-25.2	1620	142	0	18.75
2/09/2014	18:46:23	-10.892042	142.389252	33.49	900	0	0	15.08
2/09/2014	18:47:28	-10.892079	142.389084	86.86	756	280	0	18.8
2/09/2014	18:48:34	-10.892112	142.389145	33.61	0	54	0	7.6
2/09/2014	18:49:38	-10.892094	142.389191	29.02	252	143	0	5.41
2/09/2014	18:50:42	-10.892014	142.389175	52.15	324	25	0	9.07
2/09/2014	18:51:46	-10.892056	142.38916	58.62	288	19	0	4.95
2/09/2014	18:52:49	-10.892158	142.389099	93.73	756	132	0	13.15
2/09/2014	18:53:53	-10.892037	142.389175	48.12	936	290	0	15.81
2/09/2014	18:54:57	-10.892122	142.389145	26.62	504	114	0	10
2/09/2014	18:56:00	-10.892127	142.38916	73.74	540	47	0	1.73
2/09/2014	18:57:05	-10.892089	142.38916	34.09	216	58	0	4.23
2/09/2014	18:58:11	-10.892096	142.389175	3.56	396	0	0	1.81
2/09/2014	18:59:15	-10.892122	142.389145	-15.13	468	210	0	4.37
2/09/2014	19:00:19	-10.89222	142.389191	-10.75	900	153	0	12
2/09/2014	19:01:21	-10.892138	142.389099	9.26	432	0	0	13.57
2/09/2014	19:02:23	-10.892122	142.389114	24.49	252	0	0	2.42
2/09/2014	19:03:27	-10.892119	142.38916	-13.58	432	0	0	5.03
2/09/2014	19:04:31	-10.892083	142.389191	-6.89	756	244	0	5.24
2/09/2014	19:05:35	-10.892148	142.389145	-3.82	396	245	0	8.8
2/09/2014	19:06:41	-10.892201	142.389084	62.2	0	223	0	8.89
2/09/2014	19:07:46	-10.892098	142.38913	6.05	324	47	0	12.51
2/09/2014	19:08:51	-10.892055	142.389175	50.62	864	260	0	6.86
2/09/2014	19:09:56	-10.891903	142.389374	-8.95	972	128	0	27.53
2/09/2014	19:11:00	-10.892108	142.389267	95.97	2340	194	0	25.61
2/09/2014	19:12:05	-10.892036	142.389282	14.39	360	225	0	8.17
2/09/2014	19:13:10	-10.89206	142.389267	-3.78	1548	237	0	3.13
2/09/2014	19:14:14	-10.892044	142.389175	63.22	1620	347	0	10.2
2/09/2014	19:15:17	-10.892057	142.389191	15.57	432	197	0	2.27
2/09/2014	19:16:21	-10.891938	142.389282	67.16	1224	183	0	16.55
2/09/2014	19:17:25	-10.891974	142.389252	22.48	0	238	0	5.17
2/09/2014	19:18:28	-10.892009	142.389297	61.45	1116	189	0	6.27
2/09/2014	19:19:31	-10.892133	142.389114	20.81	1008	255	0	24.28
2/09/2014	19:20:34	-10.892037	142.389206	64.57	1080	140	0	14.66
2/09/2014	19:21:37	-10.892138	142.389069	40.46	1404	39	0	18.71
2/09/2014	19:22:41	-10.892074	142.389023	81.12	720	280	0	8.71
2/09/2014	19:23:44	-10.892007	142.389221	17.32	1944	115	0	22.87
2/09/2014	19:24:48	-10.892065	142.389267	55.37	4104	163	0	8.17
2/09/2014	19:25:53	-10.89213	142.389175	31.67	576	216	0	12.38
2/09/2014	19:27:00	-10.892044	142.389191	67.38	576	244	0	9.72
2/09/2014	19:28:05	-10.892076	142.389236	45.83	684	227	0	6.07
2/09/2014	19:29:12	-10.892047	142.389359	69.98	504	147	0	13.81
2/09/2014	19:30:16	-10.892123	142.38916	25.99	1296	270	0	23.31
2/09/2014	19:31:19	-10.892119	142.389236	-8.47	1224	55	0	8.31
2/09/2014	19:32:22	-10.892103	142.389099	26.97	468	247	0	15.06
2/09/2014	19:33:28	-10.892111	142.389206	48.68	1368	86	0	11.72
2/09/2014	19:34:32	-10.892117	142.389236	30.56	1152	104	0	3.34
2/09/2014	19:35:35	-10.892011	142.389221	42.89	648	66	0	11.9
2/09/2014	19:36:38	-10.892044	142.389282	43.84	216	98	0	7.6
2/09/2014	19:37:41	-10.892099	142.389114	74.27	864	270	0	19.34
2/09/2014	19:38:44	-10.892068	142.389282	101.89	936	233	0	18.67
2/09/2014	19:39:48	-10.892077	142.389191	93.6	0	280	0	9.99
2/09/2014	19:40:51	-10.892032	142.389267	80.91	756	227	0	9.69
2/09/2014	19:41:54	-10.89214	142.389267	106.48	1404	238	0	12.01
2/09/2014	19:43:02	-10.892043	142.389297	80.59	1692	109	0	11.27
2/09/2014	19:44:06	-10.892029	142.389267	53.24	1908	222	0	3.63
2/09/2014	19:45:09	-10.891969	142.389191	57.71	864	245	0	10.65
2/09/2014	19:46:13	-10.892067	142.389145	80.53	3096	239	0	12
2/09/2014	19:47:16	-10.892093	142.389069	86.51	1440	39	0	8.79
2/09/2014	19:48:20	-10.89191	142.389267	139.39	3024	66	0	29.69
2/09/2014	19:49:24	-10.89212	142.389114	147.96	1080	207	0	28.71
2/09/2014	19:50:29	-10.892315	142.388962	167.38	12528	41	0	27.31
2/09/2014	19:51:32	-10.892156	142.389252	174.3	4500	262	0	36.27
2/09/2014	19:52:38	-10.892105	142.389297	222.3	0	203	0	7.5
2/09/2014	19:53:45	-10.892013	142.389267	87.04	1224	237	0	10.74
2/09/2014	19:54:49	-10.892058	142.389282	56.23	936	45	0	5.27
2/09/2014	19:55:52	-10.892171	142.389145	73.62	216	187	0	19.54
2/09/2014	19:56:55	-10.892101	142.389343	84.4	1116	271	0	22.98
2/09/2014	19:57:58	-10.892174	142.389069	81.33	720	213	0	31
2/09/2014	19:59:03	-10.892126	142.38913	60.11	0	344	0	8.54
2/09/2014	20:00:07	-10.89211	142.389191	53.66	720	234	0	6.89
2/09/2014	20:01:10	-10.892056	142.389221	74.28	972	224	0	6.84
2/09/2014	20:02:13	-10.892054	142.389191	92.84	504	84	0	3.28
2/09/2014	20:03:16	-10.892124	142.389236	137.52	1116	49	0	9.2
2/09/2014	20:04:19	-10.892058	142.389435	103.4	1152	60	0	22.94
2/09/2014	20:05:23	-10.892017	142.389267	113.52	648	4	0	18.9
2/09/2014	20:06:27	-10.891965	142.389359	114.96	828	76	0	11.59
2/09/2014	20:07:31	-10.89199	142.389145	171.61	0	180	0	23.53
2/09/2014	20:08:35	-10.892263	142.389359	-105.95	0	178	0	38.31
2/09/2014	20:09:43	-10.892061	142.389252	39.7	3132	264	0	25.32
2/09/2014	20:10:49	-10.892033	142.389099	78.39	0	282	0	16.99
2/09/2014	20:11:53	-10.892058	142.389252	87.88	720	234	0	16.94
2/09/2014	20:12:58	-10.892047	142.389496	125.15	1800	29	0	26.67
2/09/2014	20:14:04	-10.892115	142.389359	62.13	792	271	0	16.76
2/09/2014	20:15:09	-10.89202	142.389313	218.87	1224	356	0	11.7
2/09/2014	20:16:12	-10.892069	142.389221	110.03	2484	249	0	11.43
2/09/2014	20:17:20	-10.892061	142.389252	164.38	4824	33	0	3.5
2/09/2014	20:18:29	-10.892114	142.389191	155.53	720	62	0	8.89
2/09/2014	20:19:36	-10.89213	142.389267	42.12	0	32	0	8.49
2/09/2014	20:20:40	-10.892156	142.389267	93.55	972	52	0	2.89
2/09/2014	20:21:43	-10.89217	142.389267	90.15	2952	70	0	1.56
2/09/2014	20:22:46	-10.892145	142.389236	135.9	1620	233	0	4.38
2/09/2014	20:23:50	-10.89206	142.389145	151.4	540	328	0	13.71
2/09/2014	20:24:54	-10.892105	142.389267	83.45	1296	270	0	14.23
2/09/2014	20:25:57	-10.892146	142.389267	62.45	1080	261	0	4.56
2/09/2014	20:27:02	-10.892099	142.389313	51.52	612	170	0	7.25
2/09/2014	20:28:06	-10.892159	142.389221	91.94	900	93	0	12.06
2/09/2014	20:29:10	-10.892066	142.389252	91.52	972	253	0	10.88
2/09/2014	20:30:14	-10.892097	142.389328	61.97	72	95	0	8.99
2/09/2014	20:31:20	-10.892151	142.389221	59.52	324	287	0	13.14
2/09/2014	20:32:24	-10.892166	142.389236	93.44	576	52	0	2.34
2/09/2014	20:33:32	-10.892151	142.389282	53.19	936	241	0	5.29
2/09/2014	20:34:35	-10.892246	142.389099	88.74	2052	64	0	22.6
2/09/2014	20:35:39	-10.892116	142.389328	93.02	900	51	0	28.88
2/09/2014	20:36:47	-10.89217	142.389236	96.1	288	64	0	11.7
2/09/2014	20:37:51	-10.892091	142.389343	70.51	1152	20	0	14.62
2/09/2014	20:39:00	-10.892123	142.389297	73.21	2016	26	0	6.16
2/09/2014	20:40:04	-10.892171	142.389282	104.11	972	48	0	5.58
2/09/2014	20:41:14	-10.892096	142.389252	30.55	1944	64	0	8.96
2/09/2014	20:42:18	-10.892127	142.389328	74.63	0	74	0	8.99
2/09/2014	20:43:22	-10.892105	142.389328	52.66	2124	68	0	2.45
2/09/2014	20:44:25	-10.892102	142.389328	78.59	1836	19	0	0.33
2/09/2014	20:45:28	-10.892067	142.389328	72.03	2556	279	0	3.89
2/09/2014	20:46:31	-10.892219	142.388977	61.06	1260	70	0	41.89
2/09/2014	20:47:34	-10.892058	142.38942	92.81	4536	251	0	51.58
2/09/2014	20:48:36	-10.892235	142.389038	42.84	3024	226	0	46.12
2/09/2014	20:49:44	-10.892263	142.389191	79.91	792	39	0	16.99
2/09/2014	20:50:49	-10.892278	142.389099	87.22	432	241	0	10.18
2/09/2014	20:51:52	-10.892037	142.389542	112.41	1008	87	0	55.3
2/09/2014	20:53:18	-10.892143	142.389267	62.75	1836	200	0	32.26
2/09/2014	20:54:22	-10.892113	142.389282	81.09	684	24	0	3.72
2/09/2014	20:55:25	-10.892183	142.389175	67.88	972	79	0	14.04
2/09/2014	20:56:29	-10.892181	142.389084	39.08	216	234	0	9.94
2/09/2014	20:57:46	-10.892123	142.389175	57.67	504	252	0	11.85
2/09/2014	20:58:51	-10.891946	142.389496	98.8	2376	271	0	40.2
2/09/2014	21:00:17	-10.891986	142.389359	87.68	2916	74	0	15.61
2/09/2014	21:01:45	-10.892044	142.38942	86.11	4284	67	0	9.27
2/09/2014	21:03:35	-10.892111	142.389191	58.9	360	238	0	26.09
2/09/2014	21:05:04	-10.892169	142.389252	67.94	540	288	0	9.27
2/09/2014	21:06:08	-10.892085	142.38913	43.48	180	309	0	16.27
2/09/2014	21:07:12	-10.892081	142.38913	43.79	144	41	0	0.44
2/09/2014	21:08:16	-10.892087	142.38913	55.73	144	253	0	0.67
2/09/2014	21:09:21	-10.891982	142.389191	24.69	1512	62	0	13.44
2/09/2014	21:10:25	-10.892179	142.38916	62.5	0	169	0	22.17
2/09/2014	21:11:29	-10.892153	142.389191	81.27	432	342	0	4.45
2/09/2014	21:12:32	-10.892078	142.389175	69.55	936	175	0	8.52
2/09/2014	21:13:39	-10.892255	142.389069	49.67	216	294	0	22.83
2/09/2014	21:14:45	-10.892168	142.389175	48.78	1188	234	0	15.08
2/09/2014	21:15:49	-10.892195	142.389069	25.72	108	156	0	11.96
2/09/2014	21:16:53	-10.892156	142.389175	60.58	252	213	0	12.36
2/09/2014	21:17:57	-10.892093	142.389191	44.42	1800	278	0	7.22
2/09/2014	21:19:03	-10.892119	142.389038	-3.43	360	340	0	16.95
2/09/2014	21:20:07	-10.892079	142.389175	37.53	0	226	0	15.61
2/09/2014	21:21:14	-10.892156	142.389267	51.97	252	9	0	13.2
2/09/2014	21:22:22	-10.892184	142.389099	56.67	684	248	0	18.61
2/09/2014	21:23:28	-10.892348	142.389053	35.65	1512	267	0	18.92
2/09/2014	21:24:33	-10.89212	142.389145	54.33	1116	88	0	27.27
2/09/2014	21:25:36	-10.892103	142.389236	77.24	2016	263	0	10.11
2/09/2014	21:26:40	-10.892081	142.389145	121.29	216	177	0	10.23
2/09/2014	21:27:43	-10.892106	142.389145	41.62	252	0	0	2.78
2/09/2014	21:28:47	-10.892142	142.389114	39.4	1152	251	0	5.24
2/09/2014	21:29:51	-10.892042	142.389145	35.44	1044	164	0	11.62
2/09/2014	21:30:55	-10.892	142.389145	43.19	0	81	0	4.67
2/09/2014	21:31:58	-10.892096	142.389145	53.8	72	73	0	10.67
2/09/2014	21:33:02	-10.892173	142.389114	56.96	324	258	0	9.21
2/09/2014	21:34:06	-10.892139	142.38913	55.55	324	247	0	4.16
2/09/2014	21:35:09	-10.892087	142.389145	46.26	540	330	0	6.01
2/09/2014	21:36:13	-10.892084	142.389145	35.99	216	87	0	0.33
2/09/2014	21:37:19	-10.892108	142.389191	38.67	468	179	0	5.69
2/09/2014	21:38:23	-10.892087	142.389252	35.12	936	275	0	7.06
2/09/2014	21:39:27	-10.89209	142.389145	27.33	108	24	0	11.69
2/09/2014	21:40:31	-10.89214	142.389053	36.76	252	222	0	11.48
2/09/2014	21:41:33	-10.892192	142.389145	34.58	252	13	0	11.59
2/09/2014	21:42:36	-10.89215	142.38913	32.94	576	135	0	4.95
2/09/2014	21:43:40	-10.892255	142.389008	67.7	1512	147	0	17.71
2/09/2014	21:44:46	-10.892118	142.389236	48.41	396	0	0	29.19
2/09/2014	21:45:50	-10.89217	142.389282	51.01	288	12	0	7.66
2/09/2014	21:46:53	-10.892211	142.389221	57.03	1440	195	0	8.07
2/09/2014	21:47:56	-10.89226	142.389099	40.62	648	17	0	14.39
2/09/2014	21:49:03	-10.892187	142.389267	16.71	504	62	0	20.06
2/09/2014	21:50:07	-10.89226	142.389053	5.72	144	144	0	24.74
2/09/2014	21:51:10	-10.892133	142.389328	38.27	936	89	0	33.18
2/09/2014	21:52:14	-10.8921	142.389404	42.57	360	277	0	9.07
2/09/2014	21:53:17	-10.892128	142.389267	49.4	1008	285	0	15.28
2/09/2014	21:54:21	-10.892153	142.38942	56.08	720	266	0	16.94
2/09/2014	21:55:25	-10.892017	142.389801	15.17	2052	82	0	44.27
2/09/2014	21:56:28	-10.892026	142.389404	40.3	468	292	0	43.36
2/09/2014	21:57:32	-10.892154	142.389206	50.7	324	69	0	25.88
2/09/2014	21:58:36	-10.892073	142.389313	29.15	1224	225	0	14.75
2/09/2014	21:59:39	-10.892175	142.389221	29.71	504	294	0	15.15
2/09/2014	22:00:46	-10.892017	142.388977	120.41	972	241	0	31.91
2/09/2014	22:01:50	-10.892168	142.38913	30.99	1944	26	0	23.69
2/09/2014	22:02:53	-10.892162	142.389145	50.59	576	64	0	1.77
2/09/2014	22:03:55	-10.892254	142.389053	42.48	1656	60	0	14.34
2/09/2014	22:05:00	-10.892164	142.389084	49.73	0	224	0	10.56
2/09/2014	22:06:03	-10.89207	142.389175	31.42	324	218	0	14.42
2/09/2014	22:07:06	-10.892013	142.389267	25.77	720	62	0	11.88
2/09/2014	22:08:09	-10.892129	142.389145	29.03	468	51	0	18.54
2/09/2014	22:09:12	-10.892115	142.38913	31.56	540	153	0	2.26
2/09/2014	22:10:15	-10.892102	142.389114	34.72	432	31	0	2.27
2/09/2014	22:11:18	-10.892161	142.389114	35.81	288	275	0	6.56
2/09/2014	22:12:21	-10.892138	142.389175	24.34	0	239	0	7.13
2/09/2014	22:13:24	-10.892131	142.389023	33.24	360	241	0	16.62
2/09/2014	22:14:26	-10.892123	142.389145	40.92	0	41	0	13.35
2/09/2014	22:15:28	-10.892061	142.389069	39.99	756	0	0	10.79
2/09/2014	22:16:31	-10.892076	142.38916	32.12	1044	236	0	10.08
2/09/2014	22:17:33	-10.892076	142.389145	46.37	144	40	0	1.64
2/09/2014	22:18:36	-10.892141	142.38913	33.2	720	50	0	7.41
2/09/2014	22:19:39	-10.892161	142.389053	26.52	3384	224	0	8.7
2/09/2014	22:20:43	-10.892127	142.38916	20.14	0	0	0	12.28
2/09/2014	22:21:45	-10.89212	142.389221	40.35	2268	55	0	6.71
2/09/2014	22:22:48	-10.89205	142.389069	4.72	324	22	0	18.33
2/09/2014	22:23:52	-10.892124	142.388962	-0.69	504	44	0	14.29
2/09/2014	22:24:55	-10.89216	142.389038	20.75	1044	56	0	9.21
2/09/2014	22:25:58	-10.892122	142.389099	44.37	252	19	0	7.89
2/09/2014	22:27:01	-10.89219	142.389008	26.1	684	204	0	12.49
2/09/2014	22:28:06	-10.892088	142.389145	40.54	0	196	0	18.77
2/09/2014	22:29:09	-10.892103	142.389053	16.57	1008	65	0	10.18
2/09/2014	22:30:12	-10.892079	142.389084	24.83	3744	55	0	4.31
2/09/2014	22:31:18	-10.892131	142.389114	39.06	0	82	0	6.65
2/09/2014	22:32:21	-10.892043	142.389236	49.3	3888	46	0	16.53
2/09/2014	22:33:24	-10.892041	142.389221	31.55	108	59	0	1.65
2/09/2014	22:34:58	-10.89207	142.389191	40.31	216	240	0	4.6
2/09/2014	22:36:02	-10.89175	142.389862	6.46	2268	52	0	81.45
2/09/2014	22:37:06	-10.89152	142.390091	12.99	0	0	0	35.77
2/09/2014	22:38:32	-10.891761	142.38974	14.49	144	56	0	46.77
2/09/2014	22:39:39	-10.892073	142.389221	31.39	0	0	0	66.45
2/09/2014	22:40:42	-10.892058	142.389236	33.04	1584	223	0	2.34
2/09/2014	22:41:46	-10.89215	142.389175	26.86	0	0	0	12.21
2/09/2014	22:42:50	-10.891898	142.389389	5.26	1476	221	0	36.49
2/09/2014	22:43:52	-10.891948	142.389328	1.08	396	257	0	8.68
2/09/2014	22:44:56	-10.891985	142.389313	22.42	720	163	0	4.43
2/09/2014	22:46:04	-10.89197	142.389389	7.93	1692	32	0	8.46
2/09/2014	22:47:08	-10.891984	142.389069	60.52	2268	164	0	34.98
2/09/2014	22:48:13	-10.892071	142.389191	26.84	0	0	0	16.46
2/09/2014	22:49:19	-10.892104	142.389099	51.77	972	73	0	10.69
2/09/2014	22:50:23	-10.891935	142.389236	41.74	756	0	0	24.02
2/09/2014	22:51:29	-10.892109	142.389114	22.37	0	0	0	23.49
2/09/2014	22:52:34	-10.892015	142.389221	41.16	0	265	0	15.68
2/09/2014	22:53:40	-10.891994	142.389297	20.87	0	247	0	8.62
2/09/2014	22:54:45	-10.891937	142.38942	18.22	0	33	0	14.85
2/09/2014	22:55:51	-10.891948	142.389221	58.27	900	216	0	21.76
2/09/2014	22:56:55	-10.892035	142.389297	25.85	540	31	0	12.75
2/09/2014	22:57:59	-10.891999	142.389359	22.16	0	56	0	7.86
2/09/2014	22:59:02	-10.892033	142.389282	6.92	648	0	0	9.22
2/09/2014	23:00:06	-10.892052	142.389206	19.16	828	250	0	8.56
2/09/2014	23:01:09	-10.892028	142.389526	-22.12	864	211	0	35.04
2/09/2014	23:02:15	-10.892122	142.389221	27.19	1476	0	0	34.91
2/09/2014	23:03:18	-10.892076	142.389114	28.46	576	86	0	12.75
2/09/2014	23:04:21	-10.89207	142.389069	42.55	0	0	0	4.96
2/09/2014	23:05:23	-10.892083	142.389206	35.32	612	0	0	15.03
2/09/2014	23:06:27	-10.89207	142.389297	12.58	0	226	0	10.04
2/09/2014	23:07:30	-10.89208	142.389236	20.51	216	63	0	6.75
2/09/2014	23:08:33	-10.892089	142.389236	42.07	648	0	0	1
2/09/2014	23:09:37	-10.892035	142.389297	11.92	360	58	0	8.97
2/09/2014	23:10:40	-10.892076	142.389145	35.43	0	245	0	17.21
2/09/2014	23:11:43	-10.892045	142.389191	22.64	1116	77	0	6.09
2/09/2014	23:12:46	-10.892056	142.389145	11.16	1152	93	0	5.17
2/09/2014	23:13:49	-10.891931	142.389359	-2.86	216	254	0	27.19
2/09/2014	23:14:52	-10.892059	142.389236	44.44	504	236	0	19.57
2/09/2014	23:15:55	-10.892044	142.389252	28.34	1260	68	0	2.42
2/09/2014	23:16:58	-10.891978	142.389313	31.86	756	106	0	9.91
2/09/2014	23:18:00	-10.892061	142.389221	58.85	612	9	0	13.64
2/09/2014	23:19:03	-10.892042	142.389267	52.84	288	244	0	5.45
2/09/2014	23:20:06	-10.892045	142.389236	57.16	1008	231	0	3.4
2/09/2014	23:21:09	-10.892056	142.389297	23.59	1620	61	0	6.77
2/09/2014	23:22:12	-10.892022	142.389313	38.22	648	61	0	4.16
2/09/2014	23:23:24	-10.892123	142.389191	87.06	1368	192	0	17.42
2/09/2014	23:24:29	-10.892135	142.389191	69.6	720	269	0	1.33
2/09/2014	23:25:33	-10.892063	142.389145	52.17	360	235	0	9.45
2/09/2014	23:26:40	-10.891993	142.389282	63.18	0	255	0	16.86
2/09/2014	23:27:44	-10.892151	142.388962	74.21	144	62	0	39.11
2/09/2014	23:28:49	-10.892117	142.389175	55.65	0	94	0	23.56
2/09/2014	23:29:54	-10.892027	142.389267	41.85	180	0	0	14.18
2/09/2014	23:31:00	-10.892028	142.389252	60.53	0	94	0	1.64
2/09/2014	23:32:04	-10.892046	142.389023	51.62	1476	244	0	25.08
2/09/2014	23:33:07	-10.892041	142.389297	34.25	0	115	0	29.92
2/09/2014	23:34:10	-10.89195	142.389359	-15.41	252	183	0	12.17
2/09/2014	23:35:14	-10.892048	142.389175	68.28	1728	250	0	22.86
2/09/2014	23:36:17	-10.891996	142.389221	1.69	432	68	0	7.66
2/09/2014	23:37:20	-10.89206	142.389206	41.04	864	258	0	7.3
2/09/2014	23:38:26	-10.891915	142.389572	48.07	0	61	0	43.09
2/09/2014	23:39:31	-10.892042	142.389404	42.12	0	320	0	23.15
2/09/2014	23:40:37	-10.892076	142.389328	86.32	0	332	0	9.12
2/09/2014	23:41:41	-10.892116	142.389404	141.26	1152	95	0	9.42
2/09/2014	23:42:43	-10.892041	142.389389	37.7	2340	85	0	8.5
2/09/2014	23:43:49	-10.892063	142.389343	63.2	828	66	0	5.59
2/09/2014	23:44:55	-10.891911	142.389389	-7.03	0	238	0	17.63
2/09/2014	23:45:58	-10.892232	142.388931	54.08	324	303	0	61.44
2/09/2014	23:47:03	-10.892085	142.389236	54.06	0	83	0	37.1
2/09/2014	23:48:24	-10.891972	142.38945	36.98	612	241	0	26.53
2/09/2014	23:49:27	-10.892035	142.389297	47.93	1116	58	0	18.12
2/09/2014	23:50:30	-10.892082	142.38913	33.84	432	77	0	18.97
2/09/2014	23:51:36	-10.891976	142.38942	-1.97	0	246	0	33.79
2/09/2014	23:52:44	-10.891932	142.389587	8.53	216	233	0	18.88
2/09/2014	23:53:48	-10.892062	142.389252	29.02	0	63	0	39.33
2/09/2014	23:54:51	-10.892082	142.389206	33.68	1404	242	0	5.49
2/09/2014	23:55:59	-10.892045	142.389343	33.05	504	228	0	15.51
2/09/2014	23:57:03	-10.892145	142.389175	31.37	1116	68	0	21.45
2/09/2014	23:58:06	-10.892091	142.389191	34.47	468	113	0	6.25
2/09/2014	23:59:09	-10.892003	142.389435	26.59	0	85	-4	28.38	1
3/09/2014	0:00:13	-10.892082	142.389114	58.16	0	270	-2	0	1
3/09/2014	0:01:32	-10.891967	142.389404	43.76	1584	258	0	34.15	1
3/09/2014	0:02:35	-10.892047	142.389191	43.05	1008	5	0	24.9
3/09/2014	0:03:43	-10.892019	142.389343	28.9	720	182	0	16.89
3/09/2014	0:04:47	-10.891986	142.389389	27.41	3204	184	0	6.22
3/09/2014	0:05:49	-10.892042	142.389297	42.73	252	205	0	11.82
3/09/2014	0:06:52	-10.89213	142.389191	33.98	0	244	0	15.16
3/09/2014	0:07:55	-10.89216	142.389175	44.49	0	0	0	3.77
3/09/2014	0:08:59	-10.892116	142.38916	35.47	0	256	0	5.16
3/09/2014	0:10:02	-10.892071	142.389206	39.05	0	324	0	7.09
3/09/2014	0:11:05	-10.892118	142.389099	48.58	0	91	0	12.8
3/09/2014	0:12:08	-10.892056	142.389282	34.8	0	0	0	21.14
3/09/2014	0:13:12	-10.892178	142.389038	48.37	828	117	0	29.9
3/09/2014	0:14:16	-10.891985	142.389252	68.38	1440	85	0	31.73
3/09/2014	0:15:20	-10.892	142.389252	42.79	1260	253	0	1.67
3/09/2014	0:16:23	-10.892035	142.389236	38.42	612	203	0	4.27
3/09/2014	0:17:26	-10.892072	142.389252	46.5	0	66	0	4.47
3/09/2014	0:18:28	-10.892023	142.389282	44.29	2700	63	0	6.36
3/09/2014	0:19:31	-10.892144	142.38913	47.97	0	0	0	21.37
3/09/2014	0:20:35	-10.892022	142.389175	23.7	1512	226	0	14.43
3/09/2014	0:21:46	-10.892127	142.389267	48.64	432	85	0	15.4
3/09/2014	0:22:49	-10.892069	142.389114	17.58	612	54	0	17.91
3/09/2014	0:23:53	-10.892194	142.389038	19.25	2736	92	0	16.19
3/09/2014	0:24:57	-10.892053	142.389038	20.35	1692	282	0	15.68
3/09/2014	0:26:00	-10.892211	142.389069	67.64	0	254	0	17.89
3/09/2014	0:27:04	-10.892012	142.388916	-12.51	1224	122	0	27.73
3/09/2014	0:28:07	-10.892118	142.38916	45.68	72	65	0	29.13
3/09/2014	0:29:10	-10.892003	142.38916	20.16	1224	216	0	12.79
3/09/2014	0:30:14	-10.892089	142.389145	31.84	1044	70	0	9.7
3/09/2014	0:31:17	-10.89204	142.389099	22.9	1152	80	0	7.41
3/09/2014	0:32:20	-10.891994	142.389191	47.7	252	60	0	11.27
3/09/2014	0:33:22	-10.892003	142.389236	66.19	540	105	0	5.01
3/09/2014	0:34:24	-10.891907	142.389084	37.17	432	100	0	19.73
3/09/2014	0:35:28	-10.892018	142.389191	43.02	612	264	0	17
3/09/2014	0:36:30	-10.891981	142.38913	45.41	612	246	0	7.83
3/09/2014	0:37:32	-10.892088	142.38916	87.95	756	317	0	12.34
3/09/2014	0:38:36	-10.891994	142.389084	20.01	1080	92	0	13.35
3/09/2014	0:39:39	-10.891994	142.389206	45.07	972	227	0	13.32
3/09/2014	0:40:43	-10.891994	142.389053	-17.75	504	155	0	16.71
3/09/2014	0:41:46	-10.892063	142.389053	19.12	756	245	0	7.67
3/09/2014	0:42:49	-10.892027	142.389145	60.03	0	228	0	10.81
3/09/2014	0:43:52	-10.892102	142.389053	25.53	0	187	0	13.06
3/09/2014	0:44:55	-10.891954	142.389099	-17.5	0	70	0	17.21
3/09/2014	0:45:58	-10.892076	142.389206	46.68	144	30	0	17.9
3/09/2014	0:47:00	-10.891947	142.389328	47.35	324	64	0	19.58
3/09/2014	0:48:03	-10.891985	142.389206	39.7	0	30	0	13.98
3/09/2014	0:49:06	-10.89196	142.389221	59.32	1908	218	0	3.23
3/09/2014	0:50:08	-10.891949	142.389008	-56.82	2160	106	0	23.29
3/09/2014	0:51:11	-10.891845	142.389404	-1.78	1440	92	0	44.76
3/09/2014	0:52:15	-10.891924	142.388962	-91.69	216	244	0	49.06
3/09/2014	0:53:18	-10.892037	142.389282	13.24	4320	246	0	37.13
3/09/2014	0:54:21	-10.892241	142.388702	-46.69	1008	9	0	67.27
3/09/2014	0:55:24	-10.892246	142.388901	27.34	864	228	0	21.74
3/09/2014	0:56:28	-10.892084	142.389114	-2.79	1404	45	0	29.42
3/09/2014	0:57:32	-10.892096	142.389069	-19.83	72	0	0	5.09
3/09/2014	0:58:36	-10.891837	142.389038	-131.02	1620	176	0	29
3/09/2014	0:59:42	-10.892025	142.389236	-3.7	972	264	0	30.07
3/09/2014	1:00:47	-10.892006	142.389191	-20.33	684	78	0	5.35
3/09/2014	1:01:50	-10.891823	142.389206	-100.12	324	244	0	20.41
3/09/2014	1:02:53	-10.892028	142.389191	-11.29	108	224	0	22.85
3/09/2014	1:03:59	-10.891923	142.389282	-46.15	756	25	0	15.33
3/09/2014	1:05:05	-10.891964	142.389267	-50.35	1332	43	0	4.84
3/09/2014	1:06:10	-10.892049	142.389145	-16.61	540	35	0	16.33
3/09/2014	1:07:13	-10.892177	142.389069	16.06	4140	74	0	16.48
3/09/2014	1:08:16	-10.892157	142.389221	22.74	324	278	0	16.75
3/09/2014	1:09:25	-10.892115	142.389145	29.32	504	210	0	9.52
3/09/2014	1:10:30	-10.892129	142.389114	16.96	0	219	0	3.73
3/09/2014	1:11:33	-10.892121	142.389191	4.8	1224	246	0	8.45
3/09/2014	1:12:36	-10.892179	142.38916	23.99	432	54	0	7.28
3/09/2014	1:13:39	-10.892094	142.389206	-14.27	828	48	0	10.7
3/09/2014	1:14:42	-10.892182	142.38916	-9.86	1296	224	0	11
3/09/2014	1:15:46	-10.89213	142.389099	4.59	1764	261	0	8.82
3/09/2014	1:16:49	-10.892224	142.389069	32.2	684	129	0	10.95
3/09/2014	1:17:56	-10.892081	142.389099	-2.02	792	0	0	16.23
3/09/2014	1:18:58	-10.892014	142.389252	4.48	180	0	0	18.29
3/09/2014	1:20:01	-10.892024	142.389221	9.53	396	251	0	3.56
3/09/2014	1:21:03	-10.892006	142.389236	9.87	0	0	0	2.59
3/09/2014	1:22:06	-10.892023	142.389191	6.4	0	167	0	5.26
3/09/2014	1:23:09	-10.892107	142.389206	5.08	324	29	0	9.48
3/09/2014	1:24:13	-10.892106	142.389145	9.2	0	35	0	6.66
3/09/2014	1:25:16	-10.891988	142.389252	2.76	0	241	0	17.57
3/09/2014	1:26:24	-10.892035	142.389267	5.94	1044	234	0	5.48
3/09/2014	1:27:27	-10.892041	142.389191	4.09	0	0	0	8.33
3/09/2014	1:28:34	-10.891987	142.389191	11.69	504	223	0	6
3/09/2014	1:29:43	-10.891976	142.389328	18.08	360	235	0	15.01
3/09/2014	1:30:46	-10.891917	142.389374	5.37	1152	89	0	8.26
3/09/2014	1:31:50	-10.892013	142.389267	30.61	0	232	0	15.83
3/09/2014	1:32:53	-10.892048	142.389252	12.82	0	59	0	4.22
3/09/2014	1:33:56	-10.89219	142.38913	18.96	684	244	0	20.66
3/09/2014	1:34:57	-10.892089	142.38916	3.11	2196	70	0	11.7
3/09/2014	1:36:00	-10.892117	142.389175	39.29	0	70	0	3.52
3/09/2014	1:37:03	-10.892037	142.389236	33.31	0	0	0	11.11
3/09/2014	1:38:06	-10.892034	142.389267	23.1	0	0	0	3.4
3/09/2014	1:39:09	-10.891962	142.389252	19.01	0	0	0	8.17
3/09/2014	1:40:13	-10.892073	142.389328	25.21	684	65	0	14.87
3/09/2014	1:41:17	-10.892055	142.389252	35.92	0	0	0	8.54
3/09/2014	1:42:20	-10.891787	142.389618	41.94	1584	68	0	49.85
3/09/2014	1:43:24	-10.892081	142.389221	28.18	288	39	0	54.29
3/09/2014	1:44:28	-10.892243	142.388947	-5.74	1116	125	0	34.92
3/09/2014	1:45:36	-10.892175	142.388885	19.69	1368	0	0	10.15
3/09/2014	1:46:40	-10.891997	142.389282	30.53	4968	68	0	47.65
3/09/2014	1:47:44	-10.892063	142.38916	37.46	0	66	0	15.21
3/09/2014	1:48:47	-10.892129	142.389053	23.95	0	44	0	13.8
3/09/2014	1:49:49	-10.892126	142.389099	33.35	1548	0	0	5.03
3/09/2014	1:50:52	-10.892061	142.389267	32.29	0	126	0	19.72
3/09/2014	1:51:55	-10.892137	142.389023	49.23	0	0	0	27.95
3/09/2014	1:52:58	-10.892104	142.389175	19.56	576	344	0	17
3/09/2014	1:54:01	-10.892166	142.38913	47.31	504	111	0	8.47
3/09/2014	1:55:06	-10.892073	142.389389	17.22	0	183	0	30.11
3/09/2014	1:56:10	-10.892209	142.388687	33.23	1908	256	0	78.13
3/09/2014	1:57:17	-10.892144	142.389175	-0.44	252	78	0	53.77
3/09/2014	1:58:20	-10.892169	142.388916	29.39	720	248	0	28.42
3/09/2014	1:59:23	-10.892188	142.388947	24.37	0	0	0	3.99
3/09/2014	2:00:29	-10.892052	142.389206	52	0	23	0	32.07
3/09/2014	2:01:35	-10.892141	142.389053	55.94	0	231	0	19.42
3/09/2014	2:02:43	-10.892122	142.389038	82.02	2052	63	0	2.67
3/09/2014	2:03:47	-10.892142	142.389099	64.47	684	226	0	7.02	1
3/09/2014	2:04:50	-10.892186	142.388931	32.16	1152	231	0	18.99	1
3/09/2014	2:05:53	-10.892192	142.389038	45.04	792	51	0	11.7
3/09/2014	2:06:57	-10.89222	142.389038	56.53	360	306	0	3.11
3/09/2014	2:08:00	-10.892162	142.389008	34.18	504	228	0	7.23
3/09/2014	2:09:12	-10.892302	142.389099	-67.35	1080	99	0	18.47
3/09/2014	2:10:32	-10.892035	142.389114	43.63	828	114	0	29.73
3/09/2014	2:11:35	-10.892098	142.389206	30.76	1368	0	0	12.25
3/09/2014	2:12:38	-10.892062	142.389114	29.52	396	135	0	10.81
3/09/2014	2:13:41	-10.892156	142.389236	19.02	0	0	0	16.93
3/09/2014	2:14:43	-10.892039	142.389206	27	720	260	0	13.42
3/09/2014	2:15:46	-10.89212	142.389191	20.94	0	0	0	9.15
3/09/2014	2:16:48	-10.892132	142.389069	29.41	684	53	0	13.39
3/09/2014	2:17:51	-10.892085	142.389084	15.07	540	260	0	5.48
3/09/2014	2:18:54	-10.892119	142.389053	21.68	108	55	0	5.07
3/09/2014	2:19:57	-10.892021	142.389084	32.48	648	37	0	11.41
3/09/2014	2:21:01	-10.892056	142.389084	46.05	180	190	0	3.89
3/09/2014	2:22:03	-10.892057	142.389145	38.8	792	84	0	6.66
3/09/2014	2:23:06	-10.892152	142.389114	9.18	720	273	0	11.09
3/09/2014	2:24:08	-10.892047	142.389252	24.75	504	227	0	19.06
3/09/2014	2:25:11	-10.892053	142.389206	20.66	0	0	0	5.07
3/09/2014	2:26:14	-10.892003	142.389313	26.07	0	218	0	12.94
3/09/2014	2:27:17	-10.892034	142.389282	23.34	0	81	0	4.83
3/09/2014	2:28:20	-10.892051	142.389252	9.92	0	81	0	3.78
3/09/2014	2:29:23	-10.892211	142.389145	-8.71	0	181	0	21.28
3/09/2014	2:30:28	-10.892152	142.389236	13.59	0	218	0	11.91
3/09/2014	2:31:29	-10.892118	142.389236	25.8	1800	18	0	3.78
3/09/2014	2:32:33	-10.892048	142.389175	13.88	72	48	0	10.24
3/09/2014	2:33:36	-10.892067	142.389221	45.33	0	180	0	5.45
3/09/2014	2:34:39	-10.892068	142.38916	38.18	0	138	0	6.66
3/09/2014	2:35:43	-10.892035	142.389191	11.97	288	84	0	4.99
3/09/2014	2:36:46	-10.892087	142.389145	29.29	144	250	0	7.66
3/09/2014	2:37:50	-10.892102	142.389236	5.93	324	292	0	10.08
3/09/2014	2:38:53	-10.892097	142.389145	6.88	0	42	0	9.95
3/09/2014	2:39:56	-10.892009	142.389282	30.77	540	62	0	17.88
3/09/2014	2:40:59	-10.892011	142.389267	30.29	0	79	0	1.65
3/09/2014	2:42:02	-10.892084	142.38916	9.69	324	7	0	14.23
3/09/2014	2:43:05	-10.892101	142.389191	18.4	0	12	0	3.88
3/09/2014	2:44:08	-10.89209	142.389221	28.74	720	82	0	3.5
3/09/2014	2:45:12	-10.892017	142.389267	66.05	972	245	0	9.55
3/09/2014	2:46:16	-10.892022	142.389267	35.58	504	62	0	0.56
3/09/2014	2:47:19	-10.892035	142.389236	5.75	1260	263	0	3.68
3/09/2014	2:48:24	-10.892058	142.38913	-6.65	1152	114	0	11.85
3/09/2014	2:49:27	-10.8921	142.389114	-17.09	0	0	0	4.99
3/09/2014	2:50:30	-10.892043	142.389191	3.53	0	0	0	10.53
3/09/2014	2:51:32	-10.892052	142.389252	28.67	720	190	0	6.74
3/09/2014	2:52:35	-10.892038	142.389145	19.47	828	99	0	11.79
3/09/2014	2:53:40	-10.892023	142.389282	22.6	540	297	0	15.05
3/09/2014	2:54:43	-10.892047	142.389175	-4.25	252	20	0	11.98
3/09/2014	2:55:46	-10.89206	142.389359	18.27	1332	131	0	20.14
3/09/2014	2:56:49	-10.892067	142.389084	-10	504	255	0	30.04
3/09/2014	2:57:52	-10.892055	142.389145	7.06	72	162	0	6.79
3/09/2014	2:58:59	-10.891922	142.389221	-21.77	504	107	0	16.96
3/09/2014	3:00:02	-10.891966	142.389145	-11.25	0	304	0	9.63
3/09/2014	3:01:05	-10.891973	142.389099	-35.85	1260	106	0	5.08
3/09/2014	3:02:08	-10.892088	142.389297	59.48	1512	170	0	25.12
3/09/2014	3:03:12	-10.891886	142.389297	-20.91	1764	7	0	22.46
3/09/2014	3:04:15	-10.89202	142.38916	-6.27	0	273	0	21.11
3/09/2014	3:05:20	-10.892056	142.389191	18.84	1548	187	0	5.24
3/09/2014	3:06:23	-10.892128	142.389145	35.35	0	302	0	9.45
3/09/2014	3:07:26	-10.892215	142.38916	21.1	972	270	0	9.81
3/09/2014	3:08:31	-10.892188	142.389145	23.66	0	174	0	3.42
3/09/2014	3:09:35	-10.892087	142.389282	43.59	432	45	0	18.71
3/09/2014	3:10:40	-10.892059	142.389282	-4.73	0	82	0	3.11
3/09/2014	3:11:44	-10.89221	142.389374	43.18	0	217	0	19.57
3/09/2014	3:12:48	-10.892124	142.389099	-3.89	0	302	0	31.51
3/09/2014	3:13:50	-10.892064	142.389313	36.72	468	177	0	24.3
3/09/2014	3:14:54	-10.89208	142.389282	50.86	1368	238	0	3.82
3/09/2014	3:15:58	-10.89217	142.389145	53.09	0	261	0	18
3/09/2014	3:17:02	-10.892103	142.389175	31.83	252	188	0	8.14
3/09/2014	3:18:05	-10.892051	142.389099	-19.87	144	104	0	10.11
3/09/2014	3:19:08	-10.891929	142.389221	-38.62	504	285	0	19.01
3/09/2014	3:20:11	-10.891999	142.38916	-2.54	576	337	0	10.24
3/09/2014	3:21:17	-10.892057	142.389114	6.54	972	0	0	8.17
3/09/2014	3:22:20	-10.892075	142.389221	27	0	0	0	11.85
3/09/2014	3:23:27	-10.892005	142.389023	5.82	720	95	0	22.98
3/09/2014	3:24:29	-10.892023	142.389069	1.22	360	309	0	5.41
3/09/2014	3:25:32	-10.891986	142.389069	0.68	0	102	0	4.11
3/09/2014	3:26:36	-10.891886	142.389175	-15.07	0	42	0	16.05
3/09/2014	3:27:39	-10.89196	142.388977	43.8	1296	159	0	23.13
3/09/2014	3:28:43	-10.892014	142.389008	-18.22	0	145	0	6.89
3/09/2014	3:29:47	-10.891935	142.38916	-14.12	108	38	0	18.78
3/09/2014	3:30:55	-10.891931	142.389206	-8.87	1368	39	0	5.04
3/09/2014	3:31:58	-10.891943	142.389114	2.4	0	162	0	10.13
3/09/2014	3:33:01	-10.892079	142.389023	-16.97	1008	117	0	18.09
3/09/2014	3:34:04	-10.891952	142.389069	-4.62	2052	157	0	14.99
3/09/2014	3:35:07	-10.892176	142.389282	53.86	1080	306	0	34.08
3/09/2014	3:36:10	-10.891928	142.389038	-11.06	900	149	0	38.34
3/09/2014	3:37:13	-10.891958	142.389114	-6.61	0	182	0	8.94
3/09/2014	3:38:17	-10.892007	142.389084	16.9	0	351	0	6.36
3/09/2014	3:39:20	-10.891813	142.38884	-24.13	828	130	0	34.28
3/09/2014	3:40:26	-10.891871	142.389038	13.99	0	147	0	22.56
3/09/2014	3:41:29	-10.891895	142.389191	7.75	432	305	0	16.92
3/09/2014	3:42:33	-10.892018	142.389069	-0.96	1584	205	0	19.09
3/09/2014	3:43:36	-10.891981	142.389084	26.73	0	279	0	4.43
3/09/2014	3:44:42	-10.892073	142.388992	-1.63	72	69	0	14.34
3/09/2014	3:45:44	-10.891925	142.389114	17.55	2196	271	0	21.17
3/09/2014	3:46:48	-10.891881	142.388992	2.49	1980	234	0	14.19
3/09/2014	3:47:49	-10.891947	142.389175	49.4	288	205	0	21.29	1
3/09/2014	3:48:52	-10.892032	142.389252	36.27	1044	299	0	12.65	1
3/09/2014	3:49:55	-10.89191	142.389297	59.14	540	165	0	14.43
3/09/2014	3:50:58	-10.892097	142.389282	37.47	756	83	0	20.86
3/09/2014	3:52:06	-10.892085	142.389236	39.55	0	306	0	5.2
3/09/2014	3:53:09	-10.892061	142.389175	44.9	900	53	0	7.18
3/09/2014	3:54:13	-10.891985	142.389191	79.64	1260	277	0	8.63
3/09/2014	3:55:18	-10.891804	142.389191	59.77	1368	59	0	20.13
3/09/2014	3:56:26	-10.891898	142.389069	32.56	540	302	0	16.93
3/09/2014	3:57:29	-10.892002	142.389282	66.79	468	309	0	25.97
3/09/2014	3:58:35	-10.89211	142.389236	41.14	0	335	0	13.02
3/09/2014	3:59:39	-10.892039	142.389282	89.15	720	66	0	9.36
3/09/2014	4:00:43	-10.892063	142.389175	36.62	108	45	0	11.98
3/09/2014	4:01:46	-10.892026	142.389328	57.41	756	222	0	17.21
3/09/2014	4:02:49	-10.89202	142.389267	57.88	720	208	0	6.69
3/09/2014	4:03:52	-10.89202	142.389252	53.43	2160	37	0	1.64
3/09/2014	4:04:56	-10.892055	142.389206	24.98	0	27	0	6.35
3/09/2014	4:05:59	-10.892031	142.389206	60.88	360	22	0	2.67
3/09/2014	4:07:15	-10.892055	142.389267	66.86	1584	105	0	7.18
3/09/2014	4:08:16	-10.892047	142.389191	50.73	36	341	0	8.35
3/09/2014	4:09:19	-10.892163	142.389084	23.88	216	185	0	17.4
3/09/2014	4:10:23	-10.892048	142.389236	52.57	360	324	0	20.95
3/09/2014	4:11:27	-10.892078	142.38913	55.33	900	311	0	12.05
3/09/2014	4:12:30	-10.892008	142.389282	67.35	648	74	0	18.33
3/09/2014	4:13:33	-10.892055	142.389313	61.08	1368	284	0	6.23
3/09/2014	4:14:36	-10.8919	142.389297	63.5	360	219	0	17.32
3/09/2014	4:15:40	-10.892101	142.389206	31.61	2628	347	0	24.46
3/09/2014	4:16:42	-10.891968	142.389313	47.53	1404	137	0	18.85
3/09/2014	4:17:43	-10.891958	142.389313	76.39	324	51	0	1.11
3/09/2014	4:18:47	-10.892076	142.389252	33.73	648	92	0	14.71
3/09/2014	4:19:50	-10.892043	142.389282	34.54	864	0	0	4.92
3/09/2014	4:20:52	-10.89213	142.389297	39.06	1440	134	0	9.81
3/09/2014	4:21:55	-10.892063	142.389145	19.75	36	2	0	18.19
3/09/2014	4:23:00	-10.892089	142.389236	66.25	0	265	0	10.35
3/09/2014	4:24:03	-10.892151	142.389252	61.08	1152	176	0	7.11
3/09/2014	4:25:06	-10.892042	142.389282	77.63	144	285	0	12.56
3/09/2014	4:26:11	-10.892041	142.389282	74.91	360	251	0	0.11
3/09/2014	4:27:15	-10.89207	142.389221	64.43	432	89	0	7.4
3/09/2014	4:28:19	-10.892115	142.389145	37.02	2304	102	0	9.69
3/09/2014	4:29:21	-10.892201	142.389099	69.15	1872	111	0	10.8
3/09/2014	4:30:32	-10.892118	142.389191	56.41	252	168	0	13.64
3/09/2014	4:31:36	-10.892002	142.38913	53.1	288	255	0	14.52
3/09/2014	4:32:39	-10.892086	142.389206	62.93	216	273	0	12.49
3/09/2014	4:33:46	-10.892129	142.389175	32.85	540	225	0	5.86
3/09/2014	4:34:54	-10.892091	142.389313	100.67	3528	232	0	15.65
3/09/2014	4:36:05	-10.892101	142.388977	-142.08	396	223	0	36.71
3/09/2014	4:37:12	-10.892024	142.389267	-5.76	6408	80	0	32.8
3/09/2014	4:38:30	-10.892122	142.389374	35.85	1764	290	0	15.98
3/09/2014	4:39:37	-10.892007	142.389145	-22.73	864	296	0	28.08
3/09/2014	4:40:44	-10.892095	142.389221	96.17	1800	58	0	12.83
3/09/2014	4:41:51	-10.892117	142.389267	19.05	504	147	0	5.59
3/09/2014	4:42:58	-10.892104	142.389252	1.34	756	39	0	2.18
3/09/2014	4:44:06	-10.892141	142.389221	-18.94	828	294	0	5.33
3/09/2014	4:45:15	-10.892087	142.389252	-1.61	36	151	0	6.89
3/09/2014	4:46:24	-10.892118	142.389221	-16.32	792	303	0	4.83
3/09/2014	4:47:31	-10.892026	142.389282	8.16	540	243	0	12.21
3/09/2014	4:48:40	-10.891996	142.389206	70.67	360	304	0	8.94
3/09/2014	4:49:55	-10.892129	142.389053	96.32	4176	238	0	22.31
3/09/2014	4:51:05	-10.892045	142.389236	81.96	72	253	0	22.06
3/09/2014	4:52:15	-10.892013	142.389252	58.79	360	303	0	3.96
3/09/2014	4:53:24	-10.892089	142.389267	48.95	324	354	0	8.61
3/09/2014	4:54:35	-10.892063	142.389297	83.93	648	234	0	4.37
3/09/2014	4:55:43	-10.892	142.389343	108.43	720	63	0	8.62
3/09/2014	4:56:50	-10.892141	142.389267	18.32	1008	56	0	17.74
3/09/2014	4:57:58	-10.892078	142.389359	40.67	216	71	0	12.25
3/09/2014	4:59:07	-10.892089	142.389252	39.83	504	277	0	11.75
3/09/2014	5:00:16	-10.892113	142.389191	7.7	1224	259	0	7.18
3/09/2014	5:01:24	-10.892074	142.389328	64.84	720	30	0	15.58
3/09/2014	5:02:32	-10.892135	142.389267	25.24	684	240	0	9.51
3/09/2014	5:03:40	-10.892149	142.389313	55.12	432	270	0	5.26
3/09/2014	5:04:49	-10.892073	142.389313	48.71	432	77	0	8.45
3/09/2014	5:05:59	-10.892045	142.389252	61.02	756	237	0	7.35
3/09/2014	5:07:09	-10.8922	142.389404	90.07	324	351	0	23.93
3/09/2014	5:08:25	-10.892063	142.389191	44.76	1008	162	0	27.8
3/09/2014	5:09:36	-10.89217	142.389069	-88.72	540	65	0	17.86
3/09/2014	5:10:48	-10.892255	142.389481	99.44	1800	279	0	45.97
3/09/2014	5:11:57	-10.891921	142.389053	14.88	900	331	0	59.69
3/09/2014	5:13:08	-10.892107	142.389145	28.71	324	359	0	22.99
3/09/2014	5:14:20	-10.892064	142.389175	18.43	900	190	0	5.8
3/09/2014	5:15:29	-10.89211	142.389252	39.73	324	70	0	9.84
3/09/2014	5:16:42	-10.892097	142.389313	32.7	360	36	0	6.82
3/09/2014	5:18:01	-10.892057	142.389145	20.54	648	215	0	18.88
3/09/2014	5:19:33	-10.892161	142.389114	-14.46	576	85	0	12.05
3/09/2014	5:20:51	-10.892112	142.38913	-2.22	216	276	0	5.72
3/09/2014	5:21:52	-10.892067	142.389191	27.01	900	156	0	8.33
3/09/2014	5:22:55	-10.892155	142.389099	27.27	0	128	0	14.02
3/09/2014	5:23:56	-10.892136	142.38913	27.79	468	107	0	3.99
3/09/2014	5:24:59	-10.892067	142.38913	48.78	0	143	0	7.67
3/09/2014	5:26:02	-10.892085	142.38916	31.58	720	137	0	3.84
3/09/2014	5:27:05	-10.892108	142.38916	22.85	2016	165	0	2.56
3/09/2014	5:28:08	-10.892223	142.389114	5.34	72	208	0	13.74
3/09/2014	5:29:11	-10.892097	142.389191	17.52	0	127	0	16.34
3/09/2014	5:30:15	-10.892129	142.389267	44.41	288	47	0	9.03
3/09/2014	5:31:18	-10.89209	142.389114	19.27	1296	244	0	17.26
3/09/2014	5:32:22	-10.892123	142.389114	6.76	1152	92	0	3.67
3/09/2014	5:33:25	-10.891966	142.389008	12.83	0	20	0	20.95
3/09/2014	5:34:28	-10.892071	142.389206	21.25	0	332	0	24.57
3/09/2014	5:35:32	-10.89202	142.389175	13.89	252	292	0	6.6
3/09/2014	5:36:38	-10.892101	142.389145	60.5	720	159	0	9.58
3/09/2014	5:37:41	-10.891931	142.38916	11.38	0	149	0	18.97
3/09/2014	5:38:44	-10.892114	142.389343	24.8	0	216	0	28.52
3/09/2014	5:39:48	-10.892078	142.389175	28.59	0	260	0	18.78
3/09/2014	5:40:54	-10.891991	142.389114	30.07	612	239	0	11.75
3/09/2014	5:41:57	-10.892035	142.389191	43.15	0	215	0	9.73
3/09/2014	5:43:00	-10.891974	142.38942	17.75	0	248	0	25.91
3/09/2014	5:44:03	-10.892104	142.389038	15.41	0	254	0	44.15
3/09/2014	5:45:05	-10.892104	142.389099	15.59	1620	321	0	6.66
3/09/2014	5:46:07	-10.892113	142.388992	22.53	432	234	0	11.73
3/09/2014	5:47:10	-10.892052	142.389389	-9.16	0	160	0	43.88
3/09/2014	5:48:13	-10.892058	142.389267	26.41	0	54	0	13.34
3/09/2014	5:49:16	-10.892052	142.389267	32.22	216	196	0	0.67
3/09/2014	5:50:19	-10.892132	142.389023	22.68	0	258	0	28.09
3/09/2014	5:51:21	-10.892107	142.389099	11.28	0	0	0	8.75
3/09/2014	5:52:24	-10.892157	142.389084	-3.14	0	81	0	5.8
3/09/2014	5:53:27	-10.892128	142.388977	-1.24	0	244	0	12.12
3/09/2014	5:54:31	-10.8921	142.389206	18.27	612	104	0	25.2
3/09/2014	5:55:42	-10.892139	142.388809	-61.64	756	139	0	43.57
3/09/2014	5:56:45	-10.892049	142.389313	52.32	0	90	0	55.94
3/09/2014	5:57:51	-10.892054	142.389221	32.05	1116	130	0	10.06
3/09/2014	5:58:56	-10.89207	142.389069	-5.75	720	199	0	16.69
3/09/2014	6:00:02	-10.892068	142.389099	31.77	684	309	0	3.28
3/09/2014	6:01:10	-10.892073	142.389069	76.01	540	290	0	3.32
3/09/2014	6:02:17	-10.89203	142.38916	38.09	648	135	0	11.03
3/09/2014	6:03:24	-10.892056	142.389038	-24.79	288	0	0	13.63
3/09/2014	6:04:35	-10.892048	142.388992	9.98	216	119	0	5.1
3/09/2014	6:05:43	-10.891985	142.388977	-78.06	432	0	0	7.19
3/09/2014	6:06:52	-10.892074	142.389069	7.27	360	70	0	14.1
3/09/2014	6:08:01	-10.89204	142.389069	10.41	0	188	0	3.78
3/09/2014	6:09:06	-10.892035	142.388977	-43.43	756	94	0	10.06
3/09/2014	6:10:10	-10.892033	142.389008	-27.24	504	18	0	3.39
3/09/2014	6:11:13	-10.892059	142.389053	-27.43	612	173	0	5.7
3/09/2014	6:12:18	-10.892046	142.389084	-32.68	756	131	0	3.68
3/09/2014	6:13:22	-10.892036	142.389114	-31.15	108	198	0	3.46
3/09/2014	6:14:27	-10.89202	142.389023	-30.52	288	49	0	10.09
3/09/2014	6:15:52	-10.892365	142.390762	990.64	252	65	0	193.72
3/09/2014	6:17:16	-10.892384	142.390656	939.58	540	105	0	11.77
3/09/2014	6:18:41	-10.892427	142.390549	908.67	324	273	0	12.62
3/09/2014	6:20:17	-10.892345	142.390259	684.34	576	139	0	32.95
3/09/2014	6:21:49	-10.892217	142.389648	255.91	504	131	0	68.22
3/09/2014	6:23:14	-10.89223	142.389618	289.38	468	125	0	3.58
3/09/2014	6:24:23	-10.892104	142.389114	34.66	288	65	0	56.79
3/09/2014	6:25:35	-10.892089	142.389099	46.03	432	208	0	2.34
3/09/2014	6:26:46	-10.892097	142.389297	141.7	432	275	0	21.64
3/09/2014	6:27:54	-10.892083	142.38913	31.95	72	261	0	18.3
3/09/2014	6:29:13	-10.892128	142.389099	-3.61	612	149	0	6.04
3/09/2014	6:30:24	-10.892158	142.388947	-73	288	136	0	16.93
3/09/2014	6:31:46	-10.892132	142.389023	-30.14	936	28	0	8.79
3/09/2014	6:33:02	-10.892226	142.38913	46.23	1908	193	0	15.68
3/09/2014	6:34:16	-10.89226	142.38945	208.54	288	127	0	35.15
3/09/2014	6:35:40	-10.892063	142.388962	-1.44	1116	333	0	57.61
3/09/2014	6:36:55	-10.892167	142.389023	2.78	108	275	0	13.35
3/09/2014	6:38:09	-10.892172	142.389145	42.36	1404	287	0	13.33
3/09/2014	6:39:23	-10.8922	142.388901	-36.58	720	132	0	26.82
3/09/2014	6:40:46	-10.892071	142.389038	41.74	2772	70	0	20.73
3/09/2014	6:42:20	-10.892013	142.389648	36.01	864	280	0	66.92
3/09/2014	6:43:58	-10.892045	142.388962	-12.28	684	356	0	74.99
3/09/2014	6:45:37	-10.891997	142.389359	49.48	792	264	0	43.68
3/09/2014	6:47:11	-10.892015	142.389145	-3.47	1512	11	0	23.45
3/09/2014	6:48:21	-10.891955	142.389603	62.57	360	46	0	50.45
3/09/2014	6:49:36	-10.892036	142.389252	35.81	1116	358	0	39.37
3/09/2014	6:50:51	-10.892052	142.389084	20.37	396	161	0	18.43
3/09/2014	6:52:07	-10.892061	142.388931	-25.89	612	266	0	16.74
3/09/2014	6:53:17	-10.892071	142.389053	-12.26	144	263	0	13.37
3/09/2014	6:54:26	-10.892157	142.389008	12.1	1440	241	0	10.75
3/09/2014	6:55:36	-10.89203	142.389328	44.04	252	258	0	37.69
3/09/2014	6:56:42	-10.892071	142.389328	35.02	324	127	0	4.56
3/09/2014	6:57:51	-10.892049	142.389236	21.52	360	89	0	10.34
3/09/2014	6:59:02	-10.892194	142.389038	-17.23	2160	7	0	26.97
3/09/2014	7:00:09	-10.892027	142.389374	28.17	396	0	0	41.12
3/09/2014	7:01:19	-10.892078	142.389114	8.65	396	147	0	28.95
3/09/2014	7:02:29	-10.89212	142.389389	29.51	396	95	0	30.39
3/09/2014	7:03:58	-10.891935	142.388794	5.15	972	269	0	68.15
3/09/2014	7:05:10	-10.892077	142.389267	37.96	756	294	0	54.01
3/09/2014	7:06:20	-10.892104	142.389069	12.75	936	78	0	21.83
3/09/2014	7:07:29	-10.892102	142.389084	10.76	972	102	0	1.65
3/09/2014	7:08:40	-10.891998	142.38945	56.4	828	252	0	41.6
3/09/2014	7:09:49	-10.892146	142.389114	23.35	684	243	0	40.21
3/09/2014	7:10:58	-10.89215	142.38916	20.89	684	48	0	5.04
3/09/2014	7:12:07	-10.892092	142.389221	11.61	684	1	0	9.27
3/09/2014	7:13:17	-10.8923	142.389297	25.62	1116	20	0	24.57
3/09/2014	7:14:25	-10.892121	142.389252	24.03	576	97	0	20.5
3/09/2014	7:15:34	-10.892146	142.389252	19.37	720	134	0	2.78
3/09/2014	7:16:44	-10.892071	142.389313	34.25	540	251	0	10.67
3/09/2014	7:18:01	-10.8922	142.389191	26.57	360	319	0	19.58
3/09/2014	7:19:16	-10.892103	142.389679	74.84	1116	287	0	54.37
3/09/2014	7:20:44	-10.892114	142.389206	13.38	792	322	0	51.66
3/09/2014	7:22:03	-10.89209	142.389359	32.53	756	341	0	16.92
3/09/2014	7:23:13	-10.892085	142.389313	30.07	360	168	0	5.05
3/09/2014	7:24:24	-10.892073	142.389313	45.29	1548	319	0	1.33
3/09/2014	7:25:34	-10.892077	142.389175	32.02	324	202	0	15.08
3/09/2014	7:26:43	-10.892142	142.389206	31.1	144	146	0	7.98
3/09/2014	7:27:53	-10.892224	142.389267	43.9	72	311	0	11.29
3/09/2014	7:29:04	-10.892217	142.389297	19.49	684	351	0	3.37
3/09/2014	7:30:14	-10.892034	142.389313	49.87	216	231	0	20.42
3/09/2014	7:31:24	-10.892116	142.389328	42.93	648	281	0	9.26
3/09/2014	7:32:35	-10.89214	142.389221	19.27	1080	114	0	11.98
3/09/2014	7:33:45	-10.89222	142.389267	3.56	1512	173	0	10.22
3/09/2014	7:35:01	-10.89217	142.389282	33.86	1512	136	0	5.8
3/09/2014	7:36:13	-10.892379	142.389328	38.33	2448	92	0	23.78
3/09/2014	7:37:25	-10.892181	142.389175	45.81	828	325	0	27.64
3/09/2014	7:38:35	-10.891924	142.389435	87.99	360	331	0	40.28
3/09/2014	7:40:04	-10.892085	142.389114	28.78	0	104	0	39.36
3/09/2014	7:41:11	-10.892244	142.389191	42.54	0	0	0	19.58
3/09/2014	7:42:14	-10.892202	142.388855	-25.71	0	97	0	36.98
3/09/2014	7:43:22	-10.892126	142.389053	15.75	288	252	0	23.21
3/09/2014	7:44:26	-10.892187	142.38916	21.12	0	71	0	13.51
3/09/2014	7:45:31	-10.89209	142.389252	50.04	0	257	0	14.74
3/09/2014	7:46:34	-10.892062	142.389084	8.78	0	333	0	18.61
3/09/2014	7:47:41	-10.892109	142.389038	6.95	648	141	0	7.25
3/09/2014	7:48:44	-10.892126	142.389008	7.52	1440	317	0	3.78
3/09/2014	7:49:51	-10.892125	142.38913	11.53	972	25	0	13.32
3/09/2014	7:50:56	-10.892155	142.389084	-6.21	1152	140	0	6.03
3/09/2014	7:52:00	-10.892236	142.38916	20.19	0	75	0	12.25
3/09/2014	7:53:06	-10.892155	142.389114	33.71	360	83	0	10.31
3/09/2014	7:54:09	-10.892131	142.389084	29.6	216	222	0	4.23
3/09/2014	7:55:13	-10.892159	142.389023	17.78	684	153	0	7.35
3/09/2014	7:56:19	-10.892111	142.389114	35.11	900	210	0	11.28
3/09/2014	7:57:24	-10.89212	142.389145	31.65	936	152	0	3.53
3/09/2014	7:58:26	-10.89214	142.389069	30.7	36	302	0	8.59
3/09/2014	7:59:29	-10.891983	142.38945	31.23	0	68	0	45.12
3/09/2014	8:00:45	-10.892235	142.388565	-69.91	1764	259	0	100.62
3/09/2014	8:02:10	-10.892188	142.38945	105.69	2700	103	0	96.78
3/09/2014	8:03:40	-10.892112	142.389465	127.99	684	278	0	8.61
3/09/2014	8:04:55	-10.892134	142.389206	53.8	828	152	0	28.39
3/09/2014	8:05:58	-10.892122	142.389145	27.04	432	210	0	6.79
3/09/2014	8:07:01	-10.892138	142.389114	12.61	648	116	0	3.82
3/09/2014	8:08:03	-10.892079	142.38913	40.29	1116	188	0	6.79
3/09/2014	8:09:07	-10.892023	142.389175	46.71	1764	263	0	7.93
3/09/2014	8:10:11	-10.892123	142.389008	25.62	1872	88	0	21.36
3/09/2014	8:11:15	-10.892188	142.388962	-40.61	1440	194	0	8.8
3/09/2014	8:12:36	-10.892068	142.389221	57.59	684	72	0	31.27
3/09/2014	8:13:51	-10.891958	142.38858	-20.38	1332	181	0	71.05
3/09/2014	8:15:01	-10.891825	142.389221	80.19	864	206	0	71.54
3/09/2014	8:16:03	-10.891994	142.389084	33.89	1728	76	0	24.02
3/09/2014	8:17:06	-10.892053	142.389236	72.35	2556	98	0	17.85
3/09/2014	8:18:11	-10.892096	142.389084	38.23	504	315	0	17.27
3/09/2014	8:19:15	-10.891987	142.388489	15.05	4932	345	0	66.09	1
3/09/2014	8:20:19	-10.892375	142.387772	-4.61	2304	284	0	89.39	1
3/09/2014	8:21:25	-10.892286	142.387512	15.84	756	137	0	30.07	1
3/09/2014	8:22:28	-10.892137	142.387634	37.58	972	275	0	21.26
3/09/2014	8:23:31	-10.892277	142.387665	10.91	396	144	0	15.93
3/09/2014	8:24:34	-10.89222	142.387619	29.62	2376	282	0	8.09
3/09/2014	8:25:37	-10.892322	142.387878	42.46	2088	144	0	30.47
3/09/2014	8:26:44	-10.892163	142.387909	91.46	1836	199	0	18
3/09/2014	8:27:48	-10.892267	142.387787	43.22	2736	75	0	17.64
3/09/2014	8:28:54	-10.892256	142.387512	3.55	1152	147	0	30.05
3/09/2014	8:30:06	-10.892208	142.387772	87.98	1008	294	0	28.89
3/09/2014	8:31:10	-10.892213	142.387482	-8.66	2952	161	0	31.67
3/09/2014	8:32:17	-10.892233	142.387527	14.49	936	263	0	5.39
3/09/2014	8:33:19	-10.892712	142.38768	21.21	6120	192	0	55.82	1
3/09/2014	8:34:23	-10.893059	142.383377	37.32	64296	249	0	471.43	1
3/09/2014	8:35:27	-10.897873	142.37265	106.95	75672	273	0	1287.81	1
3/09/2014	8:36:34	-10.895941	142.359222	138.41	85536	288	0	1481.86	1
3/09/2014	8:37:37	-10.892572	142.352539	125.55	31212	6	0	820.26	1
3/09/2014	8:38:41	-10.891437	142.351929	-110.1	2016	120	0	142.7	1
3/09/2014	8:39:44	-10.891305	142.3526	48.86	7740	116	0	74.72	1
3/09/2014	8:40:47	-10.891015	142.352722	69.87	4752	335	0	34.89	1
3/09/2014	8:42:22	-10.89092	142.352631	78.02	1512	320	0	14.5
3/09/2014	8:43:31	-10.890675	142.352631	-37.43	432	240	0	27.24
3/09/2014	8:45:24	-10.890783	142.352524	-37.21	1764	149	0	16.75
3/09/2014	8:47:14	-10.890957	142.352646	61.19	3852	314	0	23.49
3/09/2014	8:50:03	-10.890782	142.352661	26.81	828	267	0	19.53
3/09/2014	8:52:48	-10.890854	142.352753	101.59	0	53	0	12.85
3/09/2014	8:55:35	-10.890811	142.352676	61.82	828	68	0	9.67
3/09/2014	8:58:02	-10.890643	142.352753	2.86	1080	341	0	20.49
3/09/2014	9:00:26	-10.890708	142.352722	22.87	576	9	0	7.98
3/09/2014	9:02:41	-10.891068	142.352585	139.78	2304	355	0	42.73
3/09/2014	9:04:40	-10.890821	142.352676	83.26	0	299	0	29.21
3/09/2014	9:05:44	-10.890484	142.352737	-77.24	0	310	0	38.06
3/09/2014	9:07:02	-10.890884	142.352661	5.71	648	4	0	45.25
3/09/2014	9:08:25	-10.891012	142.352646	89.57	1800	291	0	14.33
3/09/2014	9:09:58	-10.890794	142.352676	36.59	864	164	0	24.46
3/09/2014	9:11:24	-10.890846	142.352692	75.61	1728	338	0	6.04
3/09/2014	9:12:30	-10.890558	142.352661	-1.81	0	188	0	32.2
3/09/2014	9:13:39	-10.890784	142.352692	55.38	864	193	0	25.36
3/09/2014	9:14:47	-10.89065	142.352692	39.41	3636	16	0	14.9
3/09/2014	9:15:56	-10.89082	142.352692	50.04	1476	243	0	18.9
3/09/2014	9:17:05	-10.891025	142.352692	145.6	2844	244	0	22.79
3/09/2014	9:18:13	-10.890856	142.352646	93.57	1152	12	0	19.45
3/09/2014	9:19:38	-10.890733	142.352692	39.37	1620	81	0	14.57
3/09/2014	9:20:49	-10.891083	142.352631	148.91	1512	106	0	39.48
3/09/2014	9:22:14	-10.890878	142.352707	78.54	5400	316	0	24.26
3/09/2014	9:23:44	-10.890761	142.352539	10.82	2412	339	0	22.49
3/09/2014	9:25:30	-10.89077	142.352615	52.96	324	86	0	8.36
3/09/2014	9:27:25	-10.890637	142.352707	14.53	5832	200	0	17.88
3/09/2014	9:29:10	-10.890945	142.352676	105.94	5868	359	0	34.41
3/09/2014	9:30:17	-10.890189	142.352646	-129.53	4788	171	0	84.13
3/09/2014	9:31:24	-10.890823	142.352707	70.9	1296	313	0	70.81
3/09/2014	9:32:55	-10.89079	142.352768	79.5	1980	37	0	7.6
3/09/2014	9:34:29	-10.890679	142.352768	35.46	4932	348	0	12.34
3/09/2014	9:36:27	-10.89092	142.352631	79.09	3060	355	0	30.69
3/09/2014	9:38:09	-10.891099	142.352814	162.73	576	328	0	28.2
3/09/2014	9:39:21	-10.89118	142.352707	285.27	3024	175	0	14.75
3/09/2014	9:40:35	-10.890346	142.352524	-209.36	1116	72	0	94.86
3/09/2014	9:41:42	-10.890532	142.352615	-83.29	0	55	0	22.95
3/09/2014	9:42:50	-10.891075	142.352585	148.63	4248	13	0	60.47
3/09/2014	9:43:57	-10.890607	142.3526	14.02	6444	17	0	52.06
3/09/2014	9:44:59	-10.890847	142.352707	93.43	3816	48	0	29.13
3/09/2014	9:46:03	-10.890908	142.352676	126.53	0	9	0	7.58
3/09/2014	9:47:26	-10.890809	142.352707	104.97	1080	239	0	11.52
3/09/2014	9:48:53	-10.890914	142.352631	100.14	4428	117	0	14.32
3/09/2014	9:50:01	-10.8911	142.352615	91.16	2304	173	0	20.76
3/09/2014	9:51:33	-10.890841	142.352646	49.38	540	345	0	29
3/09/2014	9:52:56	-10.890634	142.352524	-20.76	1836	149	0	26.59
3/09/2014	9:54:04	-10.890752	142.352524	13.67	6912	206	0	13.12
3/09/2014	9:55:11	-10.890767	142.352478	59.57	14220	92	0	5.29
3/09/2014	9:56:18	-10.890641	142.3526	-59.32	1548	197	0	19.33
3/09/2014	9:57:51	-10.89085	142.352615	42.12	1260	192	0	23.3
3/09/2014	9:59:02	-10.890559	142.3526	-55.15	0	251	0	32.4
3/09/2014	10:00:44	-10.890682	142.352386	26.09	6912	49	0	27.08
3/09/2014	10:02:07	-10.890498	142.352493	0.19	504	188	0	23.56
3/09/2014	10:03:16	-10.890939	142.352722	94.46	1224	87	0	55.04
3/09/2014	10:04:21	-10.89084	142.352722	133.51	2520	131	0	11.01
3/09/2014	10:05:24	-10.890713	142.352753	52.01	1152	133	0	14.52
3/09/2014	10:06:28	-10.8908	142.352631	63.33	504	3	0	16.46
3/09/2014	10:07:33	-10.890678	142.352661	31.62	684	313	0	13.96
3/09/2014	10:08:36	-10.890876	142.352585	89.24	9684	177	0	23.53
3/09/2014	10:09:40	-10.89435	142.352493	30.11	27468	106	0	386.42	1
3/09/2014	10:10:44	-10.89674	142.362411	70.78	71460	96	0	1115.08	1
3/09/2014	10:11:48	-10.897825	142.375107	17.83	75780	77	0	1391.51	1
3/09/2014	10:12:51	-10.893024	142.386002	50.05	58104	105	0	1303.92	1
3/09/2014	10:13:58	-10.890388	142.387619	38.08	40500	13	0	342.18	1
3/09/2014	10:15:02	-10.881686	142.386948	27.56	77220	330	0	970.39	1
3/09/2014	10:16:05	-10.870544	142.381439	91.52	63864	335	0	1377.26	1
3/09/2014	10:17:10	-10.858179	142.377335	44.57	74052	340	0	1446.12	1
3/09/2014	10:18:14	-10.849362	142.370026	25.84	68364	314	0	1264.24	1
3/09/2014	10:19:17	-10.852851	142.367508	37.71	37116	120	0	475.53	1
3/09/2014	10:20:19	-10.854441	142.368164	15	216	37	0	190.76	1
3/09/2014	10:21:23	-10.854384	142.36821	18.86	1908	188	0	8.09	1
3/09/2014	10:22:27	-10.854439	142.368134	23.34	360	63	0	10.31
3/09/2014	10:23:31	-10.854403	142.36821	20.33	144	244	0	9.21
3/09/2014	10:24:35	-10.854559	142.36821	36.12	576	10	0	17.35
3/09/2014	10:25:39	-10.854439	142.368118	-8.91	1548	205	0	16.7
3/09/2014	10:26:42	-10.854508	142.368256	55	0	0	0	16.91
3/09/2014	10:27:46	-10.854416	142.36824	30.84	2808	124	0	10.38
3/09/2014	10:28:50	-10.855407	142.367996	-2.5	20268	195	0	113.37	1
3/09/2014	10:29:53	-10.856456	142.369705	6.41	1692	307	0	220.08	1
3/09/2014	10:30:56	-10.856447	142.369614	12.81	612	154	0	9.99	1
3/09/2014	10:32:01	-10.856485	142.369598	26.96	108	118	0	4.57
3/09/2014	10:33:04	-10.856391	142.369598	-17.84	828	193	0	10.45
3/09/2014	10:34:08	-10.856304	142.369522	-25.92	0	25	0	12.75
3/09/2014	10:35:12	-10.856308	142.369537	3.4	0	340	0	1.7
3/09/2014	10:36:15	-10.856419	142.369614	12.1	0	152	0	14.93
3/09/2014	10:37:17	-10.856353	142.369568	20.33	1080	0	0	8.89
3/09/2014	10:38:20	-10.856391	142.369614	15.28	0	155	0	6.56
3/09/2014	10:39:24	-10.856653	142.37027	8.84	17100	286	0	77.34	1
3/09/2014	10:40:29	-10.85504	142.368134	22.05	11304	10	0	294.25	1
3/09/2014	10:41:32	-10.853703	142.368118	17.17	3528	269	0	148.68	1
3/09/2014	10:42:35	-10.853818	142.367966	6.06	612	196	0	20.95	1
3/09/2014	10:43:38	-10.853781	142.367981	6.28	288	73	0	4.43
3/09/2014	10:44:41	-10.853846	142.368011	9.29	0	0	0	7.94
3/09/2014	10:45:45	-10.853814	142.368027	15.56	108	0	0	3.96
3/09/2014	10:46:49	-10.853812	142.367981	30.46	0	260	0	5.03
3/09/2014	10:47:52	-10.853817	142.367996	4.7	0	0	0	1.73
3/09/2014	10:48:56	-10.853854	142.367996	15.38	792	138	0	4.11
3/09/2014	10:50:00	-10.853763	142.367996	36.21	2340	161	0	10.12
3/09/2014	10:51:05	-10.853075	142.368103	39.98	25344	288	0	77.39
3/09/2014	10:52:09	-10.852831	142.367996	14.17	5184	222	0	29.54
3/09/2014	10:53:16	-10.852904	142.368011	9.77	1944	187	0	8.28
3/09/2014	10:54:20	-10.853804	142.367203	27.8	792	348	0	133.42
3/09/2014	10:55:25	-10.85386	142.367294	36.26	1080	8	0	11.73	1
3/09/2014	10:56:30	-10.851373	142.367264	30.17	27396	359	0	276.56	1
3/09/2014	10:57:34	-10.851286	142.367401	34.79	540	340	0	17.82	1
3/09/2014	10:58:39	-10.85131	142.367432	5.67	900	132	0	4.31
3/09/2014	10:59:43	-10.851224	142.367432	4.45	360	63	0	9.56
3/09/2014	11:00:48	-10.851232	142.367477	5.07	612	187	0	4.99
3/09/2014	11:01:52	-10.851289	142.367462	7.89	432	39	0	6.55
3/09/2014	11:02:57	-10.851357	142.367371	-7.83	0	238	0	12.49
3/09/2014	11:04:02	-10.852845	142.367371	55.95	29880	144	0	165.46	1
3/09/2014	11:05:06	-10.855221	142.368149	52.94	2412	12	0	277.52	1
3/09/2014	11:06:11	-10.855272	142.368042	-20.85	936	189	0	12.99	1
3/09/2014	11:07:17	-10.855203	142.368149	25.47	432	0	0	13.98
3/09/2014	11:08:25	-10.855256	142.368118	8.52	288	224	0	6.8
3/09/2014	11:09:31	-10.855266	142.368118	16.65	792	0	0	1.11
3/09/2014	11:10:35	-10.855294	142.368118	11.12	0	0	0	3.11
3/09/2014	11:11:39	-10.855185	142.368164	32.43	252	311	0	13.12
3/09/2014	11:12:43	-10.855201	142.368179	43.51	360	72	0	2.42
3/09/2014	11:13:47	-10.855128	142.368195	32.21	612	10	0	8.3
3/09/2014	11:14:51	-10.855165	142.368195	40.34	648	355	0	4.11
3/09/2014	11:15:55	-10.855254	142.368103	15.06	4500	61	0	14.1
3/09/2014	11:16:59	-10.855431	142.366989	-16.28	28260	282	0	123.24	1
3/09/2014	11:18:03	-10.853646	142.36731	48.58	6372	29	0	201.55	1
3/09/2014	11:19:11	-10.853662	142.367249	72.96	0	29	0	6.9	1
3/09/2014	11:20:17	-10.853531	142.367386	96.23	0	322	0	20.88
3/09/2014	11:21:33	-10.853581	142.367294	31.38	720	201	0	11.48
3/09/2014	11:22:37	-10.85383	142.367157	-8.36	1692	212	0	31.47
3/09/2014	11:23:45	-10.853294	142.367706	211.06	0	64	0	84.54
3/09/2014	11:24:48	-10.852881	142.367523	31.47	14688	116	0	50.08
3/09/2014	11:25:53	-10.852993	142.367798	-47.07	0	229	0	32.51
3/09/2014	11:26:59	-10.853208	142.367523	-118.22	0	61	0	38.39
3/09/2014	11:28:05	-10.852918	142.367783	-25.47	0	98	0	42.97
3/09/2014	11:29:12	-10.852699	142.368011	22.65	0	64	0	34.83
3/09/2014	11:30:18	-10.852693	142.367966	24.37	0	43	0	4.96
3/09/2014	11:31:27	-10.852759	142.367905	-10.21	0	295	0	9.91
3/09/2014	11:32:35	-10.852956	142.367752	-54.8	0	228	0	27.55
3/09/2014	11:34:02	-10.852729	142.367889	3.89	1512	35	0	29.34
3/09/2014	11:35:11	-10.852911	142.367645	-59.08	0	90	0	33.46
3/09/2014	11:36:22	-10.852759	142.367874	-1.57	0	56	0	30.18
3/09/2014	11:37:29	-10.852729	142.367874	4.73	3276	220	0	3.34
3/09/2014	11:38:38	-10.852633	142.368118	49.27	1296	179	0	28.7
3/09/2014	11:39:51	-10.852762	142.368088	60.29	0	49	0	14.71
3/09/2014	11:41:21	-10.852903	142.367889	-0.09	9684	55	0	26.8	1
3/09/2014	11:44:28	-10.852826	142.367874	24.02	3420	296	0	8.72	1
3/09/2014	11:49:57	-10.852826	142.367874	24.02	3420	296	0	0
3/09/2014	11:51:16	-10.852798	142.367935	-20.28	4716	197	0	7.35
3/09/2014	11:52:31	-10.852834	142.367996	-44.25	4284	196	0	7.77
3/09/2014	11:53:39	-10.852903	142.367905	21.86	0	203	0	12.55
3/09/2014	11:54:49	-10.852851	142.36795	3.65	1260	0	0	7.59
3/09/2014	11:56:01	-10.852813	142.367844	18.48	1368	310	0	12.32
3/09/2014	11:57:07	-10.852776	142.368134	23.26	144	133	0	31.94
3/09/2014	11:58:34	-10.852793	142.368149	68.95	3312	70	0	2.5
3/09/2014	12:00:47	-10.852596	142.368134	56.3	0	0	0	21.97
3/09/2014	12:17:39	-10.852596	142.368134	56.3	0	0	0	0
3/09/2014	12:21:39	-10.85292	142.368027	6.03	2556	273	0	37.87
3/09/2014	12:22:54	-10.852806	142.36795	14.11	1404	100	0	15.21
3/09/2014	12:24:14	-10.852903	142.367981	17.6	3744	62	0	11.3
3/09/2014	12:26:43	-10.852903	142.367981	17.6	3744	62	0	0
3/09/2014	12:29:06	-10.85292	142.367981	-17.76	2340	310	0	1.89
3/09/2014	12:30:38	-10.85282	142.368011	11.87	2376	307	0	11.59
3/09/2014	12:54:50	-10.85282	142.368011	11.87	2376	307	0	0
3/09/2014	12:56:40	-10.852704	142.368073	17.47	2664	35	0	14.57
3/09/2014	12:59:50	-10.852895	142.368103	-69.54	3600	210	0	21.49
3/09/2014	13:03:17	-10.852779	142.368042	49.53	504	51	0	14.52
3/09/2014	13:04:36	-10.85262	142.367889	67.4	5976	128	0	24.33
3/09/2014	13:06:49	-10.85288	142.368011	-35.28	0	118	0	31.83
3/09/2014	13:08:14	-10.85279	142.367981	-73.61	2952	265	0	10.53
3/09/2014	13:10:00	-10.852779	142.368042	25.83	1260	289	0	6.77
3/09/2014	13:11:05	-10.852989	142.368073	-15.78	0	122	0	23.6
3/09/2014	13:12:12	-10.852834	142.367966	-19.63	0	354	0	20.82
3/09/2014	13:13:38	-10.85272	142.368073	-98.84	0	277	0	17.24
3/09/2014	13:14:45	-10.852863	142.368027	-16.04	0	45	0	16.68
3/09/2014	13:16:07	-10.85288	142.367996	29.95	828	130	0	3.88
3/09/2014	13:17:14	-10.852921	142.368134	-129.31	0	27	0	15.74
3/09/2014	13:18:32	-10.852782	142.368088	-85.16	1656	4	0	16.25
3/09/2014	13:19:40	-10.852865	142.368088	-57.47	396	74	0	9.23
3/09/2014	13:20:46	-10.85303	142.368011	-109.75	6012	136	0	20.18
3/09/2014	13:22:10	-10.852857	142.368103	-32.34	1548	310	0	21.7
3/09/2014	13:23:22	-10.852857	142.368103	-32.34	1548	310	0	0
3/09/2014	13:24:33	-10.85279	142.367966	-51.65	0	65	0	16.71
3/09/2014	13:25:58	-10.853159	142.368027	29.13	2988	69	0	41.57
3/09/2014	13:27:24	-10.852911	142.368103	-105.07	3096	113	0	28.8
3/09/2014	13:28:41	-10.852657	142.368149	38.29	3600	22	0	28.69
3/09/2014	13:29:49	-10.852944	142.368027	-11.32	360	307	0	34.58
3/09/2014	13:31:00	-10.8528	142.368011	-2.41	1224	353	0	16.11
3/09/2014	13:32:07	-10.852872	142.368011	10.03	0	162	0	8.01
3/09/2014	13:33:14	-10.853082	142.368118	-73.12	0	28	0	26.11
3/09/2014	13:34:21	-10.852916	142.367966	-60.14	0	167	0	24.82
3/09/2014	13:36:02	-10.85296	142.368088	-62.99	4644	184	0	14.19
3/09/2014	13:37:44	-10.852991	142.367905	25.95	1224	178	0	20.28
3/09/2014	13:39:26	-10.852981	142.368011	11.1	1440	90	0	11.63
3/09/2014	13:40:37	-10.853028	142.367905	50.62	1296	197	0	12.7
3/09/2014	13:41:47	-10.853033	142.368027	40.24	3600	67	0	13.33
3/09/2014	13:43:03	-10.853209	142.367966	-84.77	4392	200	0	20.67
3/09/2014	13:44:16	-10.852857	142.367996	-17.13	1152	291	0	39.28
3/09/2014	13:45:38	-10.852858	142.368179	122.05	2592	215	0	19.99
3/09/2014	13:46:57	-10.85279	142.368195	89.38	1296	145	0	7.76
3/09/2014	13:48:02	-10.853004	142.36795	-30.37	1260	121	0	35.81
3/09/2014	13:49:21	-10.852802	142.367981	35.38	72	248	0	22.72
3/09/2014	13:51:08	-10.852845	142.367981	43.81	3204	36	0	4.78
3/09/2014	13:53:37	-10.852687	142.368073	-4.91	3384	214	0	20.24
3/09/2014	13:55:50	-10.853124	142.367752	-71.77	1224	85	0	59.92
3/09/2014	13:56:53	-10.852811	142.36795	118.8	612	359	0	40.97
3/09/2014	13:57:58	-10.852796	142.367935	13.81	1332	0	0	2.34
3/09/2014	13:59:06	-10.852733	142.367966	-36.5	0	293	0	7.78
3/09/2014	14:00:33	-10.8528	142.36795	-6.65	576	14	0	7.65
3/09/2014	14:01:51	-10.852857	142.367935	3.55	396	315	0	6.55
3/09/2014	14:02:54	-10.852879	142.36795	7.88	1224	344	0	2.94
3/09/2014	14:03:59	-10.852798	142.368134	56.43	1440	36	0	22.02
3/09/2014	14:05:03	-10.852814	142.368011	-14.37	1656	101	0	13.55
3/09/2014	14:06:06	-10.852898	142.368011	28.88	2232	2	0	9.34
3/09/2014	14:07:13	-10.852878	142.367966	17.15	756	359	0	5.39
3/09/2014	14:08:16	-10.852933	142.367844	-150.31	5256	27	0	14.66
3/09/2014	14:09:23	-10.852784	142.367981	-7.7	504	153	0	22.32
3/09/2014	14:10:26	-10.852834	142.368027	16.67	1332	245	0	7.49
3/09/2014	14:11:30	-10.852923	142.367966	-43.33	1620	52	0	11.93
3/09/2014	14:12:43	-10.852796	142.367966	7.55	1224	337	0	14.12
3/09/2014	14:13:48	-10.852794	142.368057	-13.03	1260	69	0	9.94
3/09/2014	14:15:29	-10.852794	142.368057	-13.03	1260	69	0	0
3/09/2014	14:16:44	-10.852707	142.368027	39.81	612	138	0	10.21
3/09/2014	14:18:01	-10.85287	142.368011	-1.28	432	36	0	18.21
3/09/2014	14:19:06	-10.852778	142.367966	-40.32	2772	209	0	11.35
3/09/2014	14:20:13	-10.852643	142.368103	89.17	1476	62	0	21.19
3/09/2014	14:21:26	-10.852842	142.367981	-20.18	1008	322	0	25.83
3/09/2014	14:22:33	-10.852838	142.367935	14.07	396	264	0	5.04
3/09/2014	14:23:37	-10.853041	142.367981	57.59	2520	86	0	23.12
3/09/2014	14:24:56	-10.853009	142.367905	35.81	3384	261	0	9.03
3/09/2014	14:26:20	-10.8533	142.368042	39.68	8496	191	0	35.65
3/09/2014	14:27:49	-10.852872	142.368011	-20.76	1476	258	0	47.71
3/09/2014	14:29:10	-10.852868	142.36821	122.38	0	87	0	21.74
3/09/2014	14:31:05	-10.852793	142.368042	-1.06	684	233	0	20.15
3/09/2014	14:32:49	-10.852704	142.368378	132.35	9324	252	0	38
3/09/2014	14:33:55	-10.853048	142.368011	-16.71	0	1	0	55.4
3/09/2014	14:35:02	-10.852715	142.368271	127.34	0	53	0	46.66
3/09/2014	14:36:06	-10.852893	142.367996	-1.71	0	269	0	35.97
3/09/2014	14:37:14	-10.852959	142.367722	-97.13	792	292	0	30.81
3/09/2014	14:38:35	-10.852928	142.367889	-52.8	8208	65	0	18.56
3/09/2014	14:43:01	-10.852693	142.367599	-67.71	4356	148	0	41.06
3/09/2014	15:12:03	-10.852693	142.367599	-67.71	4356	148	0	0
3/09/2014	15:21:59	-10.852917	142.36795	3.84	324	239	0	45.71
3/09/2014	15:23:03	-10.852848	142.368088	19.65	144	243	0	16.91
3/09/2014	15:24:21	-10.852784	142.368073	-49.63	2052	229	0	7.3
3/09/2014	15:29:13	-10.852784	142.368073	-49.63	2052	229	0	0
3/09/2014	15:30:40	-10.852934	142.367981	-9.69	2736	162	0	19.47
3/09/2014	15:33:52	-10.852763	142.368011	25.88	1008	243	0	19.29
3/09/2014	15:34:56	-10.852924	142.368011	27.78	1836	132	0	17.9
3/09/2014	15:36:00	-10.852782	142.367889	12.42	360	88	0	20.66
3/09/2014	15:37:30	-10.852772	142.367889	16.93	72	131	0	1.11
3/09/2014	15:38:52	-10.852817	142.367706	-31.56	0	166	0	20.6
3/09/2014	15:40:27	-10.852824	142.367981	7.76	1908	192	0	30.04
3/09/2014	15:41:45	-10.852794	142.36795	16.91	1836	55	0	4.75
3/09/2014	15:42:50	-10.852648	142.367981	62.22	0	298	0	16.58
3/09/2014	15:43:59	-10.852726	142.368027	28.76	0	216	0	10.02
3/09/2014	15:45:02	-10.852773	142.368027	16.99	144	7	0	5.23
3/09/2014	15:46:08	-10.852777	142.367889	9.51	0	201	0	15.08
3/09/2014	15:47:11	-10.852755	142.368103	43.98	0	50	0	23.5
3/09/2014	15:48:16	-10.852473	142.368088	97.44	0	199	0	31.4
3/09/2014	15:49:20	-10.852624	142.368164	56.16	1008	262	0	18.73
3/09/2014	15:50:24	-10.852798	142.368027	-4.24	1008	115	0	24.46
3/09/2014	15:51:27	-10.852769	142.367935	6.35	1440	176	0	10.55
3/09/2014	15:52:30	-10.852732	142.368027	5.73	0	138	0	10.86
3/09/2014	15:53:32	-10.852753	142.367844	18.82	1260	183	0	20.12
3/09/2014	15:54:36	-10.85284	142.36795	-15.02	2844	150	0	15.09
3/09/2014	15:55:40	-10.852847	142.368011	11.39	1368	59	0	6.71
3/09/2014	15:56:44	-10.852767	142.367874	-6.5	1512	334	0	17.41
3/09/2014	15:57:48	-10.852636	142.367935	37.09	1512	79	0	16.02
3/09/2014	15:58:54	-10.85265	142.36795	25.54	1440	111	0	2.26
3/09/2014	15:59:58	-10.852794	142.367828	10.06	1368	145	0	20.83
3/09/2014	16:01:05	-10.852815	142.367966	13.76	900	275	0	15.25
3/09/2014	16:02:31	-10.852889	142.368134	16.93	1332	303	0	20.11
3/09/2014	16:03:36	-10.852721	142.368103	6.81	1476	350	0	18.99
3/09/2014	16:04:44	-10.852813	142.368057	3.26	0	44	0	11.4
3/09/2014	16:05:50	-10.852765	142.368011	17.83	1116	85	0	7.33
3/09/2014	16:06:56	-10.852719	142.367966	15.89	0	336	0	7.09
3/09/2014	16:07:59	-10.852787	142.368057	20	792	136	0	12.49
3/09/2014	16:09:02	-10.852885	142.36792	8.18	1368	282	0	18.51
3/09/2014	16:10:07	-10.852604	142.36792	20.1	1944	37	0	31.25
3/09/2014	16:11:15	-10.852615	142.368027	20.96	0	162	0	11.75
3/09/2014	16:12:19	-10.852798	142.368073	-7.82	1980	53	0	20.96
3/09/2014	16:13:23	-10.852766	142.367935	8.46	324	245	0	15.48
3/09/2014	16:14:27	-10.852983	142.367798	-33.63	1692	227	0	28.39
3/09/2014	16:15:54	-10.852768	142.36795	10.24	1800	229	0	29.1
3/09/2014	16:16:59	-10.852853	142.36795	-13.33	1332	271	0	9.45
3/09/2014	16:18:27	-10.852705	142.367752	-4.88	864	342	0	27.17
3/09/2014	16:19:47	-10.852715	142.367981	-1.29	756	150	0	25.03
3/09/2014	16:21:02	-10.852813	142.367966	17.58	1080	81	0	11.02
3/09/2014	16:22:05	-10.852872	142.368088	19.6	900	60	0	14.85
3/09/2014	16:23:36	-10.852756	142.36792	11.47	324	99	0	22.43
3/09/2014	16:24:49	-10.852724	142.367996	13.33	0	169	0	9.03
3/09/2014	16:26:01	-10.852729	142.367996	16.01	1080	239	0	0.56
3/09/2014	16:27:08	-10.852826	142.367828	-4.4	1872	232	0	21.28
3/09/2014	16:28:16	-10.852735	142.368149	9.51	3888	221	0	36.49
3/09/2014	16:29:23	-10.852731	142.367981	2.9	2016	255	0	18.35
3/09/2014	16:30:27	-10.852715	142.367966	26.58	468	290	0	2.42
3/09/2014	16:31:33	-10.852787	142.367966	-1.41	576	75	0	8.01
3/09/2014	16:32:36	-10.852787	142.36795	-0.54	360	195	0	1.75
3/09/2014	16:33:46	-10.852763	142.367828	16.47	792	106	0	13.59
3/09/2014	16:34:48	-10.852728	142.367828	42.99	504	272	0	3.89
3/09/2014	16:35:52	-10.852882	142.367767	-5.05	1188	152	0	18.37
3/09/2014	16:36:56	-10.852792	142.367966	-1.35	864	87	0	23.93
3/09/2014	16:37:58	-10.852768	142.368011	-2.73	576	95	0	5.59
3/09/2014	16:39:01	-10.85276	142.368057	0.9	1332	287	0	5.1
3/09/2014	16:40:05	-10.852788	142.368011	18.63	4140	251	0	5.91
3/09/2014	16:41:11	-10.852845	142.368164	-13.3	936	101	0	17.87
3/09/2014	16:42:15	-10.852783	142.367706	14.5	396	283	0	50.49
3/09/2014	16:43:18	-10.852798	142.368118	-9.55	1512	84	0	45.02
3/09/2014	16:44:23	-10.852672	142.368301	17.1	2988	68	0	24.41
3/09/2014	16:45:26	-10.852642	142.367798	35.23	4068	189	0	55.03
3/09/2014	16:46:30	-10.852689	142.367996	35.81	1008	275	0	22.25
3/09/2014	16:47:34	-10.852643	142.367462	71	756	91	0	58.54
3/09/2014	16:48:37	-10.852734	142.368011	15.94	612	251	0	60.8
3/09/2014	16:49:41	-10.852733	142.368027	15.4	936	40	0	1.75
3/09/2014	16:50:45	-10.852739	142.368103	3.81	1152	294	0	8.33
3/09/2014	16:51:49	-10.852771	142.367859	15.04	1188	100	0	26.88
3/09/2014	16:52:56	-10.852725	142.367722	17.55	5832	300	0	15.81
3/09/2014	16:53:59	-10.852938	142.368042	7.6	792	46	0	42.22
3/09/2014	16:55:05	-10.852989	142.368088	-5.5	972	288	0	7.58
3/09/2014	16:56:10	-10.852944	142.36795	4.91	900	77	0	15.88
3/09/2014	16:57:13	-10.853073	142.368057	-5.04	1008	322	0	18.5
3/09/2014	16:58:16	-10.852908	142.368057	26.75	144	95	0	18.35
3/09/2014	16:59:20	-10.852909	142.367783	29.5	720	79	0	29.92
3/09/2014	17:00:36	-10.853042	142.367752	-16.87	11880	248	0	15.17
3/09/2014	17:02:02	-10.853003	142.367874	17.25	1800	78	0	14.01
3/09/2014	17:03:13	-10.85286	142.367966	8.08	792	169	0	18.81
3/09/2014	17:04:29	-10.852999	142.367935	-6.17	720	90	0	15.82
3/09/2014	17:05:33	-10.852892	142.368103	31.79	0	172	0	21.87
3/09/2014	17:07:15	-10.852859	142.368088	42.03	324	203	0	4.02
3/09/2014	17:08:32	-10.852932	142.367981	-25.21	0	299	0	14.23
3/09/2014	17:09:35	-10.852882	142.367935	23.66	1188	106	0	7.49
3/09/2014	17:10:59	-10.852932	142.368179	55.92	1188	99	0	27.22
3/09/2014	17:12:10	-10.852877	142.368118	-18.76	1584	63	0	9.04
3/09/2014	17:13:17	-10.852908	142.368118	21.12	1188	117	0	3.45
3/09/2014	17:14:23	-10.853024	142.368195	78.6	9072	306	0	15.4
3/09/2014	17:15:25	-10.852897	142.367966	25.05	396	223	0	28.72
3/09/2014	17:16:27	-10.852893	142.368011	26.58	2088	65	0	4.93
3/09/2014	17:17:30	-10.852899	142.368027	25.27	5436	271	0	1.87
3/09/2014	17:18:34	-10.8528	142.368439	113.94	2340	329	0	46.32
3/09/2014	17:19:37	-10.85284	142.368011	0.53	1584	313	0	46.95
3/09/2014	17:20:42	-10.85306	142.36795	-17.9	0	111	0	25.35
3/09/2014	17:21:44	-10.852967	142.367844	-25.97	1764	80	0	15.52
3/09/2014	17:22:47	-10.852872	142.367783	38.24	720	85	0	12.49
3/09/2014	17:23:50	-10.852915	142.368073	20.19	972	181	0	32.03
3/09/2014	17:24:55	-10.852884	142.367844	29.57	3852	83	0	25.24
3/09/2014	17:26:02	-10.852736	142.368652	27.22	0	291	0	89.76
3/09/2014	17:27:08	-10.852892	142.368027	11.93	3060	154	0	70.42
3/09/2014	17:28:13	-10.852808	142.36824	34.67	0	89	0	25.07
3/09/2014	17:29:18	-10.852901	142.368011	5.33	5940	266	0	27.06
3/09/2014	17:30:21	-10.852903	142.368103	29.37	0	306	0	10.05
3/09/2014	17:31:26	-10.853032	142.36821	10.4	0	255	0	18.5
3/09/2014	17:32:34	-10.852979	142.368149	21.24	0	150	0	8.89
3/09/2014	17:33:36	-10.852647	142.368118	68.35	1188	193	0	37.07
3/09/2014	17:34:39	-10.852973	142.368088	60.5	540	293	0	36.4
3/09/2014	17:35:44	-10.852737	142.368027	28.69	0	41	0	27.07
3/09/2014	17:36:46	-10.852668	142.367966	24.26	504	109	0	10.16
3/09/2014	17:37:48	-10.853011	142.367844	33.53	2124	280	0	40.4
3/09/2014	17:38:53	-10.852974	142.367706	33.92	1260	247	0	15.62
3/09/2014	17:39:56	-10.852966	142.367615	10.41	2700	235	0	9.98
3/09/2014	17:40:58	-10.852834	142.367477	24.24	8208	129	0	21.04
3/09/2014	17:42:00	-10.853052	142.367981	21.58	1512	32	0	60.14
3/09/2014	17:43:02	-10.853004	142.367996	6.5	3456	288	0	5.58
3/09/2014	17:44:04	-10.852827	142.367844	9.98	3888	102	0	25.75
3/09/2014	17:45:08	-10.852844	142.368042	20.69	0	56	0	21.71
3/09/2014	17:46:11	-10.852923	142.368011	16.09	576	33	0	9.41
3/09/2014	17:47:15	-10.852834	142.368073	61.49	2232	266	0	11.99
3/09/2014	17:48:20	-10.852889	142.36824	18.84	0	78	0	19.24
3/09/2014	17:49:27	-10.852882	142.367966	22.08	0	297	0	29.93
3/09/2014	17:50:30	-10.852873	142.368042	16.21	1584	346	0	8.36
3/09/2014	17:51:33	-10.852912	142.368134	20.48	396	268	0	10.94
3/09/2014	17:52:37	-10.852875	142.367935	-3.42	2772	292	0	22.12
3/09/2014	17:53:40	-10.852886	142.367966	12.14	1368	264	0	3.6
3/09/2014	17:54:49	-10.852831	142.368011	23	3420	287	0	7.85
3/09/2014	17:55:52	-10.852823	142.368103	44.87	216	28	0	10.09
3/09/2014	17:56:55	-10.852982	142.368134	65.07	1584	212	0	18
3/09/2014	17:57:57	-10.852835	142.367828	4.82	1620	105	0	37.2
3/09/2014	17:58:59	-10.852804	142.367889	3.11	2088	304	0	7.5
3/09/2014	18:03:33	-10.85277	142.367874	20.83	360	85	0	4.12
3/09/2014	18:07:18	-10.852579	142.367889	7.74	2376	234	0	21.3
3/09/2014	18:08:21	-10.852663	142.367752	-45.71	0	201	0	17.64
3/09/2014	18:09:37	-10.852961	142.368042	38.31	6804	204	0	45.84
3/09/2014	18:11:50	-10.852736	142.368698	113.73	10008	83	0	75.88
3/09/2014	18:13:19	-10.852848	142.367935	-12.37	3096	263	0	84.25
3/09/2014	18:15:26	-10.852827	142.368134	40.89	2088	266	0	21.86
3/09/2014	18:17:50	-10.852802	142.368286	50.68	1548	252	0	16.83
3/09/2014	18:23:10	-10.852994	142.368271	24.45	4716	130	0	21.41
3/09/2014	18:27:38	-10.852821	142.368011	55	3024	274	0	34.3
3/09/2014	18:31:47	-10.852885	142.368317	93.28	0	276	0	34.17
3/09/2014	18:33:15	-10.852737	142.367737	-28.26	3096	110	0	65.44
3/09/2014	18:36:19	-10.852914	142.368134	31.56	2052	104	0	47.61
3/09/2014	18:51:51	-10.852914	142.368134	31.56	2052	104	0	0
3/09/2014	18:53:09	-10.852947	142.368195	48.72	3168	144	0	7.61
3/09/2014	19:17:17	-10.852947	142.368195	48.72	3168	144	0	0
3/09/2014	19:18:25	-10.853259	142.368256	64.92	0	305	0	35.33
3/09/2014	19:19:29	-10.85295	142.368027	38.14	0	14	0	42.5
3/09/2014	19:20:33	-10.852756	142.367447	-37.12	0	316	0	66.91
3/09/2014	19:21:37	-10.853148	142.368164	60.29	0	274	0	89.62
3/09/2014	19:22:45	-10.852596	142.367157	-79.69	0	6	0	125.94
3/09/2014	19:23:52	-10.852799	142.367569	22.26	0	179	0	50.34
3/09/2014	19:24:59	-10.853112	142.368134	39.12	504	103	0	70.84
3/09/2014	19:26:08	-10.852865	142.367752	4.23	2844	188	0	49.95
3/09/2014	19:27:39	-10.853046	142.367966	10.25	5904	133	0	30.84
3/09/2014	19:28:44	-10.853077	142.368011	39.55	0	324	0	6
3/09/2014	19:29:54	-10.852763	142.367523	-38.2	3600	270	0	63.71
3/09/2014	19:31:33	-10.853133	142.368027	10.74	4284	250	0	68.72	1
3/09/2014	19:32:55	-10.852562	142.367371	17.88	7344	16	0	95.73	1
3/09/2014	19:33:57	-10.852082	142.367432	32.66	468	7	0	53.79	1
3/09/2014	19:34:59	-10.851763	142.367538	25.42	6300	13	0	37.31	1
3/09/2014	19:36:02	-10.851424	142.367737	21.03	0	0	0	43.51	1
3/09/2014	19:37:05	-10.851635	142.367554	21.64	1008	211	0	30.82
3/09/2014	19:38:07	-10.851769	142.367538	22.5	1548	142	0	15
3/09/2014	19:39:10	-10.851783	142.367645	28.62	792	85	0	11.79
3/09/2014	19:40:13	-10.851861	142.36763	-6.17	1512	231	0	8.83
3/09/2014	19:41:16	-10.851741	142.367584	27.14	504	300	0	14.26
3/09/2014	19:42:19	-10.851844	142.367599	3.62	1872	26	0	11.57
3/09/2014	19:43:22	-10.851757	142.367645	24.01	2124	211	0	10.9
3/09/2014	19:44:25	-10.851694	142.367676	31.19	720	189	0	7.78
3/09/2014	19:45:29	-10.851794	142.367645	12.38	0	245	0	11.62
3/09/2014	19:46:38	-10.851797	142.367599	13.4	2664	328	0	5.03
3/09/2014	19:47:43	-10.851816	142.36763	9.02	1620	110	0	3.99
3/09/2014	19:48:47	-10.851772	142.367584	14.78	792	65	0	7.01
3/09/2014	19:49:49	-10.851752	142.367676	26.43	1476	129	0	10.29	1
3/09/2014	19:50:53	-10.85178	142.367584	10.55	0	355	0	10.52	1
3/09/2014	19:51:56	-10.851876	142.367645	12.67	0	0	0	12.58
3/09/2014	19:53:00	-10.85181	142.367645	-6.66	0	52	0	7.34
3/09/2014	19:54:04	-10.851769	142.367722	10.46	0	240	0	9.57
3/09/2014	19:55:08	-10.851863	142.367599	4.58	0	292	0	17.02
3/09/2014	19:56:12	-10.851724	142.367798	5.63	1980	254	0	26.67
3/09/2014	19:57:16	-10.851859	142.367615	5.85	3744	224	0	24.99
3/09/2014	19:58:19	-10.851957	142.36763	21.53	0	0	0	11.02
3/09/2014	19:59:22	-10.851939	142.36763	16.42	0	0	0	2
3/09/2014	20:00:26	-10.851974	142.367584	10.75	0	127	0	6.35
3/09/2014	20:01:27	-10.851954	142.367569	10.93	324	89	0	2.76
3/09/2014	20:02:30	-10.851971	142.367584	13.88	288	32	0	2.5
3/09/2014	20:03:33	-10.85195	142.367599	18.58	324	346	0	2.85
3/09/2014	20:04:36	-10.852034	142.367767	43.36	1764	47	0	20.59
3/09/2014	20:05:39	-10.851963	142.36763	28.68	612	26	0	16.92
3/09/2014	20:06:42	-10.851913	142.367615	10.96	468	133	0	5.8
3/09/2014	20:07:44	-10.852042	142.367584	18.59	1080	5	0	14.74
3/09/2014	20:08:49	-10.852068	142.367691	39.25	432	355	0	12.04
3/09/2014	20:09:52	-10.852051	142.367508	6.4	1404	239	0	20.07
3/09/2014	20:10:57	-10.851913	142.367691	24.64	288	232	0	25.2
3/09/2014	20:11:59	-10.851965	142.367599	15.01	288	353	0	11.59
3/09/2014	20:13:04	-10.851978	142.367676	31.65	1152	257	0	8.53
3/09/2014	20:14:07	-10.851927	142.367615	12.6	432	96	0	8.75
3/09/2014	20:15:10	-10.851999	142.367554	8.8	2052	70	0	10.42
3/09/2014	20:16:13	-10.852033	142.367447	-7.08	756	70	0	12.28
3/09/2014	20:17:15	-10.851897	142.367691	28.02	2556	185	0	30.64
3/09/2014	20:18:17	-10.85194	142.367599	6.03	4284	174	0	11.13
3/09/2014	20:19:20	-10.851962	142.36763	23.72	0	58	0	4.18
3/09/2014	20:20:23	-10.852009	142.367569	15.4	0	0	0	8.47
3/09/2014	20:21:26	-10.852311	142.367355	-31.49	3204	3	0	40.91
3/09/2014	20:22:28	-10.8522	142.367584	16.41	1116	29	0	27.89	1
3/09/2014	20:23:31	-10.852518	142.367432	12.34	432	282	0	39.06	1
3/09/2014	20:24:34	-10.852595	142.367371	14.47	144	0	0	10.85	1
3/09/2014	20:25:38	-10.852546	142.367416	16.08	540	0	0	7.34
3/09/2014	20:26:41	-10.85249	142.367447	14.26	1116	83	0	7.09
3/09/2014	20:27:44	-10.852816	142.36734	-8.37	396	165	0	38.09
3/09/2014	20:28:47	-10.852973	142.367767	5.44	2628	180	0	49.79	1
3/09/2014	20:29:50	-10.852779	142.367966	21.26	0	262	0	30.62	1
3/09/2014	20:30:59	-10.852252	142.368088	106.49	4932	237	0	60.1
3/09/2014	20:32:01	-10.852708	142.36795	20.86	828	358	0	52.9
3/09/2014	20:33:12	-10.852961	142.367844	25.37	2088	281	0	30.42
3/09/2014	20:34:32	-10.85272	142.367935	-0.37	288	14	0	28.58
3/09/2014	20:35:41	-10.85283	142.367966	8.33	360	306	0	12.69
3/09/2014	20:36:47	-10.852995	142.367889	8.08	396	12	0	20.18
3/09/2014	20:37:51	-10.852959	142.36792	42.86	3960	164	0	5.24
3/09/2014	20:39:02	-10.853024	142.367844	11.64	0	36	0	11.01
3/09/2014	20:40:03	-10.853098	142.36792	15.54	864	345	0	11.69
3/09/2014	20:41:05	-10.852973	142.368011	57.44	3204	72	0	17.09
3/09/2014	20:42:07	-10.852914	142.367981	11.83	1224	43	0	7.33
3/09/2014	20:43:10	-10.853068	142.367889	4	0	1	0	19.85
3/09/2014	20:44:12	-10.852838	142.36792	18.12	684	272	0	25.8
3/09/2014	20:45:15	-10.853054	142.367905	-4.97	0	290	0	24.07
3/09/2014	20:46:17	-10.853057	142.367905	12.82	0	295	0	0.33
3/09/2014	20:47:19	-10.852989	142.36792	5.67	1080	8	0	7.74
3/09/2014	20:48:21	-10.852884	142.367859	21.94	1764	304	0	13.44
3/09/2014	20:49:23	-10.853145	142.367767	-26.36	648	329	0	30.71
3/09/2014	20:50:26	-10.852979	142.367874	5.71	0	9	0	21.85
3/09/2014	20:51:29	-10.852907	142.36795	-4.64	1872	47	0	11.53
3/09/2014	20:52:31	-10.852921	142.367981	3.97	6912	32	0	3.73
3/09/2014	20:53:34	-10.853072	142.367966	38.39	1044	154	0	16.87
3/09/2014	20:54:37	-10.853093	142.36792	26.58	1584	174	0	5.54
3/09/2014	20:55:41	-10.852858	142.367889	-10.96	0	179	0	26.35
3/09/2014	20:56:45	-10.852722	142.367859	2.64	1044	229	0	15.47
3/09/2014	20:57:48	-10.853156	142.367844	-27.51	0	166	0	48.29
3/09/2014	20:58:54	-10.853389	142.367722	-15.1	2016	336	0	29.13
3/09/2014	20:59:59	-10.853253	142.367859	40.53	0	264	0	21.27
3/09/2014	21:01:02	-10.853279	142.367737	-45.02	14364	14	0	13.63
3/09/2014	21:02:05	-10.853177	142.367554	-51.29	0	332	0	22.98
3/09/2014	21:03:08	-10.852867	142.367935	0.9	0	6	0	54.03
3/09/2014	21:04:16	-10.852865	142.367844	-13.48	1044	27	0	9.94
3/09/2014	21:05:19	-10.852918	142.367783	0.26	1944	184	0	8.89
3/09/2014	21:06:23	-10.85271	142.368149	44.7	4284	36	0	46.18
3/09/2014	21:07:28	-10.852992	142.36792	29.79	2268	196	0	40.11
3/09/2014	21:08:29	-10.852755	142.367981	11.02	3780	252	0	27.18
3/09/2014	21:09:36	-10.853089	142.36821	150.3	2016	105	0	44.77
3/09/2014	21:10:39	-10.853153	142.367874	2.16	2160	60	0	37.38
3/09/2014	21:11:41	-10.852692	142.368011	23.53	0	142	0	53.4
3/09/2014	21:12:44	-10.852958	142.367828	10.48	0	183	0	35.7
3/09/2014	21:13:45	-10.852837	142.367996	41.17	3564	12	0	22.75
3/09/2014	21:15:06	-10.852837	142.367996	41.17	3564	12	0	0
3/09/2014	21:16:18	-10.853306	142.367752	-40.49	972	22	0	58.56
3/09/2014	21:26:59	-10.853306	142.367752	-40.49	972	22	0	0
3/09/2014	21:28:20	-10.852924	142.367859	-12.74	648	326	0	44.05
3/09/2014	21:30:43	-10.852924	142.367859	-12.74	648	326	0	0
3/09/2014	21:31:47	-10.853099	142.367996	83.8	0	120	0	24.55
3/09/2014	21:32:50	-10.852836	142.367935	32.62	1404	114	0	29.99
3/09/2014	21:33:52	-10.852901	142.367783	20.17	180	156	0	18.1
3/09/2014	21:34:55	-10.852849	142.367859	19.93	360	141	0	10.12
3/09/2014	21:36:01	-10.852841	142.367874	25.41	1620	327	0	1.86
3/09/2014	21:37:05	-10.8528	142.368271	85.94	11376	333	0	43.59
3/09/2014	21:38:10	-10.852909	142.36792	26.09	144	171	0	40.2
3/09/2014	21:39:14	-10.852913	142.367905	31.92	792	340	0	1.7
3/09/2014	21:40:16	-10.852962	142.367935	86.99	6264	242	0	6.36
3/09/2014	21:41:28	-10.852896	142.36795	22.52	216	51	0	7.52
3/09/2014	21:42:31	-10.85286	142.36792	32.14	252	46	0	5.17
3/09/2014	21:43:34	-10.853131	142.36763	-57.28	1620	198	0	43.72
3/09/2014	21:44:35	-10.852962	142.367996	95.49	3924	51	0	44.17
3/09/2014	21:45:44	-10.852878	142.367966	25.15	540	52	0	9.9
3/09/2014	21:46:53	-10.852902	142.368057	46.79	144	108	0	10.29
3/09/2014	21:48:00	-10.852859	142.367981	8.07	36	181	0	9.58
3/09/2014	21:49:08	-10.852865	142.368118	68.62	468	252	0	14.98
3/09/2014	21:50:11	-10.85288	142.367935	42.28	2088	251	0	20.05
3/09/2014	21:51:15	-10.85292	142.368118	66.43	0	313	0	20.47
3/09/2014	21:52:16	-10.852882	142.368118	68.87	1512	0	0	4.23
3/09/2014	21:53:19	-10.852911	142.367981	-5.36	4392	31	0	15.3
3/09/2014	21:54:22	-10.853002	142.367905	6.14	2628	279	0	13.09
3/09/2014	21:55:25	-10.852906	142.367798	-31.09	5256	267	0	15.83
3/09/2014	21:56:35	-10.853011	142.367981	91.34	1044	292	0	23.15
3/09/2014	21:57:39	-10.852834	142.367905	28.45	0	46	0	21.36
3/09/2014	21:58:43	-10.852887	142.368164	79.23	0	58	0	28.89
3/09/2014	21:59:46	-10.852928	142.367966	74.33	1008	224	0	22.1
3/09/2014	22:02:28	-10.852848	142.367966	10.23	1008	120	0	8.9
3/09/2014	22:04:25	-10.852926	142.36792	32.77	1044	6	0	10.02
3/09/2014	22:05:29	-10.852865	142.367905	5.62	0	325	0	6.98
3/09/2014	22:06:33	-10.852863	142.36792	30.68	0	63	0	1.65
3/09/2014	22:07:38	-10.852911	142.367889	6.87	0	207	0	6.32
3/09/2014	22:08:42	-10.852964	142.367905	2.55	4680	162	0	6.15
3/09/2014	22:09:47	-10.852921	142.367874	15.46	0	275	0	5.86
3/09/2014	22:10:48	-10.852879	142.367905	10.48	1368	0	0	5.77
3/09/2014	22:11:49	-10.853015	142.368011	21.32	2124	341	0	19.04
3/09/2014	22:12:54	-10.853056	142.367996	31.7	108	96	0	4.84
3/09/2014	22:14:00	-10.852921	142.367935	13.68	0	34	0	16.42
3/09/2014	22:15:14	-10.853023	142.367981	13.97	468	167	0	12.4
3/09/2014	22:16:16	-10.853103	142.367996	10.44	0	0	0	9.05
3/09/2014	22:17:19	-10.853002	142.36795	7.57	1224	175	0	12.3
3/09/2014	22:18:22	-10.853034	142.367966	5.64	0	148	0	3.96
3/09/2014	22:19:24	-10.852989	142.367935	8.76	864	72	0	6.04
3/09/2014	22:20:25	-10.852911	142.36795	17.2	1872	327	0	8.83
3/09/2014	22:21:41	-10.853772	142.368286	3.48	10836	135	0	102.53
3/09/2014	22:24:00	-10.853772	142.368286	3.48	10836	135	0	0
3/09/2014	22:25:17	-10.852457	142.367752	1.35	1908	341	0	157.42	1
3/09/2014	22:26:45	-10.85052	142.366943	31.15	504	333	0	232.8	1
3/09/2014	22:27:57	-10.853179	142.368027	3.24	0	0	0	318.49	1
3/09/2014	22:29:15	-10.853156	142.368103	-0.36	1188	116	0	8.68
3/09/2014	22:30:31	-10.853156	142.368103	-0.36	1188	116	0	0
3/09/2014	22:32:01	-10.852718	142.367889	-4.84	792	4	0	54.02
3/09/2014	22:33:14	-10.852923	142.36792	7.69	4752	319	0	23.04
3/09/2014	22:34:18	-10.853078	142.368042	-20.46	0	26	0	21.78
3/09/2014	22:35:23	-10.853093	142.367981	17.16	3168	344	0	6.87
3/09/2014	22:36:29	-10.853077	142.368027	7.85	7488	342	0	5.33
3/09/2014	22:37:31	-10.852934	142.367874	2.06	1476	11	0	23.07
3/09/2014	22:38:58	-10.852953	142.367889	24.52	2412	259	0	2.67
3/09/2014	22:40:07	-10.852676	142.368088	-15.17	5004	147	0	37.7
3/09/2014	22:42:28	-10.852676	142.368088	-15.17	5004	147	0	0
3/09/2014	22:46:04	-10.852924	142.368027	-24.72	684	101	0	28.37
3/09/2014	22:51:12	-10.852958	142.367966	0.68	1296	67	0	7.66
3/09/2014	22:58:25	-10.852951	142.368073	-22.23	1476	51	0	11.71
3/09/2014	23:04:58	-10.852947	142.367966	11.62	792	97	0	11.69
3/09/2014	23:11:28	-10.852947	142.367966	11.62	792	97	0	0
3/09/2014	23:20:26	-10.852897	142.367905	15.71	2052	49	0	8.68
3/09/2014	23:28:30	-10.853017	142.36795	38.65	936	62	0	14.22
3/09/2014	23:35:34	-10.853017	142.36795	38.65	936	62	0	0
3/09/2014	23:36:55	-10.852959	142.367889	5.38	1584	123	0	9.27
3/09/2014	23:41:47	-10.853083	142.367935	25.86	1296	40	0	14.67
3/09/2014	23:45:03	-10.852954	142.367889	-6.7	540	55	0	15.2
3/09/2014	23:47:59	-10.852802	142.367874	22.17	828	150	0	16.98
3/09/2014	23:49:03	-10.852887	142.367844	-9.35	720	351	0	10
3/09/2014	23:50:06	-10.852934	142.367935	15	468	340	0	11.23
3/09/2014	23:52:09	-10.852704	142.367981	15.96	2304	59	0	26.06
3/09/2014	23:54:02	-10.852704	142.367981	15.96	2304	59	0	0
3/09/2014	23:55:51	-10.852956	142.367905	9.82	0	329	0	29.22
3/09/2014	23:56:55	-10.852994	142.367813	7.28	1008	266	0	10.9
3/09/2014	23:57:58	-10.852855	142.367828	8.41	504	162	0	15.54
3/09/2014	23:59:03	-10.852871	142.367874	8.44	0	328	-4	5.33	1
4/09/2014	0:00:07	-10.852781	142.367798	16.09	864	89	-2	0	1
4/09/2014	0:01:11	-10.85286	142.367844	8.9	2700	333	0	10.12	1
4/09/2014	0:02:16	-10.852921	142.367889	0.89	1476	346	0	8.38
4/09/2014	0:03:33	-10.852861	142.367859	-1.19	720	136	0	7.43
4/09/2014	0:04:39	-10.852957	142.367905	0.54	0	344	0	11.8
4/09/2014	0:05:45	-10.852928	142.367905	2.63	612	151	0	3.22
4/09/2014	0:06:49	-10.852872	142.367798	12.04	2160	167	0	13.24
4/09/2014	0:07:52	-10.8529	142.36792	4.96	756	16	0	13.68
4/09/2014	0:08:56	-10.852906	142.367874	9.44	1404	338	0	5.07
4/09/2014	0:10:02	-10.853141	142.367889	5.85	0	355	0	26.18
4/09/2014	0:11:06	-10.85282	142.367905	8.51	2412	204	0	35.74
4/09/2014	0:12:12	-10.85297	142.367844	9.05	0	288	0	17.96
4/09/2014	0:13:16	-10.8529	142.367935	12.14	0	0	0	12.62
4/09/2014	0:14:19	-10.852866	142.367828	-1.44	1188	180	0	12.28
4/09/2014	0:15:28	-10.852804	142.367828	-24.35	936	137	0	6.89
4/09/2014	0:16:33	-10.852857	142.367874	-10.4	1548	345	0	7.74
4/09/2014	0:17:57	-10.852944	142.367905	-5.53	1692	49	0	10.25
4/09/2014	0:19:20	-10.852815	142.367874	-1.53	972	160	0	14.74
4/09/2014	0:20:45	-10.85282	142.367859	-11.85	936	160	0	1.73
4/09/2014	0:21:56	-10.85293	142.367889	-4.62	6444	344	0	12.66
4/09/2014	0:23:03	-10.852837	142.367813	-12.54	252	160	0	13.26
4/09/2014	0:24:21	-10.852799	142.367813	-10.05	1116	158	0	4.23
4/09/2014	0:25:26	-10.852861	142.367844	-2.92	3492	335	0	7.68
4/09/2014	0:26:31	-10.852652	142.367752	-23.48	0	345	0	25.32
4/09/2014	0:27:36	-10.852829	142.367844	-0.37	1692	327	0	22.1
4/09/2014	0:28:39	-10.852847	142.367828	-17.25	3168	129	0	2.66
4/09/2014	0:29:42	-10.852901	142.367767	-9.98	3420	358	0	8.97
4/09/2014	0:30:47	-10.853127	142.367874	0.62	0	337	0	27.71
4/09/2014	0:31:51	-10.852895	142.367828	7.01	1368	328	0	26.28
4/09/2014	0:32:54	-10.852712	142.367767	-4.89	2808	347	0	21.41
4/09/2014	0:33:57	-10.85281	142.367783	-20.46	2016	344	0	11.04
4/09/2014	0:35:01	-10.852837	142.367813	-36.76	1440	176	0	4.44
4/09/2014	0:36:06	-10.852962	142.367859	-1.41	0	320	0	14.78
4/09/2014	0:37:09	-10.853074	142.36795	3.81	2376	358	0	15.93
4/09/2014	0:38:21	-10.85299	142.367935	10.96	1008	58	0	9.48
4/09/2014	0:39:55	-10.852856	142.367798	-18.87	360	149	0	21.12
4/09/2014	0:41:49	-10.852839	142.367859	-3.31	2844	359	0	6.92
4/09/2014	0:44:27	-10.852672	142.367798	-6.59	396	167	0	19.73
4/09/2014	0:47:12	-10.852975	142.367905	4.32	1332	159	0	35.66
4/09/2014	0:49:33	-10.852898	142.367859	0.32	0	49	0	9.93
4/09/2014	0:51:00	-10.852795	142.367874	3.88	648	356	0	11.57
4/09/2014	0:52:55	-10.852905	142.367859	-5.47	1296	341	0	12.34
4/09/2014	0:54:49	-10.852701	142.367783	1.29	684	133	0	24.15
4/09/2014	0:56:37	-10.852943	142.367874	15.1	972	36	0	28.69
4/09/2014	0:58:25	-10.852766	142.367752	-15.02	1620	21	0	23.77
4/09/2014	0:59:53	-10.852882	142.367874	11.02	0	28	0	18.54
4/09/2014	1:01:01	-10.852924	142.367828	-0.1	0	53	0	6.86
4/09/2014	1:02:11	-10.852922	142.367828	-3.38	756	2	0	0.22
4/09/2014	1:03:15	-10.852876	142.367828	3.09	1332	291	0	5.11
4/09/2014	1:04:19	-10.85293	142.367966	32.08	180	23	0	16.22
4/09/2014	1:05:28	-10.853081	142.367966	46.13	936	23	0	16.79
4/09/2014	1:06:54	-10.85302	142.367828	-3.27	828	0	0	16.53
4/09/2014	1:08:01	-10.852974	142.367798	2.33	0	352	0	6.07
4/09/2014	1:09:07	-10.852821	142.367828	3.89	0	342	0	17.33
4/09/2014	1:10:13	-10.852904	142.367844	4.87	288	332	0	9.39
4/09/2014	1:11:19	-10.852876	142.367874	27.45	0	144	0	4.52
4/09/2014	1:12:21	-10.853108	142.367874	19.11	936	92	0	25.8
4/09/2014	1:13:25	-10.853048	142.367889	0.68	1404	146	0	6.87
4/09/2014	1:14:30	-10.853119	142.367874	10.47	2160	215	0	8.06
4/09/2014	1:15:47	-10.853361	142.368195	54.03	1476	161	0	44.19
4/09/2014	1:16:53	-10.852989	142.367767	8.58	2160	313	0	62.42
4/09/2014	1:17:56	-10.852946	142.367828	-3.37	3168	297	0	8.2
4/09/2014	1:19:05	-10.852903	142.367874	13.82	1332	3	0	6.94
4/09/2014	1:20:10	-10.852942	142.367599	-17.1	2664	264	0	30.34
4/09/2014	1:21:14	-10.852952	142.368088	60.78	3600	258	0	53.41
4/09/2014	1:22:18	-10.852919	142.367813	10.49	0	51	0	30.26
4/09/2014	1:23:21	-10.853075	142.367935	5.56	180	108	0	21.87
4/09/2014	1:24:26	-10.852964	142.367783	9.18	936	66	0	20.69
4/09/2014	1:25:31	-10.852953	142.367783	5.59	5328	164	0	1.22
4/09/2014	1:26:34	-10.85302	142.367966	28.56	2232	2	0	21.33
4/09/2014	1:27:37	-10.852806	142.367889	-1.5	2376	327	0	25.24
4/09/2014	1:28:46	-10.852918	142.367783	-1.32	1224	57	0	17
4/09/2014	1:29:51	-10.852973	142.367889	8.08	1044	305	0	13.09
4/09/2014	1:31:26	-10.85295	142.367905	16.8	252	84	0	3.1
4/09/2014	1:32:32	-10.852859	142.367889	8.11	0	119	0	10.27
4/09/2014	1:33:36	-10.852924	142.36792	19.84	0	330	0	7.98
4/09/2014	1:34:40	-10.853048	142.367889	2.97	5472	346	0	14.2
4/09/2014	1:36:06	-10.852548	142.367813	-14.1	72	68	0	56.21
4/09/2014	1:37:13	-10.853017	142.367889	29.21	1656	222	0	52.81
4/09/2014	1:38:16	-10.852861	142.367889	5.81	1800	135	0	17.35
4/09/2014	1:39:19	-10.852879	142.367859	30.98	16236	316	0	3.84
4/09/2014	1:40:22	-10.852939	142.367874	19.88	720	106	0	6.87
4/09/2014	1:41:26	-10.852864	142.367966	9.72	0	359	0	13.06
4/09/2014	1:42:33	-10.852637	142.36792	-11.54	3132	348	0	25.74
4/09/2014	1:43:38	-10.852892	142.367859	22.4	4500	160	0	29.13
4/09/2014	1:44:43	-10.852937	142.367905	16.18	1188	155	0	7.09
4/09/2014	1:45:48	-10.853192	142.368027	37.89	936	298	0	31.33
4/09/2014	1:46:53	-10.853098	142.367935	32.58	6336	353	0	14.5
4/09/2014	1:47:57	-10.852883	142.367905	9.42	1836	356	0	24.13
4/09/2014	1:49:00	-10.85229	142.367752	-31.59	4968	342	0	68.02
4/09/2014	1:50:05	-10.852894	142.367844	8.83	864	350	0	67.91
4/09/2014	1:51:09	-10.853834	142.368149	118.42	4824	164	0	109.7
4/09/2014	1:52:12	-10.852793	142.367889	-7.56	2808	145	0	119.19
4/09/2014	1:53:15	-10.852955	142.367889	13.01	252	146	0	18.01
4/09/2014	1:54:18	-10.852952	142.367905	14.69	828	351	0	1.78
4/09/2014	1:55:22	-10.852916	142.367935	10.94	0	352	0	5.17
4/09/2014	1:56:27	-10.852777	142.367844	-11.13	6120	348	0	18.38
4/09/2014	1:57:31	-10.852951	142.367889	17.77	0	299	0	19.96
4/09/2014	1:58:39	-10.852836	142.367874	14.55	2916	351	0	12.89
4/09/2014	1:59:42	-10.853495	142.368042	62.05	612	115	0	75.54
4/09/2014	2:01:16	-10.853671	142.368103	73.56	576	43	0	20.67
4/09/2014	2:02:40	-10.85346	142.368011	70.2	5760	341	0	25.52	1
4/09/2014	2:04:14	-10.85388	142.368118	79.34	1368	358	0	48.14	1
4/09/2014	2:05:54	-10.853685	142.368088	76.8	1512	344	0	21.93
4/09/2014	2:07:46	-10.853559	142.368057	66.93	792	195	0	14.41	1
4/09/2014	2:22:34	-10.853559	142.368057	66.93	792	195	0	0
4/09/2014	2:33:45	-10.853028	142.367966	32.23	2268	155	0	59.87
4/09/2014	2:45:41	-10.853008	142.367889	-12.78	1116	327	0	8.7
4/09/2014	2:55:33	-10.852923	142.367981	24.78	576	326	0	13.79
4/09/2014	3:03:24	-10.85282	142.367966	19.34	396	329	0	11.57	1
4/09/2014	3:08:54	-10.852923	142.368011	23.18	468	355	0	12.46
4/09/2014	3:10:23	-10.852973	142.368042	26.4	2124	357	0	6.51
4/09/2014	3:15:14	-10.85285	142.36792	4.18	2016	128	0	19.09
4/09/2014	3:19:03	-10.852886	142.367813	-12.07	432	268	0	12.35
4/09/2014	3:20:10	-10.852794	142.367889	-6.72	0	258	0	13.17
4/09/2014	3:21:13	-10.852803	142.367844	-8.42	2088	311	0	5.02
4/09/2014	3:22:20	-10.852889	142.368057	18.23	1800	63	0	25.15
4/09/2014	3:24:33	-10.865677	142.391693	3448.77	82548	120	0	2946.91
4/09/2014	3:28:02	-10.852942	142.367996	35.7	1548	112	0	2949.91
4/09/2014	3:31:44	-10.852929	142.367874	-8.53	1224	174	0	13.4
4/09/2014	3:34:56	-10.853047	142.367828	-16.97	2088	102	0	14.05
4/09/2014	3:37:35	-10.853183	142.367905	-12.53	1728	171	0	17.3
4/09/2014	3:40:07	-10.852949	142.36792	9.77	1188	20	0	26.07
4/09/2014	3:43:28	-10.853028	142.36795	16.73	144	25	0	9.38
4/09/2014	3:47:18	-10.852835	142.367828	-18.59	1584	325	0	25.26
4/09/2014	3:51:32	-10.852819	142.367889	7.53	792	203	0	6.9
4/09/2014	3:55:06	-10.852732	142.367828	18.69	1188	41	0	11.75
4/09/2014	3:57:45	-10.852663	142.367844	25.92	900	256	0	7.87
4/09/2014	3:58:53	-10.852916	142.367844	-3.53	648	106	0	28.13
4/09/2014	3:59:56	-10.852833	142.367844	9.15	1656	318	0	9.23
4/09/2014	4:00:59	-10.852797	142.36792	12.2	2016	326	0	9.21
4/09/2014	4:02:07	-10.852679	142.367828	-2.97	324	147	0	16.53
4/09/2014	4:03:14	-10.852818	142.36792	19.81	1512	332	0	18.43
4/09/2014	4:04:18	-10.853151	142.368027	0.64	1260	30	0	38.83
4/09/2014	4:05:22	-10.852782	142.367844	5.62	0	277	0	45.64
4/09/2014	4:06:33	-10.852928	142.367889	24.94	1944	106	0	16.96
4/09/2014	4:07:37	-10.852929	142.367905	25.69	1044	345	0	1.75
4/09/2014	4:08:40	-10.852937	142.367889	8.8	6228	319	0	1.96
4/09/2014	4:09:45	-10.852982	142.36792	-11.6	576	84	0	6.04
4/09/2014	4:10:51	-10.852792	142.367859	-4.75	1404	10	0	22.15
4/09/2014	4:12:00	-10.852559	142.36763	-12.21	2304	349	0	36.01
4/09/2014	4:13:15	-10.852646	142.367767	-6.61	648	166	0	17.82
4/09/2014	4:14:33	-10.852767	142.367813	-2.45	396	349	0	14.36
4/09/2014	4:15:37	-10.853055	142.367981	35.73	0	67	0	36.91
4/09/2014	4:16:43	-10.853028	142.367905	4.5	0	327	0	8.83
4/09/2014	4:17:46	-10.852895	142.368042	9.75	612	153	0	21.04
4/09/2014	4:18:54	-10.852829	142.367844	-3.27	5724	253	0	22.83
4/09/2014	4:20:22	-10.853047	142.368057	-25.65	1512	169	0	33.6
4/09/2014	4:21:48	-10.85293	142.367935	14.07	1224	147	0	18.62
4/09/2014	4:23:02	-10.852958	142.36795	13.14	612	345	0	3.52
4/09/2014	4:24:04	-10.85278	142.367859	7.87	720	139	0	22.15
4/09/2014	4:25:08	-10.852848	142.367905	-5.79	468	322	0	9.08
4/09/2014	4:26:10	-10.852843	142.367905	17.85	936	266	0	0.56
4/09/2014	4:27:22	-10.85282	142.367874	-5.14	1620	272	0	4.24
4/09/2014	4:28:29	-10.852891	142.36792	7.25	0	148	0	9.36
4/09/2014	4:29:34	-10.852961	142.36795	-19.55	36	124	0	8.45
4/09/2014	4:30:37	-10.852801	142.367889	25.72	108	129	0	19
4/09/2014	4:31:42	-10.85296	142.36792	3.51	432	343	0	18
4/09/2014	4:33:04	-10.852848	142.367874	-16.37	720	93	0	13.43
4/09/2014	4:34:40	-10.852895	142.36792	-0.06	576	141	0	7.25
4/09/2014	4:36:32	-10.852603	142.36763	34.52	3060	305	0	45.36
4/09/2014	4:39:06	-10.852844	142.367813	7.62	3204	80	0	33.43
4/09/2014	4:42:42	-10.852844	142.367813	7.62	3204	80	0	0
4/09/2014	4:44:14	-10.852911	142.367905	-16.96	3672	348	0	12.51
4/09/2014	4:45:56	-10.852834	142.367783	25.49	1296	272	0	15.84
4/09/2014	4:47:33	-10.852982	142.368073	-29.45	4644	50	0	35.69
4/09/2014	4:48:52	-10.852921	142.367859	-8.69	1152	121	0	24.33
4/09/2014	4:50:33	-10.852789	142.367828	-3.47	2268	215	0	15.06
4/09/2014	4:52:02	-10.852829	142.367874	9.4	0	356	0	6.71
4/09/2014	4:53:13	-10.853019	142.36795	-29.41	3204	340	0	22.7
4/09/2014	4:54:30	-10.852822	142.367859	-19.02	0	330	0	24.05
4/09/2014	4:56:09	-10.852933	142.367859	-9.79	432	322	0	12.34
4/09/2014	4:59:17	-10.852933	142.367859	-9.79	432	322	0	0
4/09/2014	5:05:28	-10.852877	142.367783	4.16	684	275	0	10.38
4/09/2014	5:13:37	-10.852877	142.367783	4.16	684	275	0	0
4/09/2014	5:15:23	-10.852619	142.367767	42.67	1764	300	0	28.74
4/09/2014	5:18:12	-10.852856	142.367767	29.97	1404	351	0	26.35
4/09/2014	5:26:22	-10.852867	142.36792	-26.13	0	0	0	16.75
4/09/2014	5:35:05	-10.852867	142.36792	-26.13	0	0	0	0
4/09/2014	5:37:08	-10.852753	142.367828	-6.17	3384	334	0	16.17
4/09/2014	5:38:27	-10.852688	142.36792	-25.89	4248	174	0	12.38
4/09/2014	5:45:41	-10.8528	142.367996	-96.88	0	0	0	14.97
4/09/2014	5:52:15	-10.8528	142.367996	-96.88	0	0	0	0
4/09/2014	5:53:42	-10.853042	142.367813	0.39	3348	188	0	33.52
4/09/2014	5:55:12	-10.852927	142.367798	-3.99	2844	195	0	12.89
4/09/2014	6:19:37	-10.852927	142.367798	-3.99	2844	195	0	0
4/09/2014	6:24:49	-10.852638	142.367798	16.64	2556	346	0	32.14
4/09/2014	6:26:35	-10.852987	142.367889	29.78	3816	183	0	40.06
4/09/2014	6:32:26	-10.852852	142.367981	17.35	4104	129	0	18.06
4/09/2014	6:37:50	-10.852852	142.367981	17.35	4104	129	0	0
4/09/2014	6:42:45	-10.851902	142.367264	792.59	3024	295	0	131.49	1
4/09/2014	7:01:18	-10.851902	142.367264	792.59	3024	295	0	0
4/09/2014	7:02:52	-10.850985	142.367889	797.62	2232	165	0	122.7	1
4/09/2014	7:04:51	-10.850828	142.367661	788.55	2556	11	0	30.41
4/09/2014	7:10:49	-10.837211	142.365173	5590.19	0	0	0	1538.33
4/09/2014	7:16:18	-10.837211	142.365173	5590.19	0	0	0	0
4/09/2014	7:18:05	-10.852908	142.367935	-13.55	72	37	0	1771.3
4/09/2014	7:22:08	-10.852855	142.367981	-7.13	1872	230	0	7.74
4/09/2014	7:25:58	-10.85288	142.367981	-17.6	792	65	0	2.78
4/09/2014	7:27:06	-10.852918	142.367935	-18.51	0	39	0	6.56
4/09/2014	7:28:17	-10.852757	142.367996	42.48	2268	83	0	19.1
4/09/2014	7:29:44	-10.852919	142.367966	-19.57	504	165	0	18.31
4/09/2014	7:32:17	-10.852633	142.368073	32.25	4176	278	0	33.88
4/09/2014	7:38:45	-10.852633	142.368073	32.25	4176	278	0	0	1
4/09/2014	7:40:31	-10.852967	142.36792	6.45	2520	280	0	40.72	1
4/09/2014	7:41:56	-10.85289	142.367966	-6.29	1620	244	0	9.93
4/09/2014	7:43:42	-10.852818	142.367981	23.71	3024	242	0	8.17
4/09/2014	7:47:57	-10.852818	142.367981	23.71	3024	242	0	0
4/09/2014	7:49:08	-10.852921	142.367844	-10.69	2736	327	0	18.84
4/09/2014	7:50:19	-10.852712	142.368164	42.42	6516	353	0	41.97
4/09/2014	7:51:29	-10.853084	142.367599	-51.78	3276	270	0	74.28
4/09/2014	8:06:39	-10.853084	142.367599	-51.78	3276	270	0	0
4/09/2014	8:11:26	-10.852949	142.367889	27.61	864	92	0	35.05
4/09/2014	8:12:35	-10.852917	142.367935	19.88	1260	63	0	6.16
4/09/2014	8:13:43	-10.85296	142.367905	13.3	576	162	0	5.8
4/09/2014	8:14:53	-10.852956	142.367889	17.5	648	217	0	1.8
4/09/2014	8:16:03	-10.852923	142.36795	12.45	468	115	0	7.61
4/09/2014	8:17:10	-10.852925	142.36792	17.76	2016	254	0	3.28
4/09/2014	8:18:20	-10.852922	142.368011	37.54	1404	128	0	9.94
4/09/2014	8:19:30	-10.852931	142.36792	17.78	324	214	0	9.99
4/09/2014	8:20:39	-10.852885	142.36795	26.7	1224	225	0	6.07
4/09/2014	8:22:22	-10.852871	142.367935	5.48	324	339	0	2.26
4/09/2014	8:23:43	-10.852883	142.36795	7.79	1260	65	0	2.11
4/09/2014	8:24:46	-10.852899	142.36795	29.96	1440	303	0	1.78
4/09/2014	8:25:49	-10.852914	142.368027	5.85	7164	322	0	8.57
4/09/2014	8:26:54	-10.852751	142.367828	11.21	1296	335	0	28.3
4/09/2014	8:28:04	-10.852839	142.367981	26.75	0	324	0	19.36
4/09/2014	8:29:08	-10.852804	142.368011	56.82	252	187	0	5.09
4/09/2014	8:30:19	-10.852756	142.368027	81.85	72	159	0	5.62
4/09/2014	8:31:30	-10.852733	142.367981	21.5	1404	182	0	5.64
4/09/2014	8:32:42	-10.85275	142.36795	16.33	1764	146	0	3.88
4/09/2014	8:33:46	-10.852868	142.36792	20.25	1872	315	0	13.52
4/09/2014	8:34:51	-10.85282	142.367966	24.51	1728	134	0	7.33
4/09/2014	8:36:01	-10.852848	142.367874	12.23	0	308	0	10.52
4/09/2014	8:37:09	-10.852806	142.367874	13.13	3420	320	0	4.67
4/09/2014	8:38:36	-10.852805	142.36792	19.09	1944	135	0	5.02
4/09/2014	8:39:39	-10.852924	142.367981	24.24	6624	136	0	14.81
4/09/2014	8:40:44	-10.852712	142.367859	-15.99	1656	306	0	27.08
4/09/2014	8:42:14	-10.852978	142.368042	1.88	612	322	0	35.7
4/09/2014	8:43:19	-10.852888	142.367844	13.85	4428	129	0	23.83
4/09/2014	8:44:24	-10.852676	142.367844	-10.24	8568	175	0	23.57
4/09/2014	8:45:42	-10.852779	142.367889	4.01	1116	22	0	12.46
4/09/2014	8:46:47	-10.852715	142.367828	21.15	2988	20	0	9.75
4/09/2014	8:48:03	-10.853028	142.368073	13.69	2988	165	0	43.9
4/09/2014	8:49:07	-10.85307	142.367981	17.12	5940	111	0	11.08
4/09/2014	8:50:13	-10.852852	142.367935	9.73	8316	352	0	24.76
4/09/2014	8:51:50	-10.852551	142.367905	6.21	468	123	0	33.63
4/09/2014	8:52:56	-10.852874	142.368073	29.53	900	342	0	40.33
4/09/2014	8:54:26	-10.852951	142.368103	22.67	2268	126	0	9.17
4/09/2014	8:56:35	-10.852902	142.367981	44.21	432	320	0	14.39
4/09/2014	8:59:01	-10.852229	142.367859	-100.23	648	129	0	76.01
4/09/2014	9:01:37	-10.852763	142.367996	-9.83	3996	344	0	61.23
4/09/2014	9:04:36	-10.852963	142.368057	1.86	468	242	0	23.22
4/09/2014	9:07:47	-10.852576	142.368042	-8.17	2052	348	0	43.06
4/09/2014	9:12:04	-10.852826	142.368057	13.3	2304	336	0	27.85
4/09/2014	9:15:49	-10.853045	142.368118	11.26	756	6	0	25.25
4/09/2014	9:19:30	-10.852974	142.368011	15.97	144	264	0	14.1
4/09/2014	9:22:10	-10.852699	142.367844	-3.63	828	327	0	35.6
4/09/2014	9:23:22	-10.852699	142.367844	-3.63	828	327	0	0
4/09/2014	9:24:32	-10.852804	142.367828	22.3	3168	347	0	11.81
4/09/2014	9:25:51	-10.853048	142.368088	7.25	1368	277	0	39.27
4/09/2014	9:27:41	-10.852927	142.367996	14.09	2520	358	0	16.79
4/09/2014	9:29:15	-10.852843	142.367905	27.62	72	179	0	13.64
4/09/2014	9:30:19	-10.852821	142.36795	20.43	936	347	0	5.49
4/09/2014	9:31:23	-10.852969	142.36795	22.41	7164	170	0	16.46
4/09/2014	9:32:27	-10.853011	142.368011	5.54	2808	242	0	8.14
4/09/2014	9:33:30	-10.852893	142.367905	-1.06	972	320	0	17.5
4/09/2014	9:34:34	-10.853036	142.367889	0.37	540	146	0	16
4/09/2014	9:35:42	-10.853067	142.367844	-27.1	1152	189	0	6
4/09/2014	9:37:08	-10.852819	142.367966	25.9	504	2	0	30.63
4/09/2014	9:38:37	-10.852626	142.368042	68.39	4968	0	0	23.01
4/09/2014	9:40:05	-10.852603	142.368134	71.37	2592	162	0	10.37
4/09/2014	9:41:54	-10.853158	142.367966	-67.48	3096	191	0	64.38
4/09/2014	9:44:42	-10.852911	142.368149	-44.46	0	0	0	33.97
4/09/2014	9:48:19	-10.852911	142.368149	-44.46	0	0	0	0
4/09/2014	9:51:45	-10.85285	142.36792	17.66	1440	49	0	25.91
4/09/2014	9:55:48	-10.852953	142.367294	176.37	0	0	0	69.32
4/09/2014	10:11:07	-10.852953	142.367294	176.37	0	0	0	0
[truncated: 4,108 more rows]
