# Supplementary material for: A preliminary study to estimate contact rates between free-roaming domestic dogs using novel miniature cameras
Source: PLoS One. 2017 Jul 27;12(7):e0181859. doi: 10.1371/journal.pone.0181859 (PMC5547700; doi:10.1371/journal.pone.0181859)
Supplement: S1 Data — (ZIP) [file pone.0181859.s001.zip › Seisia_119.csv]

Date	Time	Latitude	Longitude	Altitude	Speed	Course	Type	Distance	Essential
17/11/2011	5:29:13	-10.852676	142.367935	25.85	7668	155	-2	0	1
4/09/2014	5:33:34	-10.852676	142.367935	25.85	1080	119	0	0
4/09/2014	5:34:39	-10.852674	142.36795	10.65	864	91	0	1.65	1
4/09/2014	5:35:44	-10.852651	142.367981	18.14	828	356	0	4.24
4/09/2014	5:36:50	-10.852687	142.367935	27.81	0	41	0	6.42
4/09/2014	5:37:54	-10.852716	142.367935	31.45	252	0	0	3.22
4/09/2014	5:38:58	-10.85271	142.36795	25.06	396	136	0	1.77
4/09/2014	5:40:02	-10.852704	142.36792	16.54	648	211	0	3.34
4/09/2014	5:41:06	-10.852619	142.368027	38.66	720	66	0	15.03
4/09/2014	5:42:11	-10.852682	142.367996	31.42	864	144	0	7.78
4/09/2014	5:43:15	-10.852639	142.367996	19.29	0	29	0	4.78
4/09/2014	5:44:19	-10.852681	142.367981	16.11	648	74	0	4.95
4/09/2014	5:45:22	-10.852664	142.367966	15.33	540	0	0	2.5
4/09/2014	5:46:26	-10.852652	142.367981	4.58	0	66	0	2.11
4/09/2014	5:47:28	-10.852618	142.367996	45.68	1224	67	0	4.12
4/09/2014	5:48:33	-10.852668	142.36795	5.06	540	84	0	7.49
4/09/2014	5:49:37	-10.852588	142.367996	28.04	1404	98	0	10.22
4/09/2014	5:50:43	-10.852658	142.368042	53.92	1188	347	0	9.26
4/09/2014	5:51:46	-10.852702	142.367981	-9.66	576	63	0	8.27
4/09/2014	5:52:49	-10.852655	142.367981	15.98	1332	353	0	5.23
4/09/2014	5:53:55	-10.852612	142.367981	23.84	288	25	0	4.78
4/09/2014	5:55:22	-10.852777	142.36795	12.37	1260	146	0	18.66
4/09/2014	5:56:31	-10.852713	142.367966	16.93	756	116	0	7.33
4/09/2014	5:57:34	-10.85262	142.36792	30.67	1044	12	0	11.5
4/09/2014	5:59:05	-10.852681	142.36795	29.24	1944	54	0	7.53
4/09/2014	6:00:10	-10.852674	142.367966	-0.55	0	33	0	1.91
4/09/2014	6:01:16	-10.852662	142.367752	-102.42	936	66	0	23.41
4/09/2014	6:02:19	-10.85267	142.367844	-18.14	0	83	0	10.09
4/09/2014	6:03:21	-10.852589	142.368042	22.58	1800	95	0	23.42
4/09/2014	6:04:24	-10.852693	142.36795	23	1224	317	0	15.32
4/09/2014	6:05:26	-10.852681	142.367844	-38.1	540	154	0	11.65
4/09/2014	6:06:29	-10.85268	142.368057	1.85	504	80	0	23.26
4/09/2014	6:07:32	-10.852667	142.367889	3.66	360	323	0	18.4
4/09/2014	6:08:36	-10.85269	142.368057	12.52	0	109	0	18.52
4/09/2014	6:09:39	-10.852648	142.367935	39.35	1188	64	0	14.12
4/09/2014	6:10:44	-10.852651	142.367752	12.18	72	88	0	19.99
4/09/2014	6:11:46	-10.852721	142.368057	28.8	612	125	0	34.21
4/09/2014	6:12:50	-10.852682	142.368042	44.03	432	127	0	4.64
4/09/2014	6:13:53	-10.852688	142.367981	6.24	576	336	0	6.69
4/09/2014	6:15:04	-10.852668	142.367859	-23.15	648	116	0	13.51
4/09/2014	6:16:07	-10.852672	142.367966	-13.66	5976	284	0	11.69
4/09/2014	6:17:10	-10.852962	142.368195	38.57	1008	228	0	40.81
4/09/2014	6:18:13	-10.852813	142.367599	-12.07	2304	112	0	67.16	1
4/09/2014	6:19:16	-10.852823	142.367279	-54.05	936	58	0	34.96	1
4/09/2014	6:20:20	-10.852786	142.367355	16.46	0	247	0	9.26
4/09/2014	6:21:44	-10.852821	142.366577	-138.65	36360	267	0	85.05
4/09/2014	6:22:46	-10.852768	142.367386	16.78	2448	105	0	88.54
4/09/2014	6:24:10	-10.852462	142.367508	91.75	1944	43	0	36.54	1
4/09/2014	6:25:14	-10.852674	142.367889	-3.42	9216	288	0	47.82	1
4/09/2014	6:26:17	-10.852827	142.367874	8.11	4788	273	0	17.09	1
4/09/2014	6:27:29	-10.852962	142.367981	-7.3	4644	288	0	19.02
4/09/2014	6:28:34	-10.853211	142.368011	30.12	0	245	0	27.88
4/09/2014	6:29:38	-10.852842	142.367874	-0.48	0	82	0	43.67
4/09/2014	6:30:45	-10.852832	142.367935	39.71	0	133	0	6.75
4/09/2014	6:31:49	-10.852941	142.368088	114.39	0	290	0	20.64
4/09/2014	6:32:52	-10.852928	142.368088	101.94	0	223	0	1.45
4/09/2014	6:33:54	-10.852852	142.368042	58.64	468	229	0	9.83
4/09/2014	6:34:58	-10.852714	142.367889	-11.34	108	287	0	22.69
4/09/2014	6:36:02	-10.852968	142.36795	44.97	0	340	0	29.02
4/09/2014	6:37:05	-10.852843	142.36792	1.26	1296	315	0	14.28
4/09/2014	6:38:08	-10.853071	142.368195	62.6	1080	22	0	39.3
4/09/2014	6:39:28	-10.852888	142.368057	78.07	4212	78	0	25.32
4/09/2014	6:40:52	-10.852875	142.367966	15.04	396	279	0	10.04
4/09/2014	6:41:55	-10.85281	142.367828	-45.54	1260	183	0	16.71
4/09/2014	6:43:01	-10.852858	142.367966	3.36	648	83	0	15.99
4/09/2014	6:44:09	-10.852772	142.367859	12.11	1296	282	0	15.1
4/09/2014	6:45:23	-10.852772	142.367859	12.11	1296	282	0	0
4/09/2014	6:46:45	-10.852789	142.367859	-1.11	3096	348	0	1.89
4/09/2014	6:47:54	-10.852877	142.367981	19.31	756	320	0	16.53
4/09/2014	6:49:03	-10.85303	142.368011	69.75	1152	72	0	17.33
4/09/2014	6:50:10	-10.852828	142.367966	-2.18	1224	194	0	22.99
4/09/2014	6:51:14	-10.852799	142.367874	12.84	1116	346	0	10.55
4/09/2014	6:52:27	-10.852884	142.368027	49.63	4140	153	0	19.2
4/09/2014	6:53:30	-10.852777	142.367859	15.66	2952	38	0	21.87
4/09/2014	6:54:36	-10.852834	142.367889	16.37	0	100	0	7.13
4/09/2014	6:55:39	-10.852734	142.367905	-10	1872	311	0	11.26
4/09/2014	6:56:44	-10.852775	142.367859	-2.55	108	267	0	6.78
4/09/2014	6:57:47	-10.852765	142.367874	-26.07	3240	348	0	1.98
4/09/2014	6:58:55	-10.852961	142.367981	10.61	900	321	0	24.73
4/09/2014	7:00:00	-10.853101	142.368103	77.13	3708	338	0	20.49
4/09/2014	7:01:08	-10.852798	142.367981	-14.64	684	271	0	36.23
4/09/2014	7:02:15	-10.852804	142.36792	12.96	144	239	0	6.69
4/09/2014	7:03:18	-10.852807	142.367889	2.21	2628	292	0	3.4
4/09/2014	7:04:21	-10.852793	142.367981	5.96	1404	303	0	10.17
4/09/2014	7:05:25	-10.852838	142.36792	18.32	720	291	0	8.33
4/09/2014	7:06:29	-10.852809	142.367935	31.89	1512	165	0	3.62
4/09/2014	7:07:33	-10.852754	142.367889	5.33	2592	156	0	7.91
4/09/2014	7:08:38	-10.852732	142.368027	9.98	0	108	0	15.27
4/09/2014	7:09:42	-10.852744	142.367844	17.69	576	67	0	20.03
4/09/2014	7:10:45	-10.852762	142.367981	23.63	0	271	0	15.09
4/09/2014	7:11:50	-10.852806	142.367966	12.25	0	33	0	5.16
4/09/2014	7:12:53	-10.85282	142.367844	3.1	1188	256	0	13.41
4/09/2014	7:13:55	-10.852761	142.367813	4.31	1296	227	0	7.38
4/09/2014	7:14:58	-10.852839	142.367981	30.28	432	142	0	20.29
4/09/2014	7:16:03	-10.852786	142.367905	4.01	684	1	0	10.18
4/09/2014	7:17:06	-10.85288	142.367996	18.43	1872	333	0	14.42
4/09/2014	7:18:10	-10.852856	142.368042	30.92	0	140	0	5.69
4/09/2014	7:19:13	-10.852719	142.368073	49.05	1548	106	0	15.61
4/09/2014	7:20:16	-10.852807	142.367874	9.68	1800	319	0	23.83
4/09/2014	7:21:20	-10.852862	142.367828	7.41	0	75	0	7.91
4/09/2014	7:22:25	-10.852755	142.367844	21.02	1800	276	0	12.03
4/09/2014	7:23:29	-10.85285	142.36792	-4.15	2232	252	0	13.43
4/09/2014	7:24:33	-10.852931	142.367996	39.27	2340	133	0	12.25
4/09/2014	7:25:40	-10.852828	142.367966	37.5	1512	159	0	11.91
4/09/2014	7:26:44	-10.852769	142.367981	6.27	4824	340	0	6.76
4/09/2014	7:27:50	-10.852709	142.367828	-18.13	3240	331	0	17.99
4/09/2014	7:28:52	-10.852746	142.368057	35.54	1548	350	0	25.34	1
4/09/2014	7:29:56	-10.852573	142.367889	22.51	864	224	0	26.58	1
4/09/2014	7:30:59	-10.852846	142.368118	33.29	1872	329	0	39.33
4/09/2014	7:32:03	-10.852562	142.367691	-39.67	3924	348	0	56.32
4/09/2014	7:33:08	-10.85282	142.367813	34.01	3672	343	0	31.63
4/09/2014	7:34:32	-10.852697	142.368256	23.14	2556	308	0	50.27
4/09/2014	7:35:38	-10.852743	142.36792	16.49	756	66	0	37.05
4/09/2014	7:36:42	-10.852744	142.367966	27.02	1044	130	0	5.02
4/09/2014	7:37:46	-10.852736	142.367859	5.2	576	295	0	11.72
4/09/2014	7:38:49	-10.852733	142.367859	16.31	1116	135	0	0.33
4/09/2014	7:39:53	-10.852706	142.367889	20.95	1080	52	0	4.44
4/09/2014	7:40:55	-10.852872	142.368042	6.13	1944	0	0	24.9	1
4/09/2014	7:41:58	-10.852931	142.367981	17.15	2880	232	0	9.35	1
4/09/2014	7:43:01	-10.852942	142.368027	24.19	0	0	0	5.17
4/09/2014	7:44:04	-10.852935	142.36795	19.6	504	215	0	8.44
4/09/2014	7:45:09	-10.853	142.367996	14.82	0	149	0	8.8
4/09/2014	7:46:15	-10.852916	142.367874	3.02	0	150	0	16.27
4/09/2014	7:47:20	-10.85291	142.367981	16.62	0	159	0	11.7
4/09/2014	7:48:25	-10.852904	142.367981	30.06	0	79	0	0.67
4/09/2014	7:49:30	-10.852956	142.368042	22.6	612	100	0	8.82
4/09/2014	7:50:33	-10.852853	142.368118	56.39	3456	163	0	14.14
4/09/2014	7:51:42	-10.852936	142.36792	-4.92	4608	305	0	23.51
4/09/2014	7:52:46	-10.852873	142.368057	37.24	1404	117	0	16.52
4/09/2014	7:53:50	-10.85285	142.368011	40.86	1728	136	0	5.64
4/09/2014	7:54:56	-10.852835	142.368011	43.67	648	340	0	1.67
4/09/2014	7:56:03	-10.852982	142.368027	13.1	324	87	0	16.44
4/09/2014	7:57:08	-10.852932	142.368042	36.4	1692	216	0	5.8
4/09/2014	7:58:12	-10.852925	142.368027	32.16	1152	201	0	1.81
4/09/2014	7:59:17	-10.852942	142.368057	38.14	1656	271	0	3.78
4/09/2014	8:00:52	-10.852979	142.367981	14.17	360	291	0	9.26
4/09/2014	8:01:56	-10.852961	142.368027	18.87	0	0	0	5.41
4/09/2014	8:03:00	-10.852965	142.367996	11.81	0	0	0	3.41
4/09/2014	8:04:04	-10.852987	142.368042	12.61	0	0	0	5.59
4/09/2014	8:05:08	-10.852942	142.368027	23.79	0	0	0	5.27
4/09/2014	8:06:13	-10.853032	142.367996	14.88	360	6	0	10.56
4/09/2014	8:07:21	-10.85275	142.367966	19.17	0	42	0	31.53
4/09/2014	8:08:40	-10.852636	142.367859	-13.03	1584	244	0	17.24
4/09/2014	8:09:46	-10.852537	142.367935	10.94	5976	18	0	13.79
4/09/2014	8:10:56	-10.852621	142.368011	53.86	2772	307	0	12.5	1
4/09/2014	8:12:06	-10.852523	142.367828	-8.45	3888	113	0	22.76	1
4/09/2014	8:13:16	-10.852559	142.367905	-4.13	324	236	0	9.31
4/09/2014	8:14:19	-10.852611	142.367905	6.47	396	8	0	5.78
4/09/2014	8:15:23	-10.852577	142.367905	13.04	144	12	0	3.78
4/09/2014	8:16:26	-10.852619	142.367935	20.99	0	0	0	5.7
4/09/2014	8:17:29	-10.852668	142.367966	11.5	252	237	0	6.41
4/09/2014	8:18:34	-10.852605	142.367859	14.57	0	125	0	13.62
4/09/2014	8:19:43	-10.8526	142.367935	19.59	2448	244	0	8.32
4/09/2014	8:20:47	-10.852594	142.367874	22.46	3060	313	0	6.69
4/09/2014	8:21:51	-10.852644	142.367935	12.61	0	0	0	8.68
4/09/2014	8:22:55	-10.85266	142.36795	9.81	0	0	0	2.42
4/09/2014	8:23:59	-10.85263	142.36792	7.71	0	0	0	4.68
4/09/2014	8:25:03	-10.852625	142.36795	13.66	0	0	0	3.32
4/09/2014	8:26:07	-10.852611	142.367935	18.52	0	0	0	2.26
4/09/2014	8:27:12	-10.852653	142.367935	20.44	612	0	0	4.67
4/09/2014	8:28:15	-10.852601	142.367966	27.39	252	125	0	6.7
4/09/2014	8:29:20	-10.852613	142.367905	8.4	576	129	0	6.79
4/09/2014	8:30:25	-10.852588	142.367981	18.71	828	283	0	8.75
4/09/2014	8:31:30	-10.852704	142.367859	20.88	756	109	0	18.54
4/09/2014	8:32:34	-10.852678	142.367966	12.6	288	0	0	12.04
4/09/2014	8:33:39	-10.852635	142.367905	3.8	144	0	0	8.2
4/09/2014	8:34:44	-10.852615	142.367828	-1.91	0	93	0	8.7
4/09/2014	8:36:01	-10.852628	142.36795	32.29	2124	95	0	13.4
4/09/2014	8:37:06	-10.852579	142.367966	34.27	1728	144	0	5.72
4/09/2014	8:38:11	-10.852742	142.368011	37.08	1548	313	0	18.78	1
4/09/2014	8:39:15	-10.852803	142.368088	56.56	2160	90	0	10.8	1
4/09/2014	8:40:20	-10.852785	142.368011	32.49	0	288	0	8.64
4/09/2014	8:41:31	-10.852808	142.367691	75.49	7056	93	0	35.04
4/09/2014	8:45:08	-10.852808	142.367691	75.49	7056	93	0	0
4/09/2014	8:46:13	-10.852836	142.367935	15.51	360	18	0	26.83
4/09/2014	8:47:17	-10.852827	142.367981	30.62	288	0	0	5.12
4/09/2014	8:48:24	-10.85286	142.367966	16.11	360	208	0	4.02
4/09/2014	8:49:28	-10.852765	142.367966	30.17	1008	0	0	10.56
4/09/2014	8:50:32	-10.852748	142.367935	11.88	0	0	0	3.88
4/09/2014	8:51:36	-10.852758	142.367935	4.81	1548	149	0	1.11
4/09/2014	8:52:41	-10.852833	142.367996	26.51	648	116	0	10.67
4/09/2014	8:53:45	-10.853	142.368011	14.48	2700	170	0	18.64
4/09/2014	8:54:50	-10.852969	142.368134	55.08	1548	292	0	13.87
4/09/2014	8:55:53	-10.852921	142.368088	39.25	1332	131	0	7.33
4/09/2014	8:56:56	-10.852953	142.367996	11.91	0	0	0	10.66
4/09/2014	8:58:00	-10.853031	142.368027	10.56	0	321	0	9.31
4/09/2014	8:59:03	-10.852654	142.36795	26.77	2988	294	0	42.76
4/09/2014	9:00:07	-10.852679	142.367783	14.91	4464	265	0	18.45
4/09/2014	9:01:13	-10.852699	142.367981	35.43	180	0	0	21.74
4/09/2014	9:02:17	-10.852701	142.367905	18.91	0	0	0	8.3
4/09/2014	9:03:21	-10.852725	142.367966	39.2	0	0	0	7.18
4/09/2014	9:04:25	-10.852638	142.36792	28.91	180	301	0	10.9
4/09/2014	9:05:29	-10.852666	142.367935	36.06	360	345	0	3.52	1
4/09/2014	9:06:33	-10.852675	142.367661	-7.75	288	350	0	29.94	1
4/09/2014	9:07:38	-10.852648	142.367767	5.2	828	54	0	11.96
4/09/2014	9:08:43	-10.852777	142.367813	18.95	0	202	0	15.2
4/09/2014	9:09:49	-10.852634	142.367752	-39.36	0	55	0	17.24
4/09/2014	9:10:53	-10.85268	142.367844	12.62	828	324	0	11.27
4/09/2014	9:11:58	-10.852733	142.367828	31.33	0	111	0	6.15
4/09/2014	9:13:03	-10.852574	142.367752	26.69	1116	85	0	19.53
4/09/2014	9:14:08	-10.852657	142.36795	25.48	0	304	0	23.51
4/09/2014	9:15:13	-10.852565	142.367874	40.2	0	285	0	13.17
4/09/2014	9:16:18	-10.852578	142.367813	31.87	0	235	0	6.82
4/09/2014	9:17:23	-10.852674	142.367905	28.37	0	267	0	14.66
4/09/2014	9:18:27	-10.852601	142.368011	42.89	1512	45	0	14.14
4/09/2014	9:19:31	-10.85257	142.367996	76.09	792	65	0	3.82
4/09/2014	9:20:36	-10.852555	142.367966	63.6	1188	139	0	3.68
4/09/2014	9:21:41	-10.852621	142.367889	31.71	504	327	0	11.16	1
4/09/2014	9:22:48	-10.852612	142.367935	15.05	828	42	0	5.12	1
4/09/2014	9:23:56	-10.852482	142.367889	43.63	1224	21	0	15.3
4/09/2014	9:25:01	-10.852631	142.367905	7.97	540	132	0	16.66
4/09/2014	9:26:06	-10.852633	142.367889	8.13	144	23	0	1.76
4/09/2014	9:27:11	-10.852655	142.367859	38.58	720	0	0	4.09
4/09/2014	9:28:17	-10.852673	142.36792	29.58	108	0	0	6.96
4/09/2014	9:29:22	-10.852631	142.36795	15.79	540	0	0	5.7
4/09/2014	9:30:30	-10.852734	142.36792	37.16	828	0	0	11.91
4/09/2014	9:31:38	-10.852659	142.367935	11.39	180	76	0	8.5
4/09/2014	9:32:44	-10.852596	142.36795	2.09	0	0	0	7.19
4/09/2014	9:33:53	-10.852707	142.367859	35.3	684	20	0	15.85
4/09/2014	9:34:59	-10.85264	142.367889	17.54	0	0	0	8.14
4/09/2014	9:36:04	-10.852622	142.367905	17.43	0	0	0	2.66
4/09/2014	9:37:09	-10.852657	142.36792	24.83	504	131	0	4.22
4/09/2014	9:38:33	-10.852654	142.36792	38.85	468	225	0	0.33
4/09/2014	9:39:53	-10.852601	142.367935	9.66	972	13	0	6.12
4/09/2014	9:41:00	-10.852622	142.367935	13.91	1080	322	0	2.34
4/09/2014	9:42:10	-10.852527	142.367889	-59.06	0	335	0	11.7
4/09/2014	9:43:20	-10.852501	142.367874	-41.76	0	128	0	3.32
4/09/2014	9:44:30	-10.852919	142.367874	44.04	0	83	0	46.48
4/09/2014	9:45:41	-10.852511	142.367874	-49.92	0	322	0	45.37
4/09/2014	9:46:52	-10.852846	142.367874	22.58	0	135	0	37.25
4/09/2014	9:47:57	-10.852877	142.367889	31.64	288	161	0	3.82
4/09/2014	9:49:03	-10.852782	142.367889	17.91	576	216	0	10.56
4/09/2014	9:50:08	-10.852944	142.367889	50.48	864	46	0	18.01
4/09/2014	9:51:14	-10.852761	142.367874	17	936	19	0	20.41	1
4/09/2014	9:52:19	-10.852791	142.367859	23.79	324	45	0	3.72	1
4/09/2014	9:53:25	-10.852859	142.367996	7.91	1296	339	0	16.76
4/09/2014	9:54:30	-10.852818	142.36792	12	612	60	0	9.47
4/09/2014	9:55:34	-10.852867	142.367889	18.22	504	308	0	6.41
4/09/2014	9:56:39	-10.852926	142.367996	11.62	0	216	0	13.4
4/09/2014	9:57:44	-10.852934	142.367905	23.29	0	320	0	9.98
4/09/2014	9:58:49	-10.852801	142.367905	25.19	1188	334	0	14.79
4/09/2014	9:59:54	-10.852823	142.367905	22.98	1332	172	0	2.45
4/09/2014	10:00:59	-10.852846	142.367874	20.22	540	332	0	4.24
4/09/2014	10:02:07	-10.852817	142.367905	19.76	0	346	0	4.68
4/09/2014	10:03:13	-10.852773	142.367905	18.26	1944	139	0	4.89
4/09/2014	10:04:20	-10.852867	142.36792	35.04	0	347	0	10.58
4/09/2014	10:05:25	-10.852891	142.367905	23.46	324	316	0	3.13
4/09/2014	10:06:29	-10.852937	142.36795	27.05	1656	342	0	7.09
4/09/2014	10:07:34	-10.852935	142.36795	35.74	828	134	0	0.22
4/09/2014	10:08:38	-10.852914	142.367966	34.42	0	0	0	2.92
4/09/2014	10:09:43	-10.852974	142.36795	39.12	0	0	0	6.9
4/09/2014	10:10:47	-10.852868	142.367981	20.93	648	299	0	12.26
4/09/2014	10:11:52	-10.852853	142.36792	24.03	612	127	0	6.87
4/09/2014	10:12:58	-10.852842	142.367935	22.44	0	171	0	2.04
4/09/2014	10:14:02	-10.852804	142.367966	19.58	1332	9	0	5.41
4/09/2014	10:15:09	-10.85286	142.36792	24.95	0	63	0	8
4/09/2014	10:16:14	-10.852812	142.367935	22.34	1296	123	0	5.58
4/09/2014	10:17:19	-10.852884	142.367935	31.64	1224	357	0	8.01
4/09/2014	10:18:25	-10.852821	142.36792	35.48	0	143	0	7.19
4/09/2014	10:19:30	-10.852571	142.367844	11.08	4644	329	0	29.01
4/09/2014	10:20:34	-10.852772	142.367935	26.25	1116	41	0	24.46
4/09/2014	10:23:36	-10.852552	142.367783	5.19	1584	351	0	29.56
4/09/2014	10:26:14	-10.852864	142.36792	20.17	0	99	0	37.78
4/09/2014	10:28:49	-10.852864	142.367966	23.16	1188	128	0	5.02
4/09/2014	10:29:54	-10.852903	142.367966	29.88	756	340	0	4.34
4/09/2014	10:30:59	-10.852826	142.367966	23	360	331	0	8.56
4/09/2014	10:32:04	-10.852824	142.36795	23	360	351	0	1.76
4/09/2014	10:33:09	-10.852792	142.36792	21.21	3960	322	0	4.84
4/09/2014	10:34:13	-10.852797	142.36795	12.69	288	166	0	3.32
4/09/2014	10:35:17	-10.852807	142.367935	14.81	180	299	0	1.98
4/09/2014	10:36:22	-10.852714	142.368027	25.32	1620	210	0	14.42
4/09/2014	10:37:28	-10.852834	142.368011	26.62	3744	344	0	13.46
4/09/2014	10:38:33	-10.852835	142.367966	26.36	1008	342	0	4.92
4/09/2014	10:39:38	-10.852845	142.367981	27.46	1368	200	0	1.98
4/09/2014	10:40:42	-10.852807	142.36795	23.08	432	274	0	5.41
4/09/2014	10:41:47	-10.852808	142.367935	21.72	1692	282	0	1.64
4/09/2014	10:42:52	-10.852828	142.367966	23.9	2340	324	0	4.05
4/09/2014	10:43:57	-10.852791	142.36795	30.11	756	149	0	4.47
4/09/2014	10:45:01	-10.852864	142.36795	25.79	720	338	0	8.12
4/09/2014	10:46:05	-10.85282	142.367966	13.24	540	327	0	5.2
4/09/2014	10:47:10	-10.852855	142.368027	18.56	540	117	0	7.72
4/09/2014	10:48:14	-10.852877	142.368011	26.94	540	312	0	3.01
4/09/2014	10:49:21	-10.852812	142.36792	20.88	972	327	0	12.29
4/09/2014	10:50:27	-10.852706	142.36792	48.53	936	307	0	11.79
4/09/2014	10:51:32	-10.852804	142.367905	50.41	0	207	0	11.02
4/09/2014	10:52:37	-10.852912	142.367935	36.06	1080	296	0	12.45
4/09/2014	10:53:43	-10.852612	142.367935	9.65	6444	276	0	33.36
4/09/2014	10:54:58	-10.852703	142.367889	2.92	1260	143	0	11.3
4/09/2014	11:01:03	-10.852703	142.367889	2.92	1260	143	0	0
4/09/2014	11:02:10	-10.85262	142.367966	16.14	396	96	0	12.49
4/09/2014	11:03:17	-10.852633	142.36792	33.86	900	0	0	5.23
4/09/2014	11:04:23	-10.852646	142.368027	34.62	7848	91	0	11.77
4/09/2014	11:06:08	-10.852612	142.367935	44.26	1008	200	0	10.73
4/09/2014	11:08:15	-10.852715	142.368011	32.87	828	160	0	14.14
4/09/2014	11:10:16	-10.85272	142.367996	31.71	288	339	0	1.73
4/09/2014	11:11:20	-10.852666	142.368057	34.79	2340	173	0	8.97
4/09/2014	11:12:24	-10.852881	142.367996	19.36	1260	345	0	24.82
4/09/2014	11:13:29	-10.8526	142.368042	48.35	2592	26	0	31.65
4/09/2014	11:14:33	-10.852841	142.368011	25.04	2160	240	0	27.01
4/09/2014	11:15:37	-10.852734	142.368011	29.6	1584	23	0	11.9
4/09/2014	11:16:49	-10.852667	142.368134	52.53	2268	173	0	15.36
4/09/2014	11:18:06	-10.852768	142.368042	16.13	2664	239	0	15.07	1
4/09/2014	11:19:12	-10.852679	142.368103	57.44	0	342	0	11.93	1
4/09/2014	11:20:16	-10.852696	142.368103	64.33	2376	123	0	1.89
4/09/2014	11:21:25	-10.852772	142.368073	1.6	1836	233	0	9.06
4/09/2014	11:22:30	-10.852664	142.367996	-5.18	1764	350	0	14.66
4/09/2014	11:23:34	-10.85253	142.367996	-8.08	1728	28	0	14.9
4/09/2014	11:24:38	-10.852543	142.368042	22.72	1476	168	0	5.23
4/09/2014	11:25:43	-10.852677	142.36795	29.1	0	359	0	17.97
4/09/2014	11:26:48	-10.852697	142.368027	30.44	0	161	0	8.7
4/09/2014	11:27:57	-10.852719	142.368042	37.66	864	50	0	2.94
4/09/2014	11:29:01	-10.852726	142.368118	-10.42	684	118	0	8.34
4/09/2014	11:30:06	-10.852724	142.368164	40.91	3744	245	0	5.03
4/09/2014	11:31:14	-10.852706	142.368073	20.11	576	197	0	10.14
4/09/2014	11:32:18	-10.852681	142.368073	68	1260	325	0	2.78
4/09/2014	11:33:23	-10.852764	142.368179	12.21	936	53	0	14.8
4/09/2014	11:34:27	-10.852765	142.368073	29.62	1548	344	0	11.58
4/09/2014	11:36:50	-10.852765	142.368073	29.62	1548	344	0	0
4/09/2014	11:40:19	-10.852839	142.368073	14.39	972	145	0	8.23
4/09/2014	11:43:08	-10.852514	142.36795	-6.06	3312	347	0	38.55
4/09/2014	11:44:12	-10.85261	142.368011	39.84	972	268	0	12.58
4/09/2014	11:45:17	-10.852649	142.36795	40.63	468	245	0	7.95
4/09/2014	11:46:27	-10.852667	142.367981	30.88	6228	137	0	3.93
4/09/2014	11:47:34	-10.852739	142.36792	15.71	936	26	0	10.42
4/09/2014	11:48:40	-10.852521	142.36792	17.57	2052	233	0	24.24
4/09/2014	11:49:56	-10.852593	142.368027	86.71	900	90	0	14.16
4/09/2014	11:51:08	-10.852655	142.36792	-12.75	972	297	0	13.57
4/09/2014	11:52:13	-10.852735	142.367966	23.83	1944	188	0	10.22
4/09/2014	11:53:19	-10.852743	142.368042	-11.24	2232	271	0	8.35
4/09/2014	11:54:25	-10.85276	142.367966	25.29	684	116	0	8.51
4/09/2014	11:55:31	-10.8527	142.367996	6.27	1224	2	0	7.43
4/09/2014	11:57:01	-10.852665	142.367935	0.87	468	39	0	7.72
4/09/2014	11:58:14	-10.852665	142.367935	0.87	468	39	0	0
4/09/2014	11:59:25	-10.853003	142.368027	17.12	5796	200	0	38.9
4/09/2014	12:00:38	-10.853003	142.368027	17.12	5796	200	0	0
4/09/2014	12:03:44	-10.852747	142.368011	28.86	2160	99	0	28.52
4/09/2014	12:05:24	-10.852729	142.368027	26.51	2700	238	0	2.66
4/09/2014	12:08:54	-10.852692	142.367981	40.26	1152	107	0	6.49
4/09/2014	12:11:50	-10.852762	142.368088	24.46	1692	99	0	14.04
4/09/2014	12:14:31	-10.852687	142.36795	13.64	1656	50	0	17.22
4/09/2014	12:16:00	-10.852733	142.368103	23.04	1188	271	0	17.47
4/09/2014	12:18:43	-10.852427	142.367065	92.39	15084	285	0	118.35
4/09/2014	12:21:13	-10.852759	142.367981	20.06	3456	64	0	106.63
4/09/2014	12:22:38	-10.852663	142.367676	73.94	3024	102	0	34.98
4/09/2014	12:24:21	-10.852726	142.367996	11.59	1908	298	0	35.64
4/09/2014	12:25:29	-10.852773	142.368195	6.47	3960	102	0	22.35
4/09/2014	12:26:56	-10.852684	142.367783	43	1296	104	0	46.07	1
4/09/2014	12:28:39	-10.852672	142.367508	57.99	1908	270	0	30.06	1
4/09/2014	12:30:13	-10.852661	142.367645	42.27	10800	98	0	15.01
4/09/2014	12:32:10	-10.852539	142.367279	75.57	4248	277	0	42.21	1
4/09/2014	12:34:29	-10.852702	142.36795	11.51	1512	100	0	75.49	1
4/09/2014	12:36:48	-10.852835	142.36821	-38.28	9936	85	0	32.01
4/09/2014	12:38:30	-10.852749	142.367981	15.63	216	266	0	26.77
4/09/2014	12:39:40	-10.852739	142.368073	11.15	8820	103	0	10.11
4/09/2014	12:40:46	-10.852697	142.36792	29.96	3240	220	0	17.35
4/09/2014	12:41:55	-10.852694	142.368011	27.21	0	98	0	9.94
4/09/2014	12:43:05	-10.852731	142.36795	7.8	0	280	0	7.83
4/09/2014	12:44:15	-10.852704	142.368027	15.5	4356	98	0	8.93
4/09/2014	12:45:24	-10.85273	142.368118	12.3	0	323	0	10.35
4/09/2014	12:46:54	-10.852679	142.367767	3.55	864	187	0	38.75
4/09/2014	12:48:23	-10.852884	142.368271	59.88	4896	106	0	59.57
4/09/2014	12:50:23	-10.85282	142.368057	23.09	288	235	0	24.43
4/09/2014	12:52:05	-10.852946	142.368103	-30.7	180	225	0	14.88
4/09/2014	12:53:33	-10.852689	142.367981	28.1	612	78	0	31.53
4/09/2014	12:55:02	-10.852807	142.367996	-5.9	5472	92	0	13.22
4/09/2014	12:56:07	-10.852848	142.367584	-7.45	0	39	0	45.22
4/09/2014	12:57:13	-10.852701	142.367813	-7.27	5040	157	0	29.88
4/09/2014	12:58:17	-10.852621	142.367447	15.26	396	252	0	40.95
4/09/2014	12:59:27	-10.852722	142.367737	15.31	144	261	0	33.6
4/09/2014	13:00:32	-10.852732	142.367844	3.22	0	269	0	11.74
4/09/2014	13:01:36	-10.852669	142.367584	-3.29	1584	147	0	29.25
4/09/2014	13:02:41	-10.852721	142.367981	-51.43	0	289	0	43.74
4/09/2014	13:04:06	-10.852692	142.367813	-2.93	22068	109	0	18.63
4/09/2014	13:05:20	-10.852674	142.367981	-46.68	6444	271	0	18.46
4/09/2014	13:06:30	-10.852806	142.368256	58.27	7236	313	0	33.43
4/09/2014	13:07:41	-10.852683	142.368027	-48.59	4032	208	0	28.5
4/09/2014	13:14:58	-10.852683	142.368027	-48.59	4032	208	0	0
4/09/2014	13:16:33	-10.852768	142.367844	33.19	1728	256	0	22.11
4/09/2014	13:17:39	-10.852943	142.368057	11.26	2088	279	0	30.33
4/09/2014	13:18:43	-10.852688	142.367813	77.99	2952	26	0	38.91
4/09/2014	13:22:34	-10.852688	142.367813	77.99	2952	26	0	0
4/09/2014	13:23:45	-10.852707	142.368103	83.09	0	0	0	31.74
4/09/2014	15:31:53	-10.852707	142.368103	83.09	0	0	0	0
4/09/2014	15:33:15	-10.852666	142.367874	33.35	0	246	0	25.42
4/09/2014	15:34:24	-10.852652	142.367981	39.78	648	203	0	11.79
4/09/2014	15:35:44	-10.852658	142.367935	33.14	1656	245	0	5.07
4/09/2014	15:37:07	-10.852679	142.36792	81.52	1728	138	0	2.85
4/09/2014	15:38:24	-10.853065	142.368011	36.04	3348	283	0	44.06
4/09/2014	15:39:29	-10.852955	142.367523	38.84	2052	153	0	54.68
4/09/2014	15:40:48	-10.852687	142.367737	31.28	612	133	0	37.87
4/09/2014	15:41:57	-10.852656	142.367813	20.56	0	108	0	8.99
4/09/2014	15:43:09	-10.852693	142.367783	27.38	3348	297	0	5.26
4/09/2014	15:44:21	-10.852657	142.367828	68.52	540	263	0	6.34
4/09/2014	15:45:32	-10.852767	142.367752	31.38	252	70	0	14.78
4/09/2014	15:46:57	-10.852706	142.367752	34.17	972	16	0	6.78
4/09/2014	15:48:04	-10.852637	142.367966	39.75	0	85	0	24.6
4/09/2014	15:49:19	-10.852779	142.367599	84.41	540	307	0	43.08
4/09/2014	15:50:33	-10.852744	142.367737	27.98	900	270	0	15.56
4/09/2014	15:51:47	-10.852704	142.367752	23.46	2052	257	0	4.74	1
4/09/2014	15:52:54	-10.85273	142.367523	27.92	0	53	0	25.17	1
4/09/2014	15:53:59	-10.852846	142.367691	67.49	1296	321	0	22.43
4/09/2014	15:55:28	-10.852729	142.367661	33.05	504	274	0	13.42
4/09/2014	15:57:15	-10.852658	142.367813	66.15	252	209	0	18.38	1
4/09/2014	15:58:55	-10.85291	142.36795	0.66	0	307	0	31.77	1
4/09/2014	16:00:34	-10.852829	142.367889	16.61	1800	318	0	11.2
4/09/2014	16:02:19	-10.852851	142.367935	16.46	468	223	0	5.59
4/09/2014	16:04:00	-10.852875	142.367981	16.22	360	9	0	5.69
4/09/2014	16:05:13	-10.852815	142.367905	15.02	324	310	0	10.65
4/09/2014	16:06:24	-10.852873	142.367935	9.56	216	309	0	7.23
4/09/2014	16:07:42	-10.852877	142.367844	6.85	5040	254	0	9.95
4/09/2014	16:08:59	-10.852838	142.367966	20.96	180	135	0	14.01
4/09/2014	16:10:27	-10.852709	142.368118	46.82	504	43	0	21.94
4/09/2014	16:12:09	-10.852818	142.36795	24.32	1728	64	0	21.99
4/09/2014	16:14:06	-10.852737	142.367783	11.75	7884	323	0	20.34
4/09/2014	16:15:45	-10.8528	142.367844	25.14	3672	131	0	9.67
4/09/2014	16:16:50	-10.852646	142.367676	-14.9	5760	140	0	25.1
4/09/2014	16:17:55	-10.853095	142.368088	27.56	21708	135	0	67.21
4/09/2014	16:19:00	-10.852853	142.36792	9.13	0	271	0	32.57
4/09/2014	16:20:06	-10.852919	142.368011	-19.75	0	30	0	12.35
4/09/2014	16:21:11	-10.852565	142.367661	-22.6	13320	316	0	54.87
4/09/2014	16:22:17	-10.852695	142.367691	6.44	5472	133	0	14.82
4/09/2014	16:23:22	-10.852734	142.367706	14.76	13212	128	0	4.64
4/09/2014	16:24:27	-10.852835	142.367874	10.64	9864	323	0	21.51
4/09/2014	16:25:32	-10.852293	142.367386	-47.93	13680	314	0	80.45
4/09/2014	16:26:37	-10.853024	142.368057	35.08	9252	136	0	109.44
4/09/2014	16:27:42	-10.852706	142.367584	20.2	13212	138	0	62.6
4/09/2014	16:28:47	-10.852651	142.367645	13.3	0	13	0	9.04
4/09/2014	16:29:52	-10.85299	142.368027	59.68	16020	131	0	56.22
4/09/2014	16:30:57	-10.852745	142.367874	12	1728	137	0	31.96
4/09/2014	16:51:33	-10.852745	142.367874	12	1728	137	0	0
4/09/2014	16:52:40	-10.852913	142.367981	20.93	0	308	0	22.03
4/09/2014	16:53:45	-10.852895	142.367859	12.18	1260	98	0	13.47
4/09/2014	16:54:50	-10.853019	142.367981	25.95	900	302	0	19.17
4/09/2014	16:55:54	-10.85287	142.367889	10.92	0	0	0	19.38
4/09/2014	16:56:58	-10.85278	142.367783	-4.87	1908	191	0	15.3
4/09/2014	16:58:02	-10.852798	142.367813	8.41	0	0	0	3.84
4/09/2014	16:59:06	-10.852881	142.367874	29.21	1404	291	0	11.38
4/09/2014	17:00:10	-10.853125	142.368195	48.95	1764	340	0	44.33
4/09/2014	17:01:15	-10.852778	142.367889	7.88	756	348	0	51.04
4/09/2014	17:02:19	-10.852764	142.367798	-11.04	2556	77	0	10.06
4/09/2014	17:03:23	-10.852904	142.367996	13.44	1260	104	0	26.64
4/09/2014	17:04:30	-10.852801	142.367828	2.53	684	270	0	21.63
4/09/2014	17:05:34	-10.85272	142.367783	-7.95	1080	321	0	10.26
4/09/2014	17:06:39	-10.852926	142.368011	11.14	1116	102	0	33.83
4/09/2014	17:07:42	-10.852807	142.367783	2.76	0	0	0	28.2
4/09/2014	17:08:46	-10.852813	142.367828	6.71	576	103	0	4.96
4/09/2014	17:09:49	-10.852891	142.367966	14.35	0	117	0	17.39
4/09/2014	17:10:53	-10.852757	142.367783	-7.5	1188	112	0	24.93
4/09/2014	17:11:56	-10.85282	142.367844	12.8	0	0	0	9.67
4/09/2014	17:13:06	-10.852859	142.367996	12.01	3816	277	0	17.16
4/09/2014	17:14:11	-10.852852	142.368073	18.7	4788	291	0	8.44
4/09/2014	17:15:26	-10.852887	142.367966	16.47	828	248	0	12.32
4/09/2014	17:16:30	-10.852833	142.367523	-5.36	1548	226	0	48.75
4/09/2014	17:17:34	-10.852901	142.367935	38.6	108	94	0	45.62
4/09/2014	17:18:40	-10.852967	142.368332	92.63	4536	45	0	43.97
4/09/2014	17:19:44	-10.852929	142.368011	28.79	2484	109	0	35.31
4/09/2014	17:21:04	-10.852795	142.367981	-0.73	10152	99	0	15.26
4/09/2014	17:22:10	-10.85285	142.368027	29.04	3924	109	0	7.91
4/09/2014	17:23:14	-10.852886	142.368134	24.57	3276	267	0	12.35
4/09/2014	17:24:19	-10.85296	142.368134	23.78	0	66	0	8.23
4/09/2014	17:25:34	-10.85278	142.368042	18.17	1044	232	0	22.4
4/09/2014	17:26:41	-10.852742	142.367508	-13.7	0	286	0	58.47
4/09/2014	17:28:21	-10.852684	142.367752	13.63	1224	104	0	27.42
4/09/2014	17:29:33	-10.852742	142.367783	22.81	2052	203	0	7.28
4/09/2014	17:30:37	-10.852637	142.36763	-5.78	2448	123	0	20.38
4/09/2014	17:31:44	-10.852711	142.36795	90.99	0	181	0	35.9
4/09/2014	17:32:48	-10.852706	142.367783	13.62	0	94	0	18.25
4/09/2014	17:33:54	-10.852663	142.367752	20.39	0	16	0	5.86
4/09/2014	17:34:58	-10.852628	142.367599	-15.06	1440	69	0	17.16
4/09/2014	17:36:11	-10.852695	142.367859	46.8	612	95	0	29.35	1
4/09/2014	17:37:16	-10.852698	142.367767	17.47	180	151	0	10.05	1
4/09/2014	17:38:20	-10.852653	142.367813	37.72	2268	125	0	7.09
4/09/2014	17:39:24	-10.852675	142.367767	10.08	792	270	0	5.59
4/09/2014	17:40:29	-10.852644	142.367706	-1.07	1620	243	0	7.5
4/09/2014	17:41:33	-10.852714	142.367844	47.8	2520	114	0	16.96
4/09/2014	17:42:37	-10.852658	142.367691	6.28	1404	128	0	17.83
4/09/2014	17:43:42	-10.85285	142.368088	61.3	5076	69	0	48.33
4/09/2014	17:44:47	-10.852816	142.367859	42.84	1332	332	0	25.29
4/09/2014	17:45:52	-10.852573	142.367569	-1.67	864	299	0	41.63
4/09/2014	17:46:56	-10.852764	142.367722	20.46	0	0	0	27.02
4/09/2014	17:48:00	-10.852746	142.367691	36.66	468	308	0	3.93
4/09/2014	17:49:05	-10.852425	142.367493	35.48	3312	36	0	41.73
4/09/2014	17:50:11	-10.852747	142.367783	17.3	684	47	0	47.8
4/09/2014	17:51:19	-10.853112	142.368225	69.02	360	0	0	63.06
4/09/2014	17:52:23	-10.852815	142.367905	8.86	2088	323	0	48.08	1
4/09/2014	17:53:27	-10.852756	142.368103	53.4	612	297	0	22.6	1
4/09/2014	17:54:30	-10.852731	142.368011	36.6	972	126	0	10.42
4/09/2014	17:55:33	-10.852868	142.368134	56.28	3960	291	0	20.31
4/09/2014	17:56:42	-10.85451	142.371445	1073.73	1800	187	0	405.06
4/09/2014	17:57:55	-10.852591	142.367996	18.97	6300	288	0	432.9
4/09/2014	17:59:02	-10.852658	142.368011	30.44	1080	43	0	7.63
4/09/2014	18:00:07	-10.852659	142.368011	56	324	127	0	0.11
4/09/2014	18:01:13	-10.85277	142.367996	45.34	288	13	0	12.45
4/09/2014	18:02:27	-10.85275	142.368103	62.86	288	93	0	11.89
4/09/2014	18:03:31	-10.852791	142.368011	42.76	3024	299	0	11.03
4/09/2014	18:04:35	-10.852709	142.367889	25.31	2412	282	0	16.14
4/09/2014	18:05:42	-10.85271	142.367981	16.88	1728	94	0	10.05
4/09/2014	18:06:47	-10.852654	142.367828	-29.73	3852	293	0	17.83
4/09/2014	18:10:23	-10.852654	142.367828	-29.73	3852	293	0	0
4/09/2014	18:11:28	-10.852812	142.368027	11.77	720	241	0	27.95
4/09/2014	18:12:31	-10.852666	142.368011	55.37	2268	62	0	16.33
4/09/2014	18:13:34	-10.852659	142.368073	-6.73	7848	231	0	6.82
4/09/2014	18:14:37	-10.852767	142.367828	-31.11	3960	282	0	29.33
4/09/2014	18:15:40	-10.852908	142.367523	-50.82	3132	294	0	36.81
4/09/2014	18:17:06	-10.852673	142.36792	-33.19	4896	340	0	50.62	1
4/09/2014	18:18:41	-10.852711	142.367432	-84.72	4788	264	0	53.46	1
4/09/2014	18:20:01	-10.853105	142.36795	16.4	2808	227	0	71.55
4/09/2014	18:21:26	-10.85255	142.367462	149.72	3240	82	0	81.54	1
4/09/2014	18:22:44	-10.85242	142.367523	15.87	972	109	0	15.92	1
4/09/2014	18:24:12	-10.852912	142.368225	79.87	5184	87	0	94.18
4/09/2014	18:25:30	-10.852731	142.367752	-10.95	5436	205	0	55.44
4/09/2014	18:26:50	-10.852718	142.367783	35.08	2484	240	0	3.68
4/09/2014	18:28:36	-10.85262	142.367493	-46.46	1944	175	0	33.49	1
4/09/2014	18:30:29	-10.852755	142.368011	95.76	2052	236	0	58.53	1
4/09/2014	18:32:12	-10.852653	142.368301	123.25	2412	183	0	33.64
4/09/2014	18:34:03	-10.85293	142.368546	236.33	900	208	0	40.8
4/09/2014	18:36:00	-10.853004	142.368118	34.22	252	249	0	47.46
4/09/2014	18:37:53	-10.852965	142.368011	53.3	468	329	0	12.46
4/09/2014	18:42:07	-10.852402	142.369125	559.54	0	0	0	136.82
4/09/2014	18:45:59	-10.852737	142.368134	146.92	1332	165	0	114.45
4/09/2014	18:47:33	-10.852612	142.368088	163.7	252	99	0	14.78
4/09/2014	18:50:52	-10.852736	142.367905	65.22	4284	157	0	24.28
4/09/2014	18:54:04	-10.852726	142.368042	63.96	1224	235	0	15
4/09/2014	18:55:22	-10.852789	142.368423	256	108	104	0	42.19
4/09/2014	18:58:35	-10.852551	142.368256	256.63	936	113	0	32.14
4/09/2014	19:01:39	-10.852843	142.367996	42.92	972	160	0	43.13
4/09/2014	19:02:53	-10.852705	142.368149	149.27	684	312	0	22.69
4/09/2014	19:04:35	-10.852626	142.368179	176.3	1224	0	0	9.38
4/09/2014	19:05:48	-10.852862	142.368027	36.26	360	13	0	31.05
4/09/2014	19:07:11	-10.852784	142.368057	39.2	540	83	0	9.27
4/09/2014	19:08:23	-10.85264	142.368149	135.68	468	53	0	18.9
4/09/2014	19:09:34	-10.852646	142.368103	132.33	1152	342	0	5.07
4/09/2014	19:10:45	-10.852746	142.368088	123.14	324	61	0	11.24
4/09/2014	19:11:55	-10.852627	142.368042	132.24	504	269	0	14.15
4/09/2014	19:13:06	-10.852603	142.367996	125.16	1116	310	0	5.69
4/09/2014	19:14:18	-10.852679	142.368042	126.36	2160	143	0	9.83
4/09/2014	19:15:28	-10.852552	142.367966	141.62	2268	314	0	16.38
4/09/2014	19:16:39	-10.852586	142.368011	152.25	2088	319	0	6.2
4/09/2014	19:17:50	-10.852441	142.367706	89.24	1368	306	0	37.01
4/09/2014	19:19:01	-10.852838	142.367966	17.46	396	302	0	52.49
4/09/2014	19:20:13	-10.8526	142.367874	97.22	936	29	0	28.31
4/09/2014	19:21:25	-10.852627	142.367935	138.75	828	312	0	7.31
4/09/2014	19:22:37	-10.852574	142.367859	118.74	432	132	0	10.18	1
4/09/2014	19:23:47	-10.852536	142.367828	129.07	2340	307	0	5.41	1
4/09/2014	19:25:01	-10.852552	142.367874	138.29	324	311	0	5.33
4/09/2014	19:26:20	-10.852538	142.36792	160.11	180	310	0	5.26
4/09/2014	19:27:41	-10.852789	142.367935	34.35	504	308	0	27.96
4/09/2014	19:29:14	-10.852469	142.367767	126.44	972	286	0	40.03
4/09/2014	19:30:58	-10.852604	142.367981	135.03	1692	33	0	27.78	1
4/09/2014	19:32:58	-10.852827	142.367889	12.39	216	52	0	26.75	1
4/09/2014	19:34:38	-10.85283	142.367874	17.48	0	147	0	1.67
4/09/2014	19:35:41	-10.852848	142.367905	13.19	0	122	0	3.93
4/09/2014	19:36:43	-10.852855	142.36792	13.67	972	299	0	1.81
4/09/2014	19:37:46	-10.852836	142.367905	14.84	0	121	0	2.67
4/09/2014	19:38:49	-10.852855	142.367966	17.86	0	126	0	6.99
4/09/2014	19:39:52	-10.852871	142.367889	19.55	0	0	0	8.6
4/09/2014	19:40:54	-10.852862	142.367905	15.96	0	0	0	2.01
4/09/2014	19:41:56	-10.85285	142.367905	22.85	0	0	0	1.33
4/09/2014	19:42:59	-10.852853	142.36792	15.23	0	0	0	1.67
4/09/2014	19:44:02	-10.85288	142.367889	11.65	0	132	0	4.52
4/09/2014	19:45:05	-10.852888	142.367935	16.75	252	217	0	5.1
4/09/2014	19:46:07	-10.852887	142.367844	0.62	432	0	0	9.94
4/09/2014	19:47:09	-10.852879	142.367889	-1.79	1584	0	0	4.99
4/09/2014	19:48:11	-10.852875	142.367859	-7.03	0	0	0	3.31
4/09/2014	19:49:14	-10.852873	142.36795	18.56	0	59	0	9.94
4/09/2014	19:50:17	-10.852883	142.36792	10.37	0	351	0	3.46
4/09/2014	19:51:19	-10.852868	142.36792	14.51	0	0	0	1.67
4/09/2014	19:52:21	-10.852875	142.36795	14.49	0	0	0	3.37
4/09/2014	19:53:23	-10.852869	142.367935	16.34	0	0	0	1.77
4/09/2014	19:54:25	-10.852877	142.367935	15.99	612	250	0	0.89
4/09/2014	19:55:28	-10.852934	142.367874	-1.29	0	262	0	9.2
4/09/2014	19:56:30	-10.852889	142.36795	15.84	0	0	0	9.69
4/09/2014	19:57:32	-10.852896	142.367935	17.88	0	0	0	1.81
4/09/2014	19:58:35	-10.852868	142.367935	13.42	0	0	0	3.11
4/09/2014	19:59:37	-10.852798	142.367935	26.99	0	261	0	7.78
4/09/2014	20:00:40	-10.85287	142.367966	21.58	0	297	0	8.69
4/09/2014	20:01:42	-10.852855	142.36795	8.91	0	78	0	2.42
4/09/2014	20:02:44	-10.852858	142.368011	31.25	0	0	0	6.67
4/09/2014	20:03:47	-10.852841	142.368011	35.53	0	50	0	1.89
4/09/2014	20:04:50	-10.85289	142.36795	14.06	0	0	0	8.61
4/09/2014	20:05:53	-10.852896	142.36795	10.36	0	0	0	0.67
4/09/2014	20:06:56	-10.85288	142.367981	17.53	0	0	0	3.82
4/09/2014	20:07:59	-10.852883	142.367981	20.49	0	0	0	0.33
4/09/2014	20:09:02	-10.852878	142.367966	18.21	0	127	0	1.73
4/09/2014	20:10:04	-10.85286	142.367981	17.3	0	0	0	2.59
4/09/2014	20:11:06	-10.852881	142.368027	25.98	0	0	0	5.54
4/09/2014	20:12:09	-10.852921	142.367844	3.13	0	327	0	20.47
4/09/2014	20:13:11	-10.852853	142.367859	-4.63	0	0	0	7.74
4/09/2014	20:14:13	-10.852883	142.367996	17.21	0	0	0	15.33
4/09/2014	20:15:16	-10.852878	142.367935	14.33	0	0	0	6.68
4/09/2014	20:16:19	-10.852875	142.367996	23	0	0	0	6.67
4/09/2014	20:17:22	-10.852875	142.367966	22.85	0	266	0	3.28
4/09/2014	20:18:25	-10.852901	142.36792	13.92	0	158	0	5.8
4/09/2014	20:19:28	-10.852906	142.367981	19.96	0	255	0	6.68
4/09/2014	20:20:31	-10.852888	142.36795	11.17	0	0	0	3.93
4/09/2014	20:21:34	-10.852875	142.36795	12.01	0	0	0	1.45
4/09/2014	20:22:37	-10.852932	142.368027	36.74	0	0	0	10.53
4/09/2014	20:23:40	-10.852886	142.367966	18.95	0	264	0	8.4
4/09/2014	20:24:43	-10.852876	142.36795	9.94	0	0	0	2.07
4/09/2014	20:25:47	-10.852928	142.368011	23.36	0	81	0	8.82
4/09/2014	20:26:50	-10.852895	142.367981	15.94	0	0	0	4.92
4/09/2014	20:27:53	-10.852899	142.367981	14.32	0	0	0	0.44
4/09/2014	20:28:56	-10.85287	142.367935	6.03	0	0	0	5.97
4/09/2014	20:29:59	-10.852884	142.367981	14.2	1296	104	0	5.26
4/09/2014	20:31:03	-10.852909	142.36792	14.69	0	261	0	7.22
4/09/2014	20:32:06	-10.852916	142.368027	34.55	0	0	0	11.71
4/09/2014	20:33:09	-10.852898	142.367935	21.31	0	268	0	10.24
4/09/2014	20:34:12	-10.852904	142.368011	32.87	0	0	0	8.33
4/09/2014	20:35:15	-10.85288	142.368027	25.92	0	0	0	3.19
4/09/2014	20:36:18	-10.852873	142.367935	13.26	0	0	0	10.08
4/09/2014	20:37:21	-10.85285	142.367981	14.66	0	124	0	5.64
4/09/2014	20:38:26	-10.852866	142.36795	20.55	0	199	0	3.82
4/09/2014	20:39:28	-10.852883	142.367966	12.31	1296	76	0	2.57
4/09/2014	20:40:32	-10.852949	142.368134	42.79	0	298	0	19.76
4/09/2014	20:41:35	-10.85285	142.367874	16.95	5256	295	0	30.45
4/09/2014	20:42:40	-10.852839	142.367966	7.29	360	164	0	10.12
4/09/2014	20:43:44	-10.852921	142.368149	31.33	576	190	0	21.97	1
4/09/2014	20:44:47	-10.852763	142.367523	-41.49	0	92	0	70.58	1
4/09/2014	20:45:51	-10.853114	142.368042	17.49	0	264	0	68.82
4/09/2014	20:46:54	-10.853148	142.368057	-2.32	3672	288	0	4.12
4/09/2014	20:47:58	-10.852824	142.368271	168.69	648	19	0	42.94
4/09/2014	20:49:01	-10.853015	142.368073	36.43	1080	136	0	30.31
4/09/2014	20:50:04	-10.852854	142.367996	12.73	1044	244	0	19.78
4/09/2014	20:51:07	-10.853061	142.368042	6.09	1188	184	0	23.56
4/09/2014	20:52:14	-10.852924	142.368042	48.93	7632	271	0	15.23
4/09/2014	20:53:17	-10.852902	142.367874	-4.74	2412	352	0	18.51
4/09/2014	20:54:21	-10.85272	142.367966	56.2	720	330	0	22.59
4/09/2014	20:55:23	-10.852688	142.367828	-14.17	2196	287	0	15.48
4/09/2014	20:56:27	-10.852745	142.367889	3.76	1728	165	0	9.2
4/09/2014	20:57:29	-10.852692	142.367767	-27.49	2052	307	0	14.57	1
4/09/2014	20:58:33	-10.852689	142.367798	-12.84	1440	293	0	3.4	1
4/09/2014	20:59:36	-10.852816	142.367996	24.9	2700	145	0	25.83
4/09/2014	21:00:39	-10.852696	142.367889	-0.88	2628	280	0	17.74
4/09/2014	21:01:41	-10.85274	142.368042	44.86	1368	296	0	17.41
4/09/2014	21:02:47	-10.852788	142.368118	48.47	648	143	0	9.87
4/09/2014	21:03:51	-10.852713	142.367844	15.76	0	278	0	31.06
4/09/2014	21:04:55	-10.852731	142.36795	5.32	1080	110	0	11.75
4/09/2014	21:05:59	-10.852761	142.367996	39.95	540	147	0	6.03
4/09/2014	21:07:03	-10.852757	142.367889	14.22	1152	87	0	11.69
4/09/2014	21:08:08	-10.852758	142.367905	19.54	0	110	0	1.75
4/09/2014	21:09:24	-10.852661	142.367966	56.71	6048	116	0	12.68
4/09/2014	21:10:37	-10.852661	142.367966	56.71	6048	116	0	0
4/09/2014	21:12:03	-10.852688	142.367966	16.55	2052	261	0	3
4/09/2014	21:13:57	-10.852789	142.367981	26.95	468	319	0	11.35
4/09/2014	21:15:36	-10.852722	142.368088	25.61	2628	146	0	13.86
4/09/2014	21:16:39	-10.852673	142.367767	-1.78	684	16	0	35.48
4/09/2014	21:17:43	-10.852709	142.368027	5.85	0	296	0	28.67
4/09/2014	21:18:48	-10.852788	142.368149	30.14	0	94	0	15.96
4/09/2014	21:19:52	-10.852788	142.36795	22.14	1620	278	0	21.73
4/09/2014	21:20:59	-10.852742	142.367996	4.82	792	333	0	7.17
4/09/2014	21:22:03	-10.85276	142.36795	25.07	1944	282	0	5.41	1
4/09/2014	21:23:08	-10.852794	142.368073	27.76	72	246	0	13.95	1
4/09/2014	21:24:11	-10.852757	142.367966	33.28	468	278	0	12.39
4/09/2014	21:25:15	-10.852798	142.368011	25.89	324	281	0	6.7
4/09/2014	21:26:18	-10.852838	142.368103	20.37	5292	286	0	10.99
4/09/2014	21:27:25	-10.852752	142.368042	8.41	0	262	0	11.65
4/09/2014	21:28:39	-10.852656	142.367889	35.25	2268	105	0	19.83
4/09/2014	21:29:59	-10.852703	142.367935	-2.09	1980	294	0	7.25	1
4/09/2014	21:31:04	-10.852813	142.367691	42.24	2844	32	0	29.32	1
4/09/2014	21:32:09	-10.852693	142.367874	42.76	4572	193	0	24.03	1
4/09/2014	21:33:17	-10.852918	142.36795	18.74	1044	279	0	26.36	1
4/09/2014	21:34:43	-10.852959	142.368042	27.82	144	134	0	11.03
4/09/2014	21:35:46	-10.852939	142.368088	26.41	1224	97	0	5.49
4/09/2014	21:36:50	-10.85299	142.368042	33.04	2772	273	0	7.58
4/09/2014	21:37:52	-10.853004	142.36821	41.84	3564	302	0	18.41
4/09/2014	21:38:55	-10.85293	142.36795	21.14	3168	269	0	29.56
4/09/2014	21:40:31	-10.852772	142.368011	18.92	540	32	0	18.79
4/09/2014	21:45:39	-10.85257	142.368057	-6.59	0	0	0	23.02
4/09/2014	21:55:21	-10.85257	142.368057	-6.59	0	0	0	0
4/09/2014	21:58:31	-10.852763	142.368042	-6.89	972	46	0	21.52
4/09/2014	22:03:41	-10.852763	142.368042	-6.89	972	46	0	0	1
4/09/2014	22:13:35	-10.852733	142.368073	11.86	828	22	0	4.75	1
4/09/2014	22:21:15	-10.85216	142.367371	13.65	3348	55	0	99.68
4/09/2014	22:22:17	-10.852556	142.367462	8.88	1656	87	0	45.14
4/09/2014	22:23:22	-10.852625	142.367783	16.11	0	0	0	35.88
4/09/2014	22:24:26	-10.852701	142.367706	20.41	0	137	0	11.92
4/09/2014	22:25:29	-10.852816	142.367767	14.34	1116	37	0	14.42
4/09/2014	22:26:32	-10.852814	142.367828	32.27	1224	97	0	6.67
4/09/2014	22:27:34	-10.852689	142.367935	20.57	396	263	0	18.16
4/09/2014	22:28:38	-10.852708	142.367966	24.31	0	220	0	3.99
4/09/2014	22:29:41	-10.852729	142.36795	9.44	0	0	0	2.92
4/09/2014	22:30:44	-10.852637	142.368088	14.99	0	0	0	18.21
4/09/2014	22:31:47	-10.852715	142.367935	19.73	0	0	0	18.83
4/09/2014	22:32:51	-10.852677	142.368088	4.43	360	101	0	17.23
4/09/2014	22:33:58	-10.852683	142.36792	24.02	900	272	0	18.36
4/09/2014	22:35:02	-10.852748	142.36795	8.85	0	84	0	7.94
4/09/2014	22:36:05	-10.852727	142.368011	12.71	3312	117	0	7.06
4/09/2014	22:37:09	-10.852843	142.36795	18.59	0	2	0	14.52
4/09/2014	22:38:13	-10.852739	142.36795	11.01	0	51	0	11.56
4/09/2014	22:39:17	-10.852684	142.367859	33.58	0	68	0	11.67
4/09/2014	22:40:21	-10.852702	142.36792	30.49	720	166	0	6.96
4/09/2014	22:41:24	-10.85272	142.368042	11.4	756	131	0	13.47
4/09/2014	22:42:29	-10.852695	142.367996	18.77	0	67	0	5.74
4/09/2014	22:43:32	-10.852673	142.36795	38.45	0	0	0	5.59
4/09/2014	22:44:36	-10.852675	142.36792	38.23	0	102	0	3.28
4/09/2014	22:45:41	-10.852725	142.368073	19.65	0	329	0	17.61
4/09/2014	22:46:44	-10.852724	142.36792	16.77	612	120	0	16.71
4/09/2014	22:47:47	-10.852713	142.367996	17.27	360	293	0	8.39
4/09/2014	22:48:53	-10.852766	142.367996	7.39	0	252	0	5.89
4/09/2014	22:49:56	-10.852727	142.36795	20.84	0	255	0	6.64
4/09/2014	22:51:00	-10.852735	142.368088	9.7	0	272	0	15.1
4/09/2014	22:52:03	-10.852697	142.367935	26.03	1440	117	0	17.23
4/09/2014	22:53:08	-10.852701	142.36795	24.63	0	111	0	1.7
4/09/2014	22:54:12	-10.852703	142.367874	29.81	0	108	0	8.3
4/09/2014	22:55:14	-10.852753	142.36795	18.54	468	319	0	9.99
4/09/2014	22:56:17	-10.852686	142.367935	15.96	396	233	0	7.63
4/09/2014	22:57:20	-10.852711	142.367905	25.94	504	102	0	4.3
4/09/2014	22:58:24	-10.852793	142.368027	2.12	1512	322	0	16.14
4/09/2014	22:59:29	-10.852707	142.36795	38.2	0	337	0	12.73
4/09/2014	23:00:31	-10.852643	142.367859	19.01	2484	78	0	12.22
4/09/2014	23:01:37	-10.852722	142.368057	29.79	1764	233	0	23.34
4/09/2014	23:02:42	-10.852605	142.367859	36.75	1260	89	0	25.23
4/09/2014	23:03:45	-10.852718	142.367905	20.39	10404	125	0	13.53
4/09/2014	23:04:48	-10.852831	142.368011	-7.01	1152	264	0	17.08
4/09/2014	23:05:51	-10.852664	142.367935	19.74	1656	276	0	20.34
4/09/2014	23:06:56	-10.852618	142.367981	52.92	2268	193	0	7.17
4/09/2014	23:07:59	-10.852674	142.367905	26.4	792	144	0	10.38	1
4/09/2014	23:09:04	-10.852518	142.367859	43.18	3456	322	0	18.06	1
4/09/2014	23:10:07	-10.852662	142.367889	24.95	3024	159	0	16.34
4/09/2014	23:11:14	-10.852631	142.367889	33.46	0	222	0	3.45
4/09/2014	23:12:40	-10.852708	142.36792	54.83	1332	241	0	9.21	1
4/09/2014	23:14:05	-10.852787	142.367874	-3.9	2556	197	0	10.12	1
4/09/2014	23:15:33	-10.852735	142.367935	-4.1	2196	138	0	8.82
4/09/2014	23:17:24	-10.852835	142.367996	-38.64	2340	56	0	12.96
4/09/2014	23:19:25	-10.852803	142.367996	-21.82	1836	149	0	3.56
4/09/2014	23:24:54	-10.852742	142.36795	-13.75	972	351	0	8.44
4/09/2014	23:29:43	-10.852915	142.367844	11.41	612	253	0	22.45
4/09/2014	23:30:46	-10.852889	142.367752	34.72	1296	193	0	10.45
4/09/2014	23:31:50	-10.852688	142.367889	38.11	3744	293	0	26.9
4/09/2014	23:32:55	-10.852794	142.36795	17.34	2340	26	0	13.54
4/09/2014	23:38:55	-10.852794	142.36795	17.34	2340	26	0	0
4/09/2014	23:42:26	-10.852707	142.367996	20.92	144	354	0	10.9
4/09/2014	23:46:55	-10.852778	142.367996	5.63	900	225	0	7.89
4/09/2014	23:48:00	-10.852692	142.367996	9.77	2232	150	0	9.56
4/09/2014	23:49:04	-10.852679	142.367996	17.88	360	327	0	1.45	1
4/09/2014	23:50:20	-10.852656	142.368042	14.74	684	117	0	5.64	1
4/09/2014	23:52:00	-10.852777	142.367676	-58.72	12996	114	0	42.17
4/09/2014	23:53:07	-10.852981	142.368011	13.23	12528	205	0	43.05
4/09/2014	23:54:35	-10.852634	142.367798	-44.52	2952	65	0	45.05
4/09/2014	23:56:29	-10.85273	142.367798	-52.83	2016	182	0	10.67	1
4/09/2014	23:58:02	-10.852682	142.367691	-43.15	6660	229	0	12.85	1
4/09/2014	23:59:53	-10.852821	142.367874	-22.44	2592	231	-4	25.26	1
2/09/2014	9:53:03	-10.59064	142.294647	20.31	396	341	-2	0	1
2/09/2014	9:54:19	-10.590577	142.294708	50.45	360	179	0	9.67	1
2/09/2014	9:57:59	-10.590953	142.294174	26.72	252	356	0	71.8
2/09/2014	10:00:25	-10.59128	142.29454	31.4	3744	164	0	54.06
2/09/2014	10:01:30	-10.591065	142.294495	-11.8	1296	357	0	24.41	1
2/09/2014	10:02:38	-10.591263	142.29454	27.67	0	193	0	22.56	1
2/09/2014	10:03:44	-10.592058	142.294647	44.03	2124	329	0	89.17
2/09/2014	10:05:05	-10.591311	142.294556	46.88	1296	341	0	83.66
2/09/2014	10:06:35	-10.591018	142.294495	-1.3	0	0	0	33.26
2/09/2014	10:07:39	-10.590821	142.294403	16.03	0	0	0	24.1
2/09/2014	10:08:45	-10.591633	142.294724	40.9	1296	83	0	96.87
2/09/2014	10:09:51	-10.59111	142.294434	12.68	0	341	0	66.23
2/09/2014	10:10:56	-10.591255	142.294479	8.73	684	343	0	16.86
2/09/2014	10:12:04	-10.590775	142.29454	-44.93	4536	48	0	53.79
2/09/2014	10:13:09	-10.591052	142.29454	-26.56	1116	223	0	30.8
2/09/2014	10:14:14	-10.591098	142.294601	-14.38	1152	120	0	8.4
2/09/2014	10:15:19	-10.590969	142.29454	13.82	0	267	0	15.82
2/09/2014	10:16:24	-10.591068	142.294617	20.35	0	0	0	13.86
2/09/2014	10:17:35	-10.590986	142.294754	17.87	3096	39	0	17.53
2/09/2014	10:18:40	-10.590861	142.294556	-11.77	0	233	0	25.72
2/09/2014	10:20:21	-10.591101	142.294556	-10.98	432	312	0	26.69
2/09/2014	10:21:25	-10.591159	142.294586	-131.07	1116	147	0	7.24
2/09/2014	10:22:39	-10.590885	142.294632	47.87	216	97	0	30.88
2/09/2014	10:23:48	-10.591078	142.294647	32.82	10980	337	0	21.52
2/09/2014	10:24:52	-10.59085	142.294754	12.42	2304	173	0	27.92
2/09/2014	10:26:13	-10.590936	142.294693	-27.14	864	237	0	11.66
2/09/2014	10:27:24	-10.590863	142.294495	20.09	1656	181	0	23.11
2/09/2014	10:28:34	-10.591096	142.294678	1.94	3852	346	0	32.73
2/09/2014	10:29:40	-10.591148	142.294693	39.53	0	86	0	6.01
2/09/2014	10:30:46	-10.591072	142.294556	-9.57	0	103	0	17.19
2/09/2014	10:31:51	-10.591058	142.294693	15.14	540	71	0	15.05
2/09/2014	10:33:01	-10.591069	142.29454	9.97	900	42	0	16.77
2/09/2014	10:34:06	-10.591021	142.294662	-18.9	3132	0	0	14.36
2/09/2014	10:35:13	-10.591094	142.294586	24	3816	304	0	11.61
2/09/2014	10:36:19	-10.591097	142.294586	-13.17	3600	44	0	0.33
2/09/2014	10:37:23	-10.590986	142.29454	10.4	1476	111	0	13.33
2/09/2014	10:38:57	-10.59101	142.294479	-25.2	1944	37	0	7.18
2/09/2014	10:40:23	-10.591013	142.29454	5.43	612	204	0	6.68
2/09/2014	10:41:40	-10.591027	142.294601	-17.91	2880	80	0	6.85
2/09/2014	10:42:45	-10.591148	142.294556	-9.65	792	19	0	14.33
2/09/2014	10:43:51	-10.591074	142.294479	-20.84	0	85	0	11.77
2/09/2014	10:45:01	-10.590977	142.294449	18	1152	58	0	11.27
2/09/2014	10:46:18	-10.590971	142.294418	81.69	540	294	0	3.45
2/09/2014	10:47:28	-10.59113	142.294434	-16.79	4572	248	0	17.77
2/09/2014	10:48:34	-10.591029	142.294434	-26.53	0	169	0	11.23
2/09/2014	10:49:39	-10.591086	142.294373	41.89	6048	333	0	9.2
2/09/2014	10:50:49	-10.591087	142.29451	-19.38	756	335	0	14.97
2/09/2014	10:51:55	-10.590982	142.294907	56.62	0	315	0	44.94
2/09/2014	10:53:02	-10.591138	142.294464	16.06	612	229	0	51.43
2/09/2014	10:54:07	-10.591097	142.29454	44.24	936	322	0	9.48
2/09/2014	10:55:21	-10.591092	142.294464	-21.35	2196	23	0	8.33
2/09/2014	10:56:27	-10.591158	142.294449	-23.63	3204	217	0	7.52
2/09/2014	10:57:51	-10.590943	142.294601	50.84	2592	72	0	29.11
2/09/2014	10:59:19	-10.591125	142.294464	39.74	3528	208	0	25.18
2/09/2014	11:00:37	-10.590994	142.294632	-3.49	576	212	0	23.44
2/09/2014	11:01:48	-10.591261	142.294632	19.33	3348	60	0	29.69
2/09/2014	11:02:57	-10.591187	142.294418	-0.54	1548	55	0	24.8
2/09/2014	11:04:26	-10.590923	142.294556	92.41	828	72	0	33
2/09/2014	11:05:35	-10.591158	142.294373	-85.98	3564	201	0	32.91
2/09/2014	11:06:40	-10.591049	142.294556	-40.14	4860	230	0	23.39
2/09/2014	11:07:46	-10.590957	142.294662	19.38	0	257	0	15.46
2/09/2014	11:08:53	-10.59092	142.294769	16.29	13680	48	0	12.4
2/09/2014	11:10:36	-10.591249	142.294525	-59.08	1800	135	0	45.27
2/09/2014	11:11:45	-10.590947	142.294632	51	1908	243	0	35.56
2/09/2014	11:13:05	-10.591173	142.294296	-61.63	7092	44	0	44.5
2/09/2014	11:14:11	-10.590965	142.294556	20.67	3780	76	0	36.64
2/09/2014	11:15:40	-10.591219	142.294418	-8.25	2952	42	0	32.02
2/09/2014	11:16:48	-10.591127	142.294495	-1.13	12924	215	0	13.25
2/09/2014	11:17:56	-10.591294	142.294571	36.99	324	193	0	20.34
2/09/2014	11:19:08	-10.591638	142.294159	19.31	8388	225	0	59.08	1
2/09/2014	11:20:14	-10.593755	142.288803	-3.49	71964	251	0	630.97	1
2/09/2014	11:21:21	-10.592792	142.277206	25.37	75168	234	0	1272.07	1
2/09/2014	11:22:28	-10.592021	142.265106	54.86	74124	297	0	1325.31	1
2/09/2014	11:23:33	-10.590121	142.254318	16.36	57168	266	0	1197.91	1
2/09/2014	11:24:38	-10.593285	142.247284	33.51	25272	241	0	845.49	1
2/09/2014	11:25:44	-10.592202	142.245514	17.44	12780	310	0	227.88	1
2/09/2014	11:26:49	-10.592091	142.245361	46.4	612	222	0	20.78	1
2/09/2014	11:28:00	-10.592092	142.245132	25.96	1044	140	0	25.03
2/09/2014	11:29:07	-10.592066	142.245132	15.13	324	0	0	2.89
2/09/2014	11:30:19	-10.592001	142.245255	50.8	792	65	0	15.26
2/09/2014	11:31:33	-10.592105	142.245026	6.12	684	0	0	27.57
2/09/2014	11:32:47	-10.591513	142.243912	52.26	14004	0	0	138.42	1
2/09/2014	11:34:01	-10.588834	142.244431	68.03	14544	2	0	303.24	1
2/09/2014	11:35:28	-10.585799	142.243515	75.39	14724	326	0	352.02	1
2/09/2014	11:36:42	-10.584913	142.241348	49.79	13752	233	0	256.53	1
2/09/2014	11:37:47	-10.586208	142.23938	17.85	12492	234	0	258.86	1
2/09/2014	11:38:53	-10.587401	142.23735	6.66	14292	246	0	258.51	1
2/09/2014	11:39:58	-10.588176	142.235184	-13.91	12276	253	0	251.94	1
2/09/2014	11:41:04	-10.588703	142.233002	-16.46	14616	258	0	245.59	1
2/09/2014	11:42:20	-10.588777	142.230316	-23.44	13608	259	0	293.7	1
2/09/2014	11:43:26	-10.588868	142.228073	-16.16	14112	278	0	245.37	1
2/09/2014	11:44:44	-10.588508	142.225266	-35.86	13464	273	0	309.41	1
2/09/2014	11:46:02	-10.588369	142.222504	-37.38	13824	269	0	302.29	1
2/09/2014	11:47:08	-10.588356	142.220398	-4.77	14184	280	0	230.19	1
2/09/2014	11:48:13	-10.587003	142.218887	15.7	10512	3	0	223.41	1
2/09/2014	11:49:22	-10.586884	142.219284	-29.04	756	0	0	45.37	1
2/09/2014	11:50:29	-10.586845	142.219299	-9.45	684	263	0	4.64	1
2/09/2014	11:51:34	-10.586727	142.219391	-17.51	1944	3	0	16.53
2/09/2014	11:52:40	-10.586105	142.219345	-24.2	5112	3	0	69.35
2/09/2014	11:53:47	-10.585861	142.219406	25.58	0	70	0	27.94
2/09/2014	11:54:57	-10.586099	142.219086	-51.15	3528	140	0	43.86
2/09/2014	11:56:24	-10.586172	142.219147	-45.19	3276	53	0	10.5	1
2/09/2014	11:57:53	-10.586185	142.219086	-31.55	1116	134	0	6.82	1
2/09/2014	11:59:28	-10.585984	142.21933	39.42	17568	234	0	34.8
2/09/2014	12:03:04	-10.58588	142.21965	51.62	1260	241	0	36.84
2/09/2014	12:06:31	-10.585909	142.21962	40.28	1692	19	0	4.6	1
2/09/2014	12:10:22	-10.585725	142.219803	73.5	1836	259	0	28.61	1
2/09/2014	12:13:12	-10.58586	142.219772	87.37	1980	325	0	15.39
2/09/2014	12:15:38	-10.585714	142.219681	10.23	1800	354	0	19.04
2/09/2014	12:18:52	-10.585688	142.219818	40.53	1836	71	0	15.25
2/09/2014	12:23:30	-10.585693	142.219589	-3.31	1476	143	0	25.04
2/09/2014	12:27:14	-10.585731	142.219559	21.73	1836	269	0	5.35
2/09/2014	12:28:26	-10.585649	142.219635	8.23	1152	41	0	12.33
2/09/2014	12:29:49	-10.585735	142.21962	11.32	576	190	0	9.7
2/09/2014	12:32:04	-10.58583	142.21962	22.32	648	39	0	10.56
2/09/2014	12:33:15	-10.585851	142.219604	13.32	252	19	0	2.92
2/09/2014	12:34:20	-10.585814	142.219574	-17.71	1728	334	0	5.26
2/09/2014	12:35:28	-10.585696	142.21965	-6.49	3636	31	0	15.53
2/09/2014	12:36:34	-10.58594	142.219589	24.55	1476	0	0	27.94
2/09/2014	12:37:42	-10.585866	142.219604	-23.09	1008	285	0	8.39
2/09/2014	12:38:47	-10.585883	142.219574	-21.11	1944	29	0	3.78
2/09/2014	12:40:18	-10.585843	142.219452	-63.15	1476	288	0	14.06
2/09/2014	12:41:49	-10.586053	142.219589	2.37	2232	161	0	27.74
2/09/2014	12:43:07	-10.585889	142.21962	-12.82	3276	103	0	18.55
2/09/2014	12:44:17	-10.586021	142.219589	-6.12	864	25	0	15.06
2/09/2014	12:45:29	-10.58588	142.219574	-15.8	1800	29	0	15.76
2/09/2014	12:46:38	-10.585753	142.219742	29.89	1692	21	0	23.16
2/09/2014	12:47:50	-10.585688	142.219727	12.3	2088	74	0	7.41
2/09/2014	12:49:04	-10.585692	142.219574	-47.8	1116	41	0	16.73
2/09/2014	12:50:15	-10.585763	142.219543	-37.85	2268	94	0	8.59
2/09/2014	12:51:57	-10.585812	142.21965	24.17	252	192	0	12.9
2/09/2014	12:53:12	-10.58582	142.219604	52.87	1044	102	0	5.11
2/09/2014	12:56:01	-10.585824	142.218964	84.74	468	188	0	69.96
2/09/2014	12:58:54	-10.585716	142.219543	19.81	5040	84	0	64.42
2/09/2014	13:02:03	-10.585888	142.219025	86.46	2016	65	0	59.76
2/09/2014	13:04:32	-10.585782	142.219086	13.21	1728	83	0	13.54
2/09/2014	13:07:15	-10.585775	142.219315	89.96	864	80	0	25.04
2/09/2014	13:09:39	-10.585803	142.219284	81.58	13140	73	0	4.6
2/09/2014	13:11:46	-10.585832	142.220551	100.07	16740	83	0	138.52
2/09/2014	13:12:51	-10.585917	142.219467	67.02	0	154	0	118.86
2/09/2014	13:13:55	-10.585835	142.219574	50.25	756	270	0	14.83
2/09/2014	13:14:58	-10.585926	142.219009	130.43	1044	257	0	62.58
2/09/2014	13:16:01	-10.585914	142.219162	60.1	864	229	0	16.78
2/09/2014	13:17:26	-10.585876	142.219315	41.9	3420	60	0	17.25
2/09/2014	13:18:34	-10.585773	142.219772	57.93	0	23	0	51.25
2/09/2014	13:19:40	-10.585855	142.219467	117.86	0	295	0	34.56
2/09/2014	13:20:46	-10.585668	142.219742	-29.86	4464	80	0	36.55
2/09/2014	13:22:11	-10.585661	142.219894	-44.53	2916	84	0	16.63
2/09/2014	13:23:14	-10.585797	142.21962	3.58	504	320	0	33.55
2/09/2014	13:24:39	-10.585808	142.219559	41.73	1872	58	0	6.78
2/09/2014	13:26:25	-10.585804	142.219406	7.94	1044	77	0	16.73
2/09/2014	13:28:05	-10.585815	142.219345	90.2	0	294	0	6.78
2/09/2014	13:29:31	-10.585966	142.219421	87.6	2520	87	0	18.73
2/09/2014	13:30:57	-10.585783	142.219498	11.02	0	95	0	22.02
2/09/2014	13:32:23	-10.585825	142.21933	84.71	3492	289	0	18.95
2/09/2014	13:33:45	-10.585822	142.219543	8.6	7704	105	0	23.28
2/09/2014	13:35:38	-10.585903	142.219421	102.98	6408	61	0	16.09
2/09/2014	13:37:29	-10.585665	142.219284	-25.43	3600	62	0	30.41
2/09/2014	13:38:34	-10.585846	142.219437	64.42	0	251	0	26.17
2/09/2014	13:39:38	-10.585847	142.219742	75.68	0	88	0	33.34
2/09/2014	13:40:44	-10.585753	142.219635	46.7	0	281	0	15.69
2/09/2014	13:41:47	-10.585896	142.219559	85.77	1584	83	0	17.94
2/09/2014	13:42:51	-10.585865	142.219528	51.26	2772	74	0	4.83
2/09/2014	13:43:54	-10.585816	142.219528	32.48	0	282	0	5.45
2/09/2014	13:44:58	-10.585791	142.219574	27.26	3924	64	0	5.75
2/09/2014	13:46:03	-10.585852	142.219482	67.18	0	27	0	12.13
2/09/2014	13:47:07	-10.585761	142.21962	35.39	504	94	0	18.16
2/09/2014	13:48:13	-10.585764	142.219513	-2.58	0	198	0	11.7
2/09/2014	13:49:18	-10.585735	142.219666	39.22	1836	55	0	17.03
2/09/2014	13:50:24	-10.585826	142.219452	29.79	648	80	0	25.49
2/09/2014	13:51:27	-10.585807	142.219635	64.39	1296	265	0	20.11
2/09/2014	13:52:31	-10.585901	142.219482	30	0	259	0	19.72
2/09/2014	13:53:34	-10.585838	142.219467	-9.4	0	57	0	7.19
2/09/2014	13:54:37	-10.585842	142.219635	39.35	0	245	0	18.37
2/09/2014	13:55:41	-10.5858	142.219513	16.44	0	52	0	14.13
2/09/2014	13:56:45	-10.585788	142.219696	13.82	0	120	0	20.05
2/09/2014	13:57:50	-10.585802	142.219803	59.46	0	73	0	11.8
2/09/2014	13:58:54	-10.585791	142.219589	32.03	0	344	0	23.42
2/09/2014	14:00:12	-10.585732	142.21965	14.16	2124	356	0	9.35
2/09/2014	14:01:15	-10.585789	142.219589	82.95	7668	253	0	9.2
2/09/2014	14:02:18	-10.58577	142.219543	44.37	2664	24	0	5.45
2/09/2014	14:03:20	-10.585874	142.219498	8.02	1368	0	0	12.57
2/09/2014	14:04:23	-10.585715	142.219696	34.59	1836	281	0	27.95
2/09/2014	14:05:43	-10.585777	142.219604	17.73	720	261	0	12.19
2/09/2014	14:06:46	-10.585822	142.219467	8.43	4068	253	0	15.79
2/09/2014	14:07:49	-10.586155	142.219604	5.56	3276	190	0	39.94	1
2/09/2014	14:08:52	-10.586813	142.219345	-9.91	4320	270	0	78.45	1
2/09/2014	14:09:55	-10.586789	142.219406	27.51	0	0	0	7.18	1
2/09/2014	14:11:08	-10.586713	142.219284	21.36	720	316	0	15.79
2/09/2014	14:12:13	-10.586678	142.21936	49.79	0	247	0	9.17
2/09/2014	14:13:17	-10.586717	142.219208	2.24	2304	104	0	17.17
2/09/2014	14:14:21	-10.586687	142.219223	12.4	2664	250	0	3.72
2/09/2014	14:15:24	-10.586617	142.219299	25.25	2268	252	0	11.38
2/09/2014	14:16:28	-10.586604	142.219238	28.75	0	227	0	6.82
2/09/2014	14:17:32	-10.586572	142.219452	68.13	0	81	0	23.66
2/09/2014	14:18:40	-10.586718	142.219284	42.14	2160	67	0	24.51
2/09/2014	14:19:46	-10.586841	142.21907	-33.34	7416	235	0	27.1
2/09/2014	14:20:50	-10.586764	142.219254	36.17	11736	38	0	21.86
2/09/2014	14:21:55	-10.586751	142.219101	23.95	0	128	0	16.79
2/09/2014	14:23:01	-10.586727	142.219376	58.47	0	291	0	30.18
2/09/2014	14:24:06	-10.586797	142.219406	33.24	0	232	0	8.45
2/09/2014	14:25:12	-10.586785	142.219406	33.96	0	336	0	1.33
2/09/2014	14:26:18	-10.586814	142.219238	20.96	0	51	0	18.64
2/09/2014	14:27:23	-10.586871	142.21907	-59.56	0	257	0	19.43
2/09/2014	14:28:27	-10.586821	142.219376	17.29	3456	248	0	33.91
2/09/2014	14:29:32	-10.586823	142.219223	-13.63	3492	225	0	16.72
2/09/2014	14:30:36	-10.586788	142.219345	19.93	6912	67	0	13.89
2/09/2014	14:31:41	-10.586766	142.219208	-29.09	0	242	0	15.17
2/09/2014	14:32:45	-10.586891	142.21904	-86.91	6912	228	0	23.03
2/09/2014	14:33:50	-10.586857	142.219269	20.56	4500	255	0	25.31
2/09/2014	14:35:03	-10.588841	142.218765	16.34	18144	227	0	227.38	1
2/09/2014	14:36:31	-10.591152	142.216049	21.78	17172	229	0	392.63	1
2/09/2014	14:38:02	-10.593684	142.213104	131.52	33444	240	0	427.65	1
2/09/2014	14:39:51	-10.600711	142.208328	8.44	28908	126	0	939.7	1
2/09/2014	14:41:53	-10.609298	142.212555	20.45	31104	145	0	1060.73	1
2/09/2014	14:44:00	-10.616034	142.220673	8.13	39096	129	0	1161.12	1
2/09/2014	14:46:01	-10.622544	142.228668	-24.39	33516	130	0	1134.68	1
2/09/2014	14:47:52	-10.628278	142.236542	45.68	32112	130	0	1071	1
2/09/2014	14:49:02	-10.631696	142.241226	120.63	34020	105	0	637.57	1
2/09/2014	14:50:12	-10.635894	142.245773	-45.79	33912	155	0	681.78	1
2/09/2014	14:51:38	-10.640246	142.25148	-35.34	41472	123	0	789.4	1
2/09/2014	14:53:18	-10.645559	142.25766	-78.54	34740	126	0	897.29	1
2/09/2014	14:54:57	-10.648267	142.266052	-67.2	45072	106	0	965.25	1
2/09/2014	14:56:43	-10.655292	142.271439	-11.04	37872	160	0	978.13	1
2/09/2014	14:58:33	-10.663033	142.277298	-55.07	33192	139	0	1072.77	1
2/09/2014	15:00:30	-10.67099	142.283295	-55.43	30240	144	0	1101.03	1
2/09/2014	15:02:24	-10.678451	142.289001	-54.03	32652	137	0	1037.8	1
2/09/2014	15:04:25	-10.686432	142.2948	-36.13	39096	142	0	1090.44	1
2/09/2014	15:06:42	-10.695721	142.301926	-26.72	26892	141	0	1293.49	1
2/09/2014	15:09:02	-10.705281	142.309265	-29.54	31968	143	0	1331.55	1
2/09/2014	15:11:11	-10.715354	142.31398	52.84	43992	157	0	1232.85	1
2/09/2014	15:13:17	-10.72622	142.317856	-34.61	54252	168	0	1280.3	1
2/09/2014	15:15:21	-10.736726	142.321655	-31.17	36540	152	0	1239.75	1
2/09/2014	15:17:29	-10.747539	142.325714	-11.45	34164	161	0	1281.51	1
2/09/2014	15:19:35	-10.757968	142.329391	-18.01	32328	164	0	1227.25	1
2/09/2014	15:21:30	-10.767608	142.332626	8.4	31608	165	0	1128.67	1
2/09/2014	15:22:41	-10.77375	142.333786	-24.47	37584	163	0	694.61	1
2/09/2014	15:23:50	-10.779669	142.335205	-34.41	35244	172	0	676.17	1
2/09/2014	15:25:01	-10.785783	142.336746	-36.78	24840	165	0	700.37	1
2/09/2014	15:26:11	-10.791683	142.338074	-29.53	34308	152	0	671.9	1
2/09/2014	15:27:21	-10.797838	142.339096	-45.31	32616	162	0	693.45	1
2/09/2014	15:28:32	-10.803752	142.340561	-43.79	35244	163	0	676.79	1
2/09/2014	15:29:44	-10.809554	142.342285	-11.56	0	0	0	672.07	1
2/09/2014	15:30:55	-10.815311	142.343338	118.28	36108	174	0	650.4	1
2/09/2014	15:32:13	-10.822295	142.345032	19.12	32508	141	0	798.32	1
2/09/2014	15:33:38	-10.826328	142.350952	-35.98	33984	124	0	786.86	1
2/09/2014	15:36:04	-10.831723	142.362762	-112.83	39384	95	0	1422.51	1
2/09/2014	15:38:31	-10.838955	142.369171	0.19	37980	230	0	1066.11	1
2/09/2014	15:41:15	-10.845962	142.365341	-2.08	9648	170	0	884.32	1
2/09/2014	15:43:17	-10.846568	142.36554	24.33	0	130	0	70.8	1
2/09/2014	15:44:25	-10.846476	142.365341	80.36	0	140	0	24.02
2/09/2014	15:45:31	-10.846595	142.365463	20.19	0	348	0	18.78
2/09/2014	15:46:35	-10.846574	142.36557	48.35	2160	144	0	11.92
2/09/2014	15:47:40	-10.847001	142.366196	8.22	4968	105	0	83.23	1
2/09/2014	15:48:45	-10.847252	142.366547	-1.74	1296	246	0	47.42	1
2/09/2014	15:49:50	-10.847126	142.366501	28.44	1800	147	0	14.88	1
2/09/2014	15:50:55	-10.847199	142.366547	28.62	8784	48	0	9.55
2/09/2014	15:52:04	-10.851079	142.371918	-72.86	54828	129	0	728.14	1
2/09/2014	15:53:10	-10.859632	142.377838	71.13	76212	162	0	1149.98	1
2/09/2014	15:54:19	-10.870758	142.381592	77.92	58932	166	0	1303.31	1
2/09/2014	15:55:24	-10.882077	142.3871	37.43	73728	149	0	1394.94	1
2/09/2014	15:56:29	-10.889482	142.387817	70.63	48852	192	0	827.11	1
2/09/2014	15:57:55	-10.892369	142.387726	19.01	4032	331	0	321.17	1
2/09/2014	15:58:59	-10.891989	142.38736	191.39	900	104	0	58.16	1
2/09/2014	16:01:50	-10.891975	142.388306	190.34	252	133	0	103.31	1
2/09/2014	16:04:08	-10.892198	142.388901	144.6	0	0	0	69.54	1
2/09/2014	16:05:14	-10.892093	142.38913	68.56	0	233	0	27.6
2/09/2014	16:06:41	-10.892149	142.389114	160.28	1260	140	0	6.47
2/09/2014	16:08:25	-10.89204	142.389282	-110.79	396	167	0	21.99
2/09/2014	16:09:31	-10.89229	142.38913	156.16	756	16	0	32.38
2/09/2014	16:10:38	-10.892169	142.38913	53.13	0	274	0	13.45
2/09/2014	16:11:45	-10.89222	142.389465	-78.32	0	337	0	37.02
2/09/2014	16:12:53	-10.892021	142.389221	70.85	0	212	0	34.63
2/09/2014	16:14:00	-10.892106	142.389221	72.73	0	55	0	9.45
2/09/2014	16:15:04	-10.8921	142.389175	27.06	1548	330	0	5.07
2/09/2014	16:16:15	-10.892025	142.389313	14.89	756	217	0	17.22
2/09/2014	16:17:22	-10.892088	142.38916	89.07	0	275	0	18.12
2/09/2014	16:18:32	-10.892053	142.389221	-23.27	1008	309	0	7.71
2/09/2014	16:19:40	-10.892115	142.389236	-0.81	360	196	0	7.09
2/09/2014	16:20:47	-10.892097	142.389252	3.81	0	358	0	2.66
2/09/2014	16:21:51	-10.892121	142.389175	57.35	432	73	0	8.82
2/09/2014	16:22:59	-10.892129	142.389206	31.5	72	184	0	3.5
2/09/2014	16:24:10	-10.892044	142.389236	47.01	216	279	0	10
2/09/2014	16:25:18	-10.892135	142.389221	46.5	252	60	0	10.25
2/09/2014	16:26:24	-10.89217	142.38916	57.9	0	139	0	7.71
2/09/2014	16:27:29	-10.892201	142.389328	-40.73	1224	143	0	18.67
2/09/2014	16:28:33	-10.891968	142.389191	115.33	72	35	0	29.92
2/09/2014	16:29:38	-10.892041	142.389175	33.8	4284	358	0	8.3
2/09/2014	16:30:42	-10.892194	142.389267	165.23	612	122	0	19.76
2/09/2014	16:31:46	-10.892014	142.389252	12.2	648	222	0	20.08
2/09/2014	16:32:52	-10.892093	142.389374	27.79	0	56	0	15.96
2/09/2014	16:33:58	-10.892044	142.389206	-44.24	0	67	0	19.14
2/09/2014	16:35:06	-10.892132	142.389206	35.63	1296	0	0	9.79
2/09/2014	16:36:12	-10.892045	142.389221	26.7	900	203	0	9.81
2/09/2014	16:37:16	-10.892122	142.389191	37.83	108	315	0	9.17
2/09/2014	16:38:21	-10.892112	142.389267	37.13	72	71	0	8.37
2/09/2014	16:39:31	-10.892017	142.389236	-30.63	936	118	0	11.09
2/09/2014	16:40:38	-10.892085	142.389175	1.23	0	282	0	10.08
2/09/2014	16:41:51	-10.892261	142.389236	85.45	648	92	0	20.67
2/09/2014	16:42:57	-10.89208	142.389221	19.71	0	169	0	20.19
2/09/2014	16:44:02	-10.892223	142.389145	77.19	288	98	0	17.94
2/09/2014	16:45:06	-10.892134	142.389114	35.23	1080	159	0	10.46
2/09/2014	16:46:20	-10.892319	142.389221	103.88	972	165	0	23.66
2/09/2014	16:47:25	-10.892108	142.389267	37.36	612	185	0	23.99
2/09/2014	16:48:29	-10.892024	142.389221	18.08	972	153	0	10.61
2/09/2014	16:49:35	-10.891909	142.389053	-76.02	0	64	0	22.36
2/09/2014	16:50:40	-10.892109	142.389191	62.7	612	313	0	26.86
2/09/2014	16:51:45	-10.892145	142.389236	57.69	288	139	0	6.34
2/09/2014	16:53:14	-10.892407	142.389374	47.18	1188	33	0	32.8
2/09/2014	16:54:22	-10.892088	142.389328	29.95	0	137	0	35.83
2/09/2014	16:55:27	-10.892146	142.389236	-14.57	0	190	0	11.94
2/09/2014	16:56:46	-10.892343	142.389557	1.12	1764	330	0	41.33
2/09/2014	16:57:56	-10.892045	142.389145	-1.87	1656	296	0	55.87
2/09/2014	16:59:23	-10.892286	142.389572	10.67	1152	298	0	53.78
2/09/2014	17:00:29	-10.892213	142.389236	76.45	432	184	0	37.58
2/09/2014	17:01:34	-10.892165	142.389175	27.16	612	314	0	8.54
2/09/2014	17:02:39	-10.892127	142.389236	44.35	1008	48	0	7.89
2/09/2014	17:03:48	-10.892198	142.389282	50.93	504	137	0	9.36
2/09/2014	17:04:54	-10.892113	142.389206	47.81	900	189	0	12.58
2/09/2014	17:05:58	-10.8922	142.389389	71.25	1224	306	0	22.2
2/09/2014	17:07:03	-10.892176	142.389389	90.89	1872	172	0	2.67
2/09/2014	17:08:08	-10.892076	142.389191	29.7	684	149	0	24.31
2/09/2014	17:09:14	-10.892088	142.389236	46.96	432	0	0	5.09
2/09/2014	17:10:24	-10.892056	142.389206	35.1	252	237	0	4.84
2/09/2014	17:11:29	-10.891909	142.389206	9.6	1980	349	0	16.35
2/09/2014	17:12:34	-10.892379	142.389252	119.82	648	352	0	52.5
2/09/2014	17:13:48	-10.892196	142.389282	101.72	1980	165	0	20.61
2/09/2014	17:14:59	-10.892092	142.389389	114.54	1548	107	0	16.44
2/09/2014	17:16:26	-10.892379	142.389542	174.4	1368	119	0	36.02
2/09/2014	17:17:32	-10.892198	142.389374	99.36	5796	332	0	27.23
2/09/2014	17:18:37	-10.892176	142.389297	95.53	1080	89	0	8.76
2/09/2014	17:19:42	-10.892281	142.389435	95.93	144	345	0	19.06
2/09/2014	17:21:03	-10.892042	142.389267	50.7	216	344	0	32.29
2/09/2014	17:22:11	-10.892034	142.389343	21.08	1152	89	0	8.35
2/09/2014	17:23:22	-10.891909	142.389297	46.97	432	250	0	14.78
2/09/2014	17:24:27	-10.891956	142.389465	-3.42	540	215	0	19.07
2/09/2014	17:25:32	-10.891899	142.38916	28.1	720	176	0	33.9
2/09/2014	17:26:36	-10.892086	142.389175	45.02	1332	246	0	20.86
2/09/2014	17:27:41	-10.892025	142.389328	56.8	540	330	0	18.03
2/09/2014	17:28:46	-10.892099	142.389313	67.41	468	57	0	8.39
2/09/2014	17:29:53	-10.892085	142.389297	55.33	144	160	0	2.34
2/09/2014	17:30:57	-10.892091	142.389252	63.11	468	72	0	4.96
2/09/2014	17:32:01	-10.892097	142.389221	39.17	468	93	0	3.45
2/09/2014	17:33:05	-10.892149	142.389206	49.11	36	214	0	6.01
2/09/2014	17:34:08	-10.892126	142.389236	65.5	0	0	0	4.16
2/09/2014	17:35:11	-10.892061	142.389328	56.08	0	0	0	12.38
2/09/2014	17:36:15	-10.892105	142.389191	37.48	144	98	0	15.74
2/09/2014	17:37:17	-10.892093	142.389114	22.16	972	287	0	8.51
2/09/2014	17:38:20	-10.892079	142.389252	70.2	108	244	0	15.15
2/09/2014	17:39:23	-10.892086	142.389206	25.87	1080	231	0	5.08
2/09/2014	17:40:27	-10.892138	142.389191	36.46	1260	60	0	6.01
2/09/2014	17:41:30	-10.892114	142.389114	15.92	0	0	0	8.82
2/09/2014	17:42:34	-10.892159	142.38884	-53.45	432	66	0	30.33
2/09/2014	17:43:39	-10.892149	142.38916	70.19	0	219	0	34.96
2/09/2014	17:44:44	-10.892096	142.389191	35.98	828	249	0	6.8
2/09/2014	17:45:52	-10.892182	142.388947	-6.16	0	33	0	28.31
2/09/2014	17:46:56	-10.892167	142.389343	109.53	3924	74	0	43.27
2/09/2014	17:48:02	-10.89224	142.388687	-84.56	0	71	0	72.09
2/09/2014	17:49:07	-10.892172	142.389175	73.51	1404	80	0	53.82
2/09/2014	17:50:12	-10.892045	142.389191	23.87	216	247	0	14.23
2/09/2014	17:51:16	-10.892091	142.388901	-53.15	2880	140	0	32.08
2/09/2014	17:52:20	-10.892143	142.389267	89.78	1440	84	0	40.38
2/09/2014	17:53:46	-10.892068	142.38945	92.97	432	103	0	21.65
2/09/2014	17:54:50	-10.892111	142.38916	19.6	936	89	0	32.02
2/09/2014	17:55:55	-10.892085	142.389359	68.82	1008	127	0	21.92
2/09/2014	17:56:59	-10.892118	142.389297	54.38	216	90	0	7.7
2/09/2014	17:58:03	-10.892164	142.389313	62.1	108	215	0	5.41
2/09/2014	17:59:07	-10.892122	142.389282	61.59	36	358	0	5.77
2/09/2014	18:00:11	-10.892132	142.389267	53.84	504	354	0	1.98
2/09/2014	18:01:16	-10.892181	142.389252	43.05	936	78	0	5.69
2/09/2014	18:02:21	-10.89213	142.389389	81.43	1584	34	0	16
2/09/2014	18:03:30	-10.892202	142.389633	122.23	864	0	0	27.82
2/09/2014	18:04:35	-10.892151	142.389374	84.11	1404	171	0	28.84
2/09/2014	18:05:43	-10.892087	142.389145	38.87	720	259	0	26
2/09/2014	18:06:48	-10.892184	142.389221	48.84	972	34	0	13.61
2/09/2014	18:07:52	-10.892215	142.389175	22.58	1692	98	0	6.09
2/09/2014	18:08:56	-10.892114	142.389191	56.45	1188	34	0	11.37
2/09/2014	18:10:00	-10.892151	142.389252	64.44	684	91	0	7.83
2/09/2014	18:11:19	-10.892212	142.389725	108.55	684	100	0	52.09
2/09/2014	18:12:23	-10.892159	142.389206	26.2	1548	266	0	56.98
2/09/2014	18:13:27	-10.892164	142.389191	42.2	1440	101	0	1.73
2/09/2014	18:14:31	-10.892213	142.389252	48.54	1224	89	0	8.61
2/09/2014	18:15:36	-10.892222	142.389267	36.77	756	232	0	1.92
2/09/2014	18:16:41	-10.892195	142.389374	69.97	1260	266	0	12.06
2/09/2014	18:17:45	-10.892124	142.389252	52.14	1980	177	0	15.49
2/09/2014	18:18:48	-10.892505	142.389709	38.53	5436	293	0	65.46
2/09/2014	18:20:12	-10.89186	142.388504	-9.74	612	299	0	149.85
2/09/2014	18:21:16	-10.89203	142.389023	31.55	972	134	0	59.74
2/09/2014	18:22:41	-10.891089	142.388458	-0.42	3600	61	0	121.47
2/09/2014	18:24:08	-10.89176	142.38884	15.28	1224	324	0	85.48
2/09/2014	18:25:29	-10.892138	142.389191	46.61	864	114	0	56.88
2/09/2014	18:26:34	-10.892128	142.389252	80.91	216	149	0	6.75
2/09/2014	18:27:42	-10.892118	142.389328	75.2	576	327	0	8.37
2/09/2014	18:28:46	-10.892103	142.389343	74.84	1332	279	0	2.34
2/09/2014	18:29:50	-10.89214	142.389282	32.8	4068	266	0	7.83
2/09/2014	18:30:57	-10.892087	142.389175	44.28	0	261	0	13.09
2/09/2014	18:32:26	-10.892347	142.389633	98.2	3996	117	0	57.77
2/09/2014	18:33:54	-10.89222	142.389664	138.14	1584	53	0	14.52
2/09/2014	18:35:06	-10.892023	142.389221	78.48	612	281	0	53.1
2/09/2014	18:36:10	-10.892058	142.389328	91.3	1080	292	0	12.31
2/09/2014	18:37:13	-10.892239	142.389526	127.45	1332	327	0	29.54
2/09/2014	18:38:18	-10.89217	142.389328	83.75	936	252	0	22.94
2/09/2014	18:39:23	-10.892185	142.389572	98.29	288	174	0	26.69
2/09/2014	18:40:28	-10.892056	142.389587	111.77	1548	126	0	14.44
2/09/2014	18:41:54	-10.892183	142.390213	253.17	2376	97	0	69.8
2/09/2014	18:43:36	-10.892081	142.389542	160.75	2808	294	0	74.14
2/09/2014	18:44:57	-10.89211	142.389145	42.75	2016	266	0	43.47
2/09/2014	18:46:03	-10.892094	142.389313	68.2	1116	238	0	18.43
2/09/2014	18:47:08	-10.892123	142.389252	37.15	0	191	0	7.4
2/09/2014	18:48:12	-10.892078	142.389297	14.62	1224	64	0	7.01
2/09/2014	18:49:19	-10.892063	142.389328	51.24	684	256	0	3.77
2/09/2014	18:50:23	-10.892105	142.389374	86.22	324	266	0	6.86
2/09/2014	18:51:27	-10.892099	142.389404	96.67	648	219	0	3.34
2/09/2014	18:52:34	-10.892077	142.389374	78.8	0	332	0	4.09
2/09/2014	18:53:37	-10.892246	142.389023	-49.03	972	88	0	42.69
2/09/2014	18:54:45	-10.89223	142.388947	-21.59	0	91	0	8.49
2/09/2014	18:55:49	-10.892132	142.389221	42.77	1296	78	0	31.84
2/09/2014	18:56:53	-10.892115	142.389206	45.89	468	56	0	2.5
2/09/2014	18:57:56	-10.89214	142.389206	62.16	1368	68	0	2.78
2/09/2014	18:58:59	-10.892019	142.389496	94.81	1980	7	0	34.41
2/09/2014	19:00:02	-10.892242	142.389328	67.75	0	38	0	30.84
2/09/2014	19:01:08	-10.892152	142.389267	40.74	0	245	0	12.02
2/09/2014	19:02:14	-10.892235	142.38913	49.88	0	262	0	17.58
2/09/2014	19:03:19	-10.892133	142.389236	71.45	1476	0	0	16.21
2/09/2014	19:04:23	-10.892055	142.389465	77.59	972	73	0	26.47
2/09/2014	19:05:28	-10.892105	142.389236	55.3	0	61	0	25.62
2/09/2014	19:06:33	-10.892064	142.389328	51.41	0	246	0	11.03
2/09/2014	19:07:38	-10.892078	142.389328	73.49	0	0	0	1.56
2/09/2014	19:08:44	-10.892023	142.389435	73.69	0	65	0	13.19
2/09/2014	19:09:48	-10.892104	142.389267	51.64	396	79	0	20.44
2/09/2014	19:10:53	-10.892091	142.389267	57.73	0	52	0	1.45
2/09/2014	19:11:59	-10.892076	142.389267	59.52	0	94	0	1.67
2/09/2014	19:13:02	-10.892056	142.389359	60.55	0	70	0	10.29
2/09/2014	19:14:26	-10.892239	142.389465	55.21	108	74	0	23.41
2/09/2014	19:15:49	-10.89229	142.389465	53.65	1296	246	0	5.67
2/09/2014	19:16:53	-10.892167	142.389206	46.76	2232	234	0	31.41
2/09/2014	19:17:58	-10.892084	142.389191	53.81	0	65	0	9.37
2/09/2014	19:19:01	-10.891961	142.389938	91.42	1656	99	0	82.7
2/09/2014	19:20:05	-10.892081	142.389114	62.91	180	65	0	90.96
2/09/2014	19:21:08	-10.892127	142.389832	76.65	2952	213	0	78.57
2/09/2014	19:22:12	-10.891993	142.389343	81.45	3312	60	0	55.43
2/09/2014	19:23:15	-10.892041	142.389282	53.62	360	126	0	8.54
2/09/2014	19:24:18	-10.892052	142.389313	45.98	108	80	0	3.6
2/09/2014	19:25:23	-10.891948	142.389542	105.45	0	79	0	27.55
2/09/2014	19:26:26	-10.891965	142.389359	60.03	1296	97	0	20.07
2/09/2014	19:27:31	-10.892076	142.389236	41.37	0	113	0	18.24
2/09/2014	19:28:33	-10.892078	142.389282	27.33	324	248	0	5.03
2/09/2014	19:29:36	-10.892145	142.38913	32.97	2448	77	0	18.19
2/09/2014	19:30:39	-10.892099	142.389221	40.51	1152	191	0	11.18
2/09/2014	19:31:42	-10.892197	142.389145	35.91	8856	107	0	13.7
2/09/2014	19:32:45	-10.892098	142.389252	41.37	2160	60	0	16.05
2/09/2014	19:33:48	-10.892097	142.38916	43.69	900	271	0	10.05
2/09/2014	19:34:51	-10.892178	142.389145	17.54	2520	87	0	9.15
2/09/2014	19:35:59	-10.892118	142.389206	36.68	324	60	0	9.43
2/09/2014	19:37:03	-10.892174	142.389053	50.04	7344	83	0	17.83
2/09/2014	19:38:07	-10.892137	142.389038	69.1	2124	256	0	4.43
2/09/2014	19:39:10	-10.89214	142.389175	18.8	57204	228	0	14.96
2/09/2014	19:40:34	-10.892223	142.388855	11.39	540	267	0	36.14
2/09/2014	19:42:00	-10.892132	142.389404	3.56	1116	75	0	60.79
2/09/2014	19:43:27	-10.892245	142.389267	-60.66	144	283	0	19.54
2/09/2014	19:45:05	-10.892168	142.389206	-26.56	756	71	0	10.85
2/09/2014	19:46:31	-10.892104	142.389145	5.54	1116	219	0	9.75
2/09/2014	19:47:35	-10.892057	142.389252	53.44	1008	297	0	12.8
2/09/2014	19:48:39	-10.892238	142.388901	-81.89	0	39	0	43.29
2/09/2014	19:49:42	-10.892076	142.38913	32.02	1188	183	0	30.82
2/09/2014	19:50:46	-10.89212	142.389114	5.49	0	94	0	5.2
2/09/2014	19:51:50	-10.892158	142.389252	21.27	648	320	0	15.65
2/09/2014	19:52:54	-10.892119	142.389191	24.9	2016	111	0	7.95
2/09/2014	19:53:58	-10.892089	142.389252	37.25	0	195	0	7.45
2/09/2014	19:55:01	-10.892053	142.389389	5.74	1944	47	0	15.49
2/09/2014	19:56:05	-10.892116	142.389267	31.06	1188	210	0	15.05
2/09/2014	19:57:12	-10.892097	142.389282	35.7	1512	73	0	2.67
2/09/2014	19:58:16	-10.892214	142.389267	71.88	0	103	0	13.11
2/09/2014	19:59:19	-10.892059	142.389221	40.49	0	176	0	17.95
2/09/2014	20:00:24	-10.892187	142.389191	11.61	1260	337	0	14.61
2/09/2014	20:02:05	-10.892311	142.389114	-6.48	900	200	0	16.15
2/09/2014	20:03:14	-10.892342	142.389114	-3.26	1008	184	0	3.45
2/09/2014	20:04:19	-10.892231	142.389038	-6.62	684	346	0	14.87
2/09/2014	20:05:22	-10.89212	142.389191	26.09	0	0	0	20.77
2/09/2014	20:06:25	-10.891989	142.389206	69.7	720	27	0	14.66
2/09/2014	20:07:29	-10.891954	142.389297	84.08	0	231	0	10.67
2/09/2014	20:08:33	-10.891984	142.389267	72.93	1692	47	0	4.68
2/09/2014	20:09:37	-10.892134	142.389252	38.72	216	242	0	16.76
2/09/2014	20:10:40	-10.89205	142.389267	54.56	1080	114	0	9.48
2/09/2014	20:11:43	-10.891939	142.389267	100.43	324	212	0	12.34
2/09/2014	20:12:51	-10.892084	142.38916	50.75	108	54	0	19.91
2/09/2014	20:13:55	-10.892063	142.389252	43.94	648	184	0	10.31
2/09/2014	20:15:00	-10.89182	142.389404	127.68	0	40	0	31.71
2/09/2014	20:16:10	-10.892099	142.389191	19.12	36	224	0	38.77
2/09/2014	20:17:14	-10.892038	142.389267	50.09	612	18	0	10.72
2/09/2014	20:18:17	-10.89211	142.389145	47.24	612	169	0	15.54
2/09/2014	20:19:20	-10.892177	142.38916	-6.66	0	99	0	7.63
2/09/2014	20:20:23	-10.892115	142.389191	32.13	1116	243	0	7.68
2/09/2014	20:21:36	-10.89181	142.389359	146.37	1080	0	0	38.56
2/09/2014	20:22:41	-10.891985	142.389282	63.41	324	304	0	21.2
2/09/2014	20:23:44	-10.891976	142.389221	81.69	1116	174	0	6.74
2/09/2014	20:24:56	-10.891211	142.389603	473	576	255	0	94.74
2/09/2014	20:26:00	-10.891919	142.389359	65.91	864	213	0	83.11
2/09/2014	20:27:04	-10.891896	142.389313	113.53	0	183	0	5.64
2/09/2014	20:28:07	-10.891927	142.389328	88.03	4608	216	0	3.82
2/09/2014	20:29:10	-10.892088	142.389252	63.31	756	241	0	19.73
2/09/2014	20:30:14	-10.892179	142.389191	50.64	612	16	0	12.11
2/09/2014	20:31:17	-10.892003	142.389282	54.37	540	210	0	21.95
2/09/2014	20:32:22	-10.891976	142.389313	76.95	432	0	0	4.52
2/09/2014	20:33:28	-10.892052	142.389221	51.43	1044	0	0	13.13
2/09/2014	20:34:32	-10.89211	142.389191	39.7	540	186	0	7.23
2/09/2014	20:35:36	-10.892086	142.38916	35.19	1404	123	0	4.31
2/09/2014	20:36:40	-10.891264	142.389679	138.26	2196	227	0	107.54
2/09/2014	20:37:43	-10.891957	142.389282	88.87	1044	210	0	88.41
2/09/2014	20:38:49	-10.8921	142.38916	14.71	252	0	0	20.74
2/09/2014	20:39:53	-10.892033	142.389099	87.78	468	293	0	9.99
2/09/2014	20:41:09	-10.89239	142.389069	-103.39	504	270	0	39.83
2/09/2014	20:42:14	-10.892127	142.389206	2.09	1656	219	0	32.85
2/09/2014	20:43:18	-10.892037	142.389252	47.02	0	265	0	11.2
2/09/2014	20:44:22	-10.892032	142.389236	48.01	2088	153	0	1.83
2/09/2014	20:45:25	-10.892063	142.389221	44.48	432	209	0	3.82
2/09/2014	20:46:29	-10.892088	142.389252	30.02	0	64	0	4.38
2/09/2014	20:47:32	-10.891997	142.389252	121.86	1332	72	0	10.12
2/09/2014	20:48:38	-10.892104	142.389206	48.64	1260	270	0	12.91
2/09/2014	20:49:43	-10.892015	142.389328	104.91	252	191	0	16.6
2/09/2014	20:50:46	-10.892035	142.389099	39.71	3384	162	0	25.1
2/09/2014	20:51:49	-10.891962	142.389236	69.78	1368	165	0	17.02
2/09/2014	20:52:53	-10.892202	142.38916	36.06	1260	115	0	27.95
2/09/2014	20:53:58	-10.891797	142.389343	258.65	0	49	0	49.27
2/09/2014	20:55:01	-10.892176	142.38916	41.27	468	213	0	46.64
2/09/2014	20:56:04	-10.892104	142.38916	63.9	0	0	0	8.01
2/09/2014	20:57:08	-10.891996	142.389069	27.06	2052	204	0	15.59
2/09/2014	20:58:12	-10.892147	142.389191	1.84	1512	50	0	21.43
2/09/2014	20:59:16	-10.892162	142.388992	-43.39	1332	92	0	21.79
2/09/2014	21:00:20	-10.892396	142.388443	-125.19	1224	184	0	65.35
2/09/2014	21:01:23	-10.89195	142.389511	130.19	684	80	0	126.72
2/09/2014	21:02:27	-10.89222	142.389175	4.16	360	80	0	47.41
2/09/2014	21:03:30	-10.892061	142.389252	42.59	720	184	0	19.58
2/09/2014	21:04:34	-10.892134	142.389206	31.18	1008	0	0	9.55
2/09/2014	21:05:37	-10.892087	142.389267	-0.19	576	219	0	8.47
2/09/2014	21:06:41	-10.891757	142.389481	210.86	1332	131	0	43.5
2/09/2014	21:07:45	-10.892113	142.389313	75.43	612	45	0	43.63
2/09/2014	21:08:48	-10.892009	142.389343	57.63	540	120	0	12.02
2/09/2014	21:09:59	-10.89217	142.389191	19.4	1476	127	0	24.41
2/09/2014	21:11:02	-10.892091	142.389236	22.84	468	0	0	10.07
2/09/2014	21:12:07	-10.892124	142.389221	33.06	324	89	0	4.02
2/09/2014	21:13:10	-10.892187	142.389206	-15.04	0	0	0	7.19
2/09/2014	21:14:13	-10.891861	142.389267	76.95	2556	195	0	36.86
2/09/2014	21:15:15	-10.891526	142.389175	157.01	1440	216	0	38.58
2/09/2014	21:16:19	-10.892044	142.389282	58.46	468	107	0	58.77
2/09/2014	21:17:23	-10.892033	142.389343	52.26	648	188	0	6.77
2/09/2014	21:18:27	-10.891982	142.389297	43.43	1224	214	0	7.58
2/09/2014	21:19:30	-10.891891	142.389282	62.89	612	223	0	10.25
2/09/2014	21:20:33	-10.892221	142.389252	38.84	360	129	0	36.84
2/09/2014	21:21:39	-10.892056	142.389267	44.58	576	71	0	18.42
2/09/2014	21:22:43	-10.892037	142.389221	46.82	684	0	0	5.45
2/09/2014	21:23:48	-10.892042	142.389236	23.58	648	74	0	1.73
2/09/2014	21:24:52	-10.892119	142.389191	36.86	684	0	0	9.87
2/09/2014	21:25:57	-10.892065	142.389191	45.82	576	173	0	6
2/09/2014	21:27:01	-10.892132	142.38916	50.57	576	0	0	8.18
2/09/2014	21:28:04	-10.892085	142.389236	30.48	0	0	0	9.81
2/09/2014	21:29:08	-10.892044	142.389297	20.56	216	0	0	8.07
2/09/2014	21:30:13	-10.892009	142.389221	60.2	792	222	0	9.17
2/09/2014	21:31:21	-10.891935	142.389252	82.01	864	10	0	8.9
2/09/2014	21:32:29	-10.891943	142.389328	74.9	1260	224	0	8.35
2/09/2014	21:33:32	-10.892046	142.389236	50.71	936	14	0	15.23
2/09/2014	21:34:36	-10.892235	142.389175	50.91	432	229	0	22.05
2/09/2014	21:35:39	-10.892094	142.389236	23.91	540	95	0	17.03
2/09/2014	21:36:48	-10.891875	142.389297	23.16	1224	351	0	25.25
2/09/2014	21:37:51	-10.891827	142.389282	102.98	288	322	0	5.58
2/09/2014	21:38:54	-10.892094	142.389221	21.95	1620	254	0	30.43
2/09/2014	21:39:58	-10.891983	142.389343	27.9	252	260	0	18.16
2/09/2014	21:41:01	-10.892085	142.38913	31.39	684	297	0	25.88
2/09/2014	21:42:05	-10.892211	142.38916	29.23	0	0	0	14.39
2/09/2014	21:43:08	-10.892124	142.389175	39.07	792	140	0	9.81
2/09/2014	21:44:12	-10.892032	142.389221	10.52	1080	29	0	11.4
2/09/2014	21:45:18	-10.892227	142.38913	9.65	0	348	0	23.85
2/09/2014	21:46:22	-10.892021	142.389221	52.96	360	120	0	24.97
2/09/2014	21:47:25	-10.892124	142.38913	15.89	252	37	0	15.16
2/09/2014	21:48:28	-10.892165	142.389114	17.75	828	201	0	4.88
2/09/2014	21:49:31	-10.892075	142.389221	17.24	216	16	0	15.38
2/09/2014	21:50:34	-10.892095	142.389206	54.74	0	246	0	2.76
2/09/2014	21:51:37	-10.891674	142.389374	137.59	1836	212	0	50.28
2/09/2014	21:52:45	-10.891887	142.389435	144.53	1152	169	0	24.6
2/09/2014	21:53:48	-10.891994	142.389236	51.6	792	22	0	24.77
2/09/2014	21:54:51	-10.892128	142.389114	5.92	216	203	0	19.99
2/09/2014	21:55:54	-10.892168	142.38916	-0.48	468	100	0	6.71
2/09/2014	21:56:57	-10.892179	142.38913	39.17	792	200	0	3.5
2/09/2014	21:58:00	-10.89228	142.389053	16.27	288	46	0	14.03
2/09/2014	21:59:03	-10.892148	142.389069	62.73	360	36	0	14.78
2/09/2014	22:00:30	-10.892235	142.390015	337.41	720	282	0	103.75
2/09/2014	22:01:55	-10.892364	142.39064	601.88	324	54	0	69.74
2/09/2014	22:03:27	-10.892019	142.388947	120.69	216	64	0	188.8
2/09/2014	22:04:49	-10.892064	142.389206	42.58	0	0	0	28.72
2/09/2014	22:05:52	-10.892081	142.389236	51.56	0	0	0	3.78
2/09/2014	22:06:54	-10.892075	142.389221	30.33	0	0	0	1.77
2/09/2014	22:07:56	-10.892064	142.389236	29.59	0	0	0	2.04
2/09/2014	22:08:59	-10.892035	142.389206	20.18	0	0	0	4.6
2/09/2014	22:10:02	-10.892107	142.38913	55.58	576	124	0	11.53
2/09/2014	22:11:04	-10.892104	142.389221	16.71	0	0	0	9.94
2/09/2014	22:12:06	-10.892118	142.38916	21.08	0	0	0	6.84
2/09/2014	22:13:08	-10.892052	142.389297	24.67	0	0	0	16.66
2/09/2014	22:14:10	-10.891998	142.389267	19.47	0	0	0	6.84
2/09/2014	22:15:12	-10.892092	142.38916	41.54	0	0	0	15.68
2/09/2014	22:16:15	-10.892029	142.389221	31.55	288	222	0	9.67
2/09/2014	22:17:18	-10.892117	142.389175	43.12	0	53	0	11
2/09/2014	22:18:21	-10.892124	142.389221	24.42	0	263	0	5.08
2/09/2014	22:19:24	-10.89196	142.389267	38.48	1728	306	0	18.92
2/09/2014	22:20:28	-10.891911	142.389069	60.83	0	162	0	22.3
2/09/2014	22:21:31	-10.892156	142.389221	41.99	3168	139	0	31.9
2/09/2014	22:22:34	-10.892057	142.38916	45.98	576	154	0	12.87
2/09/2014	22:23:37	-10.891947	142.389175	58.36	1188	177	0	12.34
2/09/2014	22:24:40	-10.892225	142.389221	52.49	612	350	0	31.32
2/09/2014	22:25:43	-10.892113	142.389236	26.52	612	110	0	12.56
2/09/2014	22:26:46	-10.892056	142.389267	29.97	108	0	0	7.19
2/09/2014	22:27:48	-10.892121	142.389236	20.64	396	150	0	7.98
2/09/2014	22:28:50	-10.892131	142.389145	36.85	432	326	0	10
2/09/2014	22:29:52	-10.892144	142.389221	34.02	0	0	0	8.42
2/09/2014	22:30:55	-10.892183	142.38916	44.08	504	246	0	7.95
2/09/2014	22:31:57	-10.892059	142.38916	36.98	684	282	0	13.79
2/09/2014	22:33:00	-10.892264	142.389175	30.66	900	182	0	22.85
2/09/2014	22:34:03	-10.89209	142.389297	26.82	1152	58	0	23.49
2/09/2014	22:35:06	-10.892207	142.389145	40	612	156	0	21.09
2/09/2014	22:36:10	-10.892399	142.388794	67.11	324	181	0	43.87
2/09/2014	22:37:14	-10.89191	142.389282	30.68	1728	256	0	76.13
2/09/2014	22:38:18	-10.892133	142.389069	40.75	792	35	0	34
2/09/2014	22:39:21	-10.892125	142.389008	48.27	756	149	0	6.72
2/09/2014	22:40:24	-10.89208	142.389008	33.25	0	238	0	5
2/09/2014	22:41:29	-10.892056	142.389175	26.26	1332	359	0	18.43
2/09/2014	22:42:33	-10.891842	142.389481	39.83	792	73	0	41.02
2/09/2014	22:43:36	-10.891996	142.389282	30.37	0	0	0	27.67
2/09/2014	22:44:38	-10.892118	142.389099	43.64	0	0	0	24.15
2/09/2014	22:45:40	-10.892079	142.389145	19.87	0	0	0	6.64
2/09/2014	22:46:45	-10.892053	142.389114	51.4	0	0	0	4.45
2/09/2014	22:47:50	-10.892038	142.389206	42.2	1440	130	0	10.18
2/09/2014	22:48:53	-10.892102	142.389008	54.87	648	164	0	22.76
2/09/2014	22:50:10	-10.891991	142.389069	54.42	792	138	0	14.03
2/09/2014	22:51:14	-10.892089	142.389236	2.23	2268	231	0	21.24
2/09/2014	22:52:19	-10.892162	142.38913	40.03	0	0	0	14.14
2/09/2014	22:53:25	-10.892174	142.389053	26.29	0	295	0	8.51
2/09/2014	22:54:28	-10.892143	142.38913	29.59	396	104	0	9.09
2/09/2014	22:55:31	-10.892089	142.389191	30.55	252	42	0	8.97
2/09/2014	22:56:35	-10.8921	142.389053	38.44	0	0	0	15.12
2/09/2014	22:57:41	-10.892044	142.389343	23.05	0	247	0	32.27
2/09/2014	22:58:45	-10.891983	142.389191	42.21	180	339	0	17.93
2/09/2014	22:59:49	-10.892063	142.389282	30.3	468	269	0	13.34
2/09/2014	23:00:58	-10.892091	142.389236	-15.45	1152	29	0	5.91
2/09/2014	23:02:07	-10.892102	142.389221	-5.36	0	240	0	2.04
2/09/2014	23:03:11	-10.892076	142.38916	24.49	2412	265	0	7.26
2/09/2014	23:04:28	-10.89219	142.389236	3.66	0	235	0	15.15
2/09/2014	23:05:34	-10.892143	142.389236	12.67	0	108	0	5.23
2/09/2014	23:06:40	-10.892135	142.389221	47.96	0	152	0	1.86
2/09/2014	23:07:44	-10.892143	142.389297	37.21	0	0	0	8.35
2/09/2014	23:08:47	-10.892078	142.389175	33.77	0	0	0	15.16
2/09/2014	23:09:51	-10.891943	142.38942	43.88	0	0	0	30.68
2/09/2014	23:10:55	-10.891678	142.39003	65.61	7524	243	0	72.83
2/09/2014	23:11:58	-10.892218	142.389191	12.64	504	298	0	109.54
2/09/2014	23:13:07	-10.892487	142.388611	-11.37	7380	66	0	70.04
2/09/2014	23:14:10	-10.892179	142.389389	0.06	4896	237	0	91.59	1
2/09/2014	23:15:13	-10.891287	142.391052	95.95	3276	283	0	206.91	1
2/09/2014	23:16:17	-10.891903	142.389801	49.34	2844	56	0	152.81	1
2/09/2014	23:17:21	-10.892035	142.389603	32.09	1116	309	0	26.13	1
2/09/2014	23:18:25	-10.891928	142.38974	39.54	756	351	0	19.11
2/09/2014	23:19:30	-10.892206	142.38913	13.3	0	78	0	73.43
2/09/2014	23:20:32	-10.892028	142.38916	45.44	1944	261	0	20.06
2/09/2014	23:21:35	-10.892036	142.389313	27.64	6156	244	0	16.73
2/09/2014	23:22:39	-10.892684	142.388428	-24.47	2268	260	0	120.54
2/09/2014	23:23:41	-10.892338	142.388947	-14.27	1764	44	0	68.5
2/09/2014	23:24:55	-10.89234	142.389206	-3.42	684	147	0	28.28	1
2/09/2014	23:25:58	-10.892469	142.388763	17.38	720	54	0	50.45	1
2/09/2014	23:27:01	-10.89232	142.38913	2.09	324	345	0	43.36	1
2/09/2014	23:28:10	-10.892357	142.389023	-4.99	0	99	0	12.39	1
2/09/2014	23:29:12	-10.891909	142.388916	81.53	9000	59	0	51.17
2/09/2014	23:30:16	-10.892118	142.389069	44.77	828	218	0	28.62
2/09/2014	23:31:19	-10.892088	142.38913	33.15	1404	43	0	7.45
2/09/2014	23:32:24	-10.892068	142.38916	55.58	0	66	0	3.96
2/09/2014	23:33:27	-10.891932	142.389206	52.38	468	207	0	15.93	1
2/09/2014	23:34:35	-10.891983	142.389404	28.43	828	71	0	22.35	1
2/09/2014	23:35:37	-10.89185	142.389023	77.68	144	64	0	44.15
2/09/2014	23:36:57	-10.89198	142.389328	48.86	0	249	0	36.31
2/09/2014	23:38:12	-10.892025	142.389191	65.97	1512	71	0	15.77
2/09/2014	23:39:20	-10.891874	142.388962	98.23	5328	60	0	30.12
2/09/2014	23:40:25	-10.891914	142.389374	48.7	0	239	0	45.21
2/09/2014	23:41:57	-10.892155	142.389221	14.26	900	78	0	31.58
2/09/2014	23:43:14	-10.891752	142.389175	95.68	792	130	0	45.09
2/09/2014	23:44:23	-10.891858	142.38916	73.8	576	231	0	11.9
2/09/2014	23:45:27	-10.892111	142.389221	28.69	936	239	0	28.91
2/09/2014	23:46:30	-10.892064	142.389084	19.72	1440	56	0	15.85
2/09/2014	23:47:33	-10.892105	142.389206	23.16	288	0	0	14.08
2/09/2014	23:48:36	-10.8921	142.389175	26.38	0	102	0	3.43
2/09/2014	23:49:39	-10.892034	142.389175	11.96	0	176	0	7.34
2/09/2014	23:50:42	-10.892035	142.389252	10.96	720	213	0	8.41
2/09/2014	23:51:45	-10.892011	142.389236	51.92	540	5	0	3.19
2/09/2014	23:52:48	-10.892009	142.389221	22.92	1080	50	0	1.65
2/09/2014	23:53:52	-10.891973	142.389282	25.19	1260	89	0	7.77
2/09/2014	23:54:56	-10.89208	142.389145	35.2	396	164	0	19.11
2/09/2014	23:55:59	-10.892103	142.389191	34.85	828	141	0	5.64
2/09/2014	23:57:02	-10.892146	142.389359	1.8	828	212	0	18.96
2/09/2014	23:58:06	-10.892049	142.389297	19.77	0	147	0	12.73
2/09/2014	23:59:10	-10.892163	142.389084	5.56	2016	245	-4	26.49	1
3/09/2014	0:00:12	-10.892074	142.389038	34.59	1224	261	-2	0	1
3/09/2014	0:01:16	-10.892047	142.389145	30.68	612	225	0	12.06	1
3/09/2014	0:02:28	-10.892133	142.389145	39.35	0	168	0	9.56
3/09/2014	0:03:34	-10.891978	142.389175	50.19	1692	335	0	17.54
3/09/2014	0:04:41	-10.892126	142.389145	56.4	1764	148	0	16.78
3/09/2014	0:05:44	-10.891756	142.389648	-25.59	0	144	0	68.62
3/09/2014	0:06:49	-10.892067	142.389297	10.44	0	271	0	51.62
3/09/2014	0:07:51	-10.892137	142.389023	-5.13	2196	212	0	30.91
3/09/2014	0:08:57	-10.891977	142.389221	43.71	0	249	0	28
3/09/2014	0:10:09	-10.892213	142.38913	20.51	288	61	0	28.06
3/09/2014	0:11:14	-10.892132	142.38913	41.36	0	333	0	9.01
3/09/2014	0:12:20	-10.892064	142.389175	45.38	252	190	0	9.02
3/09/2014	0:13:25	-10.891959	142.389267	49.86	0	33	0	15.4
3/09/2014	0:14:34	-10.892078	142.389053	49.88	180	166	0	26.85
3/09/2014	0:15:42	-10.891991	142.389282	43.27	1152	101	0	26.81
3/09/2014	0:16:44	-10.892011	142.389236	58.84	1908	224	0	5.49
3/09/2014	0:17:52	-10.892135	142.388885	52.94	1548	271	0	40.73
3/09/2014	0:19:20	-10.892213	142.388855	25.44	1116	234	0	9.27
3/09/2014	0:20:23	-10.892075	142.389175	12.43	0	326	0	38.16
3/09/2014	0:21:29	-10.892118	142.389114	31.89	0	159	0	8.2
3/09/2014	0:22:40	-10.892062	142.388992	8.53	612	82	0	14.7
3/09/2014	0:23:42	-10.892386	142.38916	69.24	144	88	0	40.43
3/09/2014	0:24:44	-10.892021	142.389145	44.56	1872	218	0	40.62
3/09/2014	0:25:48	-10.892159	142.389038	20.81	180	65	0	19.29
3/09/2014	0:26:55	-10.892245	142.389282	67.07	0	291	0	28.31
3/09/2014	0:27:59	-10.892196	142.38916	16.8	1764	252	0	14.39
3/09/2014	0:29:06	-10.892137	142.389191	46.67	576	257	0	7.38
3/09/2014	0:30:10	-10.892183	142.389252	64.47	1800	200	0	8.4
3/09/2014	0:31:18	-10.892113	142.389038	50.62	324	251	0	24.63
3/09/2014	0:32:24	-10.892164	142.389206	70.03	180	270	0	19.2
3/09/2014	0:33:29	-10.892016	142.38913	44.87	828	280	0	18.43
3/09/2014	0:34:35	-10.892136	142.389145	44.07	1188	220	0	13.44
3/09/2014	0:35:39	-10.8921	142.389114	35.88	792	208	0	5.24
3/09/2014	0:36:45	-10.892103	142.38916	51.82	864	260	0	5.03
3/09/2014	0:37:51	-10.892169	142.389099	14.14	180	63	0	9.91
3/09/2014	0:39:07	-10.892167	142.389038	27.57	540	242	0	6.66
3/09/2014	0:40:14	-10.89217	142.389191	63.17	612	3	0	16.71
3/09/2014	0:41:23	-10.892107	142.389023	42.14	1008	244	0	19.64
3/09/2014	0:42:31	-10.892091	142.38916	51.8	2124	62	0	15.06
3/09/2014	0:43:39	-10.892119	142.388992	54.89	468	189	0	18.61
3/09/2014	0:44:49	-10.892139	142.388992	44.83	1296	273	0	2.22
3/09/2014	0:45:58	-10.892062	142.389175	19.9	2016	242	0	21.74
3/09/2014	0:47:20	-10.892056	142.389297	50.42	360	77	0	13.34
3/09/2014	0:49:05	-10.892175	142.389084	62.86	252	116	0	26.76
3/09/2014	0:50:34	-10.892144	142.388947	51.47	936	204	0	15.35
3/09/2014	0:51:36	-10.892097	142.389175	51.56	648	177	0	25.44
3/09/2014	0:52:38	-10.892059	142.389175	34.37	1080	264	0	4.23
3/09/2014	0:53:40	-10.892045	142.389221	69.05	828	239	0	5.26
3/09/2014	0:54:42	-10.892067	142.389206	34.86	504	92	0	2.94
3/09/2014	0:55:44	-10.892078	142.389069	31.43	324	111	0	15.01
3/09/2014	0:56:46	-10.892253	142.389099	22.73	1584	184	0	19.73
3/09/2014	0:57:48	-10.892125	142.38916	27.94	324	225	0	15.71
3/09/2014	0:58:53	-10.892043	142.389282	53.5	756	228	0	16.14
3/09/2014	0:59:59	-10.89204	142.389099	63.45	1548	13	0	19.98
3/09/2014	1:01:04	-10.892103	142.389191	50.65	432	180	0	12.25
3/09/2014	1:02:12	-10.892029	142.389236	94.52	684	150	0	9.58
3/09/2014	1:03:15	-10.891936	142.389252	67.19	396	115	0	10.49
3/09/2014	1:04:23	-10.892112	142.389786	-46.66	360	44	0	61.51
3/09/2014	1:05:39	-10.892206	142.388809	73.89	612	259	0	107.19
3/09/2014	1:06:43	-10.892085	142.389221	24.18	180	65	0	46.96
3/09/2014	1:07:45	-10.891985	142.389313	13.9	1368	291	0	14.99
3/09/2014	1:08:50	-10.892184	142.389145	20.89	0	202	0	28.74
3/09/2014	1:09:54	-10.892097	142.389191	35.95	144	200	0	10.9
3/09/2014	1:10:58	-10.892113	142.389191	80.52	216	125	0	1.78
3/09/2014	1:12:02	-10.892162	142.389191	52.27	828	168	0	5.45
3/09/2014	1:13:05	-10.892154	142.389252	25.53	756	178	0	6.72
3/09/2014	1:14:07	-10.891989	142.389328	-7.07	504	168	0	20.14
3/09/2014	1:15:09	-10.892032	142.389313	15.97	1872	349	0	5.05
3/09/2014	1:16:14	-10.892163	142.389145	34.73	2232	179	0	23.42
3/09/2014	1:17:35	-10.892322	142.388504	-39.67	1512	69	0	72.19
3/09/2014	1:18:37	-10.892305	142.389114	28.93	2268	173	0	66.63
3/09/2014	1:19:41	-10.89225	142.388702	-12.55	1512	55	0	45.4
3/09/2014	1:20:43	-10.892032	142.389191	14.09	432	242	0	58.64
3/09/2014	1:21:52	-10.892055	142.389221	-4.61	468	229	0	4.16
3/09/2014	1:22:58	-10.892129	142.389221	2.26	144	30	0	8.23
3/09/2014	1:24:02	-10.892121	142.389221	28.31	792	95	0	0.89
3/09/2014	1:25:04	-10.89211	142.389313	-35.49	3384	313	0	10.12
3/09/2014	1:26:13	-10.892098	142.389206	24.44	396	166	0	11.76
3/09/2014	1:27:16	-10.892104	142.389282	21.18	576	256	0	8.33
3/09/2014	1:28:18	-10.892138	142.389175	13.33	1008	332	0	12.28
3/09/2014	1:29:20	-10.892182	142.389175	-2.29	432	83	0	4.89
3/09/2014	1:30:26	-10.892198	142.389099	10.72	612	317	0	8.49
3/09/2014	1:31:30	-10.891994	142.389297	4.31	2124	74	0	31.34
3/09/2014	1:32:34	-10.892093	142.38916	39.77	792	357	0	18.57
3/09/2014	1:33:37	-10.892101	142.389191	38.52	324	90	0	3.5
3/09/2014	1:34:40	-10.892145	142.389175	24.94	828	109	0	5.2
3/09/2014	1:35:46	-10.89218	142.389252	18.29	648	337	0	9.26
3/09/2014	1:36:49	-10.892145	142.389221	3.51	396	9	0	5.16
3/09/2014	1:37:58	-10.892135	142.389236	46.62	504	93	0	1.98
3/09/2014	1:39:05	-10.89212	142.389252	145.39	720	168	0	2.42
3/09/2014	1:40:08	-10.892167	142.389145	63.79	1152	34	0	12.8
3/09/2014	1:41:26	-10.892191	142.389206	9.56	1656	245	0	7.18
3/09/2014	1:42:32	-10.892015	142.389496	39.58	0	254	0	37.23
3/09/2014	1:43:34	-10.892046	142.389236	47.59	1080	302	0	28.6
3/09/2014	1:44:37	-10.892103	142.389175	20.41	1656	224	0	9.19
3/09/2014	1:45:41	-10.892169	142.389191	-13.49	756	32	0	7.54
3/09/2014	1:46:48	-10.89208	142.38916	6.97	324	13	0	10.46
3/09/2014	1:47:51	-10.892104	142.389114	7.53	648	256	0	5.69
3/09/2014	1:48:55	-10.891896	142.389328	81.29	288	261	0	32.88
3/09/2014	1:49:58	-10.892136	142.389267	3.39	252	61	0	27.51
3/09/2014	1:51:02	-10.89192	142.389343	101.96	1152	141	0	25.41
3/09/2014	1:52:09	-10.891998	142.389297	103.27	324	26	0	10.02
3/09/2014	1:53:13	-10.892081	142.389191	32.53	1044	338	0	14.8
3/09/2014	1:54:18	-10.892118	142.389099	20.61	0	137	0	10.86
3/09/2014	1:55:21	-10.892025	142.389114	69.96	0	240	0	10.47
3/09/2014	1:56:40	-10.89197	142.389618	108.96	864	250	0	55.37
3/09/2014	1:57:44	-10.891913	142.389236	88.64	1548	230	0	42.19
3/09/2014	1:58:47	-10.892018	142.38913	48.98	540	0	0	16.44
3/09/2014	2:00:23	-10.8921	142.389389	6.99	1080	335	0	29.71
3/09/2014	2:01:27	-10.892123	142.389252	16.28	972	99	0	15.18
3/09/2014	2:02:35	-10.892071	142.389252	58.23	0	260	0	5.78
3/09/2014	2:03:39	-10.891972	142.389343	34.11	468	144	0	14.83
3/09/2014	2:04:44	-10.892184	142.388824	-17.16	684	105	0	61.38
3/09/2014	2:05:48	-10.892087	142.389221	17.98	1044	139	0	44.67
3/09/2014	2:06:51	-10.892051	142.389282	64.46	252	16	0	7.77
3/09/2014	2:08:00	-10.892063	142.38913	24.36	1224	186	0	16.65
3/09/2014	2:09:03	-10.892075	142.38913	25.77	1692	97	0	1.33
3/09/2014	2:10:16	-10.892209	142.389145	24.18	468	58	0	14.99
3/09/2014	2:11:20	-10.892087	142.389099	29.32	288	330	0	14.47
3/09/2014	2:12:24	-10.892067	142.389145	28.2	360	344	0	5.49
3/09/2014	2:13:33	-10.892057	142.38916	15.35	324	64	0	1.98
3/09/2014	2:14:45	-10.892076	142.389221	32.45	504	299	0	6.99
3/09/2014	2:15:54	-10.891999	142.389191	46.81	504	247	0	9.17
3/09/2014	2:17:05	-10.892026	142.389114	46.51	540	301	0	8.93
3/09/2014	2:18:18	-10.892086	142.389114	25.91	288	165	0	6.67
3/09/2014	2:19:29	-10.892135	142.389236	6.48	540	262	0	14.39
3/09/2014	2:20:41	-10.892089	142.389145	29.28	216	243	0	11.18
3/09/2014	2:21:54	-10.892065	142.389084	22.34	900	301	0	7.18
3/09/2014	2:23:29	-10.892046	142.389343	69.11	432	174	0	28.36
3/09/2014	2:24:47	-10.892003	142.389221	46.25	0	0	0	14.15
3/09/2014	2:25:49	-10.892067	142.389191	48.61	0	256	0	7.83
3/09/2014	2:26:53	-10.892007	142.389191	41.68	0	186	0	6.67
3/09/2014	2:27:56	-10.892118	142.389008	31.24	648	187	0	23.49
3/09/2014	2:28:58	-10.892073	142.389282	38.09	216	340	0	30.33
3/09/2014	2:30:02	-10.892067	142.389191	34.7	0	286	0	9.96
3/09/2014	2:31:08	-10.891788	142.389084	72.51	2376	96	0	33.15
3/09/2014	2:32:14	-10.892035	142.389236	41.45	0	187	0	32.09
3/09/2014	2:33:17	-10.892044	142.388779	82.57	0	172	0	49.91
3/09/2014	2:34:21	-10.892021	142.389282	49.56	648	249	0	54.98
3/09/2014	2:35:25	-10.892035	142.389175	51.12	648	329	0	11.79
3/09/2014	2:36:28	-10.892161	142.389923	2.66	0	96	0	82.87
3/09/2014	2:37:33	-10.892177	142.38942	25.26	0	317	0	54.95
3/09/2014	2:38:37	-10.892174	142.389328	31.15	360	109	0	10.05
3/09/2014	2:39:41	-10.892156	142.389496	3.69	1512	223	0	18.45
3/09/2014	2:40:45	-10.892103	142.389191	22.08	1044	161	0	33.82
3/09/2014	2:41:48	-10.892124	142.389297	26.61	252	355	0	11.81
3/09/2014	2:42:51	-10.892134	142.389221	22.89	360	335	0	8.37
3/09/2014	2:43:54	-10.892168	142.389313	32.85	576	348	0	10.73
3/09/2014	2:44:57	-10.892112	142.389267	48.12	1656	326	0	8
3/09/2014	2:46:01	-10.892204	142.389175	37.51	864	335	0	14.34
3/09/2014	2:47:05	-10.892196	142.389297	38.91	1656	287	0	13.35
3/09/2014	2:48:08	-10.892087	142.389206	35.64	1584	48	0	15.67
3/09/2014	2:49:12	-10.89205	142.38916	48.3	756	0	0	6.49
3/09/2014	2:50:16	-10.891966	142.389191	37.25	612	329	0	9.93
3/09/2014	2:51:17	-10.892178	142.389252	37.58	1152	311	0	24.5
3/09/2014	2:52:20	-10.892167	142.389267	15.83	720	285	0	2.04
3/09/2014	2:53:23	-10.892185	142.389236	36.53	1152	162	0	3.93
3/09/2014	2:54:29	-10.892242	142.389175	14.93	0	198	0	9.19
3/09/2014	2:55:34	-10.892253	142.38913	-8	0	31	0	5.06
3/09/2014	2:56:36	-10.891979	142.38913	31.96	180	283	0	30.47
3/09/2014	2:57:40	-10.89208	142.389099	20.23	360	273	0	11.73
3/09/2014	2:58:46	-10.892509	142.388916	-14.44	288	179	0	51.72
3/09/2014	2:59:50	-10.892121	142.38913	37.77	1044	106	0	49.07
3/09/2014	3:00:54	-10.891961	142.389282	51.35	828	87	0	24.33
3/09/2014	3:02:07	-10.891516	142.389252	118.29	612	218	0	49.59
3/09/2014	3:03:14	-10.892371	142.389191	-16.12	0	102	0	95.3
3/09/2014	3:04:28	-10.891968	142.389191	61.55	1080	29	0	44.81
3/09/2014	3:05:32	-10.891967	142.38916	66.97	4680	182	0	3.39
3/09/2014	3:06:34	-10.892039	142.389175	31.74	0	180	0	8.17
3/09/2014	3:07:38	-10.891991	142.389175	56.89	612	121	0	5.34
3/09/2014	3:08:42	-10.892128	142.388992	17.98	504	185	0	25.13
3/09/2014	3:09:43	-10.892138	142.389191	26.7	972	124	0	21.76
3/09/2014	3:10:46	-10.892124	142.389191	26.97	828	170	0	1.56
3/09/2014	3:11:49	-10.892064	142.389069	38.62	0	23	0	14.9
3/09/2014	3:12:51	-10.892031	142.389099	30.5	720	270	0	4.92
3/09/2014	3:13:53	-10.892042	142.389221	63.63	324	142	0	13.38
3/09/2014	3:14:56	-10.892141	142.389038	28.14	684	4	0	22.81
3/09/2014	3:16:00	-10.892211	142.389175	18.44	1404	280	0	16.86
3/09/2014	3:17:03	-10.892055	142.389145	48.11	0	142	0	17.65
3/09/2014	3:18:06	-10.892218	142.389069	22.01	324	8	0	19.93
3/09/2014	3:19:08	-10.891747	142.389252	87.43	3348	181	0	56.06
3/09/2014	3:20:09	-10.892021	142.389206	51.54	540	256	0	30.88
3/09/2014	3:21:11	-10.891975	142.389145	54.78	360	125	0	8.4
3/09/2014	3:22:16	-10.891883	142.389145	28.19	0	351	0	10.23
3/09/2014	3:23:20	-10.891837	142.389191	30.37	0	17	0	7.17
3/09/2014	3:24:23	-10.89177	142.38916	50	36	222	0	8.18
3/09/2014	3:25:27	-10.892046	142.38916	39.44	792	152	0	30.69
3/09/2014	3:26:31	-10.892131	142.389252	38.93	828	119	0	13.79
3/09/2014	3:27:35	-10.892272	142.389114	20.03	1296	184	0	21.75
3/09/2014	3:28:38	-10.892027	142.389114	2.24	1116	121	0	27.24
3/09/2014	3:29:41	-10.892042	142.389404	87.19	1008	217	0	31.71
3/09/2014	3:30:47	-10.892103	142.38913	-8.16	1476	52	0	30.68
3/09/2014	3:31:52	-10.892046	142.38916	24.84	1260	66	0	7.13
3/09/2014	3:32:55	-10.892122	142.389191	24.92	1656	130	0	9.1
3/09/2014	3:34:03	-10.89211	142.389236	59.12	576	341	0	5.09
3/09/2014	3:35:09	-10.892093	142.38916	35.81	252	280	0	8.51
3/09/2014	3:36:17	-10.89205	142.389236	39.15	540	119	0	9.58
3/09/2014	3:37:21	-10.892211	142.389175	10.98	0	96	0	19.1
3/09/2014	3:38:23	-10.892035	142.389175	24.86	540	300	0	19.57
3/09/2014	3:39:29	-10.892002	142.389175	35.25	864	311	0	3.67
3/09/2014	3:40:37	-10.89207	142.388977	5.57	252	141	0	22.9
3/09/2014	3:41:40	-10.892106	142.389221	47.49	1224	60	0	26.94
3/09/2014	3:42:47	-10.892154	142.389053	6.53	504	0	0	19.1
3/09/2014	3:43:55	-10.892175	142.389069	9.07	1188	115	0	2.92
3/09/2014	3:44:58	-10.891824	142.389328	75.03	504	222	0	48.2
3/09/2014	3:46:05	-10.891968	142.389374	68.06	864	335	0	16.78
3/09/2014	3:47:14	-10.892082	142.389099	2.67	180	35	0	32.59
3/09/2014	3:48:25	-10.89203	142.389267	36.15	720	338	0	19.23
3/09/2014	3:49:35	-10.892137	142.389282	51.3	756	114	0	12.01
3/09/2014	3:50:38	-10.892083	142.389175	33.03	360	117	0	13.14
3/09/2014	3:51:49	-10.892039	142.389297	61.38	432	163	0	14.19
3/09/2014	3:53:02	-10.891942	142.389252	40.88	540	55	0	11.85
3/09/2014	3:54:06	-10.891914	142.389069	4.95	468	85	0	20.22
3/09/2014	3:55:08	-10.892065	142.389191	7.49	1836	61	0	21.43
3/09/2014	3:56:12	-10.891741	142.389511	115.85	756	195	0	50.19
3/09/2014	3:57:22	-10.89198	142.389267	44.89	1152	208	0	37.63
3/09/2014	3:58:26	-10.892151	142.389053	10.76	216	251	0	30.13
3/09/2014	3:59:28	-10.891839	142.38942	93.2	864	221	0	53
3/09/2014	4:00:34	-10.892283	142.38913	-35.7	828	235	0	58.65
3/09/2014	4:01:48	-10.892114	142.389175	54.52	756	0	0	19.42
3/09/2014	4:02:52	-10.892108	142.389084	13.76	1404	31	0	9.96
3/09/2014	4:03:56	-10.892178	142.389053	-19.56	1224	249	0	8.49
3/09/2014	4:04:58	-10.892076	142.389191	28.25	1728	232	0	18.86
3/09/2014	4:06:07	-10.892123	142.389297	32.05	1116	21	0	12.7
3/09/2014	4:07:21	-10.892261	142.389206	6.31	1836	69	0	18.28
3/09/2014	4:08:24	-10.892215	142.388977	-9.46	3276	41	0	25.52
3/09/2014	4:09:27	-10.892361	142.388962	-38.4	504	45	0	16.32
3/09/2014	4:10:31	-10.892336	142.389023	-20.98	504	248	0	7.22
3/09/2014	4:11:33	-10.892296	142.389069	14.56	0	53	0	6.71
3/09/2014	4:12:36	-10.892303	142.38887	-58.31	3492	259	0	21.74
3/09/2014	4:13:40	-10.892069	142.389359	79.61	3024	62	0	59.4
3/09/2014	4:14:44	-10.892542	142.388657	-67.67	3168	234	0	92.96
3/09/2014	4:15:47	-10.892182	142.388977	3.48	612	324	0	53.13
3/09/2014	4:16:58	-10.892231	142.388916	-6.28	1044	219	0	8.61
3/09/2014	4:18:02	-10.89211	142.389236	51.53	504	299	0	37.44
3/09/2014	4:19:06	-10.892071	142.389267	65.36	1152	51	0	5.5
3/09/2014	4:20:10	-10.892109	142.389069	-18.64	504	128	0	22.03
3/09/2014	4:21:12	-10.892529	142.388824	-22.42	324	32	0	53.82
3/09/2014	4:22:34	-10.892053	142.389297	57.09	576	81	0	73.95
3/09/2014	4:23:40	-10.891901	142.389481	119.05	3168	267	0	26.25
3/09/2014	4:25:02	-10.891987	142.389359	61.96	216	284	0	16.4
3/09/2014	4:26:06	-10.891973	142.389374	91.85	396	172	0	2.26
3/09/2014	4:27:29	-10.892255	142.389023	-33.45	1260	59	0	49.52
3/09/2014	4:28:33	-10.892244	142.388977	-25.66	288	37	0	5.17
3/09/2014	4:29:36	-10.89189	142.389481	96.88	540	43	0	67.66
3/09/2014	4:30:51	-10.891878	142.389526	111.67	684	18	0	5.09
3/09/2014	4:31:55	-10.892119	142.389236	43.87	2988	241	0	41.48
3/09/2014	4:33:12	-10.892197	142.389099	23.79	288	150	0	17.29
3/09/2014	4:34:32	-10.891976	142.389374	88.62	864	253	0	38.8
3/09/2014	4:35:35	-10.892061	142.389206	55.19	396	55	0	20.64
3/09/2014	4:36:38	-10.892122	142.389114	27.82	0	133	0	12.12
3/09/2014	4:37:42	-10.892081	142.389221	37.95	324	333	0	12.54
3/09/2014	4:38:47	-10.892059	142.389236	69.62	756	214	0	2.94
3/09/2014	4:39:51	-10.892076	142.389191	26.16	252	0	0	5.26
3/09/2014	4:40:55	-10.892162	142.389175	33.23	576	15	0	9.72
3/09/2014	4:42:00	-10.892169	142.389145	12.34	288	213	0	3.37
3/09/2014	4:43:05	-10.892118	142.389175	16.37	216	299	0	6.55
3/09/2014	4:44:09	-10.892107	142.389145	18.21	720	0	0	3.5
3/09/2014	4:45:13	-10.892007	142.389267	54	792	0	0	17.35
3/09/2014	4:46:16	-10.892193	142.389053	-29.2	360	346	0	31.21
3/09/2014	4:47:19	-10.892094	142.389236	34.28	612	214	0	22.81
3/09/2014	4:48:23	-10.892129	142.389099	16.58	540	230	0	15.46
3/09/2014	4:49:26	-10.892075	142.389175	43.58	756	49	0	10.24
3/09/2014	4:50:28	-10.892072	142.389206	31.48	0	0	0	3.4
3/09/2014	4:51:31	-10.892088	142.389175	11.52	504	17	0	3.82
3/09/2014	4:52:36	-10.892179	142.389145	-7.9	828	1	0	10.64
3/09/2014	4:53:40	-10.892145	142.38916	-4.52	432	229	0	4.12
3/09/2014	4:54:44	-10.892145	142.389175	8.92	864	40	0	1.64
3/09/2014	4:55:48	-10.892112	142.389175	6.67	72	0	0	3.67
3/09/2014	4:56:51	-10.892174	142.389069	-15.42	576	254	0	13.47
3/09/2014	4:57:53	-10.892113	142.389145	13.84	828	258	0	10.72
3/09/2014	4:58:57	-10.892119	142.38916	18.38	0	142	0	1.77
3/09/2014	5:00:00	-10.892128	142.389114	16.67	396	288	0	5.12
3/09/2014	5:01:04	-10.892081	142.389206	19.4	108	259	0	11.32
3/09/2014	5:02:07	-10.892091	142.389236	19.59	756	65	0	3.46
3/09/2014	5:03:10	-10.892102	142.389191	14.92	396	233	0	5.06
3/09/2014	5:04:16	-10.892272	142.389069	6.37	0	226	0	23.13
3/09/2014	5:05:19	-10.892137	142.38913	38.96	576	90	0	16.42
3/09/2014	5:06:22	-10.892074	142.389267	42.68	1116	192	0	16.52
3/09/2014	5:07:25	-10.892097	142.389114	16.56	1008	168	0	16.9
3/09/2014	5:08:29	-10.892177	142.389084	21.4	432	255	0	9.48
3/09/2014	5:09:33	-10.89205	142.389206	20.77	504	158	0	19.41
3/09/2014	5:10:36	-10.89213	142.38916	13.51	540	295	0	10.22
3/09/2014	5:11:40	-10.892234	142.389191	-1.14	468	67	0	12.05
3/09/2014	5:12:46	-10.892078	142.389252	31.39	1044	114	0	18.58
3/09/2014	5:13:54	-10.892137	142.389175	14.54	612	0	0	10.66
3/09/2014	5:14:57	-10.892071	142.389236	25.73	864	212	0	9.91
3/09/2014	5:15:59	-10.892062	142.389297	47.49	1944	33	0	6.74
3/09/2014	5:17:17	-10.891994	142.389282	56.2	1116	274	0	7.74
3/09/2014	5:18:19	-10.892119	142.389191	26.33	1152	318	0	17.09
3/09/2014	5:19:23	-10.891861	142.389236	56.11	972	146	0	29.11
3/09/2014	5:20:34	-10.892125	142.38942	8.36	324	270	0	35.57
3/09/2014	5:21:39	-10.891989	142.389374	49.83	0	273	0	15.93
3/09/2014	5:22:44	-10.892049	142.389343	63.18	1548	244	0	7.48
3/09/2014	5:23:46	-10.892069	142.389145	41.16	1476	232	0	21.73
3/09/2014	5:24:49	-10.892113	142.389206	19.18	360	194	0	8.26
3/09/2014	5:25:53	-10.89215	142.389175	38.43	1332	17	0	5.33
3/09/2014	5:26:57	-10.892105	142.38913	25.12	1008	331	0	7.01
3/09/2014	5:28:05	-10.891883	142.389084	94.58	6480	160	0	25.19
3/09/2014	5:29:14	-10.892044	142.389313	52.65	180	336	0	30.75
3/09/2014	5:30:17	-10.891869	142.389175	34.89	1008	202	0	24.61
3/09/2014	5:31:26	-10.892019	142.389099	33.3	396	224	0	18.63
3/09/2014	5:32:29	-10.892092	142.389191	39.07	540	59	0	12.92
3/09/2014	5:33:32	-10.892039	142.389206	26.47	1836	159	0	6.12
3/09/2014	5:34:34	-10.892114	142.389206	38.08	216	355	0	8.34
3/09/2014	5:35:42	-10.891805	142.389175	-27.53	288	143	0	34.53
3/09/2014	5:36:48	-10.892075	142.389191	27.1	720	177	0	30.07
3/09/2014	5:37:51	-10.892072	142.38913	45.95	396	333	0	6.67
3/09/2014	5:38:53	-10.892015	142.38945	45.16	1944	209	0	35.51
3/09/2014	5:39:55	-10.891954	142.389114	26.07	1332	318	0	37.31
3/09/2014	5:41:02	-10.891894	142.389084	47.29	0	202	0	7.43
3/09/2014	5:42:07	-10.892115	142.38916	-25.35	1656	359	0	25.94
3/09/2014	5:43:14	-10.892101	142.389191	88.08	576	307	0	3.73
3/09/2014	5:44:22	-10.891874	142.389191	37.52	1476	291	0	25.24
3/09/2014	5:46:01	-10.892097	142.389221	-32.52	1512	169	0	25.01
3/09/2014	5:47:07	-10.891977	142.389313	48.94	0	136	0	16.7
3/09/2014	5:48:11	-10.892046	142.389175	28.96	900	231	0	16.91
3/09/2014	5:49:14	-10.892026	142.389236	53.68	0	92	0	7.02
3/09/2014	5:50:21	-10.892073	142.389526	18.34	1656	145	0	32.09
3/09/2014	5:51:29	-10.892012	142.389221	-13.54	720	241	0	33.99
3/09/2014	5:52:36	-10.891997	142.389389	34.34	612	62	0	18.42
3/09/2014	5:53:39	-10.892112	142.389236	60.37	2124	267	0	21.04
3/09/2014	5:54:41	-10.892071	142.389343	41.55	2088	151	0	12.54
3/09/2014	5:55:44	-10.892117	142.389099	9.66	792	177	0	27.13
3/09/2014	5:56:48	-10.89216	142.389069	-28.68	1224	102	0	5.8
3/09/2014	5:57:51	-10.892121	142.389252	12.48	288	188	0	20.45
3/09/2014	5:58:55	-10.892006	142.389175	85.3	288	224	0	15.3
3/09/2014	5:59:58	-10.892087	142.389267	54.49	576	216	0	13.49
3/09/2014	6:01:05	-10.891918	142.38942	-32.26	576	179	0	25.14
3/09/2014	6:02:14	-10.892092	142.389267	50.61	1008	79	0	25.56
3/09/2014	6:03:17	-10.892074	142.389145	1.79	504	300	0	13.47
3/09/2014	6:04:21	-10.892113	142.389206	-3.55	756	86	0	7.95
3/09/2014	6:05:28	-10.892143	142.389023	-57.28	504	133	0	20.26
3/09/2014	6:06:32	-10.892092	142.389069	-29.07	828	223	0	7.58
3/09/2014	6:07:40	-10.89204	142.389038	-29.27	756	115	0	6.7
3/09/2014	6:08:44	-10.892043	142.389084	-4.94	2196	267	0	5.03
3/09/2014	6:09:47	-10.892128	142.389282	13.52	1296	106	0	23.6
3/09/2014	6:10:50	-10.892042	142.389145	-2.44	1800	152	0	17.75
3/09/2014	6:11:53	-10.892113	142.388947	-25.46	396	159	0	23.02
3/09/2014	6:13:16	-10.892004	142.389267	35.69	504	69	0	36.98
3/09/2014	6:14:25	-10.892078	142.389206	51.92	1188	270	0	10.59
3/09/2014	6:15:28	-10.892329	142.389557	150.07	1548	94	0	47.41
3/09/2014	6:16:48	-10.892257	142.389359	114.36	108	143	0	23.05
3/09/2014	6:17:51	-10.892181	142.38942	68.13	3060	119	0	10.76
3/09/2014	6:18:54	-10.892065	142.389191	17.35	0	118	0	28.14
3/09/2014	6:20:08	-10.891912	142.388962	-32.68	864	0	0	30.24
3/09/2014	6:21:11	-10.892033	142.389145	9.65	1656	300	0	24.09
3/09/2014	6:22:15	-10.892442	142.38974	172.48	288	113	0	79.31
3/09/2014	6:23:30	-10.892159	142.389267	71.73	1872	112	0	60.48
3/09/2014	6:24:33	-10.892151	142.389282	46.29	3816	112	0	1.86
3/09/2014	6:25:58	-10.891986	142.388382	-153.38	180	154	0	99.97
3/09/2014	6:27:01	-10.89196	142.388916	-42.79	648	218	0	58.38
3/09/2014	6:28:12	-10.891885	142.388367	-142.01	1656	296	0	60.52
3/09/2014	6:29:37	-10.891912	142.388748	-59.25	864	110	0	41.71
3/09/2014	6:30:40	-10.892161	142.389359	61.05	3888	121	0	72.23
3/09/2014	6:32:07	-10.891995	142.389114	17.09	2340	76	0	32.5
3/09/2014	6:33:24	-10.891706	142.388504	-7.41	2340	60	0	73.95
3/09/2014	6:34:39	-10.891995	142.38913	38.15	504	290	0	75.53
3/09/2014	6:35:43	-10.891984	142.389175	69.96	864	3	0	5.06
3/09/2014	6:36:46	-10.892026	142.389145	31.85	1800	112	0	5.7
3/09/2014	6:37:51	-10.892019	142.38916	43.52	0	47	0	1.81
3/09/2014	6:38:54	-10.892011	142.38916	29.17	1944	115	0	0.89
3/09/2014	6:40:17	-10.892012	142.38913	41.4	576	99	0	3.28
3/09/2014	6:41:25	-10.892136	142.389389	48.46	0	61	0	31.46
3/09/2014	6:42:28	-10.891975	142.389099	35.28	0	254	0	36.38
3/09/2014	6:43:31	-10.892095	142.389084	60.55	1260	96	0	13.44
3/09/2014	6:44:34	-10.892109	142.38916	65.3	0	145	0	8.44
3/09/2014	6:45:40	-10.8921	142.389236	29.18	900	0	0	8.36
3/09/2014	6:46:44	-10.892338	142.390015	107.16	108	328	0	89.08
3/09/2014	6:47:47	-10.892101	142.389221	40.76	2844	264	0	90.61
3/09/2014	6:48:51	-10.892284	142.389816	101.88	6084	113	0	68.08
3/09/2014	6:49:53	-10.892261	142.389465	50.44	540	104	0	38.41
3/09/2014	6:50:56	-10.892158	142.389359	51.83	1188	277	0	16.28
3/09/2014	6:51:58	-10.892346	142.389618	57.61	3672	120	0	35.17
3/09/2014	6:53:03	-10.892022	142.388947	10.51	0	100	0	81.65
3/09/2014	6:54:07	-10.892118	142.389175	22.45	0	117	0	27.09
3/09/2014	6:55:13	-10.892079	142.389282	34.11	0	118	0	12.46
3/09/2014	6:56:16	-10.892194	142.389389	48.03	0	112	0	17.32
3/09/2014	6:57:19	-10.892139	142.389297	25.99	1620	117	0	11.76
3/09/2014	6:58:21	-10.892126	142.389389	59.78	0	303	0	10.15
3/09/2014	6:59:24	-10.892077	142.389267	28.17	2340	278	0	14.39
3/09/2014	7:00:28	-10.891994	142.389221	45.74	1008	115	0	10.51
3/09/2014	7:01:31	-10.892054	142.389038	28.07	288	297	0	21.07
3/09/2014	7:02:34	-10.892074	142.38916	34.53	360	121	0	13.51
3/09/2014	7:03:37	-10.892062	142.389343	51.38	0	0	0	20.03
3/09/2014	7:04:43	-10.892224	142.38974	61.21	3852	290	0	46.94
3/09/2014	7:05:46	-10.892099	142.389282	18.57	0	277	0	51.91
3/09/2014	7:06:51	-10.892056	142.389008	9.06	0	139	0	30.3
3/09/2014	7:07:54	-10.892111	142.389099	19.08	2520	99	0	11.67
3/09/2014	7:08:57	-10.892369	142.389267	0	324	129	0	34.05
3/09/2014	7:10:16	-10.892038	142.389099	16.7	2124	281	0	41.12
3/09/2014	7:11:19	-10.892098	142.389496	45.58	1692	285	0	43.86
3/09/2014	7:12:22	-10.89225	142.389816	44.28	0	129	0	38.81
3/09/2014	7:13:24	-10.892188	142.389099	47.07	504	201	0	78.59
3/09/2014	7:14:26	-10.892	142.389496	60.56	576	217	0	48.13
3/09/2014	7:15:28	-10.892115	142.388931	-25.89	4320	93	0	63
3/09/2014	7:16:31	-10.89187	142.38855	23.07	4716	250	0	49.73
3/09/2014	7:17:45	-10.892441	142.389969	45.67	360	150	0	167.45
3/09/2014	7:18:48	-10.892065	142.389252	28.74	3240	302	0	88.75
3/09/2014	7:19:52	-10.892077	142.389404	41.02	396	299	0	16.65
3/09/2014	7:20:57	-10.892088	142.389145	21.33	0	40	0	28.31
3/09/2014	7:22:01	-10.892033	142.389206	39.84	1260	78	0	9.04
3/09/2014	7:23:04	-10.892117	142.389328	46.67	1404	91	0	16.27
3/09/2014	7:24:07	-10.892492	142.388062	-247.35	0	51	0	144.39
3/09/2014	7:25:11	-10.89196	142.388977	59.17	792	129	0	116.11
3/09/2014	7:26:18	-10.891998	142.388763	29.51	576	40	0	23.75
3/09/2014	7:27:27	-10.892124	142.389267	28.07	1044	305	0	56.79
3/09/2014	7:28:36	-10.892011	142.388947	26.71	648	118	0	37.13
3/09/2014	7:29:40	-10.892044	142.389206	11.67	936	181	0	28.52
3/09/2014	7:30:44	-10.892014	142.389114	19.06	1260	127	0	10.59
3/09/2014	7:31:46	-10.892209	142.389557	78.63	0	16	0	53.01
3/09/2014	7:32:48	-10.891983	142.389023	31.49	0	1	0	63.49
3/09/2014	7:33:51	-10.891667	142.389023	-4.16	1908	177	0	35.14
3/09/2014	7:34:52	-10.891973	142.389206	72.09	612	116	0	39.46
3/09/2014	7:35:54	-10.892036	142.389069	65.96	792	240	0	16.52
3/09/2014	7:36:56	-10.892016	142.389084	60.02	2556	24	0	2.76
3/09/2014	7:37:59	-10.891919	142.38913	46.99	3996	177	0	11.9
3/09/2014	7:39:13	-10.892117	142.389145	61.08	576	26	0	22.08
3/09/2014	7:40:16	-10.892033	142.389114	46.37	900	69	0	9.93
3/09/2014	7:41:18	-10.892172	142.389206	43.91	2520	173	0	18.43
3/09/2014	7:42:41	-10.891576	142.389038	16.4	4392	164	0	68.76
3/09/2014	7:44:02	-10.892081	142.389069	43.02	1080	182	0	56.26
3/09/2014	7:45:07	-10.892118	142.38913	51.37	432	296	0	7.83
3/09/2014	7:46:09	-10.892155	142.389145	34.03	432	97	0	4.43
3/09/2014	7:47:15	-10.892123	142.389221	35.56	648	58	0	9.03
3/09/2014	7:48:18	-10.892019	142.38916	57.43	0	198	0	13.35
3/09/2014	7:49:22	-10.892045	142.389282	52.86	360	183	0	13.63
3/09/2014	7:50:26	-10.891997	142.389175	35.33	0	190	0	12.84
3/09/2014	7:51:29	-10.892014	142.389236	52.42	720	191	0	6.92
3/09/2014	7:52:34	-10.892114	142.389099	114.41	2520	306	0	18.64
3/09/2014	7:53:38	-10.892005	142.389084	28.71	0	301	0	12.23
3/09/2014	7:54:41	-10.892159	142.388992	48.85	0	131	0	19.85
3/09/2014	7:55:46	-10.891912	142.389008	49.12	1584	346	0	27.52
3/09/2014	7:56:49	-10.891994	142.38916	62.3	0	123	0	18.94
3/09/2014	7:57:51	-10.892071	142.389145	48.67	0	214	0	8.72
3/09/2014	7:58:54	-10.892056	142.389221	60.27	0	208	0	8.46
3/09/2014	7:59:58	-10.891973	142.389221	66.96	828	119	0	9.23
3/09/2014	8:01:01	-10.892118	142.38913	35.88	0	297	0	18.94
3/09/2014	8:02:04	-10.891953	142.389099	76.99	0	147	0	18.66
3/09/2014	8:03:13	-10.891963	142.388779	53.89	1512	173	0	34.96
3/09/2014	8:04:16	-10.892075	142.389145	36.83	0	131	0	41.86
3/09/2014	8:05:17	-10.892102	142.389221	26.66	756	29	0	8.82
3/09/2014	8:06:21	-10.892066	142.38916	24.29	0	154	0	7.77
3/09/2014	8:07:23	-10.892179	142.389221	32.24	252	207	0	14.22
3/09/2014	8:08:26	-10.892069	142.389145	40.66	0	323	0	14.78
3/09/2014	8:09:30	-10.89204	142.389191	49.39	0	288	0	5.97
3/09/2014	8:10:34	-10.892105	142.389023	36.6	360	305	0	19.72
3/09/2014	8:11:37	-10.891921	142.388977	72.21	0	255	0	21.07
3/09/2014	8:12:40	-10.891958	142.389038	50.61	396	82	0	7.83
3/09/2014	8:13:43	-10.892084	142.389236	75.64	0	244	0	25.76
3/09/2014	8:14:47	-10.892074	142.389145	61.42	108	87	0	10
3/09/2014	8:15:50	-10.892075	142.38916	22.8	936	355	0	1.64
3/09/2014	8:16:52	-10.892124	142.389084	37.12	396	64	0	9.93
3/09/2014	8:17:54	-10.892071	142.389038	-175.23	4428	133	0	7.74
3/09/2014	8:18:57	-10.892037	142.388702	54.21	0	41	0	36.88
3/09/2014	8:20:01	-10.892097	142.388123	38.36	0	209	0	63.57
3/09/2014	8:21:05	-10.892192	142.387573	32.19	144	68	0	60.98
3/09/2014	8:22:08	-10.892172	142.387604	6.97	0	303	0	4.05
3/09/2014	8:23:10	-10.892267	142.387817	110.73	2520	6	0	25.54	1
3/09/2014	8:24:12	-10.892162	142.387558	55.56	720	218	0	30.6	1
3/09/2014	8:25:15	-10.892281	142.387299	8.85	648	1	0	31.22
3/09/2014	8:26:19	-10.892186	142.387558	87.31	3312	303	0	30.19
3/09/2014	8:27:23	-10.892136	142.387405	47.52	1872	303	0	17.61
3/09/2014	8:28:27	-10.892148	142.387482	62.31	324	244	0	8.51
3/09/2014	8:29:30	-10.89222	142.387604	34.62	936	66	0	15.54
3/09/2014	8:30:34	-10.892245	142.387558	45.78	1188	219	0	5.74
3/09/2014	8:31:38	-10.89222	142.387665	69.1	1008	154	0	12.01
3/09/2014	8:32:42	-10.892233	142.387634	49.75	2592	122	0	3.68
3/09/2014	8:33:46	-10.892893	142.3871	78.85	26856	211	0	93.73	1
3/09/2014	8:34:50	-10.895568	142.379028	-11.77	75816	235	0	930.23	1
3/09/2014	8:35:53	-10.897378	142.367294	74.87	86976	277	0	1296.95	1
3/09/2014	8:36:55	-10.89469	142.354797	94.82	73728	280	0	1396.9	1
3/09/2014	8:37:58	-10.891605	142.352585	16.17	0	2	0	419.54	1
3/09/2014	8:39:02	-10.891509	142.35257	8.67	540	74	0	10.8
3/09/2014	8:40:06	-10.891474	142.352631	31.72	1404	19	0	7.71
3/09/2014	8:41:10	-10.890779	142.352753	61.47	0	240	0	78.42
3/09/2014	8:42:24	-10.890834	142.3526	41.12	1728	20	0	17.79
3/09/2014	8:43:34	-10.890698	142.352707	43.67	1548	156	0	19.11
3/09/2014	8:44:48	-10.890894	142.35257	43.54	1656	245	0	26.43	1
3/09/2014	8:46:12	-10.890864	142.352676	84.07	324	91	0	12.05	1
3/09/2014	8:47:36	-10.890799	142.352692	85.05	828	55	0	7.44
3/09/2014	8:48:52	-10.89084	142.352585	44.81	468	328	0	12.54
3/09/2014	8:49:59	-10.890879	142.352539	34.91	2016	154	0	6.64
3/09/2014	8:51:07	-10.890864	142.352631	45.93	1368	25	0	10.18
3/09/2014	8:52:17	-10.890858	142.352539	6.73	684	243	0	10.07
3/09/2014	8:53:28	-10.890828	142.352631	35.65	1188	41	0	10.59
3/09/2014	8:54:32	-10.89079	142.352692	41.24	0	21	0	7.89
3/09/2014	8:55:57	-10.890784	142.352692	13.95	360	88	0	0.67
3/09/2014	8:57:12	-10.890759	142.352585	-0.85	576	20	0	12.01
3/09/2014	8:58:15	-10.890911	142.352585	9.25	4320	19	0	16.9
3/09/2014	8:59:28	-10.890848	142.352707	58.5	2232	57	0	15.05
3/09/2014	9:00:59	-10.890718	142.352676	43.72	936	202	0	14.85
3/09/2014	9:03:10	-10.890589	142.352661	30.43	144	8	0	14.44
3/09/2014	9:05:08	-10.890939	142.352585	50.98	1692	7	0	39.79
3/09/2014	9:06:11	-10.890516	142.352737	-19.32	0	8	0	49.88
3/09/2014	9:07:14	-10.890587	142.352707	-5.39	0	25	0	8.55
3/09/2014	9:08:32	-10.890254	142.352783	-36.53	216	22	0	37.95
3/09/2014	9:09:39	-10.890687	142.352646	-2.03	1296	25	0	50.42
3/09/2014	9:10:43	-10.890697	142.352646	1.4	0	244	0	1.11
3/09/2014	9:11:46	-10.890662	142.352707	22.11	0	194	0	7.71
3/09/2014	9:12:50	-10.890828	142.352676	41.03	1332	8	0	18.77
3/09/2014	9:13:53	-10.890909	142.352615	56.68	792	258	0	11.2
3/09/2014	9:14:58	-10.890833	142.352722	68.36	972	347	0	14.42
3/09/2014	9:16:01	-10.890651	142.352615	25.88	1512	345	0	23.37
3/09/2014	9:17:22	-10.890805	142.352707	56.09	972	352	0	19.85
3/09/2014	9:18:24	-10.890638	142.352707	50.31	468	15	0	18.57
3/09/2014	9:19:28	-10.890813	142.352661	50.58	792	119	0	20.1
3/09/2014	9:20:45	-10.89083	142.352631	58.61	2196	347	0	3.78
3/09/2014	9:21:53	-10.8908	142.352722	68.59	1836	120	0	10.48
3/09/2014	9:22:59	-10.890676	142.352661	35.21	2160	25	0	15.31
3/09/2014	9:24:01	-10.890841	142.352615	45.88	3060	355	0	19.02
3/09/2014	9:25:04	-10.890911	142.3526	79.67	2844	25	0	7.95
3/09/2014	9:26:08	-10.890836	142.352631	84.96	1368	213	0	9
3/09/2014	9:27:18	-10.890725	142.352646	49.03	540	6	0	12.45
3/09/2014	9:28:24	-10.890728	142.352661	66.77	0	205	0	1.67
3/09/2014	9:29:28	-10.89062	142.352707	20.98	828	195	0	13.02
3/09/2014	9:30:40	-10.890842	142.3526	67.05	576	0	0	27.31
3/09/2014	9:32:06	-10.890632	142.352692	4.81	864	11	0	25.42
3/09/2014	9:33:13	-10.890433	142.352692	-14.97	0	6	0	22.13
3/09/2014	9:34:32	-10.891109	142.352478	281.7	2340	174	0	78.72
3/09/2014	9:36:19	-10.890668	142.352676	19.88	1152	251	0	53.59
3/09/2014	9:38:18	-10.890627	142.352768	-5.09	3564	345	0	11.03
3/09/2014	9:40:23	-10.890692	142.3526	-1.92	324	92	0	19.72
3/09/2014	9:42:27	-10.890387	142.352707	-26.41	1584	65	0	35.87
3/09/2014	9:44:20	-10.890625	142.352707	16.54	4860	4	0	26.46
3/09/2014	9:45:29	-10.890953	142.352661	108.86	0	175	0	36.82
3/09/2014	9:46:37	-10.890915	142.352615	79.76	396	214	0	6.56
3/09/2014	9:48:24	-10.890792	142.352676	53.88	6264	178	0	15.21
3/09/2014	9:50:06	-10.89059	142.352692	29.31	1620	235	0	22.53
3/09/2014	9:51:23	-10.89062	142.352646	-79.07	144	203	0	6.03
3/09/2014	9:53:23	-10.890776	142.35257	-48.93	9324	185	0	19.23
3/09/2014	9:55:40	-10.890594	142.352554	-43.31	936	210	0	20.31
3/09/2014	9:58:25	-10.890902	142.352554	-25.05	1296	210	0	34.25
3/09/2014	10:02:00	-10.890711	142.352554	-27.8	144	164	0	21.24
3/09/2014	10:05:11	-10.8908	142.352783	65.22	0	57	0	26.89
3/09/2014	10:06:20	-10.890922	142.352997	108.31	0	223	0	27.02
3/09/2014	10:07:31	-10.890803	142.352768	131.64	1008	232	0	28.29
3/09/2014	10:08:44	-10.891283	142.352783	157.27	17028	198	0	53.4	1
3/09/2014	10:10:37	-10.896531	142.361404	84.42	70992	93	0	1107.54	1
3/09/2014	10:12:44	-10.892842	142.384766	71.07	72324	89	0	2583.69	1
3/09/2014	10:14:44	-10.884625	142.388199	-22.52	64764	338	0	987.6	1
3/09/2014	10:16:01	-10.871052	142.38176	105.28	68328	344	0	1664.99	1
3/09/2014	10:17:26	-10.855503	142.37619	56.96	70776	331	0	1832.84	1
3/09/2014	10:18:44	-10.849471	142.367462	-13.27	48636	195	0	1165.49	1
3/09/2014	10:19:51	-10.85438	142.368149	-40.16	9180	252	0	550.99	1
3/09/2014	10:21:23	-10.854098	142.368088	-87.46	2340	281	0	32.06	1
3/09/2014	10:22:48	-10.854471	142.368134	41.83	180	188	0	41.78
3/09/2014	10:24:10	-10.854557	142.368378	88.93	108	99	0	28.31
3/09/2014	10:25:29	-10.854418	142.368149	-4.89	2052	307	0	29.4	1
3/09/2014	10:26:34	-10.854429	142.368179	17.2	1980	42	0	3.5	1
3/09/2014	10:27:38	-10.854506	142.367935	-98.87	0	319	0	27.99
3/09/2014	10:28:46	-10.855157	142.368149	30.17	16560	194	0	76.07	1
3/09/2014	10:29:58	-10.856492	142.369476	-39.93	4680	276	0	207.45	1
3/09/2014	10:31:02	-10.8565	142.369629	-1.42	2628	261	0	16.73	1
3/09/2014	10:32:28	-10.855983	142.369888	54.11	1764	280	0	64.07
3/09/2014	10:33:33	-10.856434	142.369797	80.85	936	44	0	51.12
3/09/2014	10:34:39	-10.856394	142.369736	69.44	1440	185	0	8.01
3/09/2014	10:35:42	-10.856441	142.369507	-19.48	720	130	0	25.55
3/09/2014	10:37:00	-10.856337	142.36969	68.64	792	323	0	23.09
3/09/2014	10:38:05	-10.856358	142.369736	57.5	2160	301	0	5.54
3/09/2014	10:39:23	-10.856654	142.370422	95.6	12636	319	0	81.83	1
3/09/2014	10:40:30	-10.855087	142.368149	56.09	11700	2	0	303.27	1
[truncated: 8,493 more rows]
