# Supplementary material for: A preliminary study to estimate contact rates between free-roaming domestic dogs using novel miniature cameras
Source: PLoS One. 2017 Jul 27;12(7):e0181859. doi: 10.1371/journal.pone.0181859 (PMC5547700; doi:10.1371/journal.pone.0181859)
Supplement: S1 Data — (ZIP) [file pone.0181859.s001.zip › Seisia_130.csv]

Date	Time	Latitude	Longitude	Altitude	Speed	Course	Type	Distance	Essential
1/09/2014	12:08:07	-16.719074	145.759583	893.23	373500	186	-2	0	1
1/09/2014	12:37:18	-16.719074	145.759583	893.23	373500	186	0	0
1/09/2014	12:40:56	-16.875824	145.751953	44.74	504	97	0	17448.72
1/09/2014	12:42:02	-16.875841	145.752045	32.39	2916	256	0	9.97	1
1/09/2014	12:43:09	-16.875788	145.751999	44.17	1836	248	0	7.66	1
1/09/2014	12:44:15	-16.875883	145.752075	-10.23	0	176	0	13.3
1/09/2014	12:45:23	-16.875875	145.752136	-31.81	1512	308	0	6.55
1/09/2014	12:46:29	-16.875872	145.751984	7.51	0	274	0	16.18
1/09/2014	12:47:35	-16.875959	145.752121	-2.42	0	331	0	17.5
1/09/2014	12:48:42	-16.875906	145.752075	16.66	828	325	0	7.66
1/09/2014	12:49:49	-16.875734	145.751877	12.8	612	355	0	28.45
1/09/2014	12:50:55	-16.875832	145.751984	71.91	0	35	0	15.76
1/09/2014	12:52:00	-16.875851	145.751999	34.3	972	5	0	2.65
1/09/2014	12:53:06	-16.875854	145.751709	54.56	3564	251	0	30.86
1/09/2014	12:54:13	-16.87665	145.751495	21.26	9000	167	0	91.39	1
1/09/2014	12:55:18	-16.877052	145.751556	12.4	756	285	0	45.17	1
1/09/2014	12:56:23	-16.877066	145.751495	19.45	2880	201	0	6.67	1
1/09/2014	12:57:31	-16.877016	145.751541	-1.63	0	317	0	7.41
1/09/2014	12:58:44	-16.873739	145.7491	19.45	31464	337	0	447.48	1
1/09/2014	12:59:50	-16.870609	145.746872	25.36	15156	250	0	421.12	1
1/09/2014	13:01:16	-16.892248	145.759216	182.95	202608	132	0	2741.29	1
1/09/2014	13:03:14	-16.819603	145.826721	1537.44	402192	36	0	10810	1
1/09/2014	13:05:01	-16.716532	145.849686	2539.47	450828	358	0	11718.87	1
1/09/2014	13:07:08	-16.592743	145.771484	3616.87	479484	327	0	16089.46	1
1/09/2014	13:08:59	-16.478779	145.696472	4490.47	492300	327	0	14984.02	1
1/09/2014	13:10:44	-16.363222	145.62088	4990.05	545868	327	0	15169.42	1
1/09/2014	13:12:07	-16.266975	145.557587	5444.15	548208	327	0	12655.4	1
1/09/2014	13:14:02	-16.131191	145.469086	6085.14	546696	327	0	17812.07
1/09/2014	13:17:19	-15.898004	145.315643	6961.9	565632	328	0	30680.31	1
1/09/2014	13:21:26	-15.597309	145.119415	7730.29	593424	327	0	39483.84	1
1/09/2014	13:25:08	-15.597309	145.119415	7730.29	593424	327	0	0	1
1/09/2014	13:27:54	-15.045158	144.761185	7617.34	691740	328	0	72425.27	1
1/09/2014	13:32:24	-14.649032	144.50502	7667.89	690444	327	0	51944.51	1
1/09/2014	13:37:47	-14.158598	144.231522	7823.52	686340	331	0	61980.33
1/09/2014	13:42:41	-13.710944	143.98436	7790.31	691596	331	0	56473.46	1
1/09/2014	13:48:57	-13.135027	143.668274	7737.44	695016	331	0	72592.99	1
1/09/2014	13:57:59	-13.135027	143.668274	7737.44	695016	331	0	0	1
1/09/2014	14:07:36	-11.491652	142.624466	6635.63	734508	326	0	215057.51
1/09/2014	14:17:53	-11.491652	142.624466	6635.63	734508	326	0	0	1
1/09/2014	14:28:17	-10.590752	142.294479	51.36	3744	196	0	106452.28	1
1/09/2014	14:36:54	-10.591188	142.294495	58.03	1944	332	0	48.51	1
1/09/2014	14:37:58	-10.591044	142.294708	12.33	648	292	0	28.26
1/09/2014	14:39:02	-10.591202	142.294601	55.99	2484	319	0	21.11
1/09/2014	14:40:06	-10.591163	142.294479	15.02	756	316	0	14.02
1/09/2014	14:41:11	-10.591097	142.294617	14.36	1836	241	0	16.77
1/09/2014	14:42:17	-10.59119	142.294891	24.63	108	218	0	31.68
1/09/2014	14:43:23	-10.591171	142.294769	55.21	1224	289	0	13.5
1/09/2014	14:44:27	-10.591009	142.294785	24.93	6732	105	0	18.1
1/09/2014	14:45:31	-10.591456	142.294617	34.13	15876	228	0	52.99
1/09/2014	14:46:36	-10.592172	142.291336	16.41	35460	268	0	367.35	1
1/09/2014	14:47:40	-10.591057	142.28154	4.45	78840	277	0	1077.86	1
1/09/2014	14:48:45	-10.592854	142.268951	14.14	80496	269	0	1390.41	1
1/09/2014	14:49:50	-10.59005	142.256821	17.51	47592	269	0	1361.98	1
1/09/2014	14:50:59	-10.592711	142.248657	-13.52	46980	266	0	940.11	1
1/09/2014	14:52:04	-10.593012	142.246262	2.2	13176	309	0	263.9	1
1/09/2014	14:53:08	-10.592143	142.245285	8.16	0	309	0	144.02	1
1/09/2014	14:54:12	-10.592219	142.245255	15.92	864	309	0	9.06
1/09/2014	14:55:16	-10.592111	142.245148	-1.41	0	0	0	16.76
1/09/2014	14:56:20	-10.592069	142.245193	3.03	0	0	0	6.78
1/09/2014	14:57:24	-10.592063	142.245163	1.79	0	0	0	3.35
1/09/2014	14:58:28	-10.592103	142.245178	1.39	0	190	0	4.74
1/09/2014	14:59:32	-10.592082	142.245193	-2.68	0	0	0	2.85
1/09/2014	15:00:36	-10.592102	142.245117	-2.59	0	44	0	8.6
1/09/2014	15:01:40	-10.59184	142.24527	14.45	0	0	0	33.59
1/09/2014	15:02:44	-10.591827	142.245285	18.29	144	306	0	2.19
1/09/2014	15:03:49	-10.591849	142.245239	9.92	684	76	0	5.59
1/09/2014	15:04:53	-10.591822	142.245224	-9.58	972	320	0	3.42
1/09/2014	15:05:58	-10.591727	142.245422	25.03	7632	36	0	24.08
1/09/2014	15:07:03	-10.587959	142.2453	9.64	41040	339	0	419.19	1
1/09/2014	15:08:07	-10.584273	142.239868	-6.44	41436	280	0	721.46	1
1/09/2014	15:09:12	-10.58374	142.23262	-11.48	44568	273	0	794.44	1
1/09/2014	15:10:17	-10.583593	142.227676	8.35	5544	285	0	540.64	1
1/09/2014	15:11:22	-10.583547	142.227585	4.44	252	270	0	11.18	1
1/09/2014	15:12:27	-10.583449	142.227615	23.58	2232	43	0	11.38
1/09/2014	15:13:32	-10.583072	142.227615	11.99	0	142	0	41.92
1/09/2014	15:14:38	-10.583089	142.227493	-31.3	2304	269	0	13.47	1
1/09/2014	15:15:44	-10.583057	142.227753	-24.18	36	69	0	28.64	1
1/09/2014	15:16:49	-10.582439	142.22731	25.48	5796	42	0	84.06	1
1/09/2014	15:17:53	-10.582152	142.224442	58.3	40788	232	0	315.1	1
1/09/2014	15:18:59	-10.582693	142.221375	0.1	5868	190	0	340.59	1
1/09/2014	15:20:05	-10.584133	142.221146	36.9	6984	158	0	162.07	1
1/09/2014	15:21:11	-10.583921	142.219742	43.53	0	255	0	155.26	1
1/09/2014	15:22:16	-10.584179	142.220566	24.01	22752	159	0	94.52	1
1/09/2014	15:23:21	-10.585078	142.219437	6.18	9828	306	0	158.81	1
1/09/2014	15:24:27	-10.584527	142.216141	6.81	8784	239	0	365.43	1
1/09/2014	15:25:52	-10.584366	142.216278	34.21	4212	24	0	23.34	1
1/09/2014	15:27:21	-10.584533	142.216187	-15.11	1980	56	0	21.07
1/09/2014	15:28:31	-10.584471	142.21611	13.92	8316	226	0	10.88
1/09/2014	15:32:17	-10.584471	142.21611	13.92	8316	226	0	0
1/09/2014	15:33:28	-10.588735	142.12114	14.4	0	0	0	10391.25
1/09/2014	15:35:54	-10.588735	142.12114	14.4	0	0	0	0
1/09/2014	15:37:00	-10.584718	142.216141	10.99	0	192	0	10393.42
1/09/2014	15:38:13	-10.584718	142.216141	10.99	0	192	0	0
1/09/2014	15:39:24	-10.584696	142.215851	38.22	13284	77	0	31.79
1/09/2014	15:40:34	-10.585044	142.216248	37.76	4968	44	0	58.14
1/09/2014	16:39:35	-10.585044	142.216248	37.76	4968	44	0	0
1/09/2014	16:42:12	-10.584929	142.216019	7.3	1584	258	0	28.11
1/09/2014	16:47:21	-10.584097	142.216553	127.59	0	0	0	109.39
1/09/2014	16:55:53	-10.584473	142.216278	29.23	1800	209	0	51.49
1/09/2014	17:06:08	-10.584315	142.216446	62.54	828	219	0	25.41
1/09/2014	17:18:09	-10.584269	142.216507	82.12	17244	41	0	8.4
1/09/2014	17:37:50	-10.584269	142.216507	82.12	17244	41	0	0
1/09/2014	17:39:22	-10.584987	142.215851	-8.62	4860	48	0	107.31
1/09/2014	17:44:06	-10.584794	142.216187	-5.36	2016	214	0	42.54
1/09/2014	17:49:27	-10.585004	142.215637	-14.69	5868	244	0	64.49
1/09/2014	17:56:58	-10.585004	142.215637	-14.69	5868	244	0	0
1/09/2014	17:58:14	-10.585129	142.215759	-9.61	5364	241	0	19.26
1/09/2014	18:00:36	-10.584793	142.217072	23.84	4284	66	0	148.3	1
1/09/2014	18:01:41	-10.584869	142.21788	9.85	3168	145	0	88.72	1
1/09/2014	18:02:45	-10.58518	142.218552	8.67	1692	98	0	81.19	1
1/09/2014	18:03:50	-10.585055	142.219193	50.72	4644	46	0	71.43	1
1/09/2014	18:04:55	-10.585365	142.219147	-93.81	1908	182	0	34.84	1
1/09/2014	18:07:02	-10.585443	142.219818	-40.47	2412	267	0	73.85	1
1/09/2014	18:09:29	-10.572349	142.243164	1258.9	7920	35	0	2937.98	1
1/09/2014	18:12:29	-10.58161	142.23085	1247.38	65304	250	0	1694.74	1
1/09/2014	18:16:36	-10.584813	142.220215	60.8	16596	89	0	1215.78	1
1/09/2014	18:20:39	-10.584953	142.219818	-15.41	864	111	0	46.1	1
1/09/2014	18:25:04	-10.584904	142.219437	-1.58	1332	270	0	42
1/09/2014	18:28:52	-10.584736	142.221069	44.75	35064	76	0	179.36
1/09/2014	18:32:34	-10.584859	142.22023	20.02	14040	295	0	92.72
1/09/2014	18:35:54	-10.583495	142.225418	476.7	3456	269	0	587
1/09/2014	18:38:59	-10.584956	142.219666	2.34	4608	286	0	649.36
1/09/2014	18:42:00	-10.584997	142.219452	8.12	7056	262	0	23.83
1/09/2014	18:44:36	-10.584976	142.219864	-28.89	7524	257	0	45.09
1/09/2014	18:46:39	-10.584894	142.219803	-47.32	9864	103	0	11.3
1/09/2014	18:48:35	-10.585014	142.220001	-17.94	3312	19	0	25.42
1/09/2014	18:51:00	-10.584927	142.219742	-1.82	4284	317	0	29.92
1/09/2014	18:55:28	-10.584832	142.220581	20.57	3060	118	0	92.31
1/09/2014	18:59:25	-10.585115	142.219711	-82.46	5724	250	0	100.16
1/09/2014	19:00:36	-10.584529	142.221405	76.37	16272	75	0	196.29
1/09/2014	19:02:08	-10.584728	142.220917	33.34	3276	73	0	57.75
1/09/2014	19:04:34	-10.585086	142.218384	-69.09	32832	264	0	279.71
1/09/2014	19:06:22	-10.584891	142.220245	-52.96	1944	52	0	204.56
1/09/2014	19:08:44	-10.584798	142.22023	96.21	0	302	0	10.47
1/09/2014	19:10:12	-10.584528	142.220947	454.34	14148	55	0	83.92
1/09/2014	19:12:10	-10.584714	142.219986	62.62	8208	277	0	107.06
1/09/2014	19:13:20	-10.58468	142.219788	112.97	1800	297	0	21.97
1/09/2014	19:15:28	-10.584248	142.220169	436.46	2124	98	0	63.57
1/09/2014	19:18:14	-10.584141	142.220444	427.14	10008	239	0	32.33
1/09/2014	19:21:39	-10.583959	142.220978	373.54	14076	59	0	61.78
1/09/2014	19:24:55	-10.584706	142.22049	25.1	14400	246	0	98.71
1/09/2014	19:28:06	-10.584655	142.220169	98.47	2088	252	0	35.54
1/09/2014	19:31:28	-10.584666	142.220169	86.02	0	0	0	1.22
1/09/2014	19:36:54	-10.585786	142.221451	94.54	6264	136	0	187.47
1/09/2014	19:42:31	-10.584686	142.220215	92.41	648	147	0	182.24
1/09/2014	19:47:36	-10.584347	142.219681	87.65	0	0	0	69.48
1/09/2014	19:49:23	-10.584347	142.219681	87.65	0	0	0	0
1/09/2014	19:52:54	-10.584892	142.220032	-90.03	2232	108	0	71.72
1/09/2014	19:54:03	-10.584654	142.220398	9.77	0	265	0	47.97
1/09/2014	19:55:15	-10.584739	142.220184	34.48	7452	207	0	25.23
1/09/2014	19:58:08	-10.585598	142.219025	73.14	12564	223	0	158.66
1/09/2014	20:02:15	-10.584751	142.220322	85.72	972	198	0	170.2
1/09/2014	20:06:26	-10.584474	142.220383	86.53	2340	121	0	31.51
1/09/2014	20:09:55	-10.584846	142.220123	76.01	8784	71	0	50.19
1/09/2014	20:13:14	-10.584813	142.220245	81.83	5508	87	0	13.83
1/09/2014	20:15:55	-10.58495	142.2202	74.59	9648	54	0	16.01
1/09/2014	20:18:38	-10.584925	142.22049	85.28	4572	114	0	31.82
1/09/2014	20:21:17	-10.584891	142.220703	83.5	1296	278	0	23.59
1/09/2014	20:24:00	-10.584868	142.220413	58.09	2088	211	0	31.8
1/09/2014	20:26:04	-10.584783	142.220306	29.52	0	42	0	15.04
1/09/2014	20:27:13	-10.584857	142.220398	60.96	5292	98	0	12.99
1/09/2014	20:28:27	-10.584748	142.220993	-9.43	6660	169	0	66.15
1/09/2014	20:29:38	-10.585088	142.219635	-16.37	13176	280	0	153.17
1/09/2014	20:30:49	-10.584985	142.219666	-12.06	6516	279	0	11.94
1/09/2014	20:34:30	-10.584985	142.219666	-12.06	6516	279	0	0
1/09/2014	20:35:49	-10.584884	142.220139	32.92	2556	98	0	52.91
1/09/2014	20:37:07	-10.584616	142.220459	-10.22	5868	72	0	45.95
1/09/2014	20:48:30	-10.584616	142.220459	-10.22	5868	72	0	0
1/09/2014	20:49:51	-10.584785	142.220016	59.6	5400	259	0	51.94
1/09/2014	20:51:08	-10.584785	142.220016	59.6	5400	259	0	0
1/09/2014	20:52:41	-10.584991	142.220764	55.95	10476	95	0	84.91
1/09/2014	20:57:45	-10.584917	142.220016	37.63	2772	97	0	82.17
1/09/2014	21:00:43	-10.584839	142.220016	16.01	0	0	0	8.67
1/09/2014	21:06:59	-10.584812	142.22168	131.22	0	274	0	181.9
1/09/2014	21:08:59	-10.584553	142.222153	99.89	11448	62	0	59.18
1/09/2014	21:15:49	-10.584635	142.223724	195.42	26244	252	0	171.96
1/09/2014	21:24:37	-10.585148	142.221909	202.91	1980	233	0	206.42
1/09/2014	21:35:39	-10.584927	142.219604	-5.17	8244	93	-4	253.14	1
2/09/2014	8:04:34	-10.892076	142.389191	24.55	2016	124	-2	0	1
2/09/2014	8:08:56	-10.892076	142.389191	24.55	684	238	0	0	1
2/09/2014	8:12:45	-10.891479	142.389374	93.35	288	187	0	69.33
2/09/2014	8:13:55	-10.891675	142.389359	81.5	828	81	0	21.86
2/09/2014	8:15:03	-10.891856	142.389267	72.54	2340	7	0	22.49
2/09/2014	8:16:07	-10.891675	142.389404	69.28	1584	187	0	25.08
2/09/2014	8:17:11	-10.892003	142.389099	73.36	3132	189	0	49.39
2/09/2014	8:18:20	-10.892087	142.388931	49.51	828	234	0	20.59
2/09/2014	8:19:24	-10.892039	142.389069	10.12	2196	227	0	15.99
2/09/2014	8:20:28	-10.892202	142.388947	17.03	1620	278	0	22.49
2/09/2014	8:21:34	-10.891974	142.388931	88.36	1044	116	0	25.41
2/09/2014	8:22:39	-10.891998	142.388962	69.03	756	318	0	4.31
2/09/2014	8:23:44	-10.892098	142.389069	21.02	2484	278	0	16.13
2/09/2014	8:24:53	-10.891587	142.388962	110.36	1404	201	0	58.01
2/09/2014	8:25:58	-10.892029	142.388962	20.09	432	187	0	49.15
2/09/2014	8:27:03	-10.89194	142.389008	-7.04	2844	312	0	11.1
2/09/2014	8:28:08	-10.891901	142.389069	2.81	1188	328	0	7.95
2/09/2014	8:29:17	-10.892034	142.388992	71.77	1224	164	0	17.01
2/09/2014	8:30:25	-10.892101	142.389053	15.26	288	0	0	9.99
2/09/2014	8:31:33	-10.891994	142.389023	28.71	612	325	0	12.34
2/09/2014	8:32:37	-10.892042	142.388931	24.33	1548	225	0	11.38
2/09/2014	8:33:45	-10.892008	142.389023	60.23	936	274	0	10.73
2/09/2014	8:34:50	-10.891893	142.388916	51.59	1224	202	0	17.32
2/09/2014	8:35:53	-10.892097	142.389023	-15.92	792	172	0	25.52
2/09/2014	8:37:05	-10.89208	142.389206	156.37	936	274	0	20.07
2/09/2014	8:38:10	-10.891961	142.388947	61.11	1080	84	0	31.22
2/09/2014	8:39:15	-10.892002	142.388901	59.97	720	138	0	6.78
2/09/2014	8:40:20	-10.891947	142.388855	29.68	792	139	0	7.91
2/09/2014	8:41:25	-10.892011	142.388931	49.43	900	80	0	10.93
2/09/2014	8:42:30	-10.891971	142.38887	26.32	648	311	0	8.01
2/09/2014	8:43:35	-10.891934	142.388885	22.6	1296	120	0	4.43
2/09/2014	8:44:39	-10.892015	142.388962	47.91	0	295	0	12.32
2/09/2014	8:45:43	-10.891957	142.388962	60.69	0	206	0	6.45
2/09/2014	8:46:52	-10.892002	142.388962	49.86	756	164	0	5
2/09/2014	8:47:58	-10.892096	142.389023	75.16	1296	313	0	12.39
2/09/2014	8:49:01	-10.892025	142.388947	51.61	864	8	0	11.45
2/09/2014	8:50:09	-10.892008	142.389023	11.59	612	263	0	8.51
2/09/2014	8:51:18	-10.891997	142.389038	18.13	1692	352	0	2.04
2/09/2014	8:52:21	-10.892054	142.389099	46.88	1296	136	0	9.19
2/09/2014	8:53:26	-10.892073	142.389053	46.58	3888	108	0	5.45
2/09/2014	8:54:31	-10.891652	142.388596	41.74	3204	236	0	68.42	1
2/09/2014	8:55:35	-10.891892	142.387955	59.61	2556	225	0	74.91	1
2/09/2014	8:56:39	-10.892326	142.387817	89.21	0	202	0	50.56	1
2/09/2014	8:58:14	-10.892481	142.387924	61.36	1764	12	0	20.82
2/09/2014	8:59:33	-10.892536	142.387817	66.76	1836	296	0	13.19
2/09/2014	9:00:40	-10.89248	142.387894	56.15	2160	227	0	10.46
2/09/2014	9:01:46	-10.892529	142.388107	-27.53	10512	126	0	23.89
2/09/2014	9:04:12	-10.892593	142.387802	30.65	792	170	0	34.06
2/09/2014	9:06:09	-10.892204	142.387985	90.58	3060	200	0	47.65
2/09/2014	9:07:14	-10.892326	142.387695	44.7	324	219	0	34.45
2/09/2014	9:08:24	-10.892321	142.387787	60.5	576	225	0	10.06
2/09/2014	9:09:28	-10.892367	142.387756	38.48	972	130	0	6.13
2/09/2014	9:10:32	-10.892387	142.387787	46.2	9036	63	0	4.05
2/09/2014	9:11:40	-10.892913	142.385345	43.45	48996	280	0	272.99	1
2/09/2014	9:12:45	-10.897542	142.375412	27.83	72756	254	0	1200.53	1
2/09/2014	9:13:49	-10.896886	142.36322	84.41	76464	282	0	1333.24	1
2/09/2014	9:14:53	-10.894524	142.350906	58.09	25200	252	0	1369.98	1
2/09/2014	9:15:58	-10.896822	142.338623	61.86	73044	233	0	1365.31	1
2/09/2014	9:17:03	-10.905812	142.330551	44.97	59040	227	0	1332.7	1
2/09/2014	9:18:07	-10.907128	142.326614	34.58	10584	251	0	454.09	1
2/09/2014	9:19:11	-10.907364	142.323517	57.43	29088	268	0	339.17	1
2/09/2014	9:20:16	-10.906473	142.322342	35.05	21024	37	0	162.1	1
2/09/2014	9:21:20	-10.906123	142.324814	50.53	9936	305	0	272.7	1
2/09/2014	9:22:25	-10.904527	142.323242	37.08	14184	289	0	246.89	1
2/09/2014	9:23:30	-10.902283	142.322495	29.37	13104	38	0	262.51	1
2/09/2014	9:24:34	-10.903848	142.323502	36.61	26424	181	0	205.85	1
2/09/2014	9:25:39	-10.906116	142.324768	24.14	5796	118	0	287.59	1
2/09/2014	9:26:44	-10.906068	142.327591	-8.53	26172	78	0	308.28	1
2/09/2014	9:27:49	-10.902952	142.333069	103.89	72648	40	0	691.24	1
2/09/2014	9:28:52	-10.895633	142.341492	42.19	9864	35	0	1228.08	1
2/09/2014	9:29:57	-10.89436	142.352264	75.39	23724	60	0	1184.69	1
2/09/2014	9:31:07	-10.891552	142.352585	48.71	1908	129	0	314.2	1
2/09/2014	9:32:13	-10.891196	142.35289	94.82	6084	6	0	51.73	1
2/09/2014	9:33:18	-10.890764	142.352829	69.5	1440	245	0	48.5	1
2/09/2014	9:34:23	-10.890599	142.352524	69.15	0	25	0	38.02	1
2/09/2014	9:35:29	-10.890725	142.352448	60.52	0	121	0	16.28
2/09/2014	9:36:34	-10.890708	142.352844	70.14	0	37	0	43.28
2/09/2014	9:37:39	-10.890903	142.352859	102.97	0	291	0	21.74
2/09/2014	9:38:43	-10.890882	142.352478	69.35	2448	327	0	41.67
2/09/2014	9:39:47	-10.890761	142.352844	106.08	0	0	0	42.17
2/09/2014	9:40:52	-10.890696	142.352859	49.24	1008	239	0	7.41
2/09/2014	9:41:57	-10.890807	142.352798	143.79	828	146	0	14.03
2/09/2014	9:43:03	-10.890828	142.352859	106.66	180	213	0	7.06
2/09/2014	9:44:08	-10.890895	142.352814	59.51	0	52	0	8.92
2/09/2014	9:45:13	-10.890845	142.352814	13.56	0	34	0	5.56
2/09/2014	9:46:18	-10.890623	142.352783	60.08	828	166	0	24.92
2/09/2014	9:47:22	-10.890584	142.352798	76	576	177	0	4.64
2/09/2014	9:48:27	-10.890662	142.352707	65.32	864	144	0	13.19
2/09/2014	9:49:31	-10.890609	142.352707	80.89	144	235	0	5.89
2/09/2014	9:50:36	-10.890572	142.352753	100.3	144	85	0	6.49
2/09/2014	9:51:41	-10.890667	142.352737	67.1	0	86	0	10.71
2/09/2014	9:52:44	-10.890589	142.352615	83.59	288	357	0	15.9
2/09/2014	9:53:50	-10.890675	142.352829	114.8	2880	105	0	25.25
2/09/2014	9:54:55	-10.890635	142.352814	70.58	0	90	0	4.74
2/09/2014	9:55:59	-10.89067	142.352692	88.56	1188	281	0	13.88
2/09/2014	9:57:05	-10.890639	142.352737	116.35	288	12	0	6
2/09/2014	9:58:13	-10.890637	142.352905	117.97	360	0	0	18.35
2/09/2014	9:59:18	-10.890638	142.352814	138.92	1476	23	0	9.94
2/09/2014	10:00:23	-10.890737	142.352661	81.43	2304	23	0	20.01
2/09/2014	10:01:27	-10.890644	142.352768	116.25	1656	66	0	15.6
2/09/2014	10:02:31	-10.890501	142.352722	156.41	720	287	0	16.68
2/09/2014	10:03:37	-10.890675	142.352707	98.32	576	0	0	19.42
2/09/2014	10:04:42	-10.890671	142.352814	136.09	0	56	0	11.69
2/09/2014	10:05:46	-10.890656	142.352692	165.54	1008	268	0	13.43
2/09/2014	10:06:50	-10.890651	142.352783	118.95	180	61	0	9.95
2/09/2014	10:07:56	-10.890601	142.35257	90.26	0	265	0	23.91
2/09/2014	10:08:59	-10.890619	142.352539	102.06	828	0	0	3.93
2/09/2014	10:10:04	-10.890615	142.352692	120.9	1404	282	0	16.71
2/09/2014	10:11:08	-10.890601	142.352844	118	1368	29	0	16.67
2/09/2014	10:12:12	-10.890563	142.352509	135.79	576	27	0	36.82
2/09/2014	10:13:17	-10.890632	142.352524	135.33	3096	103	0	7.85
2/09/2014	10:14:22	-10.890551	142.352631	109.93	576	337	0	14.75
2/09/2014	10:15:31	-10.890513	142.352554	96.81	1476	0	0	9.41
2/09/2014	10:16:45	-10.89061	142.353622	169.84	1764	115	0	117.12
2/09/2014	10:18:07	-10.890547	142.352783	63.57	2376	221	0	91.88
2/09/2014	10:19:14	-10.890414	142.353104	175.64	1728	297	0	38.04
2/09/2014	10:20:32	-10.890357	142.352493	104.07	1476	30	0	67.02
2/09/2014	10:21:54	-10.890216	142.352585	110.09	1368	99	0	18.62
2/09/2014	10:23:06	-10.890451	142.352646	124.31	1440	116	0	26.97
2/09/2014	10:24:13	-10.890495	142.352798	92.29	1476	30	0	17.3
2/09/2014	10:25:17	-10.890409	142.352951	127.86	3096	290	0	19.25
2/09/2014	10:26:21	-10.890493	142.352875	97.95	1692	68	0	12.49
2/09/2014	10:27:26	-10.890657	142.352966	40.99	0	322	0	20.77
2/09/2014	10:28:37	-10.890452	142.352707	75.99	3240	356	0	36.32
2/09/2014	10:30:07	-10.890334	142.352646	87.11	1620	331	0	14.71
2/09/2014	10:31:12	-10.890488	142.352737	69.23	4608	136	0	19.8
2/09/2014	10:32:16	-10.8905	142.352814	73.61	2016	181	0	8.51
2/09/2014	10:33:20	-10.890512	142.352509	13.06	252	104	0	33.33
2/09/2014	10:34:30	-10.890518	142.352661	24.86	1152	35	0	16.61
2/09/2014	10:35:35	-10.890706	142.352646	-57.04	0	29	0	20.97
2/09/2014	10:36:41	-10.890787	142.352798	37.82	2052	12	0	18.88
2/09/2014	10:37:50	-10.890141	142.352585	146.43	2232	216	0	75.5
2/09/2014	10:38:54	-10.890038	142.352539	168.03	0	0	0	12.51
2/09/2014	10:39:57	-10.890348	142.352676	114.41	2340	144	0	37.58
2/09/2014	10:41:01	-10.89034	142.352386	159.93	504	79	0	31.68
2/09/2014	10:42:10	-10.890597	142.352585	106.25	180	180	0	35.9
2/09/2014	10:43:14	-10.890732	142.352722	62.58	792	318	0	21.19
2/09/2014	10:44:19	-10.890666	142.352676	80.42	2232	158	0	8.89
2/09/2014	10:45:29	-10.890572	142.352783	103.21	1512	58	0	15.68
2/09/2014	10:46:40	-10.890646	142.352615	74.42	1476	213	0	20.11
2/09/2014	10:47:49	-10.890591	142.352844	108.82	0	141	0	25.74
2/09/2014	10:48:59	-10.890621	142.352692	70.52	1332	26	0	16.93
2/09/2014	10:50:05	-10.890508	142.352737	137.38	1404	166	0	13.49
2/09/2014	10:51:09	-10.890686	142.352829	104.63	900	15	0	22.2
2/09/2014	10:52:17	-10.890618	142.352676	113	288	50	0	18.34
2/09/2014	10:53:22	-10.890705	142.352646	112.8	2088	59	0	10.21
2/09/2014	10:54:26	-10.890631	142.352951	104.41	2052	51	0	34.31
2/09/2014	10:55:32	-10.890677	142.352707	59.16	144	240	0	27.13
2/09/2014	10:56:39	-10.890664	142.352722	85.28	0	151	0	2.18
2/09/2014	10:57:45	-10.891115	142.352692	50.95	12348	194	0	50.26	1
2/09/2014	10:58:53	-10.89219	142.352005	30.1	972	102	0	141.12	1
2/09/2014	10:59:57	-10.892144	142.351944	48.67	0	0	0	8.4	1
2/09/2014	11:01:01	-10.892045	142.351959	72.91	540	0	0	11.13
2/09/2014	11:02:07	-10.89209	142.351898	54.28	432	162	0	8.33
2/09/2014	11:03:12	-10.892172	142.351913	18.63	216	0	0	9.26
2/09/2014	11:04:18	-10.892046	142.351974	23.34	1620	24	0	15.51
2/09/2014	11:05:22	-10.892131	142.351959	41.86	252	276	0	9.59
2/09/2014	11:06:25	-10.892138	142.351898	26.7	7920	274	0	6.71
2/09/2014	11:07:33	-10.89074	142.352707	32.14	216	94	0	178.8
2/09/2014	11:08:38	-10.890757	142.352768	47.8	5976	324	0	6.92
2/09/2014	11:09:43	-10.890804	142.352768	56.63	10440	194	0	5.23
2/09/2014	11:10:51	-10.892196	142.352005	-31.24	756	250	0	175.78
2/09/2014	11:11:57	-10.892108	142.351929	21.04	684	0	0	12.83
2/09/2014	11:13:03	-10.892109	142.351959	28.03	432	44	0	3.28
2/09/2014	11:14:11	-10.892092	142.351898	22.54	1584	338	0	6.92
2/09/2014	11:15:15	-10.892163	142.35199	20.78	144	333	0	12.78
2/09/2014	11:16:19	-10.892154	142.350418	88.91	3960	207	0	171.65
2/09/2014	11:17:23	-10.892154	142.350876	27.77	5256	82	0	50.01	1
2/09/2014	11:18:28	-10.890821	142.351227	44.33	0	328	0	153.1	1
2/09/2014	11:19:35	-10.890788	142.351318	32.95	612	6	0	10.59
2/09/2014	11:20:41	-10.890705	142.351257	40.65	936	10	0	11.38
2/09/2014	11:21:45	-10.89088	142.351257	34.75	0	353	0	19.46
2/09/2014	11:22:49	-10.890852	142.351334	43.35	180	346	0	8.97
2/09/2014	11:23:55	-10.890803	142.351273	35.84	2520	150	0	8.61
2/09/2014	11:25:01	-10.891733	142.348404	24.87	15264	225	0	329.9	1
2/09/2014	11:26:06	-10.893359	142.348785	20.96	360	53	0	185.53	1
2/09/2014	11:27:11	-10.893415	142.348831	43.77	13248	165	0	8	1
2/09/2014	11:28:19	-10.893921	142.349579	38.81	720	358	0	99.18
2/09/2014	11:29:26	-10.894061	142.349487	16.21	396	358	0	18.53
2/09/2014	11:30:34	-10.894006	142.349716	51.31	720	343	0	25.74
2/09/2014	11:31:40	-10.892931	142.349579	27.09	0	181	0	120.47
2/09/2014	11:32:45	-10.893121	142.349747	59.67	0	64	0	27.98
2/09/2014	11:33:50	-10.892209	142.351089	12.29	23544	75	0	178.2	1
2/09/2014	11:34:54	-10.894622	142.351105	51.63	56916	262	0	268.32	1
2/09/2014	11:36:06	-10.899006	142.336243	175.06	84744	225	0	1694.42	1
2/09/2014	11:37:17	-10.90604	142.328217	42.68	32040	268	0	1174.62	1
2/09/2014	11:38:21	-10.907232	142.325363	17.31	37512	265	0	338.64	1
2/09/2014	11:39:25	-10.909288	142.323364	26.28	22140	270	0	316.08	1
2/09/2014	11:40:30	-10.909478	142.322708	28.54	612	163	0	74.68	1
2/09/2014	11:41:34	-10.909505	142.322845	40.87	0	0	0	15.26	1
2/09/2014	11:42:38	-10.90941	142.322815	51.25	0	341	0	11.06
2/09/2014	11:43:44	-10.909429	142.322784	50.53	540	333	0	3.99
2/09/2014	11:44:48	-10.909544	142.322708	29.85	900	150	0	15.24
2/09/2014	11:45:53	-10.909586	142.32283	48.17	2736	73	0	14.12
2/09/2014	11:46:58	-10.909497	142.322784	55.73	900	0	0	11.1
2/09/2014	11:48:03	-10.909377	142.322754	61.51	3780	149	0	13.74
2/09/2014	11:49:08	-10.909353	142.322739	11.7	0	0	0	3.13
2/09/2014	11:50:13	-10.909477	142.322754	37.71	1656	290	0	13.89
2/09/2014	11:51:21	-10.909249	142.323608	52.52	19080	85	0	96.63	1
2/09/2014	11:52:28	-10.909431	142.32196	36.75	0	204	0	181.07	1
2/09/2014	11:53:38	-10.909537	142.321976	41.1	864	319	0	11.92
2/09/2014	11:54:46	-10.908303	142.323135	3.45	21384	262	0	186.66
2/09/2014	11:55:52	-10.908316	142.322983	61.72	0	137	0	16.66
2/09/2014	11:56:57	-10.908426	142.322906	18.87	0	0	0	14.84
2/09/2014	11:58:02	-10.908451	142.322937	29.47	0	0	0	4.38
2/09/2014	11:59:06	-10.908559	142.322876	27.37	0	0	0	13.73
2/09/2014	12:00:10	-10.908474	142.323013	34.57	0	239	0	17.69
2/09/2014	12:01:14	-10.90854	142.323013	18.61	0	0	0	7.34
2/09/2014	12:02:18	-10.908545	142.322906	45.98	0	0	0	11.7
2/09/2014	12:03:22	-10.908531	142.321899	70.77	2772	46	0	109.96
2/09/2014	12:04:34	-10.908559	142.321869	75.37	9252	126	0	4.52	1
2/09/2014	12:05:39	-10.907589	142.324265	14.62	18000	63	0	282.97	1
2/09/2014	12:06:45	-10.906919	142.326355	20.32	0	21	0	240.05	1
2/09/2014	12:07:53	-10.903887	142.332291	59.68	83268	41	0	730.58	1
2/09/2014	12:08:58	-10.895077	142.343781	14.19	91908	75	0	1591.74	1
2/09/2014	12:10:02	-10.891857	142.352264	22.86	42192	6	0	993.06	1
2/09/2014	12:11:08	-10.892167	142.351334	42.65	35928	264	0	107.24	1
2/09/2014	12:12:13	-10.892195	142.351135	22.06	288	21	0	21.95	1
2/09/2014	12:13:19	-10.894331	142.35257	32.84	29628	104	0	284.54	1
2/09/2014	12:14:27	-10.897107	142.365479	54.67	87588	97	0	1442.94	1
2/09/2014	12:15:33	-10.8954	142.379074	25.54	88020	53	0	1496.53	1
2/09/2014	12:16:37	-10.891227	142.387466	40.38	26460	1	0	1027.12	1
2/09/2014	12:17:43	-10.886082	142.389633	58.93	20448	200	0	619.1	1
2/09/2014	12:18:48	-10.886918	142.389465	25.74	35928	4	0	94.75	1
2/09/2014	12:19:55	-10.880679	142.386337	51.53	71892	333	0	773.27	1
2/09/2014	12:21:01	-10.867002	142.380539	43.99	76536	342	0	1647.34	1
2/09/2014	12:22:07	-10.853669	142.374985	-7.47	60372	319	0	1601.83	1
2/09/2014	12:23:14	-10.850856	142.367371	17.99	42444	190	0	888.38	1
2/09/2014	12:24:20	-10.851279	142.367371	20.95	16308	70	0	47.04	1
2/09/2014	12:25:29	-10.851349	142.367538	19.86	1836	339	0	19.83	1
2/09/2014	12:26:35	-10.851347	142.367523	-7.41	0	224	0	1.65
2/09/2014	12:27:41	-10.851332	142.367538	11.19	468	335	0	2.34
2/09/2014	12:28:46	-10.851258	142.367401	44.83	216	280	0	17.07
2/09/2014	12:29:51	-10.854092	142.368469	29.11	38952	194	0	336.02	1
2/09/2014	12:30:55	-10.854403	142.368118	29.09	0	0	0	51.63	1
2/09/2014	12:32:00	-10.854403	142.368088	20.19	288	40	0	3.28
2/09/2014	12:33:06	-10.854404	142.368118	29.01	0	0	0	3.28
2/09/2014	12:34:11	-10.85452	142.368164	4.27	540	359	0	13.84
2/09/2014	12:35:15	-10.854421	142.368073	11.82	324	0	0	14.83
2/09/2014	12:36:21	-10.854447	142.368103	10.29	0	359	0	4.37
2/09/2014	12:37:26	-10.854374	142.368118	23.78	0	0	0	8.28
2/09/2014	12:38:30	-10.854505	142.368118	16.05	180	0	0	14.57
2/09/2014	12:39:37	-10.854383	142.368057	88.02	612	73	0	15.11
2/09/2014	12:40:43	-10.854475	142.368149	-6.63	468	98	0	14.34
2/09/2014	12:41:47	-10.854397	142.368149	8.63	36	147	0	8.67
2/09/2014	12:42:52	-10.854388	142.368088	21.37	576	300	0	6.74
2/09/2014	12:43:56	-10.854369	142.368088	5.68	720	223	0	2.11
2/09/2014	12:45:00	-10.854365	142.368118	37.8	504	0	0	3.31
2/09/2014	12:46:05	-10.8544	142.368118	15.93	0	0	0	3.89
2/09/2014	12:47:09	-10.854416	142.368088	-4.99	504	0	0	3.73
2/09/2014	12:48:15	-10.854445	142.368118	30.37	540	196	0	4.6
2/09/2014	12:49:21	-10.854405	142.368362	17.21	3924	223	0	27.01
2/09/2014	12:50:28	-10.854557	142.368088	22.86	648	0	0	34.37
2/09/2014	12:51:33	-10.854519	142.368088	22.77	252	274	0	4.23
2/09/2014	12:52:40	-10.854553	142.368042	-9.01	864	336	0	6.29
2/09/2014	12:53:45	-10.853161	142.368576	3.77	18972	290	0	165.4	1
2/09/2014	12:54:48	-10.848449	142.36821	33.61	13464	8	0	525.47	1
2/09/2014	12:55:52	-10.853202	142.37468	39.92	32112	126	0	882.36	1
2/09/2014	12:56:57	-10.864656	142.379669	94.38	72972	162	0	1385.26	1
2/09/2014	12:58:01	-10.87665	142.384094	55.38	24048	128	0	1418.51	1
2/09/2014	12:59:05	-10.886737	142.388489	50.26	28368	203	0	1219.98	1
2/09/2014	13:00:10	-10.893006	142.385986	25.87	49212	285	0	748.75	1
2/09/2014	13:01:13	-10.897911	142.372803	103.51	90144	271	0	1539.32	1
2/09/2014	13:02:16	-10.896014	142.35881	46.04	90288	289	0	1542.39	1
2/09/2014	13:03:21	-10.893319	142.350952	57.91	23868	319	0	908.85	1
2/09/2014	13:04:25	-10.892472	142.350891	61.19	252	0	0	94.42	1
2/09/2014	13:05:30	-10.892456	142.350937	37.38	0	0	0	5.33	1
2/09/2014	13:06:35	-10.891397	142.352585	58.85	22644	53	0	215.05	1
2/09/2014	13:07:41	-10.890586	142.352768	30.04	468	0	0	92.37	1
2/09/2014	13:08:47	-10.890727	142.352615	65.68	648	144	0	22.91	1
2/09/2014	13:09:54	-10.890689	142.352448	95.7	288	318	0	18.72
2/09/2014	13:10:58	-10.890725	142.35257	66.04	972	332	0	13.91
2/09/2014	13:12:02	-10.890619	142.352966	80.5	18792	165	0	44.82
2/09/2014	13:13:06	-10.891492	142.352798	27.77	0	0	0	98.79
2/09/2014	13:14:10	-10.893121	142.351852	87.12	0	0	0	208.52
2/09/2014	13:15:15	-10.893109	142.351898	84.03	504	0	0	5.2
2/09/2014	13:16:20	-10.893028	142.351822	82.99	0	0	0	12.25
2/09/2014	13:17:24	-10.892982	142.352158	56.51	11592	84	0	37.04
2/09/2014	13:18:29	-10.890669	142.352707	60.61	1368	0	0	264.09
2/09/2014	13:19:35	-10.890764	142.353027	86.24	9684	113	0	36.5
2/09/2014	13:20:43	-10.894558	142.354553	72.98	69804	99	0	453.59	1
2/09/2014	13:21:50	-10.897314	142.368271	81.28	82944	97	0	1528.9	1
2/09/2014	13:22:55	-10.894272	142.380981	89.66	79308	61	0	1428.44	1
2/09/2014	13:24:00	-10.890996	142.38739	81.26	41184	12	0	788.94	1
2/09/2014	13:25:07	-10.885838	142.38942	68.27	30096	101	0	614.89	1
2/09/2014	13:26:13	-10.885579	142.389801	60.99	1152	177	0	50.6	1
2/09/2014	13:27:17	-10.885631	142.389877	56.2	0	0	0	10.11	1
2/09/2014	13:28:21	-10.88565	142.389801	78.59	0	0	0	8.56
2/09/2014	13:29:25	-10.885622	142.389862	61.99	0	0	0	7.35
2/09/2014	13:30:29	-10.885635	142.389877	64.59	0	0	0	2.18
2/09/2014	13:31:33	-10.885618	142.389862	62.15	0	0	0	2.5
2/09/2014	13:32:37	-10.885601	142.389862	89.01	0	74	0	1.89
2/09/2014	13:33:41	-10.885612	142.389801	100.24	0	0	0	6.77
2/09/2014	13:34:45	-10.88563	142.389786	93.77	0	0	0	2.59
2/09/2014	13:35:49	-10.885642	142.389832	75.61	0	0	0	5.2
2/09/2014	13:36:54	-10.88549	142.389862	33.81	4860	233	0	17.22
2/09/2014	13:38:01	-10.883237	142.390198	68.62	2160	346	0	253.19
2/09/2014	13:39:05	-10.883207	142.390305	55.44	360	31	0	12.15
2/09/2014	13:40:09	-10.883267	142.390198	133.76	0	0	0	13.45
2/09/2014	13:41:13	-10.883207	142.390259	51.64	288	0	0	9.43
2/09/2014	13:42:17	-10.88326	142.390259	53.46	0	0	0	5.89
2/09/2014	13:43:21	-10.883252	142.390259	48.84	0	0	0	0.89
2/09/2014	13:44:26	-10.883323	142.390198	112.59	0	0	0	10.33
2/09/2014	13:45:31	-10.882148	142.390701	84.6	10512	165	0	141.73
2/09/2014	13:46:37	-10.885929	142.389679	31.05	27864	194	0	434.99
2/09/2014	13:47:44	-10.888379	142.389099	46.3	13176	20	0	279.69
2/09/2014	13:48:50	-10.885744	142.388779	55.67	23868	276	0	295.07	1
2/09/2014	13:49:53	-10.892693	142.386993	38.42	41220	206	0	796.92	1
2/09/2014	13:50:57	-10.894534	142.389359	84.09	4500	100	0	329.62	1
2/09/2014	13:52:03	-10.894508	142.389359	53.15	1044	187	0	2.89	1
2/09/2014	13:53:09	-10.894627	142.389221	65.24	792	92	0	20.05
2/09/2014	13:54:14	-10.894725	142.389297	68.95	972	0	0	13.7
2/09/2014	13:55:20	-10.894695	142.389297	72.05	612	11	0	3.34
2/09/2014	13:56:25	-10.894685	142.389297	66.65	468	0	0	1.11
2/09/2014	13:57:30	-10.894542	142.389343	59.7	3240	1	0	16.68
2/09/2014	14:02:25	-10.894542	142.389343	59.7	3240	1	0	0
2/09/2014	14:03:40	-10.887691	142.389282	73.07	1368	148	0	761.83
2/09/2014	14:04:45	-10.887733	142.389191	52.2	0	0	0	10.98
2/09/2014	14:05:50	-10.887794	142.389267	46.27	0	0	0	10.72
2/09/2014	14:06:55	-10.887736	142.389267	58.14	0	0	0	6.45
2/09/2014	14:08:00	-10.887858	142.389221	27.73	0	0	0	14.47
2/09/2014	14:09:05	-10.888414	142.389099	37.65	29376	14	0	63.24	1
2/09/2014	14:10:11	-10.885595	142.389008	17.39	4140	192	0	313.62	1
2/09/2014	14:11:22	-10.883598	142.387985	60.27	62532	339	0	248.57	1
2/09/2014	14:12:29	-10.870961	142.381607	73.2	73404	340	0	1568.3	1
2/09/2014	14:13:34	-10.858052	142.377274	3.52	90540	340	0	1511.39	1
2/09/2014	14:14:39	-10.8486	142.369064	-3.76	49860	288	0	1381.48	1
2/09/2014	14:15:46	-10.853112	142.368286	39.4	45252	108	0	508.85	1
2/09/2014	14:16:52	-10.854463	142.36824	31.66	0	339	0	150.31	1
2/09/2014	14:17:57	-10.854472	142.368225	9.32	540	146	0	1.92
2/09/2014	14:19:04	-10.854424	142.368134	15.9	468	43	0	11.28
2/09/2014	14:20:10	-10.854404	142.368103	15.8	396	174	0	4.05
2/09/2014	14:21:15	-10.854421	142.368088	28.3	684	96	0	2.5
2/09/2014	14:22:20	-10.854431	142.368179	23.83	288	34	0	10
2/09/2014	14:23:25	-10.854379	142.368103	38.06	396	60	0	10.12
2/09/2014	14:24:31	-10.854427	142.368103	37.18	504	192	0	5.34
2/09/2014	14:25:35	-10.854425	142.368118	42.98	1404	85	0	1.65
2/09/2014	14:26:44	-10.854383	142.368073	8.12	684	57	0	6.78
2/09/2014	14:27:50	-10.854474	142.368042	-6.25	0	177	0	10.67
2/09/2014	14:28:56	-10.85434	142.368118	43.82	0	230	0	17.06
2/09/2014	14:32:36	-10.85434	142.368118	43.82	0	230	0	0
2/09/2014	14:33:50	-10.854148	142.368179	29.45	24552	263	0	22.36
2/09/2014	14:34:59	-10.854358	142.368134	25.36	792	83	0	23.86
2/09/2014	14:36:07	-10.854375	142.368164	37.66	864	127	0	3.78
2/09/2014	14:37:13	-10.854452	142.368118	10.23	1008	232	0	9.93
2/09/2014	14:42:07	-10.854452	142.368118	10.23	1008	232	0	0
2/09/2014	14:43:14	-10.854409	142.367996	3.21	0	238	0	14.16
2/09/2014	14:44:19	-10.854421	142.368179	16.46	432	343	0	20.03
2/09/2014	14:45:26	-10.854558	142.368011	39.17	0	166	0	23.85
2/09/2014	14:46:33	-10.854405	142.368134	17.05	0	353	0	21.68
2/09/2014	14:47:39	-10.854368	142.368164	2.92	0	231	0	5.26
2/09/2014	14:48:45	-10.854379	142.368134	15.16	0	242	0	3.5
2/09/2014	14:49:52	-10.85446	142.368134	24.97	360	75	0	9.01
2/09/2014	14:50:58	-10.854476	142.368195	24.22	288	208	0	6.9
2/09/2014	14:52:04	-10.854399	142.36824	7.83	0	135	0	9.87
2/09/2014	14:53:11	-10.85447	142.368118	29.79	0	11	0	15.49
2/09/2014	14:54:21	-10.854419	142.368195	69.06	72	100	0	10.14
2/09/2014	14:55:32	-10.854534	142.368103	0.31	936	236	0	16.26
2/09/2014	14:56:39	-10.854496	142.368179	41.82	1080	189	0	9.31
2/09/2014	14:57:44	-10.854519	142.368027	-42.43	1764	211	0	16.8
2/09/2014	14:58:50	-10.85443	142.368149	48.62	0	93	0	16.6
2/09/2014	14:59:55	-10.854388	142.36821	14.73	864	219	0	8.14
2/09/2014	15:01:00	-10.854383	142.368195	22.36	1080	272	0	1.73
2/09/2014	15:02:07	-10.854459	142.368088	9.84	0	248	0	14.42
2/09/2014	15:03:11	-10.854279	142.368454	117.09	1188	51	0	44.7
2/09/2014	15:04:17	-10.854662	142.368103	-5.89	972	159	0	57.3
2/09/2014	15:05:22	-10.854585	142.368088	2.97	1512	244	0	8.72
2/09/2014	15:06:30	-10.854589	142.368103	20.79	540	221	0	1.7
2/09/2014	15:07:38	-10.85455	142.368225	39.9	900	217	0	14.01
2/09/2014	15:08:43	-10.85446	142.368332	42.69	576	19	0	15.38
2/09/2014	15:09:48	-10.854503	142.368271	50.24	900	228	0	8.2
2/09/2014	15:10:56	-10.854567	142.368195	30.45	108	349	0	10.93
2/09/2014	15:12:04	-10.854545	142.36824	46.5	540	0	0	5.49
2/09/2014	15:13:10	-10.854527	142.368149	16.11	252	81	0	10.14
2/09/2014	15:14:17	-10.854497	142.368332	63.18	180	245	0	20.26
2/09/2014	15:15:26	-10.854541	142.368256	27.97	756	238	0	9.63
2/09/2014	15:16:32	-10.854493	142.368256	31.31	252	253	0	5.34
2/09/2014	15:17:37	-10.854625	142.368088	-13.17	1512	2	0	23.5
2/09/2014	15:18:42	-10.854481	142.368271	35.32	1188	57	0	25.61
2/09/2014	15:19:49	-10.854594	142.368164	10.98	432	147	0	17.16
2/09/2014	15:20:57	-10.854586	142.368195	21.61	180	52	0	3.5
2/09/2014	15:22:02	-10.854541	142.368225	9.01	324	230	0	5.98
2/09/2014	15:23:09	-10.8546	142.368103	5.92	504	268	0	14.85
2/09/2014	15:24:15	-10.854457	142.36824	15.2	288	145	0	21.83
2/09/2014	15:25:21	-10.854489	142.368256	22.67	360	199	0	3.96
2/09/2014	15:26:26	-10.854719	142.368134	-9.13	2268	306	0	28.84
2/09/2014	15:27:39	-10.854685	142.368103	-52.97	5220	234	0	5.07
2/09/2014	15:29:53	-10.853996	142.36824	258.19	9216	241	0	78.06
2/09/2014	15:31:36	-10.853996	142.36824	258.19	9216	241	0	0
2/09/2014	15:32:53	-10.854552	142.36824	1.86	0	0	0	61.82
2/09/2014	15:34:10	-10.855438	142.368103	-29.24	6696	209	0	99.65	1
2/09/2014	15:35:17	-10.855852	142.368011	-28.24	1980	232	0	47.12	1
2/09/2014	15:36:27	-10.855772	142.368073	31.09	108	13	0	11.18	1
2/09/2014	15:37:34	-10.855679	142.367538	-32.65	1692	328	0	59.33	1
2/09/2014	15:38:40	-10.855721	142.367523	-28.39	1908	282	0	4.95	1
2/09/2014	15:39:47	-10.85561	142.367218	-32.46	3564	288	0	35.52
2/09/2014	15:40:56	-10.855384	142.366852	-29.11	3024	16	0	47.21
2/09/2014	15:42:05	-10.855081	142.36702	-24.8	792	0	0	38.36
2/09/2014	15:43:13	-10.855288	142.366989	-83.26	144	184	0	23.26	1
2/09/2014	15:44:18	-10.855103	142.367111	-124.5	1044	100	0	24.51	1
2/09/2014	15:45:25	-10.854672	142.367111	-56.82	3168	334	0	47.93
2/09/2014	15:46:32	-10.854318	142.367294	-29.87	756	20	0	44.15	1
2/09/2014	15:47:38	-10.854238	142.367401	-22.8	0	309	0	14.69	1
2/09/2014	15:48:47	-10.854299	142.367325	-31.31	1152	170	0	10.72
2/09/2014	15:49:54	-10.854238	142.367355	-3.8	0	153	0	7.53
2/09/2014	15:51:01	-10.854263	142.367249	-4.96	0	359	0	11.9
2/09/2014	15:52:08	-10.854348	142.367279	-37.95	4752	145	0	10
2/09/2014	15:53:21	-10.854437	142.367249	-20.96	288	344	0	10.42
2/09/2014	15:55:49	-10.854437	142.367249	-20.96	288	344	0	0
2/09/2014	15:57:32	-10.854071	142.367294	4.19	684	116	0	40.99
2/09/2014	15:58:55	-10.853989	142.367294	12.38	7200	345	0	9.12
2/09/2014	16:00:16	-10.854143	142.367249	-24.06	8316	136	0	17.82
2/09/2014	16:01:41	-10.853564	142.367004	-48.34	9144	117	0	69.72
2/09/2014	16:02:50	-10.854213	142.367294	-10.33	0	17	0	78.81
2/09/2014	16:03:54	-10.854046	142.367233	10.09	3024	0	0	19.73
2/09/2014	16:05:06	-10.854156	142.367233	26.21	756	253	0	12.23
2/09/2014	16:06:58	-10.854206	142.36731	27.39	2448	79	0	10.08
2/09/2014	16:08:56	-10.854206	142.36731	27.39	2448	79	0	0
2/09/2014	16:10:43	-10.853734	142.367111	25.27	2376	207	0	56.81
2/09/2014	16:11:53	-10.853734	142.367111	25.27	2376	207	0	0
2/09/2014	16:13:10	-10.854266	142.367294	-8.71	972	149	0	62.44
2/09/2014	16:14:23	-10.854231	142.367233	-21.05	396	34	0	7.72
2/09/2014	16:15:30	-10.854254	142.367294	9.6	0	248	0	7.14
2/09/2014	16:16:33	-10.854116	142.367355	2.29	972	261	0	16.73
2/09/2014	16:17:37	-10.854063	142.367249	23.6	0	351	0	12.99
2/09/2014	16:18:43	-10.854314	142.367111	-5.98	2556	214	0	31.72
2/09/2014	16:19:50	-10.854229	142.367096	5.02	864	63	0	9.59
2/09/2014	16:20:56	-10.854138	142.36705	-20.06	3276	198	0	11.3
2/09/2014	16:21:59	-10.854525	142.367004	-51.48	0	0	0	43.32
2/09/2014	16:23:02	-10.854761	142.366989	-17.72	0	0	0	26.29
2/09/2014	16:24:08	-10.854789	142.366959	-10.13	468	297	0	4.52
2/09/2014	16:25:11	-10.854503	142.36705	0.06	0	14	0	33.32
2/09/2014	16:26:15	-10.85401	142.367142	3.81	2376	346	0	55.73
2/09/2014	16:27:20	-10.853819	142.367203	-32.12	540	328	0	22.26	1
2/09/2014	16:28:26	-10.853745	142.366882	-33.04	5616	101	0	36.01	1
2/09/2014	16:29:31	-10.853765	142.366974	-18.48	1260	89	0	10.29
2/09/2014	16:30:36	-10.853395	142.366623	31.78	2592	254	0	56.23
2/09/2014	16:31:43	-10.853968	142.366684	-24.7	2376	219	0	64.06
2/09/2014	16:32:47	-10.854187	142.366776	-22.07	2952	185	0	26.34	1
2/09/2014	16:33:55	-10.854307	142.367294	1.18	2016	67	0	58.12	1
2/09/2014	16:34:58	-10.854395	142.367538	-8.6	8532	117	0	28.39	1
2/09/2014	16:36:02	-10.854858	142.368073	-8.61	3816	65	0	77.87
2/09/2014	16:37:08	-10.854732	142.368103	-16.12	972	104	0	14.39
2/09/2014	16:38:11	-10.854698	142.368027	7.53	612	24	0	9.12
2/09/2014	16:39:16	-10.854568	142.367996	-17.68	2016	322	0	14.85	1
2/09/2014	16:40:21	-10.854646	142.368027	-0.51	0	51	0	9.31	1
2/09/2014	16:41:33	-10.854646	142.368027	-0.51	0	51	0	0
2/09/2014	16:42:43	-10.854559	142.368057	-90.71	0	242	0	10.21
2/09/2014	16:43:49	-10.854604	142.368225	-3.69	2124	209	0	19.02
2/09/2014	16:44:53	-10.854594	142.368301	3.71	180	285	0	8.37
2/09/2014	16:45:58	-10.854555	142.368347	-2.17	468	256	0	6.64
2/09/2014	16:47:04	-10.854695	142.36792	-28.94	6444	305	0	49.16
2/09/2014	16:48:09	-10.854509	142.368149	22.1	504	316	0	32.45
2/09/2014	16:49:12	-10.854634	142.368103	35.34	252	44	0	14.78
2/09/2014	16:50:19	-10.854636	142.367889	-45	0	31	0	23.37
2/09/2014	16:51:24	-10.854425	142.367935	-27.4	2124	156	0	23.99
2/09/2014	16:52:29	-10.854529	142.367996	-8.13	576	350	0	13.35
2/09/2014	16:53:36	-10.854535	142.367935	-27.04	1512	192	0	6.69
2/09/2014	16:54:45	-10.854663	142.368042	-23.74	612	158	0	18.42
2/09/2014	16:55:50	-10.854563	142.36795	-1.2	252	28	0	14.99
2/09/2014	16:56:56	-10.854483	142.367859	-37.71	720	121	0	13.34
2/09/2014	16:58:02	-10.854595	142.368042	-7.05	468	4	0	23.55
2/09/2014	16:59:13	-10.854791	142.368042	-25.65	72	83	0	21.79
2/09/2014	17:00:18	-10.854541	142.367981	-23.25	8676	113	0	28.59
2/09/2014	17:01:21	-10.854737	142.368256	-1.15	0	27	0	37.11
2/09/2014	17:02:26	-10.854499	142.368118	-44.84	504	0	0	30.45
2/09/2014	17:03:30	-10.854193	142.368439	-8.13	540	278	0	48.85
2/09/2014	17:04:37	-10.854464	142.36824	-18.54	576	153	0	37.15
2/09/2014	17:05:42	-10.854518	142.367996	-30.6	792	0	0	27.31
2/09/2014	17:06:48	-10.854453	142.368042	1.83	1944	250	0	8.8
2/09/2014	17:07:52	-10.854474	142.368195	-23.32	0	69	0	16.87
2/09/2014	17:08:57	-10.854449	142.368225	-10.64	2772	90	0	4.3
2/09/2014	17:10:00	-10.854482	142.368225	-21.51	0	230	0	3.67
2/09/2014	17:11:02	-10.854437	142.368271	-9.57	2196	5	0	7.09
2/09/2014	17:12:07	-10.854457	142.368225	-32.93	756	43	0	5.49
2/09/2014	17:13:15	-10.854679	142.367859	-51.15	900	141	0	46.98
2/09/2014	17:14:24	-10.854689	142.367859	-61.45	1116	81	0	1.11
2/09/2014	17:15:27	-10.854658	142.367783	-67.85	2124	355	0	8.99
2/09/2014	17:16:29	-10.854586	142.367691	-93.28	288	201	0	12.85
2/09/2014	17:17:33	-10.854652	142.367905	-11.86	864	349	0	24.5
2/09/2014	17:18:36	-10.854686	142.367783	-44.52	1296	353	0	13.85
2/09/2014	17:19:39	-10.854537	142.368042	4.68	1908	143	0	32.78
2/09/2014	17:20:43	-10.854392	142.368332	-9.14	1512	78	0	35.54
2/09/2014	17:21:48	-10.854445	142.368179	-40.55	288	291	0	17.72
2/09/2014	17:22:52	-10.854515	142.368179	-57.86	684	244	0	7.78
2/09/2014	17:23:55	-10.854385	142.367981	-23.84	2412	281	0	26.01
2/09/2014	17:24:58	-10.85459	142.367798	-81.11	2484	319	0	30.31
2/09/2014	17:26:06	-10.85469	142.367874	-33.61	792	248	0	13.88
2/09/2014	17:27:10	-10.854709	142.367706	-57.43	0	252	0	18.47
2/09/2014	17:28:15	-10.854489	142.368103	-34.61	2808	22	0	49.78
2/09/2014	17:29:18	-10.854529	142.367905	-82.36	252	0	0	22.08
2/09/2014	17:30:25	-10.854399	142.368088	-28.3	828	60	0	24.66
2/09/2014	17:31:32	-10.854531	142.368011	-31.8	864	69	0	16.92
2/09/2014	17:32:36	-10.854484	142.368042	-19.83	0	0	0	6.23
2/09/2014	17:33:39	-10.854515	142.367981	-67	0	0	0	7.5
2/09/2014	17:34:44	-10.854631	142.368042	-44.7	324	0	0	14.52
2/09/2014	17:35:50	-10.85478	142.368073	-16.81	936	0	0	16.91
2/09/2014	17:36:57	-10.854826	142.368042	-21.39	648	155	0	6.13
2/09/2014	17:38:02	-10.854919	142.368011	-6.74	2808	184	0	10.88
2/09/2014	17:39:08	-10.855123	142.368134	-5.59	216	0	0	26.36
2/09/2014	17:40:11	-10.855164	142.368011	5.68	0	298	0	14.18
2/09/2014	17:41:14	-10.855108	142.367966	-6.24	0	0	0	7.93
2/09/2014	17:42:19	-10.855194	142.367844	-39.44	396	58	0	16.4
2/09/2014	17:43:24	-10.855144	142.367859	-57.7	144	0	0	5.8	1
2/09/2014	17:44:30	-10.85515	142.367859	-21.45	180	0	0	0.67	1
2/09/2014	17:45:36	-10.855166	142.367844	-31.72	288	0	0	2.42
2/09/2014	17:46:41	-10.855161	142.367844	-14.93	324	8	0	0.56
2/09/2014	17:47:44	-10.855162	142.367767	-53.64	0	0	0	8.41
2/09/2014	17:48:47	-10.855197	142.367844	-24.81	0	0	0	9.27
2/09/2014	17:49:50	-10.855146	142.367844	-33.69	0	0	0	5.67
2/09/2014	17:50:53	-10.855139	142.36792	-8.29	0	0	0	8.34
2/09/2014	17:51:57	-10.855209	142.367828	-44.07	0	0	0	12.71
2/09/2014	17:53:01	-10.855186	142.367966	-6.97	792	298	0	15.29
2/09/2014	17:54:04	-10.855174	142.367874	-13.54	180	0	0	10.14
2/09/2014	17:55:09	-10.85524	142.367905	2.85	360	281	0	8.08
2/09/2014	17:56:12	-10.855108	142.367752	-42.25	0	0	0	22.24
2/09/2014	17:57:16	-10.855311	142.36792	-24.67	0	152	0	29.09
2/09/2014	17:58:19	-10.855494	142.368149	44.38	0	94	0	32.24
2/09/2014	17:59:23	-10.855239	142.368011	-13	468	0	0	32.11
2/09/2014	18:00:27	-10.855226	142.367981	-38.57	1404	78	0	3.58
2/09/2014	18:01:30	-10.855335	142.367905	-47.03	1440	265	0	14.69
2/09/2014	18:02:33	-10.855221	142.368073	31.57	180	267	0	22.3
2/09/2014	18:03:36	-10.855191	142.368042	-4.19	0	0	0	4.75
2/09/2014	18:04:49	-10.855216	142.367981	-17.89	216	231	0	7.22
2/09/2014	18:05:56	-10.855242	142.36795	-15.79	252	348	0	4.45
2/09/2014	18:07:11	-10.855251	142.368164	38.95	396	102	0	23.39
2/09/2014	18:08:14	-10.855214	142.367996	14.53	0	0	0	18.8
2/09/2014	18:09:17	-10.855162	142.368088	45.74	0	0	0	11.59
2/09/2014	18:10:20	-10.855241	142.36795	2.84	0	0	0	17.44
2/09/2014	18:11:24	-10.85524	142.368011	22.06	0	0	0	6.66
2/09/2014	18:12:31	-10.855194	142.367981	14.46	72	76	0	6.07
2/09/2014	18:13:34	-10.855148	142.368179	55.13	0	0	0	22.22
2/09/2014	18:14:37	-10.855192	142.367996	13.7	648	188	0	20.57
2/09/2014	18:15:41	-10.855165	142.367996	19.32	252	0	0	3
2/09/2014	18:16:45	-10.85521	142.368073	35.63	0	0	0	9.78
2/09/2014	18:17:48	-10.855275	142.367859	-41.77	0	57	0	24.46
2/09/2014	18:18:54	-10.854876	142.368073	-18.65	72	0	0	50.15
2/09/2014	18:19:56	-10.85508	142.367828	-86.24	0	0	0	35.08
2/09/2014	18:20:59	-10.854881	142.368103	-3.54	0	0	0	37.3
2/09/2014	18:22:02	-10.854817	142.368103	16.27	0	0	0	7.12
2/09/2014	18:23:05	-10.854492	142.368393	40.12	0	0	0	48.05
2/09/2014	18:24:07	-10.854399	142.368439	31.12	0	0	0	11.5
2/09/2014	18:25:11	-10.854575	142.368317	3.09	3312	185	0	23.67
2/09/2014	18:26:16	-10.854586	142.368317	3.33	432	0	0	1.22
2/09/2014	18:27:19	-10.854657	142.368149	-42.44	0	0	0	19.97
2/09/2014	18:28:22	-10.854567	142.368347	45.14	0	214	0	23.83
2/09/2014	18:29:24	-10.854564	142.368332	41.54	0	0	0	1.67
2/09/2014	18:30:26	-10.854672	142.368225	-0.91	0	0	0	16.76
2/09/2014	18:31:28	-10.854649	142.368271	33.84	0	224	0	5.64
2/09/2014	18:32:30	-10.85433	142.368088	45.12	468	287	0	40.71
2/09/2014	18:33:36	-10.854433	142.367966	13.07	1044	65	0	17.57
2/09/2014	18:34:39	-10.854472	142.368118	21.72	2484	279	0	17.16
2/09/2014	18:35:42	-10.854481	142.368057	6.18	2196	200	0	6.74
2/09/2014	18:36:50	-10.854427	142.368118	39.76	1296	261	0	8.97
2/09/2014	18:37:54	-10.854403	142.368118	44.1	2124	50	0	2.67
2/09/2014	18:39:06	-10.854608	142.367889	-14.47	11196	234	0	33.84
2/09/2014	18:40:13	-10.854486	142.368027	26.09	3672	56	0	20.28
2/09/2014	18:41:23	-10.854424	142.368134	32.25	1332	85	0	13.57
2/09/2014	18:42:27	-10.854888	142.367706	-85.72	1152	229	0	69.62
2/09/2014	18:43:33	-10.854364	142.368301	82.35	1044	50	0	87.28
2/09/2014	18:44:36	-10.854773	142.367767	-36.31	1116	29	0	73.95
2/09/2014	18:45:42	-10.854524	142.367981	50.62	648	343	0	36.23
2/09/2014	18:49:16	-10.854524	142.367981	50.62	648	343	0	0
2/09/2014	18:50:22	-10.854548	142.367889	23.9	1188	153	0	10.4	1
2/09/2014	18:51:27	-10.854428	142.368118	12.83	864	24	0	28.35	1
2/09/2014	18:52:31	-10.854344	142.368118	77.85	5544	135	0	9.34
2/09/2014	18:53:42	-10.854321	142.368225	55.37	576	296	0	11.96
2/09/2014	18:54:45	-10.854307	142.36821	45.72	0	44	0	2.26
2/09/2014	18:55:48	-10.854346	142.368134	4.3	2196	155	0	9.36
2/09/2014	18:56:53	-10.854355	142.368164	13.58	1188	39	0	3.43
2/09/2014	18:57:58	-10.854352	142.368179	26.39	684	68	0	1.67
2/09/2014	18:59:03	-10.854337	142.368195	26.54	1476	224	0	2.42
2/09/2014	19:00:08	-10.854449	142.368164	-4.22	1368	44	0	12.91
2/09/2014	19:01:11	-10.854567	142.368088	-14.28	0	0	0	15.53
2/09/2014	19:02:14	-10.854957	142.368149	27.54	16884	185	0	43.87
2/09/2014	19:03:18	-10.854877	142.368027	-70.37	324	70	0	16.02
2/09/2014	19:04:21	-10.854831	142.368179	24.05	6732	208	0	17.37
2/09/2014	19:05:25	-10.854759	142.368118	14.06	504	272	0	10.42
2/09/2014	19:06:29	-10.854598	142.368347	44.35	72	91	0	30.76
2/09/2014	19:07:31	-10.854401	142.368317	107.87	3744	271	0	22.15
2/09/2014	19:08:36	-10.854455	142.368225	5.52	720	81	0	11.7
2/09/2014	19:09:41	-10.854555	142.368088	-61.75	3816	197	0	18.64
2/09/2014	19:11:03	-10.854442	142.368118	-13.7	108	32	0	12.99
2/09/2014	19:12:07	-10.854429	142.368134	23.32	936	329	0	2.27
2/09/2014	19:13:11	-10.854435	142.368103	-25.44	720	204	0	3.45
2/09/2014	19:14:13	-10.854491	142.368103	-33.68	900	0	0	6.23
2/09/2014	19:15:16	-10.854451	142.368118	-23.73	0	0	0	4.74
2/09/2014	19:16:22	-10.854499	142.368042	52.69	288	249	0	9.87
2/09/2014	19:17:27	-10.854451	142.368103	-5.71	324	0	0	8.54
2/09/2014	19:18:32	-10.854438	142.368118	-6.84	504	353	0	2.18
2/09/2014	19:19:38	-10.854417	142.368103	49.54	468	359	0	2.85
2/09/2014	19:20:43	-10.854365	142.368134	27.75	504	57	0	6.7
2/09/2014	19:21:45	-10.854399	142.368149	15.45	900	162	0	4.12
2/09/2014	19:22:51	-10.854403	142.368164	19.14	396	42	0	1.7
2/09/2014	19:23:55	-10.854454	142.368011	48.17	0	160	0	17.64
2/09/2014	19:25:00	-10.854717	142.367828	-1.97	0	130	0	35.42
2/09/2014	19:30:59	-10.854717	142.367828	-1.97	0	130	0	0
2/09/2014	19:32:12	-10.85454	142.367966	29.35	432	60	0	24.79
2/09/2014	19:33:23	-10.854454	142.367996	86.59	576	86	0	10.11
2/09/2014	19:34:28	-10.854812	142.368027	-17.56	2484	176	0	39.95
2/09/2014	19:35:31	-10.854298	142.368317	15.64	0	0	0	65.34
2/09/2014	19:36:37	-10.854427	142.368118	-2.72	1656	199	0	26.04
2/09/2014	19:37:40	-10.854398	142.368195	16.47	1080	196	0	9.01
2/09/2014	19:38:44	-10.854483	142.368149	58.7	0	296	0	10.7
2/09/2014	19:39:47	-10.854468	142.368118	21	0	42	0	3.77
2/09/2014	19:40:52	-10.854324	142.368317	37.92	2268	231	0	26.99
2/09/2014	19:41:56	-10.854493	142.368118	6.19	0	221	0	28.73
2/09/2014	19:43:00	-10.854351	142.368225	37.12	0	220	0	19.64
2/09/2014	19:44:10	-10.8543	142.368286	-26.16	1296	202	0	8.75
2/09/2014	19:45:14	-10.854465	142.368027	21.76	0	130	0	33.71
2/09/2014	19:46:18	-10.854476	142.368134	48.31	2196	222	0	11.75
2/09/2014	19:47:23	-10.854437	142.368179	40.74	324	214	0	6.55
2/09/2014	19:48:27	-10.854321	142.368195	23.51	0	48	0	13.02
2/09/2014	19:49:30	-10.854307	142.368256	33.99	540	69	0	6.84
2/09/2014	19:50:33	-10.854414	142.368149	55.71	1404	194	0	16.68
2/09/2014	19:51:36	-10.854261	142.368408	38.3	2628	114	0	33.01
2/09/2014	19:52:38	-10.854381	142.368164	31.48	1728	74	0	29.8
2/09/2014	19:53:44	-10.854345	142.368179	40.65	1620	33	0	4.33
2/09/2014	19:54:49	-10.854205	142.368378	59.11	4392	235	0	26.73
2/09/2014	19:55:53	-10.854303	142.368195	64.77	0	34	0	22.76
2/09/2014	19:56:57	-10.854435	142.368164	52.82	3168	179	0	15.06
2/09/2014	19:58:01	-10.854282	142.36821	65.19	0	47	0	17.74
2/09/2014	19:59:08	-10.854435	142.368164	27.15	936	34	0	17.74
2/09/2014	20:00:14	-10.854433	142.368164	40.99	972	17	0	0.22
2/09/2014	20:01:18	-10.854385	142.368225	29.48	2556	90	0	8.54
2/09/2014	20:02:22	-10.85441	142.368103	60.4	1800	232	0	13.61
2/09/2014	20:03:26	-10.854375	142.368088	76.73	0	297	0	4.22
2/09/2014	20:04:29	-10.854334	142.368149	62.19	1332	128	0	8.07
2/09/2014	20:05:32	-10.85445	142.368179	39.66	0	0	0	13.31
2/09/2014	20:06:37	-10.854457	142.368149	44.54	0	0	0	3.37
2/09/2014	20:07:44	-10.854396	142.368134	66	0	44	0	6.98
2/09/2014	20:08:49	-10.854406	142.368149	56.63	1872	0	0	1.98
2/09/2014	20:09:54	-10.854749	142.367661	-46.38	0	23	0	65.53
2/09/2014	20:10:57	-10.854398	142.36821	40.08	1332	355	0	71.54
2/09/2014	20:12:01	-10.854362	142.368225	45.23	0	219	0	4.33
2/09/2014	20:13:05	-10.854293	142.368301	65.44	0	92	0	11.3
2/09/2014	20:14:09	-10.854329	142.368286	19.25	0	232	0	4.33
2/09/2014	20:15:13	-10.854316	142.368317	-9.31	0	10	0	3.68
2/09/2014	20:16:16	-10.854399	142.368118	74.12	4536	233	0	23.61
2/09/2014	20:17:20	-10.85453	142.368134	32.08	0	179	0	14.67
2/09/2014	20:18:24	-10.854551	142.367996	45.58	0	80	0	15.25
2/09/2014	20:19:27	-10.854502	142.368149	12.37	5076	210	0	17.57
2/09/2014	20:20:30	-10.854464	142.368149	29.88	1332	356	0	4.23
2/09/2014	20:21:34	-10.8544	142.368179	39.57	1260	284	0	7.83
2/09/2014	20:22:37	-10.85441	142.368118	42.21	0	20	0	6.75
2/09/2014	20:23:41	-10.854425	142.368088	30.01	4032	2	0	3.68
2/09/2014	20:24:45	-10.85452	142.368164	3.8	1296	83	0	13.43
2/09/2014	20:25:49	-10.854281	142.367889	85.24	2412	143	0	40.1
2/09/2014	20:26:52	-10.85458	142.368057	57.73	1296	132	0	37.97
2/09/2014	20:27:56	-10.854203	142.368042	68.6	0	72	0	41.95
2/09/2014	20:29:01	-10.85458	142.368027	16.36	36	225	0	41.95
2/09/2014	20:30:05	-10.854641	142.367996	26.2	576	262	0	7.58
2/09/2014	20:31:08	-10.854527	142.367828	66.55	11376	242	0	22.3
2/09/2014	20:32:17	-10.854662	142.367981	44.84	900	253	0	22.46
2/09/2014	20:33:22	-10.854539	142.368011	56.9	2160	32	0	14.06
2/09/2014	20:34:27	-10.854615	142.368027	-4.72	828	170	0	8.63
2/09/2014	20:35:30	-10.854611	142.367798	-10.63	1620	68	0	25.01
2/09/2014	20:36:34	-10.854348	142.368088	61.35	2124	212	0	43.11
2/09/2014	20:37:38	-10.854743	142.367935	-10.36	1116	23	0	46.99
2/09/2014	20:38:44	-10.854431	142.368027	42.53	0	250	0	36.12
2/09/2014	20:39:48	-10.854627	142.367996	52.21	0	120	0	22.06
2/09/2014	20:40:56	-10.85452	142.368164	23.25	5616	69	0	21.87
2/09/2014	20:42:00	-10.854513	142.368073	69.67	0	155	0	9.97
2/09/2014	20:43:21	-10.854536	142.36795	53.23	972	26	0	13.67
2/09/2014	20:44:33	-10.854284	142.368149	41.06	1656	45	0	35.46
2/09/2014	20:45:44	-10.854284	142.368149	41.06	1656	45	0	0
2/09/2014	20:46:55	-10.854598	142.368011	23.28	2232	261	0	38.03
2/09/2014	20:48:01	-10.854479	142.367935	54.12	1044	351	0	15.62
2/09/2014	20:49:04	-10.854398	142.368103	32.75	2016	233	0	20.44
2/09/2014	20:50:08	-10.854641	142.36792	17.2	324	56	0	33.61
2/09/2014	20:51:12	-10.85463	142.367981	43.41	3204	36	0	6.77
2/09/2014	20:52:16	-10.854413	142.368103	28.07	3564	259	0	27.56
2/09/2014	20:53:18	-10.854654	142.367767	67.75	3672	157	0	45.44
2/09/2014	20:54:26	-10.854584	142.368042	22.31	1944	66	0	31.02
2/09/2014	20:55:32	-10.854226	142.368164	51.57	1404	207	0	41.98
2/09/2014	21:14:03	-10.854226	142.368164	51.57	1404	207	0	0
2/09/2014	21:15:08	-10.855218	142.368118	29.97	3960	343	0	110.42
2/09/2014	21:16:13	-10.854781	142.368408	26.39	864	246	0	58
2/09/2014	21:17:17	-10.855044	142.367569	97.65	12816	53	0	96.18
2/09/2014	21:18:26	-10.854814	142.368271	37.68	0	58	0	80.82
2/09/2014	21:19:43	-10.854901	142.368042	33.66	72	83	0	26.81
2/09/2014	21:20:48	-10.854892	142.36824	30.48	0	73	0	21.65
2/09/2014	21:21:53	-10.854762	142.367996	54.32	1116	140	0	30.31
2/09/2014	21:23:01	-10.854555	142.367981	42.95	1872	346	0	23.08
2/09/2014	21:24:06	-10.854297	142.368301	25.99	3780	83	0	45.21
2/09/2014	21:25:10	-10.855054	142.367691	61.63	972	95	0	107.35
2/09/2014	21:26:32	-10.854877	142.367935	45.14	756	56	0	33.13
2/09/2014	21:27:37	-10.854613	142.368042	20.59	0	54	0	31.6
2/09/2014	21:28:42	-10.85471	142.368118	32.8	648	312	0	13.61
2/09/2014	21:29:45	-10.854408	142.368225	17.62	2952	190	0	35.56
2/09/2014	21:30:47	-10.854677	142.368027	13.63	576	332	0	36.91
2/09/2014	21:31:51	-10.854692	142.368134	2.81	0	183	0	11.8
2/09/2014	21:32:54	-10.854754	142.368073	21.44	720	180	0	9.59
2/09/2014	21:33:59	-10.854789	142.368057	80.04	1224	63	0	4.27
2/09/2014	21:35:02	-10.854653	142.368057	14.38	0	189	0	15.12
2/09/2014	21:36:12	-10.854725	142.368011	13.73	4248	189	0	9.45
2/09/2014	21:37:21	-10.854373	142.368103	27.45	4788	237	0	40.41
2/09/2014	21:42:10	-10.854373	142.368103	27.45	4788	237	0	0
2/09/2014	21:43:20	-10.854605	142.368011	12.83	1440	233	0	27.68
2/09/2014	21:44:32	-10.854605	142.368011	12.83	1440	233	0	0
2/09/2014	21:45:39	-10.854844	142.367889	74.03	3204	328	0	29.73
2/09/2014	21:46:43	-10.854662	142.36795	24.8	144	185	0	21.31
2/09/2014	21:47:47	-10.854681	142.36795	13.56	0	118	0	2.11
2/09/2014	21:48:51	-10.854635	142.36795	45.68	0	1	0	5.11
2/09/2014	21:49:55	-10.854628	142.367935	29.64	0	34	0	1.81
2/09/2014	21:50:59	-10.854676	142.36792	41	216	27	0	5.58
2/09/2014	21:52:03	-10.854465	142.368088	30.43	792	132	0	29.78
2/09/2014	21:53:07	-10.85459	142.368134	-5.29	72	42	0	14.78
2/09/2014	21:54:12	-10.854433	142.368134	34.86	2448	270	0	17.46
2/09/2014	21:55:16	-10.854606	142.368088	20.37	1116	228	0	19.88
2/09/2014	21:56:19	-10.854547	142.368088	28.49	0	197	0	6.56
2/09/2014	21:57:23	-10.854511	142.368042	46.22	144	156	0	6.42
2/09/2014	21:58:27	-10.854544	142.368103	29.54	1728	206	0	7.61
2/09/2014	21:59:31	-10.854409	142.368103	62.06	0	196	0	15.01
2/09/2014	22:00:34	-10.854424	142.368057	21.64	1440	260	0	5.29
2/09/2014	22:01:37	-10.854464	142.368134	23.53	3204	352	0	9.51
2/09/2014	22:02:40	-10.85441	142.368195	11.19	1152	200	0	8.97
2/09/2014	22:03:43	-10.854424	142.368088	29.12	0	346	0	11.79
2/09/2014	22:04:47	-10.854489	142.368134	23.7	0	144	0	8.8
2/09/2014	22:05:50	-10.854485	142.368088	30.46	0	204	0	5.04
2/09/2014	22:06:54	-10.854353	142.368134	22.61	576	300	0	15.51
2/09/2014	22:07:57	-10.854539	142.36821	8.81	3708	195	0	22.29
2/09/2014	22:09:02	-10.854655	142.368195	21.68	108	87	0	13
2/09/2014	22:10:05	-10.854618	142.36821	9.39	1044	111	0	4.43
2/09/2014	22:11:12	-10.854779	142.368423	-24.76	3672	120	0	29.35
2/09/2014	22:13:32	-10.854779	142.368423	-24.76	3672	120	0	0
2/09/2014	22:14:38	-10.854641	142.368179	13.02	1404	222	0	30.75
2/09/2014	22:15:45	-10.854623	142.368088	13.7	1800	9	0	10.14
2/09/2014	22:17:04	-10.854659	142.368011	12.68	1476	15	0	9.31
2/09/2014	22:18:07	-10.854679	142.368011	-2	0	0	0	2.22
2/09/2014	22:19:09	-10.854554	142.368057	-1.72	4284	18	0	14.78
2/09/2014	22:20:13	-10.854372	142.368073	62.25	468	233	0	20.31
2/09/2014	22:21:17	-10.854351	142.368042	7.49	468	44	0	4.11
2/09/2014	22:22:20	-10.854496	142.36795	6.38	0	178	0	19
2/09/2014	22:23:23	-10.854525	142.368027	4.34	1368	204	0	9.01
2/09/2014	22:24:26	-10.854505	142.368088	11.9	0	64	0	7.02
2/09/2014	22:25:34	-10.854517	142.368057	4.95	1296	202	0	3.64
2/09/2014	22:26:37	-10.854568	142.367996	17.56	0	254	0	8.75
2/09/2014	22:27:39	-10.854554	142.368011	-21.43	612	268	0	2.26
2/09/2014	22:28:42	-10.854931	142.367966	-72.28	3168	155	0	42.21
2/09/2014	22:29:49	-10.854456	142.368042	48.85	4212	268	0	53.47
2/09/2014	22:30:52	-10.854522	142.368103	41.25	0	322	0	9.91
2/09/2014	22:32:00	-10.854479	142.368088	-4.13	720	276	0	5.05
2/09/2014	22:33:04	-10.854391	142.368103	4.92	1008	155	0	9.92
2/09/2014	22:34:17	-10.854336	142.368179	58.81	3852	44	0	10.31
2/09/2014	22:35:25	-10.854419	142.368027	22.97	828	216	0	18.99
2/09/2014	23:06:40	-10.854419	142.368027	22.97	828	216	0	0
2/09/2014	23:07:59	-10.85498	142.367828	-89.37	0	0	0	66.06
2/09/2014	23:52:13	-10.85498	142.367828	-89.37	0	0	0	0
2/09/2014	23:54:15	-10.854311	142.368042	39.1	828	79	0	77.97
2/09/2014	23:56:08	-10.854569	142.367905	1.9	5616	195	-4	32.36	1
3/09/2014	0:00:46	-10.854484	142.368027	27.15	0	0	-2	0	1
3/09/2014	0:05:06	-10.854484	142.368027	27.15	0	0	0	0	1
3/09/2014	0:11:50	-10.854519	142.368088	19.59	540	201	0	7.72
3/09/2014	0:12:56	-10.854437	142.368118	27.37	0	238	0	9.69
3/09/2014	0:14:09	-10.854469	142.368179	24.72	1044	121	0	7.55
3/09/2014	0:17:20	-10.854515	142.368088	18.48	324	36	0	11.18
3/09/2014	0:18:30	-10.854633	142.367935	6.18	3276	224	0	21.24
3/09/2014	0:19:39	-10.854415	142.368164	23.27	0	13	0	34.83
3/09/2014	0:20:44	-10.854441	142.368164	17.46	7416	236	0	2.89
3/09/2014	0:21:49	-10.854355	142.368195	23.4	0	215	0	10.14
3/09/2014	0:22:59	-10.854491	142.368134	19.69	612	82	0	16.52
3/09/2014	0:24:02	-10.854444	142.368179	22.81	4356	217	0	7.17
3/09/2014	0:26:54	-10.854782	142.367737	-11.38	6768	299	0	61.18
3/09/2014	0:29:26	-10.854626	142.36795	6.41	792	274	0	29.02
3/09/2014	0:31:52	-10.85447	142.368134	33.82	1836	237	0	26.55
3/09/2014	0:33:01	-10.854516	142.367981	7.29	828	107	0	17.47
3/09/2014	0:34:07	-10.854591	142.36795	7.53	4176	240	0	9
3/09/2014	0:35:31	-10.8545	142.367996	16.39	1044	237	0	11.3
3/09/2014	0:36:50	-10.854474	142.367905	12.69	0	239	0	10.35
3/09/2014	0:37:58	-10.85448	142.368073	20.95	0	232	0	18.36
3/09/2014	0:39:10	-10.854485	142.36792	10.12	684	291	0	16.72
3/09/2014	0:40:31	-10.854489	142.368088	8.27	756	122	0	18.35
3/09/2014	0:41:34	-10.854465	142.368149	21.78	1728	218	0	7.18
3/09/2014	0:42:37	-10.854511	142.368134	16.83	1224	121	0	5.37
3/09/2014	0:43:40	-10.854331	142.368225	29.5	2808	332	0	22.35	1
3/09/2014	0:44:44	-10.85436	142.368271	18.35	1296	174	0	5.97	1
3/09/2014	0:45:48	-10.854213	142.368195	40.51	1404	200	0	18.33
3/09/2014	0:46:54	-10.85431	142.368225	25.13	648	37	0	11.27
3/09/2014	0:47:57	-10.854445	142.368103	17.42	3636	229	0	20.07
3/09/2014	0:49:00	-10.854493	142.368011	14.04	1188	237	0	11.38
3/09/2014	0:50:02	-10.854439	142.368118	17.56	1260	168	0	13.14
3/09/2014	0:51:04	-10.854426	142.368149	23.93	540	231	0	3.68
3/09/2014	0:52:28	-10.852226	142.367218	179.67	504	348	0	264.92
3/09/2014	0:53:31	-10.854386	142.368073	23.29	0	338	0	257.69
3/09/2014	0:54:33	-10.854345	142.368088	32.27	1476	110	0	4.84
3/09/2014	0:55:37	-10.854312	142.368103	36.48	1584	355	0	4.02
3/09/2014	0:56:39	-10.854297	142.368179	35.6	0	329	0	8.47
3/09/2014	0:57:42	-10.854311	142.368027	27.45	0	180	0	16.67
3/09/2014	0:58:44	-10.85435	142.368225	23.17	1620	218	0	22.05
3/09/2014	0:59:52	-10.854514	142.368286	14.62	936	3	0	19.41
3/09/2014	1:00:53	-10.854433	142.368225	16.47	1080	325	0	11.2
3/09/2014	1:01:56	-10.854329	142.368118	16.98	0	0	0	16.44
3/09/2014	1:02:58	-10.85444	142.36821	20.47	1908	101	0	15.91
3/09/2014	1:04:00	-10.854418	142.368149	9.54	828	231	0	7.1
3/09/2014	1:05:02	-10.854238	142.368042	30.07	2484	152	0	23.18
3/09/2014	1:06:05	-10.854253	142.368134	28.49	0	169	0	10.18
3/09/2014	1:07:07	-10.854345	142.368134	21.9	0	319	0	10.23
3/09/2014	1:08:09	-10.854457	142.368164	26.93	324	350	0	12.88
3/09/2014	1:09:17	-10.854268	142.368149	32.6	360	13	0	21.08
3/09/2014	1:10:30	-10.854357	142.368149	18.78	2808	154	0	9.9
3/09/2014	1:11:34	-10.854321	142.368134	24.49	0	173	0	4.33
3/09/2014	1:12:35	-10.85428	142.36795	18.38	24660	302	0	20.6
3/09/2014	1:13:37	-10.854342	142.368149	28.76	3384	217	0	22.8
3/09/2014	1:14:39	-10.85435	142.368134	28.88	0	321	0	1.86
3/09/2014	1:15:47	-10.854392	142.368134	28.73	1620	340	0	4.67
3/09/2014	1:17:12	-10.854565	142.368149	22.11	1548	34	0	19.31
3/09/2014	1:18:28	-10.854334	142.368103	24.54	864	83	0	26.17
3/09/2014	1:19:53	-10.854294	142.368042	36.5	972	335	0	8.01
3/09/2014	1:21:04	-10.854317	142.368118	29.3	0	0	0	8.68
3/09/2014	1:22:28	-10.854099	142.367981	46.3	1980	162	0	28.49
3/09/2014	1:23:56	-10.854807	142.368423	-5.34	360	29	0	92.35
3/09/2014	1:25:21	-10.854381	142.368011	39.74	2376	5	0	65.33
3/09/2014	1:26:25	-10.854326	142.368103	36.99	0	331	0	11.76
3/09/2014	1:27:50	-10.854675	142.368225	0.83	504	324	0	41.03
3/09/2014	1:29:02	-10.854417	142.368164	19.56	0	154	0	29.45
3/09/2014	1:30:11	-10.854561	142.36821	13.99	828	38	0	16.78
3/09/2014	1:31:20	-10.854462	142.368088	30.51	1296	185	0	17.28
3/09/2014	1:32:46	-10.855036	142.368393	-19.7	72	343	0	71.99
3/09/2014	1:34:01	-10.854485	142.368179	15.66	2520	119	0	65.57
3/09/2014	1:35:29	-10.854318	142.368057	28.02	576	120	0	22.85
3/09/2014	1:37:35	-10.854381	142.368149	16.94	900	92	0	12.25
3/09/2014	1:39:27	-10.854416	142.368073	23.99	0	0	0	9.17
3/09/2014	1:40:29	-10.854352	142.368103	22.5	0	0	0	7.83
3/09/2014	1:41:32	-10.854402	142.368134	16.96	0	85	0	6.51
3/09/2014	1:42:34	-10.854361	142.368088	26.75	0	336	0	6.78
3/09/2014	1:43:36	-10.85431	142.368118	28.33	0	53	0	6.55
3/09/2014	1:47:47	-10.85431	142.368118	28.33	0	53	0	0
3/09/2014	1:49:08	-10.854666	142.367981	-5.62	6372	116	0	42.32
3/09/2014	1:50:35	-10.854268	142.368118	38.81	2016	36	0	46.72
3/09/2014	1:51:56	-10.854398	142.367981	29.14	6300	305	0	20.8
3/09/2014	1:53:06	-10.85439	142.368149	24.68	7164	153	0	18.37
3/09/2014	1:54:16	-10.854554	142.368134	-4.63	2844	166	0	18.31
3/09/2014	1:55:26	-10.854554	142.368134	-4.63	2844	166	0	0	1
3/09/2014	1:57:13	-10.854709	142.367844	-21.37	3276	274	0	36.06	1
3/09/2014	1:59:45	-10.855203	142.367798	-95.83	7380	22	0	55.16
3/09/2014	2:00:50	-10.8545	142.367981	32.95	1296	231	0	80.68	1
3/09/2014	2:02:10	-10.854495	142.368042	21.39	4356	194	0	6.68	1
3/09/2014	2:04:53	-10.854374	142.368118	46.69	1332	267	0	15.81
3/09/2014	2:07:22	-10.854324	142.368118	36.14	4140	1	0	5.56
3/09/2014	2:08:41	-10.854263	142.368057	67.85	11520	188	0	9.51
3/09/2014	2:10:52	-10.854306	142.368118	33.14	360	229	0	8.2
3/09/2014	2:13:18	-10.85429	142.368042	41.36	612	244	0	8.49
3/09/2014	2:15:10	-10.85427	142.367874	16.72	5976	191	0	18.48
3/09/2014	2:16:14	-10.854115	142.368042	78.83	14688	162	0	25.17
3/09/2014	2:17:16	-10.854423	142.368042	24.71	7632	157	0	34.25
3/09/2014	2:18:19	-10.854288	142.368118	45.06	2772	138	0	17.15
3/09/2014	2:19:27	-10.854426	142.368088	22.05	1080	115	0	15.69
3/09/2014	2:20:34	-10.854125	142.368073	59.47	10044	188	0	33.51
3/09/2014	2:22:01	-10.854544	142.368011	-5.74	684	238	0	47.08
3/09/2014	2:23:28	-10.854952	142.368027	-43.58	1008	28	0	45.4
3/09/2014	2:24:51	-10.854606	142.368118	1.36	1440	69	0	39.74
3/09/2014	2:26:05	-10.8547	142.368118	-9.46	0	146	0	10.45
3/09/2014	2:27:34	-10.854481	142.368057	8.02	4932	172	0	25.25
3/09/2014	2:29:11	-10.854039	142.367996	75.46	5040	209	0	49.6
3/09/2014	2:31:51	-10.854299	142.367981	56.89	2052	181	0	28.96
3/09/2014	2:34:31	-10.854077	142.367966	66.34	4572	347	0	24.74
3/09/2014	2:37:25	-10.854259	142.36795	1.79	2592	344	0	20.31
3/09/2014	2:39:59	-10.854786	142.368073	-14.69	216	143	0	60.12
3/09/2014	2:42:31	-10.854671	142.368057	-9.34	2808	152	0	12.91
3/09/2014	2:44:29	-10.854505	142.368179	17.56	936	2	0	22.76
3/09/2014	2:46:08	-10.854761	142.368103	-21.02	1800	215	0	29.65
3/09/2014	2:48:20	-10.854529	142.368118	6	1620	356	0	25.85
3/09/2014	2:50:47	-10.854734	142.368088	-14.15	1476	169	0	23.03
3/09/2014	2:52:33	-10.85467	142.36824	13.04	7776	149	0	18.06
3/09/2014	2:54:40	-10.85438	142.368134	25.94	2520	244	0	34.26
3/09/2014	2:56:47	-10.854636	142.36824	20.19	6408	331	0	30.73
3/09/2014	2:57:58	-10.854608	142.368332	49.95	5940	314	0	10.52
3/09/2014	2:59:03	-10.854457	142.368149	28.76	7416	308	0	26.1
3/09/2014	3:00:32	-10.85455	142.368271	11.09	4140	183	0	16.87
3/09/2014	3:01:55	-10.85453	142.36821	12.55	0	113	0	7.02
3/09/2014	3:02:58	-10.854517	142.368149	11.12	2052	271	0	6.82
3/09/2014	3:04:10	-10.854542	142.368286	21.42	9684	150	0	15.22
3/09/2014	3:05:13	-10.854772	142.36821	7.55	4536	262	0	26.89
3/09/2014	3:06:31	-10.854407	142.367996	29.07	10008	328	0	46.83
3/09/2014	3:07:39	-10.854386	142.367905	23.35	8172	322	0	10.21
3/09/2014	3:08:45	-10.854271	142.367767	10.27	288	131	0	19.76
3/09/2014	3:09:49	-10.854537	142.368073	6.32	2664	21	0	44.63
3/09/2014	3:10:55	-10.854384	142.367935	13.92	0	120	0	22.73
3/09/2014	3:12:01	-10.854608	142.368027	-0.23	2844	185	0	26.86
3/09/2014	3:13:24	-10.854231	142.367798	39.9	2988	307	0	48.81
3/09/2014	3:14:44	-10.854691	142.36821	24.88	1224	135	0	68.12
3/09/2014	3:19:05	-10.854792	142.368134	-115.94	0	0	0	13.96
3/09/2014	3:25:43	-10.854687	142.368179	-82.85	0	0	0	12.67
3/09/2014	3:35:08	-10.854687	142.368179	-82.85	0	0	0	0
3/09/2014	3:42:44	-10.854579	142.368073	29.21	1620	162	0	16.68
3/09/2014	3:45:36	-10.855408	142.369064	28.13	3168	167	0	142.16
3/09/2014	3:52:28	-10.854362	142.367813	132.09	12132	226	0	179.42
3/09/2014	3:58:46	-10.854692	142.368073	12.4	288	178	0	46.4
3/09/2014	4:03:56	-10.85446	142.367966	59.89	360	306	0	28.32
3/09/2014	4:08:29	-10.854429	142.367783	122.32	756	313	0	20.28
3/09/2014	4:09:40	-10.854632	142.368011	33.01	3060	125	0	33.61
3/09/2014	4:10:46	-10.854544	142.368011	37.16	1260	196	0	9.79
3/09/2014	4:11:51	-10.854559	142.368011	-25.18	3060	100	0	1.67
3/09/2014	4:13:00	-10.854512	142.367966	41.49	720	108	0	7.17
3/09/2014	4:14:16	-10.854602	142.368073	39.27	180	85	0	15.38
3/09/2014	4:15:25	-10.854597	142.368042	10.71	792	304	0	3.43
3/09/2014	4:16:34	-10.854732	142.368149	-5.44	216	106	0	19.02
3/09/2014	4:17:44	-10.854465	142.367996	37.96	540	283	0	34.07
3/09/2014	4:18:54	-10.854646	142.368057	2.87	396	342	0	21.2
3/09/2014	4:20:05	-10.854537	142.367935	40.48	1116	76	0	18.01
3/09/2014	4:21:14	-10.854635	142.367966	30.66	1296	29	0	11.41
3/09/2014	4:22:19	-10.854757	142.368042	-1.96	504	233	0	15.9
3/09/2014	4:23:23	-10.854635	142.367935	73.01	0	88	0	17.9
3/09/2014	4:30:41	-10.854635	142.367935	73.01	0	88	0	0
3/09/2014	4:32:21	-10.85455	142.367981	20.67	756	294	0	10.7
3/09/2014	4:35:52	-10.854519	142.368042	-0.79	324	129	0	7.5
3/09/2014	4:43:24	-10.854519	142.368042	-0.79	324	129	0	0
3/09/2014	4:51:14	-10.854568	142.368011	11.87	252	283	0	6.41
3/09/2014	4:57:54	-10.854765	142.36824	58.48	576	224	0	33.25
3/09/2014	5:03:03	-10.854535	142.368134	9.44	828	82	0	28.07
3/09/2014	5:07:06	-10.854589	142.368057	21.39	648	0	0	10.33
3/09/2014	5:08:16	-10.854682	142.368164	38.68	1368	324	0	15.6
3/09/2014	5:09:19	-10.854597	142.368118	19.24	3564	340	0	10.7
3/09/2014	5:11:01	-10.854486	142.367905	-7.25	432	173	0	26.33
3/09/2014	5:13:43	-10.854535	142.368027	23.87	468	199	0	14.39
3/09/2014	5:15:59	-10.854904	142.367905	52.26	12492	36	0	43.14
3/09/2014	5:17:44	-10.854428	142.368179	40.52	2772	359	0	60.8
3/09/2014	5:18:49	-10.854675	142.367981	2.28	0	5	0	34.96
3/09/2014	5:19:58	-10.854701	142.368118	39.1	1260	194	0	15.24
3/09/2014	5:21:01	-10.854673	142.368149	49.58	0	206	0	4.6
3/09/2014	5:22:04	-10.854524	142.368042	24.34	0	35	0	20.27
3/09/2014	5:23:10	-10.854611	142.368118	36.9	432	190	0	12.75
3/09/2014	5:24:14	-10.854511	142.368057	17.83	0	49	0	12.96
3/09/2014	5:25:17	-10.854489	142.36824	58.32	3708	227	0	20.13
3/09/2014	5:26:24	-10.854543	142.368042	9.97	0	174	0	22.44
3/09/2014	5:27:28	-10.854474	142.368118	25.46	0	357	0	11.3
3/09/2014	5:28:33	-10.85466	142.368088	28.78	0	347	0	20.94
3/09/2014	5:29:39	-10.854482	142.368027	16.38	0	309	0	20.88
3/09/2014	5:30:44	-10.854617	142.368057	8.13	0	337	0	15.36
3/09/2014	5:31:48	-10.854528	142.368027	7.33	0	357	0	10.42
3/09/2014	5:32:54	-10.854554	142.368073	17.55	2088	159	0	5.8
3/09/2014	5:34:00	-10.854671	142.368134	32.74	144	324	0	14.62
3/09/2014	5:35:05	-10.854666	142.368073	29.35	0	174	0	6.68
3/09/2014	5:36:10	-10.854642	142.368057	21.55	0	176	0	3.19
3/09/2014	5:37:14	-10.854455	142.368088	26.11	0	330	0	21.07
3/09/2014	5:38:19	-10.85467	142.368057	21.14	0	356	0	24.15
3/09/2014	5:39:23	-10.854592	142.368057	25.41	360	169	0	8.67
3/09/2014	5:40:29	-10.854568	142.368042	9.72	0	15	0	3.13
3/09/2014	5:41:34	-10.854553	142.368073	19.15	0	194	0	3.77
3/09/2014	5:42:37	-10.854519	142.367966	-2.74	3024	186	0	12.28
3/09/2014	5:43:41	-10.854177	142.368057	3.23	0	18	0	39.31
3/09/2014	5:44:44	-10.854302	142.368088	8.84	5220	359	0	14.31
3/09/2014	5:45:48	-10.854876	142.36795	2.46	0	189	0	65.58
3/09/2014	5:46:53	-10.85436	142.368088	18.45	0	55	0	59.32
3/09/2014	5:47:57	-10.854675	142.368073	28.57	1224	208	0	35.06
3/09/2014	5:49:01	-10.854418	142.368073	0.13	0	22	0	28.58
3/09/2014	5:50:06	-10.853943	142.368179	21.37	0	210	0	54.07
3/09/2014	5:51:10	-10.854659	142.368027	4.19	0	216	0	81.33
3/09/2014	5:52:15	-10.854508	142.368088	4.25	9720	301	0	18.06
3/09/2014	5:53:19	-10.854293	142.368103	8.16	0	64	0	23.96
3/09/2014	5:54:22	-10.85443	142.368149	2.37	0	195	0	16.04
3/09/2014	5:55:26	-10.854609	142.367981	-11.47	0	63	0	27.07
3/09/2014	5:56:29	-10.85462	142.367935	-5.91	0	246	0	5.17
3/09/2014	5:57:32	-10.854372	142.368073	15.85	288	332	0	31.43
3/09/2014	5:58:35	-10.854754	142.368011	8.27	0	0	0	43.01
3/09/2014	5:59:38	-10.854579	142.368057	5.59	864	160	0	20.1
3/09/2014	6:00:41	-10.854609	142.368057	11.13	1116	296	0	3.34
3/09/2014	6:01:44	-10.854676	142.368057	9.84	0	0	0	7.45
3/09/2014	6:02:46	-10.854771	142.368027	17.56	648	164	0	11.06	1
3/09/2014	6:03:50	-10.855423	142.367813	2.89	2088	271	0	76.17	1
3/09/2014	6:04:53	-10.854568	142.367676	12.25	3456	316	0	96.24	1
3/09/2014	6:05:55	-10.85449	142.367676	23.97	720	315	0	8.67	1
3/09/2014	6:06:58	-10.854593	142.367508	16.26	792	359	0	21.63
3/09/2014	6:08:00	-10.854618	142.367508	27.05	2916	280	0	2.78
3/09/2014	6:09:04	-10.854508	142.367523	7.3	828	199	0	12.34
3/09/2014	6:10:09	-10.854632	142.367416	16.43	0	324	0	18.07
3/09/2014	6:11:13	-10.854438	142.367416	-1.02	3636	311	0	21.57
3/09/2014	6:12:17	-10.85472	142.367737	16.61	0	255	0	47.03
3/09/2014	6:13:21	-10.854618	142.367859	10.84	288	316	0	17.5
3/09/2014	6:14:24	-10.854526	142.367859	13.71	0	241	0	10.23
3/09/2014	6:15:27	-10.854707	142.367813	4.75	0	0	0	20.74
3/09/2014	6:16:32	-10.854715	142.367935	24.07	1728	125	0	13.35	1
3/09/2014	6:17:35	-10.854765	142.367889	4.19	6228	102	0	7.49	1
3/09/2014	6:18:39	-10.854539	142.368408	15.25	0	119	0	62
3/09/2014	6:19:43	-10.854589	142.368347	11.72	1008	340	0	8.68	1
3/09/2014	6:20:48	-10.854727	142.368408	15.95	1008	349	0	16.73	1
3/09/2014	6:21:53	-10.854718	142.368515	3.88	8136	265	0	11.73
3/09/2014	6:22:55	-10.854756	142.368408	9.32	468	62	0	12.43
3/09/2014	6:23:58	-10.854837	142.368378	20.97	0	0	0	9.58
3/09/2014	6:25:02	-10.854764	142.368576	20.82	0	175	0	23.1
3/09/2014	6:26:05	-10.854673	142.368423	18.66	0	214	0	19.53
3/09/2014	6:27:10	-10.854578	142.368225	23.55	0	33	0	24.07
3/09/2014	6:28:15	-10.854668	142.36853	-1.77	0	310	0	34.78
3/09/2014	6:29:18	-10.85469	142.368393	9.95	0	201	0	15.16
3/09/2014	6:30:21	-10.854663	142.368378	28.55	0	0	0	3.42
3/09/2014	6:31:24	-10.854673	142.368286	16.42	0	0	0	10.11
3/09/2014	6:32:29	-10.855258	142.368011	27.64	3672	58	0	71.65
3/09/2014	6:33:31	-10.855211	142.368073	35.38	684	177	0	8.55
3/09/2014	6:34:35	-10.855155	142.368118	38.67	0	0	0	7.93
3/09/2014	6:35:39	-10.855197	142.368164	12.67	1872	140	0	6.86	1
3/09/2014	6:36:46	-10.855185	142.367996	11.54	504	141	0	18.39	1
3/09/2014	6:37:51	-10.855222	142.368164	-32.76	468	6	0	18.8
3/09/2014	6:38:54	-10.85514	142.368027	5.05	540	301	0	17.52
3/09/2014	6:39:57	-10.855165	142.368057	-18.75	792	48	0	4.3
3/09/2014	6:41:00	-10.855284	142.367996	-41.24	1116	131	0	14.81
3/09/2014	6:42:05	-10.855034	142.368118	14.35	6588	53	0	30.83
3/09/2014	6:43:10	-10.854962	142.368164	10.96	0	331	0	9.45
3/09/2014	6:44:13	-10.854817	142.36821	22	792	127	0	16.89
3/09/2014	6:45:18	-10.854494	142.368256	55.12	1548	64	0	36.27
3/09/2014	6:46:22	-10.854648	142.368317	9.35	1800	126	0	18.37
3/09/2014	6:47:25	-10.854778	142.368103	11.29	4680	247	0	27.48	1
3/09/2014	6:48:31	-10.854677	142.368073	18.81	1368	141	0	11.7	1
3/09/2014	6:49:35	-10.854702	142.368301	-0.98	1692	64	0	25.05
3/09/2014	6:50:39	-10.854687	142.368179	22.67	7812	355	0	13.43
3/09/2014	6:51:45	-10.854519	142.368484	59.01	1656	120	0	38.19
3/09/2014	6:52:49	-10.854692	142.368469	20.99	1332	6	0	19.31	1
3/09/2014	6:53:53	-10.854617	142.3685	18.58	3492	118	0	9	1
3/09/2014	6:54:57	-10.854708	142.368515	18.54	0	0	0	10.25
3/09/2014	6:56:00	-10.854493	142.3685	3.02	11844	340	0	23.96
3/09/2014	6:57:05	-10.854603	142.368469	36.64	2484	133	0	12.69
3/09/2014	6:58:10	-10.854677	142.368408	6.6	3924	343	0	10.59
3/09/2014	6:59:13	-10.854424	142.368225	31.75	0	87	0	34.51
3/09/2014	7:00:16	-10.854517	142.368362	16.25	0	0	0	18.19
3/09/2014	7:01:19	-10.85452	142.368362	8.59	0	0	0	0.33
3/09/2014	7:02:22	-10.854494	142.368362	28.8	0	0	0	2.89
3/09/2014	7:03:25	-10.854514	142.3685	12.77	0	149	0	15.23
3/09/2014	7:04:28	-10.854522	142.368515	6.38	0	0	0	1.86
3/09/2014	7:05:31	-10.854575	142.368515	11.87	0	226	0	5.89
3/09/2014	7:06:34	-10.854548	142.368515	4.43	0	0	0	3
3/09/2014	7:07:37	-10.85476	142.368591	47.28	0	8	0	24.99
3/09/2014	7:08:40	-10.854552	142.3685	25.19	0	0	0	25.17
3/09/2014	7:09:43	-10.854535	142.36853	19.84	0	0	0	3.78
3/09/2014	7:10:46	-10.854572	142.368439	5.57	0	0	0	10.76
3/09/2014	7:11:49	-10.854659	142.368561	24.33	0	0	0	16.46
3/09/2014	7:12:52	-10.854556	142.368484	17.36	0	0	0	14.21
3/09/2014	7:13:55	-10.854545	142.36853	15.94	0	0	0	5.17
3/09/2014	7:14:59	-10.854559	142.368774	18.65	1260	141	0	26.69
3/09/2014	7:16:02	-10.854378	142.36882	35.47	0	0	0	20.74
3/09/2014	7:17:07	-10.854539	142.368652	30.44	504	359	0	25.63
3/09/2014	7:18:10	-10.854548	142.368607	14.7	0	131	0	5.02
3/09/2014	7:19:13	-10.854417	142.368515	14.82	6768	32	0	17.7
3/09/2014	7:20:18	-10.854275	142.368408	5.59	2412	237	0	19.64	1
3/09/2014	7:21:21	-10.854526	142.367981	26.61	0	0	0	54.35	1
3/09/2014	7:22:26	-10.854502	142.367981	19.95	0	57	0	2.67
3/09/2014	7:23:31	-10.853831	142.367752	185.55	2844	217	0	78.69
3/09/2014	7:24:38	-10.85467	142.36792	7.92	1836	221	0	95.08
3/09/2014	7:25:41	-10.853809	142.367996	190.55	4500	22	0	96.1
3/09/2014	7:26:50	-10.854556	142.367996	23.45	108	234	0	83.06
3/09/2014	7:27:54	-10.854587	142.368057	7.48	7668	44	0	7.5
3/09/2014	7:28:58	-10.854311	142.368118	69.67	2988	25	0	31.4
3/09/2014	7:30:01	-10.854655	142.368149	22.09	4896	353	0	38.4
3/09/2014	7:31:06	-10.854499	142.368011	-2.5	756	333	0	22.98
3/09/2014	7:32:11	-10.854505	142.36824	-3.78	1188	350	0	25.02
3/09/2014	7:33:15	-10.854444	142.368057	25.89	1800	223	0	21.1
3/09/2014	7:34:19	-10.854338	142.368103	48.14	1476	10	0	12.81
3/09/2014	7:35:23	-10.8544	142.368576	12.11	1512	17	0	52.11	1
3/09/2014	7:36:28	-10.854315	142.368759	23.17	3168	58	0	22.11	1
3/09/2014	7:37:32	-10.853827	142.369324	15.58	0	40	0	82.17
3/09/2014	7:38:35	-10.853336	142.370285	21.74	0	0	0	118.3
3/09/2014	7:39:40	-10.852969	142.370605	21.67	0	256	0	53.73
3/09/2014	7:40:43	-10.852613	142.370926	20	55188	38	0	52.88	1
3/09/2014	7:41:47	-10.852532	142.371521	25.94	3204	154	0	65.6	1
3/09/2014	7:42:51	-10.852276	142.371979	13.15	504	300	0	57.55	1
3/09/2014	7:43:55	-10.851926	142.372543	27.02	2376	50	0	72.86	1
3/09/2014	7:45:00	-10.85177	142.372757	43.14	1584	38	0	29.1	1
3/09/2014	7:46:03	-10.851654	142.372986	26.12	1800	0	0	28.14	1
3/09/2014	7:47:08	-10.851357	142.373184	33.73	11880	15	0	39.47	1
3/09/2014	7:48:12	-10.850722	142.373215	-22.14	828	337	0	70.69	1
3/09/2014	7:49:16	-10.850479	142.373276	27.46	972	308	0	27.83	1
3/09/2014	7:50:21	-10.850455	142.373306	38.86	1440	97	0	4.23
3/09/2014	7:51:25	-10.850489	142.373352	41.71	3780	343	0	6.29
3/09/2014	7:52:29	-10.850432	142.373306	17.72	3996	194	0	8.09
3/09/2014	7:53:34	-10.850699	142.373291	16.56	1980	340	0	29.73
3/09/2014	7:54:38	-10.850465	142.373199	5.76	0	86	0	27.89
3/09/2014	7:55:42	-10.850563	142.373245	38.57	4500	11	0	12
3/09/2014	7:56:47	-10.850576	142.372864	14.43	2700	243	0	41.63	1
3/09/2014	7:57:51	-10.850656	142.372726	16.56	1440	25	0	17.5	1
3/09/2014	7:58:55	-10.850636	142.372665	14.03	36	172	0	7.02
3/09/2014	7:59:59	-10.850675	142.372589	-9.52	432	300	0	9.36
3/09/2014	8:01:04	-10.850726	142.372559	20.82	2700	129	0	6.55
3/09/2014	8:02:10	-10.850563	142.372467	28.36	0	20	0	20.72
3/09/2014	8:03:14	-10.850784	142.372528	26.94	756	104	0	25.46	1
3/09/2014	8:04:19	-10.850491	142.372452	3.15	2088	43	0	33.62	1
3/09/2014	8:05:25	-10.850801	142.372482	31.54	1764	207	0	34.63
3/09/2014	8:06:30	-10.850668	142.372452	9.7	0	149	0	15.15
3/09/2014	8:07:41	-10.850571	142.372482	14	1116	210	0	11.27
3/09/2014	8:08:46	-10.850596	142.372559	22.65	144	22	0	8.86
3/09/2014	8:09:50	-10.850629	142.372574	27.12	2844	173	0	4.02
3/09/2014	8:10:54	-10.850629	142.372665	16.64	0	175	0	9.94
3/09/2014	8:12:01	-10.850739	142.372452	4.34	2664	262	0	26.28
3/09/2014	8:13:06	-10.850806	142.372589	38.37	2124	330	0	16.71
3/09/2014	8:14:10	-10.850807	142.372589	15.27	828	289	0	0.11
3/09/2014	8:15:17	-10.850646	142.372482	12.42	360	161	0	21.38
3/09/2014	8:16:23	-10.850655	142.372467	17.76	0	80	0	1.92
3/09/2014	8:17:27	-10.850589	142.372498	10.22	540	347	0	8.08
3/09/2014	8:18:35	-10.850486	142.372696	38.16	216	201	0	24.47
3/09/2014	8:19:44	-10.850635	142.372437	28.84	468	209	0	32.78
3/09/2014	8:20:49	-10.850606	142.372513	12.66	0	83	0	8.9
3/09/2014	8:21:54	-10.850498	142.372559	19.7	504	0	0	13.02
3/09/2014	8:22:59	-10.850519	142.372437	24.15	828	197	0	13.53
3/09/2014	8:24:05	-10.850629	142.372467	0.72	216	235	0	12.66
3/09/2014	8:25:11	-10.850794	142.372665	64.09	684	22	0	28.36
3/09/2014	8:26:15	-10.850684	142.372604	40.91	2052	294	0	13.93
3/09/2014	8:27:21	-10.850599	142.372559	18.5	1224	325	0	10.65
3/09/2014	8:28:27	-10.850613	142.372513	13.56	0	57	0	5.26
3/09/2014	8:29:33	-10.85056	142.372421	37.81	1728	205	0	11.65
3/09/2014	8:30:42	-10.850952	142.372513	54.51	1944	11	0	44.73
3/09/2014	8:32:03	-10.850657	142.372559	26.28	396	4	0	33.18
3/09/2014	8:33:08	-10.85076	142.372589	44.67	396	30	0	11.91
3/09/2014	8:34:14	-10.850514	142.372528	11.15	0	113	0	28.15
3/09/2014	8:35:19	-10.850576	142.372528	20.72	0	0	0	6.89
3/09/2014	8:36:24	-10.850635	142.372513	17.43	72	21	0	6.76
3/09/2014	8:37:28	-10.850585	142.372482	9.87	756	0	0	6.51
3/09/2014	8:38:33	-10.850548	142.372498	26.98	504	129	0	4.47
3/09/2014	8:39:39	-10.850619	142.372482	8.03	108	55	0	8.09
3/09/2014	8:40:43	-10.850701	142.372559	44.01	0	189	0	12.4
3/09/2014	8:41:46	-10.850528	142.372437	36.36	2592	257	0	23.4
3/09/2014	8:42:51	-10.85053	142.372253	30.19	252	0	0	20.1
3/09/2014	8:43:57	-10.850575	142.372452	38.88	360	0	0	22.3
3/09/2014	8:45:03	-10.850544	142.372406	33.47	0	0	0	6.09
3/09/2014	8:46:08	-10.850561	142.372391	26.18	576	111	0	2.5
3/09/2014	8:47:12	-10.850613	142.372528	65.18	0	0	0	16.04
3/09/2014	8:48:16	-10.850713	142.372513	60.78	0	0	0	11.24
3/09/2014	8:49:22	-10.850591	142.372513	41.48	540	118	0	13.57
3/09/2014	8:50:28	-10.85044	142.372375	19.49	720	260	0	22.56
3/09/2014	8:51:33	-10.850941	142.372528	63.13	540	24	0	58.16
3/09/2014	8:52:38	-10.850525	142.372787	15.06	828	55	0	54.22	1
3/09/2014	8:53:43	-10.850691	142.373108	11.42	792	242	0	39.62	1
3/09/2014	8:54:47	-10.851027	142.373138	10.77	2484	319	0	37.5	1
3/09/2014	8:55:51	-10.850787	142.372894	24.47	2628	276	0	37.71
3/09/2014	8:56:57	-10.850769	142.373245	28.6	1404	20	0	38.38
3/09/2014	8:58:03	-10.851022	142.373169	22.08	5292	198	0	29.33
3/09/2014	8:59:08	-10.851578	142.373047	34.63	0	61	0	63.24
3/09/2014	9:00:14	-10.851564	142.373032	37.23	936	100	0	2.26	1
3/09/2014	9:01:19	-10.851704	142.372757	18.4	3492	187	0	33.83	1
3/09/2014	9:02:25	-10.85203	142.37204	28.82	0	201	0	86.28
3/09/2014	9:03:31	-10.852527	142.37117	13.84	9036	250	0	109.91	1
3/09/2014	9:04:36	-10.853052	142.37001	25.51	3492	242	0	139.48	1
3/09/2014	9:05:42	-10.853746	142.369293	21.21	3924	184	0	109.94	1
3/09/2014	9:06:46	-10.85425	142.368988	27.63	0	273	0	65.19	1
3/09/2014	9:07:50	-10.854293	142.368912	26.68	1440	302	0	9.58
3/09/2014	9:08:55	-10.854382	142.368958	32.38	468	55	0	11.1
3/09/2014	9:10:01	-10.854547	142.368439	31.85	792	289	0	59.57	1
3/09/2014	9:11:07	-10.854373	142.368225	19.74	0	342	0	30.34	1
3/09/2014	9:12:11	-10.854465	142.368256	71.53	2016	60	0	10.78
3/09/2014	9:13:16	-10.854485	142.367981	23.97	2520	209	0	30.11
3/09/2014	9:14:21	-10.854448	142.368225	46.04	1260	335	0	26.96
3/09/2014	9:15:32	-10.854477	142.36821	37.62	0	188	0	3.62
3/09/2014	9:16:46	-10.854572	142.368271	25.71	3168	124	0	12.49
3/09/2014	9:17:52	-10.854504	142.368225	31.18	4032	255	0	9.08
3/09/2014	9:18:58	-10.854449	142.368408	12.55	1728	207	0	20.9
3/09/2014	9:22:27	-10.854449	142.368408	12.55	1728	207	0	0
3/09/2014	9:25:27	-10.854519	142.368195	93.33	0	115	0	24.53
3/09/2014	9:29:16	-10.854464	142.368271	49.61	324	46	0	10.31
3/09/2014	9:32:03	-10.853943	142.36821	320.83	1440	61	0	58.31
3/09/2014	9:33:09	-10.85447	142.368362	71.35	684	58	0	60.91
3/09/2014	9:34:14	-10.854535	142.368195	48.72	1512	42	0	19.62
3/09/2014	9:35:20	-10.8544	142.368271	53.39	1152	34	0	17.15
3/09/2014	9:36:26	-10.854428	142.368286	83.28	540	103	0	3.52
3/09/2014	9:37:31	-10.854472	142.368332	90.08	2772	38	0	7.01
3/09/2014	9:38:56	-10.854541	142.368134	90.32	756	149	0	22.94
3/09/2014	9:40:05	-10.854391	142.368378	100.18	3600	88	0	31.44
3/09/2014	9:41:11	-10.854477	142.368042	92.25	2808	180	0	37.92
3/09/2014	9:42:20	-10.854399	142.368149	82.62	3420	160	0	14.55
3/09/2014	9:43:47	-10.854456	142.368042	40.31	6660	5	0	13.29
3/09/2014	9:44:52	-10.854336	142.36824	-3.03	720	195	0	25.41
3/09/2014	9:45:58	-10.854512	142.367981	73.19	0	157	0	34.39
3/09/2014	9:47:03	-10.854393	142.368134	63.72	2700	271	0	21.31
3/09/2014	9:48:07	-10.854492	142.36795	84.09	468	120	0	22.91
3/09/2014	9:49:19	-10.854259	142.36821	51.73	432	47	0	38.44
3/09/2014	9:50:24	-10.854423	142.368149	120.45	180	212	0	19.41
3/09/2014	9:51:30	-10.854394	142.36824	80.77	432	92	0	10.45
3/09/2014	9:52:42	-10.85442	142.368256	88.96	1908	270	0	3.38
3/09/2014	9:54:10	-10.854441	142.368149	99.18	1260	95	0	11.92
3/09/2014	9:55:17	-10.854319	142.368271	74.03	1800	26	0	19.01
3/09/2014	9:56:45	-10.854292	142.368286	45.35	1080	2	0	3.42
3/09/2014	9:57:55	-10.854415	142.368134	51.42	900	245	0	21.51
3/09/2014	9:59:01	-10.854324	142.368286	103.45	0	124	0	19.44
3/09/2014	10:00:08	-10.85426	142.368332	155.91	2592	36	0	8.71
3/09/2014	10:01:19	-10.854564	142.368195	-6.65	3384	208	0	36.97
3/09/2014	10:02:26	-10.854351	142.36824	63.46	216	214	0	24.19
3/09/2014	10:03:31	-10.854248	142.368301	106.53	612	329	0	13.25
3/09/2014	10:04:36	-10.854313	142.368271	93.16	2700	15	0	7.94
3/09/2014	10:05:40	-10.854358	142.368225	59.01	432	188	0	7.09
3/09/2014	10:06:45	-10.854319	142.36824	63.96	1080	224	0	4.64
3/09/2014	10:07:50	-10.854286	142.368347	132.6	2448	51	0	12.25
3/09/2014	10:09:01	-10.854282	142.368317	166	792	298	0	3.31
3/09/2014	10:10:07	-10.854302	142.368301	122.95	2916	254	0	2.83
3/09/2014	10:11:13	-10.854286	142.368317	163.11	1728	79	0	2.49
3/09/2014	10:12:19	-10.854211	142.368317	138.8	1224	108	0	8.34
3/09/2014	10:13:25	-10.854249	142.368317	156.1	0	98	0	4.23
3/09/2014	10:14:30	-10.854232	142.368393	164.03	684	235	0	8.51
3/09/2014	10:15:35	-10.854353	142.368225	104.58	1764	108	0	22.75
3/09/2014	10:16:42	-10.854276	142.368393	118.59	1224	118	0	20.25
3/09/2014	10:17:48	-10.854326	142.368332	63.88	2016	207	0	8.68
3/09/2014	10:18:53	-10.854295	142.36821	118.85	1944	203	0	13.76
3/09/2014	10:20:00	-10.854196	142.36824	78.8	1404	46	0	11.49
3/09/2014	10:21:05	-10.854271	142.368256	69.24	1224	148	0	8.52
3/09/2014	10:22:13	-10.854282	142.368286	92.17	0	243	0	3.5
3/09/2014	10:23:23	-10.854383	142.368195	53.4	1872	188	0	15
3/09/2014	10:24:28	-10.85432	142.368271	104.93	1656	201	0	10.86
3/09/2014	10:25:34	-10.854175	142.368423	184.33	0	157	0	23.14
3/09/2014	10:26:40	-10.854367	142.368195	82.04	2628	41	0	32.8
3/09/2014	10:27:46	-10.854261	142.368118	31.58	0	180	0	14.48
3/09/2014	10:28:52	-10.854232	142.368256	133.86	0	196	0	15.41
3/09/2014	10:30:02	-10.854247	142.368256	114.86	936	108	0	1.67
3/09/2014	10:31:08	-10.854004	142.368179	157.67	432	165	0	28.3
3/09/2014	10:32:14	-10.85422	142.368118	94.54	5904	250	0	24.92
3/09/2014	10:33:18	-10.854271	142.368286	113.82	2916	21	0	19.2
3/09/2014	10:34:23	-10.854203	142.368195	136.89	900	0	0	12.49
3/09/2014	10:35:29	-10.854277	142.36824	115.16	1872	239	0	9.58
3/09/2014	10:36:39	-10.85413	142.368164	123.42	1152	116	0	18.33
3/09/2014	10:37:44	-10.854216	142.368271	152.46	792	143	0	15.1
3/09/2014	10:38:49	-10.854116	142.368164	134.9	288	36	0	16.13
3/09/2014	10:39:54	-10.854118	142.36821	161.65	3204	109	0	5.03
3/09/2014	10:40:59	-10.854187	142.368301	135.56	0	90	0	12.55
3/09/2014	10:42:17	-10.854124	142.368103	127.87	5112	278	0	22.73
3/09/2014	10:43:22	-10.854175	142.368256	143.34	504	287	0	17.64
3/09/2014	10:44:28	-10.854062	142.368134	167.59	468	62	0	18.31
3/09/2014	10:45:33	-10.854171	142.368118	117.39	0	285	0	12.25
3/09/2014	10:46:38	-10.854175	142.368286	139.33	324	83	0	18.35
3/09/2014	10:47:48	-10.854309	142.368301	89.82	2664	23	0	14.99
3/09/2014	10:49:26	-10.853818	142.367874	174.93	1296	341	0	71.8
3/09/2014	10:50:33	-10.854188	142.36824	178.35	0	129	0	57.36
3/09/2014	10:51:39	-10.85428	142.36824	81.71	36	138	0	10.23
3/09/2014	10:52:45	-10.854285	142.368164	81.79	6228	77	0	8.32
3/09/2014	10:54:03	-10.853667	142.368378	182.78	2232	357	0	72.58
3/09/2014	10:55:34	-10.853614	142.368454	154.57	1476	69	0	10.18
3/09/2014	10:56:45	-10.854302	142.368271	93.67	2772	2	0	79.07
3/09/2014	10:57:56	-10.854362	142.368317	22.75	3996	328	0	8.35
3/09/2014	10:59:07	-10.854299	142.368286	76.71	1908	6	0	7.78
3/09/2014	11:00:34	-10.853954	142.367905	118.53	612	242	0	56.59
3/09/2014	11:01:44	-10.854411	142.368195	26.22	432	314	0	59.88
3/09/2014	11:02:57	-10.854411	142.368195	26.22	432	314	0	0
3/09/2014	11:04:08	-10.854371	142.36821	54.89	720	76	0	4.74
3/09/2014	11:05:15	-10.854532	142.368362	-38.99	1908	124	0	24.41
3/09/2014	11:06:24	-10.854526	142.368286	5.45	1332	99	0	8.33
3/09/2014	11:07:30	-10.854485	142.368103	-38.29	0	350	0	20.5
3/09/2014	11:09:13	-10.85456	142.368118	-57.6	288	138	0	8.5
3/09/2014	11:11:09	-10.85456	142.368118	-57.6	288	138	0	0
3/09/2014	11:15:35	-10.854274	142.367981	-39.99	11700	355	0	35.15
3/09/2014	11:19:34	-10.854429	142.368164	56.24	468	0	0	26.39
3/09/2014	11:21:34	-10.854311	142.368225	71.36	1512	140	0	14.72
3/09/2014	11:24:41	-10.854094	142.368317	117.56	1080	119	0	26.14
3/09/2014	11:25:46	-10.854275	142.367966	16.43	2592	334	0	43.29
3/09/2014	11:26:51	-10.85419	142.367966	-11.88	5976	48	0	9.45
3/09/2014	11:28:03	-10.854382	142.368088	36.09	2952	262	0	25.17
3/09/2014	11:29:13	-10.854264	142.36821	81.73	0	251	0	18.7
3/09/2014	11:30:25	-10.854628	142.368225	23.44	1548	304	0	40.51
3/09/2014	11:31:33	-10.854195	142.368179	63.05	0	12	0	48.41
3/09/2014	11:32:41	-10.854424	142.368256	89.07	3924	227	0	26.82
3/09/2014	11:33:46	-10.854473	142.368057	67.5	2916	323	0	22.4
3/09/2014	11:34:54	-10.854552	142.368027	42.09	1368	16	0	9.38
3/09/2014	11:36:18	-10.854234	142.368271	87.7	288	162	0	44.28
3/09/2014	11:37:24	-10.85498	142.36792	54.77	0	190	0	91.38
3/09/2014	11:38:32	-10.854555	142.368073	42.9	1692	11	0	50.12
3/09/2014	11:39:46	-10.854555	142.368073	42.9	1692	11	0	0
3/09/2014	11:40:57	-10.854465	142.368118	20.09	3456	96	0	11.15
3/09/2014	11:42:09	-10.854626	142.369003	-6.13	19116	264	0	98.29
3/09/2014	11:43:21	-10.854376	142.367859	-35.77	1512	231	0	127.99
3/09/2014	11:44:27	-10.854387	142.368088	35.17	792	346	0	25.04
3/09/2014	11:45:35	-10.854336	142.368057	25.32	468	301	0	6.6
3/09/2014	11:46:41	-10.854595	142.368073	27.22	0	91	0	28.85
3/09/2014	11:47:52	-10.854398	142.368042	27.4	2052	339	0	22.17
3/09/2014	11:49:03	-10.854416	142.368042	39.94	1008	145	0	2
3/09/2014	11:50:14	-10.85433	142.367981	59.2	2016	256	0	11.65
3/09/2014	11:51:22	-10.854389	142.368011	51.63	936	55	0	7.33
3/09/2014	11:52:29	-10.854485	142.367966	23.34	972	120	0	11.75
3/09/2014	11:53:35	-10.854428	142.368195	57.99	864	312	0	25.8
3/09/2014	11:54:41	-10.854397	142.368042	61.18	180	38	0	17.06
3/09/2014	11:55:48	-10.854362	142.368011	32.07	540	27	0	5.16
3/09/2014	11:56:55	-10.854405	142.367966	9.18	0	167	0	6.86
3/09/2014	11:58:04	-10.854381	142.368027	9.98	1764	301	0	7.18
3/09/2014	11:59:12	-10.854453	142.368179	-24.41	4716	147	0	18.43
3/09/2014	12:00:20	-10.854372	142.368027	-10.36	3924	335	0	18.89
3/09/2014	12:01:29	-10.854641	142.368225	3.06	1836	27	0	36.91
3/09/2014	12:02:49	-10.85437	142.368027	42.08	20484	137	0	37.09
3/09/2014	12:04:19	-10.854694	142.368195	-5.8	9072	322	0	40.43
3/09/2014	12:08:00	-10.854694	142.368195	-5.8	9072	322	0	0
3/09/2014	12:09:08	-10.85447	142.368164	20.02	648	59	0	25.14
3/09/2014	12:10:19	-10.854464	142.368088	16.75	828	86	0	8.33
3/09/2014	12:11:25	-10.854527	142.368134	21.85	4320	180	0	8.62
3/09/2014	12:12:32	-10.854495	142.368149	37.42	720	229	0	3.92
3/09/2014	12:13:39	-10.854508	142.368134	28.68	0	33	0	2.18
3/09/2014	12:14:44	-10.854514	142.368027	26.74	5544	224	0	11.7
3/09/2014	12:15:50	-10.85455	142.368073	31.21	1296	239	0	6.42
3/09/2014	12:16:58	-10.854405	142.368179	39.88	0	248	0	19.85
3/09/2014	12:18:06	-10.85442	142.368073	19.02	2952	59	0	11.7
3/09/2014	12:19:14	-10.854384	142.368118	17.3	756	112	0	6.34
3/09/2014	12:20:34	-10.854368	142.36824	17.58	0	229	0	13.44
3/09/2014	12:21:39	-10.854348	142.368057	7.99	5868	229	0	20.11
3/09/2014	12:22:44	-10.854482	142.367935	24.41	1836	216	0	19.99
3/09/2014	12:23:50	-10.854426	142.368149	23.68	0	327	0	24.19
3/09/2014	12:24:59	-10.854469	142.368027	41.48	2448	128	0	14.16
3/09/2014	12:26:09	-10.854501	142.368073	26.16	1044	47	0	6.16
3/09/2014	12:27:15	-10.854376	142.368027	48.06	648	189	0	14.78
3/09/2014	12:28:22	-10.854482	142.368073	15.25	1224	68	0	12.81
3/09/2014	12:29:29	-10.854372	142.368118	36.91	2124	159	0	13.18
3/09/2014	12:30:40	-10.854382	142.368271	19.35	4320	12	0	16.75
3/09/2014	12:31:55	-10.854171	142.368164	-43.35	0	0	0	26.21
3/09/2014	12:33:14	-10.854257	142.368179	-41.94	1440	77	0	9.7
3/09/2014	12:34:19	-10.854414	142.3685	73.64	4464	170	0	39.16
3/09/2014	12:35:30	-10.854414	142.3685	73.64	4464	170	0	0
3/09/2014	12:36:40	-10.854389	142.368179	28.89	1044	73	0	35.17
3/09/2014	12:37:46	-10.854629	142.368225	36.94	3420	253	0	27.16
3/09/2014	12:38:57	-10.854444	142.36824	12.91	1944	322	0	20.64
3/09/2014	12:40:07	-10.854374	142.368225	7.19	540	335	0	7.95
3/09/2014	12:41:31	-10.854391	142.368317	7.06	1980	83	0	10.22
3/09/2014	12:43:59	-10.854391	142.368317	7.06	1980	83	0	0
3/09/2014	12:45:05	-10.854269	142.368057	-3	3816	297	0	31.47
3/09/2014	12:46:38	-10.854278	142.368149	-3.5	756	212	0	10.1
3/09/2014	12:47:52	-10.854278	142.368149	-3.5	756	212	0	0
3/09/2014	12:49:03	-10.854421	142.368271	16.12	3240	171	0	20.74
3/09/2014	12:50:11	-10.854389	142.368317	8.55	0	170	0	6.16
3/09/2014	12:51:17	-10.85436	142.368195	34.77	612	350	0	13.71
3/09/2014	12:52:28	-10.85434	142.368256	23.83	1944	354	0	7.02
3/09/2014	12:53:55	-10.854316	142.368195	35.94	1260	15	0	7.18
3/09/2014	12:55:02	-10.854513	142.368317	33.96	0	115	0	25.64
3/09/2014	13:13:29	-10.854513	142.368317	33.96	0	115	0	0
3/09/2014	13:14:44	-10.854496	142.368027	97.38	0	0	0	31.73
3/09/2014	15:01:53	-10.854496	142.368027	97.38	0	0	0	0
3/09/2014	15:03:05	-10.854515	142.368454	8.85	5148	329	0	46.68
3/09/2014	15:04:16	-10.854515	142.368454	8.85	5148	329	0	0
3/09/2014	15:05:28	-10.854379	142.368362	-9.9	3240	294	0	18.16
3/09/2014	15:07:10	-10.854902	142.368774	41.44	1332	246	0	73.53
3/09/2014	15:08:17	-10.8543	142.368118	-3.3	4428	301	0	98.05
3/09/2014	15:15:35	-10.8543	142.368118	-3.3	4428	301	0	0
3/09/2014	15:16:47	-10.854666	142.368286	-5.1	8712	147	0	44.64
3/09/2014	15:17:59	-10.854709	142.368362	22.58	12276	8	0	9.58
3/09/2014	15:22:53	-10.854709	142.368362	22.58	12276	8	0	0
3/09/2014	15:24:05	-10.854514	142.368256	-61.48	17748	190	0	24.58
3/09/2014	15:25:17	-10.854514	142.368256	-61.48	17748	190	0	0
3/09/2014	15:26:22	-10.854561	142.36824	-1.71	0	0	0	5.51
3/09/2014	15:27:29	-10.854624	142.368256	-0.54	504	8	0	7.22	1
3/09/2014	15:28:34	-10.854636	142.36824	6.02	0	171	0	2.2	1
3/09/2014	15:29:41	-10.854678	142.36821	17.69	2952	249	0	5.7
3/09/2014	15:30:50	-10.854591	142.368011	14.34	1152	124	0	23.79
3/09/2014	15:32:00	-10.854692	142.368149	6.05	1008	177	0	18.79
3/09/2014	15:33:08	-10.854465	142.368271	57.37	432	321	0	28.54
3/09/2014	15:34:17	-10.854486	142.368195	8.46	288	281	0	8.62
3/09/2014	15:35:23	-10.854638	142.368256	5.7	0	26	0	18.17
3/09/2014	15:36:30	-10.85464	142.368195	-4.6	540	13	0	6.67
3/09/2014	15:37:41	-10.854639	142.368195	5.26	792	331	0	0.11
3/09/2014	15:38:51	-10.85473	142.368179	-20.03	540	194	0	10.27
3/09/2014	15:39:57	-10.854452	142.368179	8.73	3132	24	0	30.91
3/09/2014	15:41:02	-10.85473	142.368195	19.86	360	359	0	30.96
3/09/2014	15:42:11	-10.854744	142.36824	16.75	612	289	0	5.15
3/09/2014	15:43:22	-10.854682	142.368301	5.3	828	31	0	9.59
3/09/2014	15:44:30	-10.854729	142.368286	5.3	252	161	0	5.48
3/09/2014	15:45:40	-10.85479	142.368271	-9.55	648	114	0	6.98
3/09/2014	15:46:51	-10.854736	142.368317	11.25	432	321	0	7.83
3/09/2014	15:47:58	-10.854751	142.368286	16.93	0	209	0	3.77
3/09/2014	15:49:05	-10.854652	142.368164	8.59	0	137	0	17.28
3/09/2014	15:50:16	-10.85484	142.368164	-43.04	1620	284	0	20.9
3/09/2014	15:51:22	-10.854769	142.368301	21.53	864	156	0	16.92
3/09/2014	15:52:27	-10.854652	142.36821	10.29	0	355	0	16.37
3/09/2014	15:53:32	-10.854707	142.36824	23.53	756	217	0	6.94
3/09/2014	15:54:39	-10.854671	142.368195	11.77	576	218	0	6.34
3/09/2014	15:55:47	-10.854705	142.368225	11.45	216	295	0	5
3/09/2014	15:56:55	-10.854663	142.36824	5.72	648	176	0	4.95
3/09/2014	15:58:03	-10.854681	142.368286	19.51	612	130	0	5.41
3/09/2014	15:59:16	-10.854681	142.368286	19.51	612	130	0	0
3/09/2014	16:00:25	-10.854697	142.368195	16.59	900	214	0	10.1
3/09/2014	16:01:31	-10.854751	142.368195	-17.32	0	128	0	6
3/09/2014	16:02:39	-10.854642	142.368118	12.96	72	40	0	14.75
3/09/2014	16:03:48	-10.854573	142.368225	-8.58	1620	210	0	13.98
3/09/2014	16:04:55	-10.854933	142.3685	15.43	1944	143	0	50.04	1
3/09/2014	16:06:03	-10.855009	142.368439	3.49	0	77	0	10.76	1
3/09/2014	16:07:12	-10.855149	142.368378	10.21	2556	37	0	16.93
3/09/2014	16:08:21	-10.855352	142.368164	-11.6	3600	136	0	32.49	1
3/09/2014	16:09:31	-10.855414	142.368103	18.78	2736	185	0	9.59	1
3/09/2014	16:10:37	-10.855959	142.368286	-79.16	1188	133	0	63.81
3/09/2014	16:11:44	-10.856041	142.368607	-155.61	2196	137	0	36.22
3/09/2014	16:12:53	-10.855643	142.368118	18.96	2952	12	0	69.36
3/09/2014	16:14:01	-10.855394	142.368164	4.65	756	345	0	28.14
3/09/2014	16:15:10	-10.85532	142.36824	25.28	936	303	0	11.69
3/09/2014	16:16:19	-10.855476	142.368179	39.8	2952	71	0	18.58
3/09/2014	16:17:28	-10.855328	142.368134	25.95	288	177	0	17.17
3/09/2014	16:18:37	-10.855345	142.368149	34.5	576	51	0	2.5
3/09/2014	16:19:43	-10.855371	142.36821	10.89	0	0	0	7.26
3/09/2014	16:20:51	-10.855344	142.368134	-2.04	288	321	0	8.83
3/09/2014	16:22:01	-10.855426	142.368164	8.49	216	328	0	9.69
3/09/2014	16:23:06	-10.855551	142.367935	-96.6	612	0	0	28.61
3/09/2014	16:24:13	-10.855512	142.36821	18.16	756	301	0	30.34
3/09/2014	16:25:20	-10.855365	142.368164	16.01	0	127	0	17.1
3/09/2014	16:26:28	-10.855418	142.368195	-4.99	216	262	0	6.8
3/09/2014	16:27:37	-10.855351	142.368164	-28.42	180	216	0	8.18
3/09/2014	16:28:42	-10.855457	142.368057	-75.32	0	303	0	16.6
3/09/2014	16:29:50	-10.855384	142.36821	-24.5	3276	307	0	18.58
3/09/2014	16:30:57	-10.855389	142.368256	-11.51	612	99	0	5.05
3/09/2014	16:32:02	-10.855405	142.36824	-42.9	0	0	0	2.49
3/09/2014	16:33:09	-10.855332	142.368225	-17.17	612	0	0	8.28
3/09/2014	16:34:15	-10.855341	142.368118	2.59	108	72	0	11.73
3/09/2014	16:35:22	-10.855339	142.368195	-4.89	432	0	0	8.41
3/09/2014	16:36:29	-10.855377	142.368179	-7.84	324	28	0	4.57
3/09/2014	16:37:35	-10.855382	142.368164	0.03	540	152	0	1.73
3/09/2014	16:38:40	-10.855466	142.367813	-101.56	252	49	0	39.45
3/09/2014	16:39:49	-10.855362	142.368179	-8.5	972	258	0	41.61
3/09/2014	16:40:54	-10.855424	142.368103	-73.31	1620	314	0	10.79
3/09/2014	16:41:58	-10.855104	142.368179	-32.92	0	0	0	36.54
3/09/2014	16:43:09	-10.855003	142.368576	5.09	4824	136	0	44.79
3/09/2014	16:44:18	-10.855272	142.368195	11.55	2808	207	0	51.24
3/09/2014	16:45:24	-10.855148	142.36824	29.09	108	145	0	14.64	1
3/09/2014	16:46:31	-10.854939	142.368179	7.35	3708	353	0	24.18	1
3/09/2014	16:47:38	-10.854524	142.36821	-14.33	648	121	0	46.27
3/09/2014	16:48:43	-10.854608	142.368347	-37.49	0	77	0	17.64
3/09/2014	16:49:51	-10.854212	142.368378	-15.07	144	290	0	44.16	1
3/09/2014	16:51:00	-10.854045	142.368179	6.93	4464	275	0	28.59	1
3/09/2014	16:52:10	-10.854086	142.367981	7.16	756	170	0	22.1
3/09/2014	16:53:18	-10.854148	142.367569	-1.52	8676	282	0	45.52	1
3/09/2014	16:54:23	-10.854239	142.367203	0.09	0	0	0	41.23	1
3/09/2014	16:55:31	-10.854321	142.36702	-8.29	1764	157	0	21.97
3/09/2014	16:56:36	-10.854514	142.366852	30.17	0	0	0	28.23
3/09/2014	16:57:42	-10.854534	142.366882	18.2	7344	284	0	3.96	1
3/09/2014	16:58:46	-10.854441	142.366318	16.55	9504	269	0	62.45	1
3/09/2014	16:59:51	-10.854682	142.36586	-36.25	828	193	0	56.74	1
3/09/2014	17:00:57	-10.854637	142.36586	-17.7	2412	279	0	5	1
3/09/2014	17:02:04	-10.854754	142.365845	-27.54	900	0	0	13.11
3/09/2014	17:03:09	-10.854463	142.365921	-22.07	6516	129	0	33.41
3/09/2014	17:04:13	-10.854272	142.365875	-77.06	0	123	0	21.82
3/09/2014	17:05:17	-10.854044	142.365952	21.02	18936	348	0	26.71
3/09/2014	17:06:23	-10.853806	142.366119	19.06	17964	248	0	32.14
3/09/2014	17:07:28	-10.854424	142.366379	40.69	864	202	0	74.35	1
3/09/2014	17:08:36	-10.854585	142.366592	3.18	3564	90	0	29.35	1
3/09/2014	17:09:46	-10.854452	142.366745	-63.16	1044	202	0	22.31
3/09/2014	17:10:51	-10.854272	142.366837	13.4	0	90	0	22.4
3/09/2014	17:11:59	-10.854254	142.366913	-6.96	1188	147	0	8.54	1
3/09/2014	17:13:07	-10.853989	142.367264	17.65	5868	54	0	48.35	1
3/09/2014	17:14:11	-10.854022	142.367065	-70.64	0	26	0	22.04	1
3/09/2014	17:15:20	-10.853681	142.367294	7.63	972	128	0	45.42	1
3/09/2014	17:16:24	-10.853785	142.367523	-60.12	3744	122	0	27.55	1
3/09/2014	17:17:29	-10.854166	142.368073	5.95	0	168	0	73.5
3/09/2014	17:18:37	-10.854252	142.368011	-5.25	1188	322	0	11.72	1
3/09/2014	17:19:47	-10.854397	142.367981	21.53	900	111	0	16.45	1
3/09/2014	17:20:56	-10.854765	142.367889	10.29	6696	116	0	42.14	1
3/09/2014	17:22:01	-10.854792	142.368134	12.5	0	0	0	26.92	1
3/09/2014	17:23:10	-10.854964	142.368622	8.22	6624	146	0	56.62	1
3/09/2014	17:24:20	-10.855594	142.368591	-5.91	1764	89	0	70.13	1
3/09/2014	17:25:29	-10.855349	142.368652	17.83	6372	22	0	28.05	1
3/09/2014	17:26:36	-10.855346	142.368561	6.22	1368	114	0	9.94
3/09/2014	17:27:46	-10.855225	142.368835	49.13	360	28	0	32.81
3/09/2014	17:28:53	-10.855337	142.368668	30.07	396	52	0	22.08
3/09/2014	17:30:02	-10.855444	142.368698	26.57	648	156	0	12.34
3/09/2014	17:31:11	-10.855747	142.368546	21.36	2556	219	0	37.56	1
3/09/2014	17:32:21	-10.855964	142.368484	30.97	1188	230	0	25.06	1
3/09/2014	17:33:27	-10.85609	142.36824	52.91	720	141	0	30.1	1
3/09/2014	17:34:37	-10.855851	142.368042	-25.05	1116	59	0	34.26	1
3/09/2014	17:35:43	-10.855675	142.368362	76.12	6264	176	0	40.05
3/09/2014	17:36:48	-10.855549	142.368134	12.56	6192	57	0	28.57
3/09/2014	17:37:54	-10.855705	142.368103	-31.44	0	120	0	17.67
3/09/2014	17:38:59	-10.855754	142.368484	134.91	1152	259	0	41.96
3/09/2014	17:40:04	-10.855538	142.367813	144.79	0	265	0	77.11
3/09/2014	17:41:14	-10.855793	142.368469	55.23	2520	89	0	77.05
3/09/2014	17:42:20	-10.855827	142.368591	95.33	0	112	0	13.85
3/09/2014	17:43:42	-10.855756	142.368546	99.45	1044	314	0	9.3
3/09/2014	17:44:52	-10.856113	142.36792	16.9	2628	129	0	79.05
3/09/2014	17:45:58	-10.856056	142.367859	-35.6	0	50	0	9.19
3/09/2014	17:47:04	-10.855751	142.36853	36.5	504	25	0	80.74	1
3/09/2014	17:48:09	-10.855357	142.369064	113.68	0	245	0	72.94	1
3/09/2014	17:49:18	-10.855304	142.368683	25.81	72	105	0	42.02
3/09/2014	17:50:28	-10.855286	142.368668	42.67	1044	206	0	2.59
3/09/2014	17:51:36	-10.855286	142.368668	1.62	180	64	0	0
3/09/2014	17:52:42	-10.855215	142.36882	67.7	0	30	0	18.38
3/09/2014	17:53:52	-10.85523	142.368774	64.72	180	202	0	5.29
3/09/2014	17:54:59	-10.85522	142.368774	73.49	360	0	0	1.11
3/09/2014	17:56:08	-10.855227	142.368759	74.07	324	242	0	1.81
3/09/2014	17:57:18	-10.855437	142.368774	51.83	504	113	0	23.41
3/09/2014	17:58:27	-10.855309	142.368729	72.61	684	232	0	15.06
3/09/2014	17:59:33	-10.855257	142.368805	95.75	540	0	0	10.12
3/09/2014	18:00:45	-10.855152	142.368881	60.6	3096	7	0	14.32	1
3/09/2014	18:01:55	-10.854756	142.36853	72.38	1656	201	0	58.38	1
3/09/2014	18:03:05	-10.854505	142.368484	71.96	864	293	0	28.36	1
3/09/2014	18:04:10	-10.854406	142.368607	89.31	3492	181	0	17.37
3/09/2014	18:05:18	-10.85432	142.36853	74.55	288	89	0	12.73
3/09/2014	18:06:28	-10.854367	142.368347	14.67	1836	228	0	20.66
3/09/2014	18:07:33	-10.854227	142.368652	105.28	0	0	0	36.77
3/09/2014	18:08:37	-10.854367	142.368423	52.44	468	0	0	29.46
3/09/2014	18:09:41	-10.854212	142.368378	13.8	2592	9	0	17.92
3/09/2014	18:10:51	-10.854264	142.368576	94.2	648	44	0	22.38
3/09/2014	18:12:00	-10.854465	142.368408	51.09	2016	134	0	28.92
3/09/2014	18:13:04	-10.854576	142.368652	88.04	0	61	0	29.37
3/09/2014	18:14:10	-10.854741	142.368515	-6.96	0	120	0	23.67
3/09/2014	18:15:16	-10.854575	142.368759	60.48	1008	0	0	32.41
3/09/2014	18:16:25	-10.854645	142.368454	2.52	3240	222	0	34.21
3/09/2014	18:17:31	-10.854819	142.368134	-48.38	0	95	0	39.94
3/09/2014	18:18:41	-10.854669	142.368256	24.19	3420	206	0	21.35
3/09/2014	18:19:53	-10.855065	142.368271	-15.2	1440	62	0	44.06
3/09/2014	18:20:57	-10.854515	142.368683	107.78	648	0	0	75.92
3/09/2014	18:22:03	-10.854467	142.368591	65.94	252	0	0	11.38
3/09/2014	18:23:07	-10.854911	142.368988	198.97	0	0	0	65.7
3/09/2014	18:24:14	-10.855179	142.368805	122.17	2808	45	0	35.88
3/09/2014	18:25:18	-10.85504	142.368942	141.98	4500	45	0	21.51
3/09/2014	18:26:32	-10.854988	142.368866	105.77	1260	68	0	10.12
3/09/2014	18:27:42	-10.855102	142.368561	45.38	36	36	0	35.64
3/09/2014	18:28:51	-10.855069	142.368683	23.7	108	157	0	13.82
3/09/2014	18:29:59	-10.855048	142.368759	61.61	504	0	0	8.62
3/09/2014	18:31:03	-10.854792	142.368866	129.5	0	39	0	30.77
3/09/2014	18:32:07	-10.855073	142.368637	-31.8	0	249	0	40.02
3/09/2014	18:33:13	-10.854501	142.368622	66.72	3240	58	0	63.62
3/09/2014	18:34:18	-10.854466	142.368561	69.68	1116	40	0	7.72
3/09/2014	18:35:24	-10.854403	142.368668	110.98	0	154	0	13.62
3/09/2014	18:36:29	-10.854486	142.368622	75.87	0	0	0	10.51
3/09/2014	18:37:39	-10.854583	142.368591	58.18	2880	241	0	11.3
3/09/2014	18:38:50	-10.854612	142.368561	26.64	828	244	0	4.6
3/09/2014	18:40:00	-10.854675	142.368439	13.45	720	170	0	15.05
3/09/2014	18:41:08	-10.855211	142.36853	-12.47	1800	216	0	60.42
3/09/2014	18:42:13	-10.854527	142.368622	53.88	4248	267	0	76.72
3/09/2014	18:43:19	-10.854558	142.368546	65.95	3240	162	0	8.99
3/09/2014	18:44:25	-10.854549	142.368668	60.35	1116	357	0	13.36
3/09/2014	18:45:29	-10.854662	142.368469	19.7	2448	265	0	25.1
3/09/2014	18:46:34	-10.854479	142.368683	80.66	0	0	0	30.99
3/09/2014	18:47:45	-10.854548	142.368515	48.28	108	54	0	19.89
3/09/2014	18:48:55	-10.854506	142.368591	79.92	2448	250	0	9.52
3/09/2014	18:50:06	-10.854415	142.368729	159.04	252	47	0	18.15
3/09/2014	18:51:11	-10.854511	142.368576	80.38	0	267	0	19.83
3/09/2014	18:52:21	-10.854344	142.368668	149.28	1296	105	0	21.11	1
3/09/2014	18:53:31	-10.854398	142.368759	103.1	1476	228	0	11.61	1
3/09/2014	18:54:35	-10.854776	142.368713	89.03	0	130	0	42.33
3/09/2014	18:55:39	-10.854345	142.368149	40.17	0	0	0	78.04
3/09/2014	18:56:47	-10.854484	142.368378	56.83	3852	105	0	29.4	1
3/09/2014	18:57:53	-10.854548	142.368347	-3.83	0	45	0	7.88	1
3/09/2014	18:59:03	-10.854447	142.36824	54.09	648	242	0	16.21
3/09/2014	19:00:14	-10.854341	142.368256	61.38	648	333	0	11.92
3/09/2014	19:01:28	-10.854298	142.368164	63.36	1404	203	0	11.13
3/09/2014	19:02:37	-10.853693	142.368866	65	6732	42	0	101.99
3/09/2014	19:03:47	-10.854637	142.368011	-21.45	0	34	0	140.49
3/09/2014	19:04:54	-10.854257	142.368439	47.42	3600	273	0	63.01
3/09/2014	19:06:07	-10.854257	142.368439	47.42	3600	273	0	0	1
3/09/2014	19:07:14	-10.854243	142.368225	12.45	324	30	0	23.42	1
3/09/2014	19:08:21	-10.853944	142.368637	134.48	4212	66	0	55.94
3/09/2014	19:09:28	-10.853671	142.36908	184.47	2520	58	0	57.11
3/09/2014	19:10:34	-10.854392	142.368271	48.33	1440	43	0	119.3
3/09/2014	19:11:39	-10.854007	142.368484	-0.27	0	335	0	48.72
3/09/2014	19:12:45	-10.854058	142.36853	50.71	0	35	0	7.58
3/09/2014	19:13:50	-10.85421	142.368439	-25.1	4608	167	0	19.61
3/09/2014	19:14:56	-10.854527	142.368103	60.81	0	216	0	50.88
3/09/2014	19:16:26	-10.854309	142.368301	2.63	4968	206	0	32.48
3/09/2014	19:17:35	-10.854503	142.368134	67.97	684	203	0	28.25
3/09/2014	19:19:01	-10.854274	142.368271	69.56	0	27	0	29.53
3/09/2014	19:20:08	-10.854222	142.368423	56.02	540	235	0	17.58
3/09/2014	19:21:13	-10.854265	142.368317	57.3	5616	210	0	12.52
3/09/2014	19:22:21	-10.854552	142.368057	2.56	792	77	0	42.72
3/09/2014	19:23:28	-10.854469	142.368179	-6.46	3168	217	0	16.21	1
3/09/2014	19:25:01	-10.853974	142.368637	-2.99	8352	28	0	74.37	1
3/09/2014	19:26:57	-10.85343	142.368896	2.9	1296	271	0	66.78	1
3/09/2014	19:29:34	-10.854134	142.368439	-17	10872	41	0	92.84
3/09/2014	19:31:59	-10.854452	142.368164	78.92	612	49	0	46.39
3/09/2014	19:33:04	-10.85414	142.3685	82.16	3276	213	0	50.5
3/09/2014	19:34:11	-10.853797	142.368652	165.9	0	205	0	41.6
3/09/2014	19:35:17	-10.854327	142.368256	72.38	0	36	0	73.1
3/09/2014	19:36:27	-10.854408	142.368256	29.67	468	181	0	9.01
3/09/2014	19:37:32	-10.854349	142.36824	79.42	576	206	0	6.79	1
3/09/2014	19:38:37	-10.854528	142.36824	24.26	828	223	0	19.9	1
3/09/2014	19:39:47	-10.854591	142.368103	47.12	576	130	0	16.52
3/09/2014	19:40:51	-10.854475	142.368164	86.75	0	25	0	14.52
3/09/2014	19:41:59	-10.854451	142.368256	46.11	648	220	0	10.4
3/09/2014	19:43:05	-10.85442	142.368256	72.36	900	241	0	3.45
3/09/2014	19:44:12	-10.854532	142.368118	53.72	1116	153	0	19.55
3/09/2014	19:45:18	-10.854382	142.368225	66.95	864	227	0	20.37
3/09/2014	19:46:25	-10.854538	142.368134	53.17	792	0	0	19.99
3/09/2014	19:47:30	-10.854438	142.36821	63.86	0	50	0	13.88
3/09/2014	19:48:35	-10.854468	142.36821	58.36	288	243	0	3.34
3/09/2014	19:49:43	-10.854348	142.368408	63.07	504	0	0	25.41
3/09/2014	19:50:53	-10.854558	142.368042	63.13	396	154	0	46.29
3/09/2014	19:52:01	-10.85445	142.368225	61.42	468	0	0	23.32
3/09/2014	19:53:08	-10.854541	142.368134	33.68	864	0	0	14.18
3/09/2014	19:54:12	-10.854464	142.368179	53.83	0	56	0	9.87
3/09/2014	19:55:16	-10.854506	142.368134	43.05	0	0	0	6.78
3/09/2014	19:56:20	-10.854467	142.368225	41.99	0	0	0	10.84
3/09/2014	19:57:26	-10.854481	142.36821	45.3	720	0	0	2.26
3/09/2014	19:58:33	-10.854517	142.368057	66.42	540	33	0	17.18
3/09/2014	19:59:38	-10.854471	142.368149	37.4	1692	226	0	11.27
3/09/2014	20:00:45	-10.854306	142.368195	77.03	1080	50	0	19.02
3/09/2014	20:01:54	-10.854562	142.368149	35.14	1296	152	0	28.91
3/09/2014	20:02:58	-10.854095	142.368546	94.14	0	54	0	67.65
3/09/2014	20:04:02	-10.853795	142.368744	139.05	0	237	0	39.75
3/09/2014	20:05:08	-10.85448	142.368042	77.37	324	0	0	108.07
3/09/2014	20:06:14	-10.854487	142.367996	55.68	1368	281	0	5.08
3/09/2014	20:07:19	-10.8544	142.368057	61.45	1008	10	0	11.75
3/09/2014	20:08:24	-10.854493	142.368073	74.6	2880	233	0	10.49
3/09/2014	20:09:28	-10.854411	142.36824	72.1	0	0	0	20.39
3/09/2014	20:10:38	-10.854447	142.368164	61.8	144	248	0	9.21
3/09/2014	20:11:44	-10.854506	142.368057	65.86	1584	206	0	13.4
3/09/2014	20:12:52	-10.854672	142.368057	37.47	972	158	0	18.46
3/09/2014	20:13:58	-10.854539	142.368042	28.51	0	56	0	14.88
3/09/2014	20:15:02	-10.854574	142.368088	5.64	936	282	0	6.35
3/09/2014	20:16:06	-10.854554	142.368118	22.8	468	113	0	3.96
3/09/2014	20:17:13	-10.854603	142.368057	49.3	180	0	0	8.61
3/09/2014	20:18:20	-10.854506	142.367996	65.05	612	40	0	12.68
3/09/2014	20:19:26	-10.854516	142.367996	70.27	0	63	0	1.11
3/09/2014	20:20:31	-10.854589	142.368042	30.32	1152	249	0	9.55
3/09/2014	20:21:35	-10.854532	142.368027	58.79	936	328	0	6.55
3/09/2014	20:22:40	-10.85455	142.367981	35.9	648	50	0	5.41
3/09/2014	20:23:44	-10.854584	142.368088	24.47	792	299	0	12.28
3/09/2014	20:24:48	-10.854173	142.368652	63.67	1440	49	0	76.7
3/09/2014	20:25:53	-10.854429	142.368042	-1.26	1188	18	0	72.44
3/09/2014	20:26:58	-10.854465	142.367096	-99.22	1368	299	0	103.39
3/09/2014	20:28:09	-10.854498	142.368073	17.21	360	166	0	106.76
3/09/2014	20:29:14	-10.854585	142.368256	4.87	1044	65	0	22.2
3/09/2014	20:30:19	-10.854337	142.368134	37.26	1980	47	0	30.63
3/09/2014	20:31:28	-10.854552	142.368042	34.79	864	110	0	25.93
3/09/2014	20:32:36	-10.854577	142.368088	33.56	432	121	0	5.74
3/09/2014	20:33:40	-10.854554	142.367966	42.67	1008	231	0	13.57
3/09/2014	20:34:45	-10.854183	142.368515	47.3	3096	40	0	72.78
3/09/2014	20:35:50	-10.85438	142.368301	18.27	1404	13	0	32.03
3/09/2014	20:36:55	-10.854407	142.367538	-15.69	936	17	0	83.38
3/09/2014	20:38:04	-10.854507	142.368103	31.16	1836	81	0	62.7
3/09/2014	20:39:09	-10.854223	142.368011	-12.48	2340	1	0	33.14
3/09/2014	20:40:14	-10.854505	142.368042	32.48	2628	79	0	31.54
3/09/2014	20:41:18	-10.854255	142.367966	7.67	324	264	0	29.01
3/09/2014	20:42:23	-10.8543	142.367859	29.47	1548	252	0	12.71
3/09/2014	20:43:32	-10.854474	142.368057	16.41	648	350	0	29.02
3/09/2014	20:44:36	-10.854192	142.36795	8.62	1548	269	0	33.46
3/09/2014	20:45:44	-10.854297	142.367966	19.98	0	137	0	11.81
3/09/2014	20:46:49	-10.854445	142.367874	4.76	756	83	0	19.28
3/09/2014	20:47:53	-10.854596	142.368073	-1.13	3132	340	0	27.46
3/09/2014	20:48:58	-10.854591	142.368073	40.42	2592	128	0	0.56
3/09/2014	20:50:01	-10.85461	142.368118	17.14	0	64	0	5.35
3/09/2014	20:51:09	-10.854851	142.368011	61.15	1116	160	0	29.23
3/09/2014	20:52:14	-10.854879	142.368073	21.76	5796	199	0	7.45
3/09/2014	20:53:18	-10.854712	142.368027	15.12	1656	342	0	19.24	1
3/09/2014	20:54:23	-10.854859	142.367905	31.79	900	191	0	21.09	1
3/09/2014	20:55:28	-10.855021	142.36795	9.78	1296	147	0	18.67
3/09/2014	20:56:32	-10.854765	142.367874	16.31	720	111	0	29.65
3/09/2014	20:57:42	-10.854942	142.367844	18.35	1044	208	0	19.95
3/09/2014	20:58:48	-10.855201	142.367996	82.59	0	117	0	33.24
3/09/2014	20:59:54	-10.855009	142.367935	23.63	1044	247	0	22.36
3/09/2014	21:00:58	-10.854839	142.367966	4.1	0	280	0	19.2
3/09/2014	21:02:03	-10.854936	142.368011	21.73	0	181	0	11.85
3/09/2014	21:03:07	-10.854358	142.367828	47.71	2088	327	0	67.31
3/09/2014	21:04:18	-10.854702	142.368011	73.44	1548	247	0	43.16
3/09/2014	21:05:29	-10.854726	142.368011	43.28	1152	197	0	2.67
3/09/2014	21:06:34	-10.854833	142.368134	96.45	2124	154	0	17.94
3/09/2014	21:07:45	-10.854599	142.36792	52.19	1188	166	0	34.97
3/09/2014	21:08:55	-10.85489	142.368011	37.95	3096	188	0	33.85
3/09/2014	21:10:05	-10.854696	142.367966	21.35	1872	138	0	22.12
3/09/2014	21:11:10	-10.854872	142.368103	37.28	2232	356	0	24.63
3/09/2014	21:12:52	-10.854505	142.368073	37.76	2592	18	0	40.94
3/09/2014	21:14:22	-10.854423	142.368073	-8.22	6264	26	0	9.12
3/09/2014	21:16:05	-10.854825	142.368057	58.31	3024	143	0	44.73
3/09/2014	21:17:48	-10.854954	142.367981	51.92	1080	0	0	16.57
3/09/2014	21:19:48	-10.854459	142.36792	29.82	1620	183	0	55.44
3/09/2014	21:22:10	-10.855057	142.368027	97.81	1188	150	0	67.51
3/09/2014	21:24:17	-10.854895	142.367905	65.43	1944	341	0	22.41
3/09/2014	21:25:22	-10.855038	142.368073	88.95	0	191	0	24.28
3/09/2014	21:26:26	-10.854806	142.367981	54.91	2736	143	0	27.68
3/09/2014	21:27:40	-10.85492	142.368027	61.45	360	261	0	13.64
3/09/2014	21:29:04	-10.854951	142.368011	59.61	756	179	0	3.86
3/09/2014	21:30:19	-10.855002	142.367905	83.38	0	340	0	12.89
3/09/2014	21:31:26	-10.855223	142.367798	121.97	3348	354	0	27.21
3/09/2014	21:32:31	-10.854721	142.36792	51.55	252	144	0	57.39
3/09/2014	21:33:36	-10.854702	142.36795	40.38	1800	343	0	3.9
3/09/2014	21:34:46	-10.854913	142.36792	78.7	972	41	0	23.69
3/09/2014	21:35:56	-10.854967	142.368011	64.85	1440	331	0	11.61
3/09/2014	21:37:15	-10.85478	142.367859	66.92	1512	357	0	26.61
3/09/2014	21:38:22	-10.854777	142.367996	45.22	1512	72	0	14.96
3/09/2014	21:39:28	-10.85497	142.367905	74.4	1260	182	0	23.65
3/09/2014	21:40:33	-10.855056	142.36792	72.52	0	120	0	9.7
3/09/2014	21:41:42	-10.854715	142.368011	37.57	1044	192	0	39.2
3/09/2014	21:42:51	-10.854864	142.368011	59.8	324	315	0	16.57
3/09/2014	21:44:03	-10.854898	142.368118	39.13	576	330	0	12.28
3/09/2014	21:45:13	-10.854763	142.368011	32.05	540	11	0	19.02
3/09/2014	21:46:20	-10.85498	142.368042	40.75	1692	44	0	24.37
3/09/2014	21:47:24	-10.854799	142.367996	9.17	3672	347	0	20.74
3/09/2014	21:48:27	-10.855171	142.36792	-18.15	89244	167	0	42.19
3/09/2014	21:49:31	-10.854762	142.367981	54.71	2664	294	0	45.96
3/09/2014	21:50:36	-10.854738	142.367966	67.68	0	321	0	3.13
3/09/2014	21:51:41	-10.854741	142.367966	39.92	2376	213	0	0.33
3/09/2014	21:52:53	-10.854492	142.367981	45.13	1224	197	0	27.74
3/09/2014	21:54:23	-10.857186	142.365173	983.8	4752	189	0	428.68
3/09/2014	21:55:36	-10.855042	142.367905	121.9	10152	205	0	381.9
3/09/2014	21:59:13	-10.854821	142.367874	82.65	2412	196	0	24.81
3/09/2014	22:02:33	-10.854862	142.368011	-23.74	2736	322	0	15.64
3/09/2014	22:07:19	-10.854805	142.367996	14.64	16992	143	0	6.55
3/09/2014	22:10:43	-10.854488	142.368118	0.88	0	0	0	37.68
3/09/2014	22:11:50	-10.854573	142.368073	15.59	504	183	0	10.65
3/09/2014	22:12:58	-10.854602	142.368088	18.36	864	172	0	3.62	1
3/09/2014	22:14:05	-10.854572	142.368088	7.94	720	178	0	3.34	1
3/09/2014	22:15:11	-10.854555	142.368118	5.33	2448	204	0	3.78
3/09/2014	22:16:17	-10.854571	142.368195	-7.35	648	0	0	8.59
3/09/2014	22:17:24	-10.854548	142.368134	13.14	1260	290	0	7.14
3/09/2014	22:18:34	-10.854757	142.368027	17.81	1116	105	0	26.01
3/09/2014	22:20:17	-10.854813	142.367813	49.88	2556	194	0	24.19
3/09/2014	22:21:50	-10.854781	142.367844	34.36	4932	51	0	4.91
3/09/2014	22:23:23	-10.854566	142.36795	16.17	2304	233	0	26.56
3/09/2014	22:24:28	-10.854907	142.367828	59.66	1296	97	0	40.19
3/09/2014	22:25:55	-10.854774	142.367813	43.85	2088	180	0	14.88
3/09/2014	22:27:07	-10.854686	142.367874	30.75	360	216	0	11.84	1
3/09/2014	22:28:24	-10.854795	142.367767	44.04	1476	227	0	16.84	1
3/09/2014	22:29:53	-10.854806	142.367844	31.37	1080	225	0	8.5
3/09/2014	22:31:20	-10.854723	142.367889	28.72	648	308	0	10.46
3/09/2014	22:32:26	-10.854749	142.367874	29.36	612	193	0	3.32
3/09/2014	22:33:32	-10.854847	142.367767	48.23	540	33	0	15.98
3/09/2014	22:34:36	-10.85472	142.367828	43.75	612	36	0	15.61
3/09/2014	22:35:40	-10.854767	142.36795	-11.79	1296	83	0	14.31
3/09/2014	22:37:05	-10.854759	142.367798	35.73	2124	93	0	16.62
3/09/2014	22:38:13	-10.854424	142.368149	-9.43	2664	55	0	53.45
3/09/2014	22:39:19	-10.854792	142.367752	61.84	3312	225	0	59.62
3/09/2014	22:40:27	-10.854627	142.368011	2.32	1404	341	0	33.71
3/09/2014	22:41:32	-10.854742	142.367813	34.31	2664	173	0	25.12
3/09/2014	22:46:23	-10.854417	142.368256	-10.4	0	0	0	60.39
3/09/2014	22:50:38	-10.854417	142.368256	-10.4	0	0	0	0
3/09/2014	22:51:49	-10.854846	142.367767	41.9	9864	97	0	71.6
3/09/2014	22:53:15	-10.854975	142.367584	45.71	828	240	0	24.6
3/09/2014	22:55:58	-10.85477	142.367569	74.79	144	73	0	22.85
3/09/2014	22:57:06	-10.854684	142.367859	1.54	684	90	0	33.08
3/09/2014	22:58:12	-10.854717	142.367844	31.38	612	194	0	4.02
3/09/2014	22:59:17	-10.85471	142.367874	22.16	0	0	0	3.37
3/09/2014	23:00:23	-10.854616	142.36792	23.72	0	31	0	11.6
3/09/2014	23:01:31	-10.854835	142.367767	19.63	0	29	0	29.53
3/09/2014	23:02:37	-10.854627	142.367859	31.51	648	38	0	25.22
3/09/2014	23:03:42	-10.85461	142.367935	6.08	3456	333	0	8.51
3/09/2014	23:04:49	-10.854592	142.367859	-7.34	1440	250	0	8.54
3/09/2014	23:05:55	-10.854625	142.367874	24.66	504	142	0	4.02
3/09/2014	23:07:01	-10.854687	142.367844	5.87	432	324	0	7.63
3/09/2014	23:08:06	-10.854689	142.367798	18.19	432	87	0	5.03
3/09/2014	23:09:11	-10.85464	142.367981	21.66	0	49	0	20.71
3/09/2014	23:10:16	-10.854467	142.367981	53.27	0	196	0	19.24
3/09/2014	23:11:21	-10.854821	142.367813	61.36	0	5	0	43.43
3/09/2014	23:12:45	-10.854662	142.367844	44.94	0	211	0	18
3/09/2014	23:13:50	-10.85455	142.36792	17.94	0	252	0	14.97
3/09/2014	23:14:58	-10.854789	142.367828	31.69	1332	1	0	28.41
3/09/2014	23:16:02	-10.854927	142.367828	47.45	1656	236	0	15.34
3/09/2014	23:17:08	-10.854877	142.36824	20.34	1152	81	0	45.33
3/09/2014	23:18:14	-10.854884	142.368134	12.01	2664	41	0	11.6
3/09/2014	23:19:19	-10.854799	142.368027	11.31	0	219	0	15.03
3/09/2014	23:20:24	-10.854735	142.368042	16.66	0	122	0	7.3
3/09/2014	23:21:28	-10.854349	142.368042	50.67	1332	54	0	42.92
3/09/2014	23:22:33	-10.854589	142.36734	57.3	0	56	0	81.17
3/09/2014	23:23:41	-10.85438	142.367935	87.57	1116	315	0	69.01
3/09/2014	23:24:55	-10.854476	142.36792	37.03	36	78	0	10.8
3/09/2014	23:26:02	-10.854494	142.367935	38.33	2772	266	0	2.59	1
3/09/2014	23:27:08	-10.854422	142.368027	28.59	1656	236	0	12.85	1
3/09/2014	23:28:16	-10.854397	142.368088	21.69	108	316	0	7.22
3/09/2014	23:29:21	-10.85453	142.368118	6.88	1296	180	0	15.15
3/09/2014	23:30:31	-10.854425	142.368134	11.83	4032	331	0	11.81
3/09/2014	23:31:36	-10.854392	142.368073	38.25	756	145	0	7.61
3/09/2014	23:32:46	-10.854414	142.368042	36.34	432	58	0	4.18
3/09/2014	23:33:52	-10.854501	142.368057	12.56	360	136	0	9.81
3/09/2014	23:35:00	-10.85441	142.368134	42.5	2052	29	0	13.16
3/09/2014	23:36:11	-10.854416	142.368027	59.5	1800	36	0	11.7
3/09/2014	23:37:17	-10.854562	142.368073	24.44	0	232	0	16.99
3/09/2014	23:38:29	-10.85452	142.368042	36.57	1692	198	0	5.77
3/09/2014	23:39:35	-10.854323	142.368118	119.1	936	227	0	23.42
3/09/2014	23:41:06	-10.854369	142.368057	27.71	1656	276	0	8.4
3/09/2014	23:42:35	-10.854386	142.368057	55.96	1260	334	0	1.89
3/09/2014	23:43:57	-10.854341	142.368057	50.69	3564	323	0	5
3/09/2014	23:45:31	-10.854666	142.368103	20.54	396	25	0	36.49
3/09/2014	23:48:42	-10.854794	142.367828	60.35	2844	219	0	33.23
3/09/2014	23:51:47	-10.854502	142.368011	74.28	432	344	0	38.13
3/09/2014	23:52:52	-10.854445	142.368118	33.21	2520	202	0	13.29
3/09/2014	23:53:57	-10.854487	142.368118	18.07	2232	162	0	4.67
3/09/2014	23:55:02	-10.854714	142.368042	1.54	2772	104	0	26.57
3/09/2014	23:56:14	-10.854603	142.368042	15.09	1296	220	0	12.34
3/09/2014	23:57:19	-10.854586	142.368042	20.07	3816	299	0	1.89
3/09/2014	23:58:46	-10.854546	142.368011	29.32	1728	217	-4	5.59	1
4/09/2014	0:00:05	-10.854512	142.368088	4.11	1620	147	-2	0	1
4/09/2014	0:01:11	-10.854472	142.368011	44.83	0	196	0	9.51	1
4/09/2014	0:02:22	-10.85465	142.368073	11.32	4212	178	0	20.92
4/09/2014	0:03:26	-10.854477	142.368042	26.68	4932	197	0	19.53
4/09/2014	0:04:39	-10.854361	142.367996	44.84	432	105	0	13.84
4/09/2014	0:06:47	-10.853882	142.368027	135.13	1512	0	0	53.37
4/09/2014	0:08:35	-10.854436	142.368011	36.64	2772	144	0	61.63
4/09/2014	0:10:43	-10.854682	142.367966	-1.01	792	174	0	27.79
4/09/2014	0:12:54	-10.854461	142.367996	31.28	1692	2	0	24.79
4/09/2014	0:15:02	-10.854414	142.368042	45.54	1980	182	0	7.25
4/09/2014	0:17:27	-10.85442	142.368088	32.9	720	230	0	5.07
4/09/2014	0:20:07	-10.854488	142.368088	14.92	1260	230	0	7.56
4/09/2014	0:21:12	-10.854562	142.368103	23.14	2448	1	0	8.39
4/09/2014	0:22:35	-10.854456	142.368149	-0.77	3672	194	0	12.81
4/09/2014	0:27:41	-10.812227	142.37439	4788.06	0	0	0	4744.86
4/09/2014	0:40:58	-10.812227	142.37439	4788.06	0	0	0	0
4/09/2014	0:47:40	-10.854361	142.368164	36.56	0	316	0	4734.17
4/09/2014	0:48:49	-10.854458	142.368179	29.61	0	266	0	10.91
4/09/2014	0:49:53	-10.854318	142.368179	42.57	0	214	0	15.57
4/09/2014	0:50:57	-10.854337	142.368164	41.56	0	201	0	2.67
4/09/2014	0:52:05	-10.854263	142.36821	51.26	1548	211	0	9.64
4/09/2014	0:53:11	-10.854361	142.368164	42.25	3276	187	0	12
4/09/2014	0:54:19	-10.854276	142.36821	47.36	540	211	0	10.7
4/09/2014	0:55:32	-10.853992	142.368332	79.6	792	196	0	34.27
4/09/2014	0:56:37	-10.854329	142.368195	46.23	0	220	0	40.35
4/09/2014	0:57:43	-10.854372	142.368164	42.91	1800	267	0	5.86
4/09/2014	0:58:51	-10.854329	142.368164	48.43	864	177	0	4.78
4/09/2014	1:00:00	-10.854214	142.368256	58.65	540	178	0	16.26
4/09/2014	1:01:08	-10.854218	142.368286	62.49	468	187	0	3.31
4/09/2014	1:02:13	-10.854313	142.368164	51.83	0	0	0	17
4/09/2014	1:03:19	-10.854204	142.368286	50.76	5832	208	0	18.01	1
4/09/2014	1:04:27	-10.854179	142.368271	62.36	684	205	0	3.23	1
4/09/2014	1:05:35	-10.854222	142.368317	59.16	612	16	0	6.94
4/09/2014	1:06:43	-10.853986	142.368469	88.28	1296	199	0	31.05
4/09/2014	1:07:50	-10.853949	142.368423	90.6	0	141	0	6.49
4/09/2014	1:08:56	-10.85392	142.368408	82.08	0	87	0	3.62
4/09/2014	1:09:59	-10.85429	142.368286	52.66	1728	242	0	43.25
4/09/2014	1:11:03	-10.854176	142.368271	69.1	3060	197	0	12.78
4/09/2014	1:12:07	-10.854419	142.368118	68.5	0	217	0	31.77
4/09/2014	1:13:19	-10.853961	142.368408	85.43	252	51	0	59.97
4/09/2014	1:14:24	-10.854201	142.368317	60.87	0	90	0	28.48
4/09/2014	1:15:30	-10.854297	142.36824	54.14	1584	132	0	13.59
4/09/2014	1:16:34	-10.8543	142.368256	44.98	1656	226	0	1.78
4/09/2014	1:17:39	-10.854079	142.368347	74.25	0	170	0	26.51
4/09/2014	1:18:42	-10.854082	142.368408	73.97	1368	0	0	6.67
4/09/2014	1:19:47	-10.854184	142.368423	57.04	0	139	0	11.46
4/09/2014	1:20:55	-10.854124	142.368454	67.87	1296	156	0	7.48
4/09/2014	1:22:01	-10.854171	142.368378	61.41	0	210	0	9.81
4/09/2014	1:23:06	-10.854215	142.368423	67.59	0	197	0	6.93
4/09/2014	1:24:14	-10.854164	142.368347	88.4	2664	295	0	10.05
4/09/2014	1:25:18	-10.854003	142.368362	94.07	3672	144	0	17.98
4/09/2014	1:26:22	-10.853911	142.368393	97.65	1980	271	0	10.78
4/09/2014	1:27:25	-10.853951	142.368393	101.4	1044	176	0	4.45
4/09/2014	1:28:28	-10.854056	142.3685	73.14	684	321	0	16.52
4/09/2014	1:29:40	-10.854057	142.368423	75.99	648	14	0	8.41
4/09/2014	1:30:45	-10.854115	142.368347	74.35	0	64	0	10.51
4/09/2014	1:31:49	-10.854089	142.368378	82.29	0	67	0	4.45
4/09/2014	1:32:53	-10.854127	142.368332	108.34	4860	37	0	6.56
4/09/2014	1:33:57	-10.854095	142.368347	110.48	0	94	0	3.92
4/09/2014	1:35:02	-10.854078	142.368439	103.43	0	175	0	10.22
4/09/2014	1:36:11	-10.853846	142.368652	113.73	2160	98	0	34.74
4/09/2014	1:37:15	-10.854404	142.36821	57.28	360	134	0	78.61
4/09/2014	1:38:23	-10.854198	142.368317	91.87	1044	45	0	25.71
4/09/2014	1:39:28	-10.854364	142.368301	59.9	0	188	0	18.54
4/09/2014	1:40:38	-10.854338	142.368317	55.07	468	257	0	3.38
4/09/2014	1:41:48	-10.854509	142.368195	20.02	2844	340	0	23.22
4/09/2014	1:42:53	-10.854289	142.36824	42.22	0	310	0	24.95
4/09/2014	1:53:48	-10.854289	142.36824	42.22	0	310	0	0
4/09/2014	1:55:08	-10.854743	142.368317	15.34	2376	91	0	51.18
4/09/2014	1:56:40	-10.854441	142.368195	23.1	3924	275	0	36.13	1
4/09/2014	1:58:10	-10.854718	142.36821	30.49	3708	64	0	30.84	1
4/09/2014	2:03:45	-10.854718	142.36821	30.49	3708	64	0	0
4/09/2014	2:08:46	-10.854254	142.368561	13.29	3276	113	0	64.27
4/09/2014	2:09:55	-10.854305	142.368149	32.4	504	273	0	45.35
[truncated: 6,888 more rows]
