# Supplementary material for: A preliminary study to estimate contact rates between free-roaming domestic dogs using novel miniature cameras
Source: PLoS One. 2017 Jul 27;12(7):e0181859. doi: 10.1371/journal.pone.0181859 (PMC5547700; doi:10.1371/journal.pone.0181859)
Supplement: S1 Data — (ZIP) [file pone.0181859.s001.zip › Galiwinku_01.csv]

Date	Time	Latitude	Longitude	Altitude	Speed	Course	Type	Distance	Essential
16/10/2014	12:34:23	-34.032261	150.657272	116.63	144	58	-2	0	1
16/10/2014	12:35:35	-34.032261	150.657272	116.63	0	92	0	0	1
16/10/2014	12:35:48	-34.032261	150.657272	116.63	0	211	0	0	1
16/10/2014	12:35:55	-34.032261	150.657272	116.63	0	30	0	0	1
16/10/2014	12:36:01	-34.032261	150.657272	116.63	0	201	0	0	1
16/10/2014	12:36:07	-34.032261	150.657272	116.63	0	322	0	0	1
16/10/2014	12:36:11	-34.032261	150.657272	116.63	0	3	0	0	1
16/10/2014	12:36:18	-34.032261	150.657272	116.63	0	213	0	0	1
16/10/2014	12:36:24	-34.032261	150.657272	116.63	0	343	0	0	1
16/10/2014	12:36:30	-34.032261	150.657272	116.63	0	312	0	0	1
16/10/2014	12:36:36	-34.032261	150.657272	116.63	0	302	0	0	1
16/10/2014	12:36:43	-34.032261	150.657272	116.63	0	308	0	0	1
16/10/2014	12:36:50	-34.032261	150.657272	116.63	0	262	0	0	1
16/10/2014	12:36:56	-34.032261	150.657272	116.63	0	60	0	0	1
16/10/2014	12:37:02	-34.032261	150.657272	116.63	0	297	0	0	1
16/10/2014	12:37:09	-34.032261	150.657272	116.63	0	91	0	0	1
16/10/2014	12:37:15	-34.032261	150.657272	116.63	0	69	0	0	1
16/10/2014	12:37:22	-34.032261	150.657272	116.63	0	26	0	0	1
16/10/2014	12:37:28	-34.032261	150.657272	116.63	0	200	0	0	1
16/10/2014	12:37:35	-34.032261	150.657272	116.63	0	311	0	0	1
16/10/2014	12:37:41	-34.032261	150.657272	116.63	0	18	0	0	1
16/10/2014	12:37:48	-34.032261	150.657272	116.63	0	44	0	0	1
16/10/2014	12:37:54	-34.032261	150.657272	116.63	0	318	0	0	1
16/10/2014	12:38:00	-34.032261	150.657272	116.63	0	54	0	0	1
16/10/2014	12:38:06	-34.032261	150.657272	116.63	0	98	0	0	1
16/10/2014	12:38:12	-34.032261	150.657272	116.63	0	86	0	0	1
16/10/2014	12:38:18	-34.032261	150.657272	116.63	0	31	0	0	1
16/10/2014	12:38:25	-34.032261	150.657272	116.63	0	341	0	0	1
16/10/2014	12:38:31	-34.032261	150.657272	116.63	0	120	0	0	1
16/10/2014	12:38:37	-34.032261	150.657272	116.63	0	355	-4	0	1
21/10/2014	10:47:51	-12.023939	135.565857	155.26	0	355	-2	0	1
21/10/2014	10:53:25	-12.023939	135.565857	155.26	216	313	0	0	1
21/10/2014	10:54:45	-12.024784	135.565659	99.27	432	346	0	96.4	1
21/10/2014	10:58:53	-12.02984	135.568634	232.64	972	317	0	648.65	1
21/10/2014	12:47:06	-12.02984	135.568634	232.64	972	317	0	0	1
21/10/2014	12:52:35	-12.024736	135.566574	130.28	5976	141	0	610.16	1
21/10/2014	12:53:44	-12.024545	135.566422	41.95	0	302	0	26.91	1
21/10/2014	12:54:54	-12.024728	135.566299	35.9	0	188	0	24.35	1
21/10/2014	12:56:01	-12.024631	135.566391	73.45	3852	303	0	14.71	1
21/10/2014	12:57:45	-12.024584	135.566269	56.26	9972	109	0	14.26	1
21/10/2014	13:01:25	-12.031906	135.563995	2.87	0	302	0	850.9	1
21/10/2014	13:04:56	-12.031768	135.563965	-33.3	0	112	0	15.69	1
21/10/2014	13:06:09	-12.032059	135.564117	41.04	0	184	0	36.34	1
21/10/2014	13:08:46	-12.031906	135.564163	27.52	1296	333	0	17.73	1
21/10/2014	13:10:53	-12.031813	135.564041	18.97	432	234	0	16.82	1
21/10/2014	13:13:19	-12.030966	135.562897	-242.44	396	318	0	156.04	1
21/10/2014	13:16:33	-12.031694	135.563782	-76.72	1152	39	0	125.76	1
21/10/2014	13:19:47	-12.031988	135.564117	29.86	6048	299	0	48.95	1
21/10/2014	13:22:56	-12.032014	135.564041	-0.82	2016	125	0	8.76	1
21/10/2014	13:25:21	-12.032099	135.563843	47.06	5976	223	0	23.52	1
21/10/2014	13:27:57	-12.02398	135.56514	-58.08	1692	127	0	913.74	1
21/10/2014	13:32:11	-12.023579	135.568863	32.91	1368	336	0	407.34	1
21/10/2014	13:36:34	-12.023523	135.568802	32.88	4320	218	0	9.1	1
21/10/2014	13:40:57	-12.022999	135.56665	98.66	11700	287	0	241.19	1
21/10/2014	13:44:12	-12.021331	135.564453	-15.56	0	22	0	302.48	1
21/10/2014	13:45:39	-12.021428	135.564453	-24.6	540	228	0	10.79	1
21/10/2014	13:47:58	-12.021472	135.56459	-13.29	0	154	0	15.68	1
21/10/2014	13:49:10	-12.021071	135.564713	40.34	0	9	0	46.55	1
21/10/2014	13:51:03	-12.022069	135.564621	-95.5	0	232	0	111.42	1
21/10/2014	13:52:17	-12.022178	135.564514	-108.23	0	349	0	16.8	1
21/10/2014	13:53:31	-12.021196	135.564438	14.53	180	71	0	109.51	1
21/10/2014	13:55:15	-12.021769	135.564529	48.05	15012	129	0	64.48	1
21/10/2014	13:56:50	-12.024434	135.567337	103.51	5724	38	0	425.53	1
21/10/2014	13:58:42	-12.024438	135.56691	26.65	3852	96	0	46.44	1
21/10/2014	14:00:24	-12.023593	135.569534	38.19	5688	76	0	300.44	1
21/10/2014	14:02:01	-12.021624	135.569763	67.26	0	207	0	220.35	1
21/10/2014	14:03:13	-12.021587	135.569733	65.36	0	71	0	5.25	1
21/10/2014	14:04:47	-12.021595	135.569519	94.49	19800	50	0	23.29	1
21/10/2014	14:06:27	-12.021803	135.569763	15.32	0	79	0	35.2	1
21/10/2014	14:08:01	-12.021215	135.569519	109.88	0	165	0	70.56	1
21/10/2014	14:09:13	-12.021641	135.569595	53.39	1980	63	0	48.08	1
21/10/2014	14:10:28	-12.021828	135.569702	12.64	0	16	0	23.83	1
21/10/2014	14:12:41	-12.022249	135.568085	40.3	0	81	0	181.98	1
21/10/2014	14:14:34	-12.022008	135.568146	79.11	0	157	0	27.61	1
21/10/2014	14:15:45	-12.02185	135.568146	92.75	0	336	0	17.57	1
21/10/2014	14:16:58	-12.022156	135.568375	73.12	0	346	0	42.17	1
21/10/2014	14:18:23	-12.022214	135.568268	37.69	0	158	0	13.3	1
21/10/2014	14:19:36	-12.021858	135.567993	56.19	0	134	0	49.61	1
21/10/2014	14:21:04	-12.022042	135.568161	62.76	540	116	0	27.43	1
21/10/2014	14:22:28	-12.021987	135.568069	60.37	756	198	0	11.73	1
21/10/2014	14:24:22	-12.021694	135.570038	86.2	7128	94	0	216.61	1
21/10/2014	14:26:21	-12.026842	135.569336	62.39	2700	96	0	577.5	1
21/10/2014	14:28:19	-12.026821	135.569519	75.06	720	136	0	20.04	1
21/10/2014	14:29:30	-12.02695	135.569519	89.23	0	7	0	14.34	1
21/10/2014	14:30:38	-12.026849	135.569443	97.91	2124	348	0	13.94	1
21/10/2014	14:31:49	-12.026546	135.569077	35.8	1836	343	0	52.15	1
21/10/2014	14:33:39	-12.026384	135.569336	64.38	1260	67	0	33.43	1
21/10/2014	14:35:35	-12.02097	135.571548	143.01	34776	94	0	648.3	1
21/10/2014	14:37:28	-12.021447	135.576706	46.49	900	150	0	563.47	1
21/10/2014	14:38:34	-12.021601	135.576859	64.31	684	312	0	23.88	1
21/10/2014	14:39:40	-12.021244	135.576614	-3.62	0	72	0	47.81	1
21/10/2014	14:41:03	-12.021436	135.576691	-7.34	108	242	0	22.93	1
21/10/2014	14:42:14	-12.021332	135.576874	26.32	11952	196	0	23.02	1
21/10/2014	14:43:20	-12.021695	135.576904	27.92	2268	252	0	40.5	1
21/10/2014	14:44:26	-12.021695	135.576752	23.13	0	347	0	16.53	1
21/10/2014	14:45:35	-12.022969	135.576599	33.72	0	176	0	142.64	1
21/10/2014	14:46:45	-12.022962	135.576416	15.41	360	12	0	19.92	1
21/10/2014	14:47:50	-12.023009	135.576828	33.23	0	264	0	45.11	1
21/10/2014	14:48:54	-12.022871	135.576859	89	1260	161	0	15.71	1
21/10/2014	14:50:01	-12.022698	135.577271	197.47	0	139	0	48.76	1
21/10/2014	14:51:07	-12.022994	135.576782	69.94	504	55	0	62.54	1
21/10/2014	14:52:16	-12.023222	135.576645	130.74	0	261	0	29.41	1
21/10/2014	14:53:32	-12.023561	135.577087	159.88	17316	150	0	61.09	1
21/10/2014	14:54:45	-12.023404	135.577423	50.87	5580	76	0	40.5	1
21/10/2014	14:55:51	-12.02117	135.576553	9.13	15948	319	0	265.82	1
21/10/2014	14:57:03	-12.020586	135.570374	-61.13	30492	275	0	675.14	1
21/10/2014	14:58:10	-12.022567	135.569992	47.09	1260	11	0	224.16	1
21/10/2014	14:59:14	-12.022517	135.569946	37.82	1872	276	0	7.48	1
21/10/2014	15:00:20	-12.02249	135.570282	60.23	1332	359	0	36.67	1
21/10/2014	15:01:26	-12.022595	135.569977	24.57	864	255	0	35.17	1
21/10/2014	15:02:32	-12.022584	135.569992	36.91	828	164	0	2.04	1
21/10/2014	15:03:38	-12.022545	135.570068	29.03	2376	256	0	9.33	1
21/10/2014	15:04:44	-12.02255	135.570007	37.01	108	163	0	6.66	1
21/10/2014	15:05:52	-12.024187	135.569992	27.68	33840	199	0	182.03	1
21/10/2014	15:06:58	-12.026984	135.566376	48.41	25164	232	0	501.38	1
21/10/2014	15:08:03	-12.026256	135.56604	18.55	16236	54	0	88.82	1
21/10/2014	15:09:09	-12.026161	135.566147	30.72	1080	311	0	15.72	1
21/10/2014	15:10:15	-12.026163	135.566269	54.5	180	336	0	13.27	1
21/10/2014	15:11:21	-12.02617	135.566193	54.51	108	90	0	8.3	1
21/10/2014	15:12:28	-12.026237	135.566132	53.67	180	325	0	9.98	1
21/10/2014	15:13:35	-12.026315	135.566376	91.49	756	311	0	27.92	1
21/10/2014	15:14:42	-12.02619	135.566193	50.15	2340	117	0	24.28	1
21/10/2014	15:15:46	-12.026188	135.566147	36.22	0	272	0	5.01	1
21/10/2014	15:16:50	-12.026212	135.566101	2.73	0	299	0	5.67	1
21/10/2014	15:17:54	-12.026121	135.565857	-55.03	0	284	0	28.4	1
21/10/2014	15:18:58	-12.025987	135.565659	-85.44	0	280	0	26.19	1
21/10/2014	15:20:02	-12.025999	135.565826	-83.11	0	235	0	18.21	1
21/10/2014	15:21:06	-12.026155	135.566055	-8.35	0	15	0	30.35	1
21/10/2014	15:22:10	-12.026132	135.566086	11.94	0	154	0	4.23	1
21/10/2014	15:23:13	-12.026211	135.566132	31.78	0	9	0	10.11	1
21/10/2014	15:24:20	-12.026205	135.566177	41.98	648	246	0	4.94	1
21/10/2014	15:25:28	-12.026213	135.566147	37.92	72	132	0	3.38	1
21/10/2014	15:26:35	-12.026319	135.566208	53.79	828	285	0	13.53	1
21/10/2014	15:27:41	-12.026226	135.566101	66.47	720	269	0	15.57	1
21/10/2014	15:28:47	-12.026294	135.566055	77.74	180	332	0	9.07	1
21/10/2014	15:29:54	-12.026323	135.565842	76.41	324	88	0	23.39	1
21/10/2014	15:31:00	-12.026278	135.566025	57.45	1476	121	0	20.52	1
21/10/2014	15:32:05	-12.026193	135.565857	39.22	0	271	0	20.57	1
21/10/2014	15:33:10	-12.026205	135.565994	68.18	0	272	0	14.96	1
21/10/2014	15:34:17	-12.02622	135.566269	52.23	2916	282	0	29.95	1
21/10/2014	15:35:28	-12.02622	135.566269	52.23	2916	282	0	0	1
21/10/2014	15:36:41	-12.025912	135.566528	24.05	4788	48	0	44.34	1
21/10/2014	15:37:56	-12.02708	135.565964	43.62	22032	58	0	143.63	1
21/10/2014	15:39:08	-12.026646	135.565125	167.45	0	59	0	103.22	1
21/10/2014	15:40:19	-12.027686	135.565002	-25.78	34884	204	0	116.41	1
21/10/2014	15:41:31	-12.030093	135.568314	36.49	17064	58	0	448.75	1
21/10/2014	15:42:40	-12.029936	135.567993	-11.5	0	284	0	39.03	1
21/10/2014	15:52:12	-12.029936	135.567993	-11.5	0	284	0	0	1
21/10/2014	15:54:15	-12.02984	135.567825	-15.8	5256	301	0	21.16	1
21/10/2014	15:55:27	-12.03005	135.56839	26.88	0	78	0	65.73	1
21/10/2014	15:58:14	-12.031419	135.581833	5.82	54684	7	0	1469.87	1
21/10/2014	16:00:31	-12.031419	135.581833	5.82	54684	7	0	0	1
21/10/2014	16:01:42	-12.023438	135.577148	57.67	8028	215	0	1023.31	1
21/10/2014	16:03:13	-12.023445	135.577454	45.73	0	108	0	33.29	1
21/10/2014	16:05:17	-12.023053	135.576309	37.34	0	21	0	131.93	1
21/10/2014	16:07:09	-12.02305	135.576721	76.48	4896	92	0	44.81	1
21/10/2014	16:08:56	-12.023171	135.577103	67.99	0	56	0	43.67	1
21/10/2014	16:10:29	-12.02041	135.57666	4.28	25272	298	0	310.77	1
21/10/2014	16:11:52	-12.022871	135.569717	13.91	46440	189	0	803.15	1
21/10/2014	16:13:17	-12.026312	135.56929	39.27	0	240	0	385.43	1
21/10/2014	16:14:38	-12.026438	135.568909	21.63	6552	231	0	43.74	1
21/10/2014	16:15:43	-12.02637	135.569321	22.2	4464	41	0	45.44	1
21/10/2014	16:16:50	-12.02633	135.569702	67.74	0	213	0	41.67	1
21/10/2014	16:17:56	-12.026288	135.569351	59.03	1152	58	0	38.46	1
21/10/2014	16:19:03	-12.026372	135.569107	24.07	2916	245	0	28.13	1
21/10/2014	16:20:10	-12.026301	135.569305	52.95	1800	124	0	22.94	1
21/10/2014	16:21:26	-12.026332	135.569092	5.77	4788	321	0	23.42	1
21/10/2014	16:22:35	-12.026165	135.569061	30.99	2268	340	0	18.87	1
21/10/2014	16:23:50	-12.025278	135.56955	51.65	29088	7	0	112.05	1
21/10/2014	16:25:01	-12.025278	135.56955	51.65	29088	7	0	0	1
21/10/2014	16:26:12	-12.022301	135.56694	27.19	13068	55	0	436.06	1
21/10/2014	16:27:37	-12.024224	135.565704	43.56	13140	176	0	252.57	1
21/10/2014	16:28:49	-12.030481	135.566742	14.69	39672	102	0	704.85	1
21/10/2014	16:30:13	-12.030348	135.568222	43.67	18144	104	0	161.63	1
21/10/2014	16:32:20	-12.030516	135.567963	5.47	2520	142	0	33.8	1
21/10/2014	16:34:20	-12.030331	135.567993	13.11	4320	100	0	20.83	1
21/10/2014	16:35:30	-12.030349	135.568115	35.38	0	51	0	13.42	1
21/10/2014	16:36:58	-12.030527	135.568008	19.61	22428	296	0	22.96	1
21/10/2014	16:38:42	-12.030527	135.568008	19.61	22428	296	0	0	1
21/10/2014	16:40:35	-12.022254	135.565872	49.52	29304	19	0	948.79	1
21/10/2014	16:42:33	-12.022254	135.565872	49.52	29304	19	0	0	1
21/10/2014	16:45:05	-12.022036	135.565781	37.61	0	14	0	26.18	1
21/10/2014	16:48:08	-12.023209	135.56337	38.94	30132	195	0	292.86	1
21/10/2014	16:51:00	-12.030982	135.568176	32.21	4680	199	0	1010.07	1
21/10/2014	16:53:00	-12.030923	135.567902	56.71	1080	278	0	30.51	1
21/10/2014	16:54:10	-12.03112	135.567947	-6.46	7668	95	0	22.45	1
21/10/2014	16:55:25	-12.031092	135.567963	30.44	0	46	0	3.57	1
21/10/2014	16:56:54	-12.031092	135.567963	30.44	0	46	0	0	1
21/10/2014	16:58:25	-12.031181	135.567841	-11.08	252	343	0	16.55	1
21/10/2014	17:00:14	-12.031166	135.567642	4.05	3708	292	0	21.71	1
21/10/2014	17:02:11	-12.031326	135.567978	17.27	7704	254	0	40.64	1
21/10/2014	17:04:08	-12.031098	135.568161	33.29	0	330	0	32.23	1
21/10/2014	17:05:58	-12.031137	135.567856	-2.54	2412	168	0	33.45	1
21/10/2014	17:07:05	-12.031032	135.567856	76.25	0	170	0	11.68	1
21/10/2014	17:08:14	-12.03125	135.567841	-1.76	0	174	0	24.3	1
21/10/2014	17:09:52	-12.030898	135.567795	86.36	5364	169	0	39.46	1
21/10/2014	17:11:23	-12.030868	135.567749	62.27	288	354	0	6.01	1
21/10/2014	17:12:27	-12.031174	135.567841	22.65	1044	29	0	35.47	1
21/10/2014	17:13:34	-12.031062	135.567825	21.64	432	127	0	12.57	1
21/10/2014	17:14:41	-12.030993	135.567902	37.63	684	264	0	11.36	1
21/10/2014	17:16:11	-12.032276	135.567612	-0.1	9252	202	0	146.11	1
21/10/2014	17:17:45	-12.030972	135.567932	56.27	0	76	0	149.12	1
21/10/2014	17:19:21	-12.031748	135.567657	10.42	2772	30	0	91.32	1
21/10/2014	17:20:32	-12.03165	135.567764	71.01	0	23	0	15.94	1
21/10/2014	17:21:44	-12.03138	135.568008	22.36	0	250	0	40.07	1
21/10/2014	17:22:55	-12.031398	135.567886	58.36	0	195	0	13.42	1
21/10/2014	17:24:04	-12.031071	135.567841	46.84	3132	26	0	36.69	1
21/10/2014	17:25:12	-12.03175	135.567795	34.56	2556	14	0	75.67	1
21/10/2014	17:26:40	-12.031148	135.56781	12.81	0	4	0	66.96	1
21/10/2014	17:28:23	-12.031388	135.567825	62.91	0	174	0	26.74	1
21/10/2014	17:29:59	-12.031199	135.567871	41.09	0	8	0	21.6	1
21/10/2014	17:31:04	-12.03108	135.567886	35.51	4716	358	0	13.33	1
21/10/2014	17:32:12	-12.030914	135.567856	-5.96	0	72	0	18.74	1
21/10/2014	17:33:20	-12.030859	135.56781	-14.64	0	12	0	7.9	1
21/10/2014	17:34:28	-12.031821	135.567886	103.69	0	183	0	107.29	1
21/10/2014	17:39:26	-12.03085	135.567841	-25.84	0	89	0	108.08	1
21/10/2014	17:47:29	-12.03085	135.567841	-25.84	0	89	0	0	1
21/10/2014	17:52:39	-12.030793	135.567917	-25.46	0	0	0	10.42	1
21/10/2014	17:58:19	-12.030208	135.567581	-192.51	0	0	0	74.61	1
21/10/2014	17:59:44	-12.031268	135.568146	109.08	0	117	0	132.92	1
21/10/2014	18:03:47	-12.031268	135.568146	109.08	0	117	0	0	1
21/10/2014	18:05:51	-12.030931	135.567825	-25.56	7848	301	0	51.21	1
21/10/2014	18:12:36	-12.030627	135.567093	-25.98	0	0	0	86.49	1
21/10/2014	18:44:18	-12.030627	135.567093	-25.98	0	0	0	0	1
21/10/2014	18:52:39	-12.031243	135.567856	-25.9	0	0	-4	107.6	1
22/10/2014	7:18:56	-12.031243	135.567856	-25.9	0	0	-2	0	1
22/10/2014	7:24:06	-12.031012	135.568115	-25.77	0	0	0	38.12	1
22/10/2014	7:57:20	-12.031012	135.568115	-25.77	0	0	0	0	1
22/10/2014	7:58:53	-12.031097	135.567917	30.27	0	22	0	23.52	1
22/10/2014	7:59:56	-12.031634	135.56781	101.3	0	18	0	60.83	1
22/10/2014	8:00:58	-12.031625	135.567764	98.15	0	85	0	5.1	1
22/10/2014	8:02:00	-12.030993	135.567871	39	0	338	0	71.23	1
22/10/2014	8:03:02	-12.030922	135.567749	-6.6	5112	195	0	15.44	1
22/10/2014	8:04:07	-12.031695	135.567719	91.41	6552	351	0	86.02	1
22/10/2014	8:05:11	-12.030931	135.567841	-45.18	2340	65	0	85.98	1
22/10/2014	8:06:21	-12.031147	135.56778	52.43	1440	132	0	24.92	1
22/10/2014	8:08:34	-12.031147	135.56778	52.43	1440	132	0	0	1
22/10/2014	8:09:37	-12.030712	135.567841	31.04	792	16	0	48.82	1
22/10/2014	8:10:49	-12.03006	135.568375	-29.77	17820	63	0	92.89	1
22/10/2014	8:11:56	-12.03006	135.568375	-29.77	17820	63	0	0	1
22/10/2014	8:12:59	-12.030546	135.567841	-5.82	16236	266	0	79.33	1
22/10/2014	8:14:01	-12.030787	135.565521	16.87	0	173	0	253.73	1
22/10/2014	8:15:04	-12.030289	135.566513	18.93	19116	342	0	121.26	1
22/10/2014	8:16:17	-12.026412	135.565384	25.88	35568	12	0	448.25	1
22/10/2014	8:17:39	-12.024547	135.566147	59.6	0	21	0	223.36	1
22/10/2014	8:18:47	-12.024759	135.566055	72.25	2844	163	0	25.61	1
22/10/2014	8:53:19	-12.024759	135.566055	72.25	2844	163	0	0	1
22/10/2014	8:54:31	-12.024502	135.566132	47.5	0	252	0	29.78	1
22/10/2014	8:55:37	-12.024526	135.565598	49.11	17316	270	0	58.14	1
22/10/2014	8:57:10	-12.024485	135.566193	-7.2	7704	261	0	64.87	1
22/10/2014	9:01:48	-12.024485	135.566193	-7.2	7704	261	0	0	1
22/10/2014	9:02:58	-12.022628	135.57785	41	0	188	0	1284.47	1
22/10/2014	9:04:02	-12.022618	135.577133	30.25	11556	85	0	77.99	1
22/10/2014	9:05:06	-12.022564	135.577499	102.17	5724	263	0	40.26	1
22/10/2014	9:06:16	-12.02261	135.577789	20.64	6732	249	0	31.95	1
22/10/2014	9:08:48	-12.022603	135.578262	37.65	7236	95	0	51.45	1
22/10/2014	9:10:56	-12.022603	135.578262	37.65	7236	95	0	0	1
22/10/2014	9:12:21	-12.023462	135.57692	49.78	7560	94	0	174.43	1
22/10/2014	9:14:03	-12.023436	135.577682	29.01	2916	60	0	82.92	1
22/10/2014	9:15:10	-12.023481	135.577652	35.59	0	329	0	5.97	1
22/10/2014	9:16:12	-12.023388	135.577621	35.89	2556	91	0	10.88	1
22/10/2014	9:17:14	-12.02341	135.577454	28.33	3096	273	0	18.33	1
22/10/2014	9:18:20	-12.023487	135.576981	104.62	9756	270	0	52.15	1
22/10/2014	9:20:47	-12.021435	135.583115	-14.19	47196	99	0	705.05	1
22/10/2014	9:23:56	-12.021435	135.583115	-14.19	47196	99	0	0	1
22/10/2014	9:25:10	-12.030598	135.568253	3.69	0	85	0	1910.65	1
22/10/2014	9:26:42	-12.030578	135.568771	-31.42	17064	268	0	56.38	1
22/10/2014	9:27:59	-12.030649	135.568222	1.58	7956	81	0	60.22	1
22/10/2014	9:31:31	-12.030649	135.568222	1.58	7956	81	0	0	1
22/10/2014	9:35:53	-12.024522	135.566299	57.36	5796	167	0	712.67	1
22/10/2014	9:37:00	-12.024522	135.566299	57.36	5796	167	0	0	1
22/10/2014	9:38:17	-12.024446	135.566772	113.35	936	352	0	52.13	1
22/10/2014	9:40:40	-12.024707	135.56694	33.45	4644	144	0	34.29	1
22/10/2014	10:16:26	-12.024707	135.56694	33.45	4644	144	0	0	1
22/10/2014	10:19:30	-12.025105	135.56665	5.95	0	280	0	54.34	1
22/10/2014	10:20:38	-12.024931	135.567062	-30.72	0	108	0	48.81	1
22/10/2014	10:21:48	-12.025239	135.566513	0.77	0	79	0	68.83	1
22/10/2014	10:22:57	-12.02509	135.566971	-28.55	2556	352	0	52.49	1
22/10/2014	10:24:09	-12.025328	135.566315	-56.49	6300	246	0	76.09	1
22/10/2014	10:26:39	-12.025185	135.566513	-8.42	0	312	0	26.77	1
22/10/2014	10:28:51	-12.02511	135.566742	-42.89	1692	240	0	26.26	1
22/10/2014	10:34:58	-12.02511	135.566742	-42.89	1692	240	0	0	1
22/10/2014	10:39:41	-12.02632	135.566345	-83.91	17748	209	0	141.3	1
22/10/2014	10:43:57	-12.026087	135.56633	-82.11	0	205	0	25.96	1
22/10/2014	10:48:09	-12.025894	135.566437	-64.79	4284	205	0	24.41	1
22/10/2014	11:01:25	-12.025894	135.566437	-64.79	4284	205	0	0	1
22/10/2014	11:02:48	-12.025227	135.566772	-107.42	0	65	0	82.63	1
22/10/2014	11:06:41	-12.025252	135.566803	-65.08	4932	62	0	4.37	1
22/10/2014	11:07:53	-12.025294	135.566635	-99.96	0	72	0	18.86	1
22/10/2014	11:10:18	-12.025294	135.566635	-99.96	0	72	0	0	1
22/10/2014	11:11:41	-12.027566	135.565582	-193.2	0	178	0	277.38	1
22/10/2014	11:14:00	-12.031273	135.563919	-430.25	10476	204	0	450.13	1
22/10/2014	11:16:10	-12.029043	135.564911	-272.57	0	259	0	270.42	1
22/10/2014	11:17:18	-12.029536	135.564468	-315.74	6624	209	0	72.98	1
22/10/2014	11:18:25	-12.030031	135.564377	-351.94	18972	201	0	55.92	1
22/10/2014	11:20:31	-12.031048	135.563828	-407.24	0	267	0	127.88	1
22/10/2014	11:22:22	-12.028635	135.56485	-239.51	0	262	0	290.42	1
22/10/2014	11:25:21	-12.028635	135.56485	-239.51	0	262	0	0	1
22/10/2014	11:27:16	-12.025107	135.566025	1.38	7164	233	0	412.58	1
22/10/2014	11:29:12	-12.02523	135.565643	-18.38	1692	16	0	43.74	1
22/10/2014	12:20:30	-12.02523	135.565643	-18.38	1692	16	0	0	1
22/10/2014	12:30:32	-12.025448	135.566177	37.96	20340	239	0	62.93	1
22/10/2014	12:35:09	-12.024601	135.56752	55.17	9504	56	0	173.79	1
22/10/2014	12:48:36	-12.024969	135.567093	53.36	432	231	0	61.89	1
22/10/2014	13:04:01	-12.024924	135.567001	58.02	3420	70	0	11.19	1
22/10/2014	13:17:59	-12.025054	135.566864	36.2	0	52	0	20.76	1
22/10/2014	13:29:49	-12.024838	135.567108	50.44	1908	51	0	35.79	1
22/10/2014	13:39:01	-12.024925	135.567078	56.08	576	86	0	10.21	1
22/10/2014	13:50:33	-12.024935	135.567001	62.52	720	81	0	8.45	1
22/10/2014	14:02:15	-12.024926	135.566849	23.27	1728	60	0	16.56	1
22/10/2014	14:12:21	-12.024887	135.567123	46.92	0	49	0	30.11	1
22/10/2014	14:13:31	-12.024917	135.567047	57.06	0	86	0	8.91	1
22/10/2014	14:14:41	-12.024921	135.567093	55.97	0	108	0	5.02	1
22/10/2014	14:15:51	-12.024974	135.567093	60.45	0	73	0	5.89	1
22/10/2014	14:17:01	-12.024993	135.567062	38.31	0	86	0	3.98	1
22/10/2014	14:18:11	-12.024793	135.567352	82.1	0	205	0	38.59	1
22/10/2014	14:19:20	-12.024866	135.567154	58.82	0	147	0	23.01	1
22/10/2014	14:20:28	-12.024959	135.567093	37.77	0	71	0	12.29	1
22/10/2014	14:21:37	-12.024955	135.567139	58.32	0	275	0	5.02	1
22/10/2014	14:22:49	-12.024578	135.567047	48.56	2916	192	0	43.1	1
22/10/2014	14:24:11	-12.025011	135.566956	27.26	0	357	0	49.15	1
22/10/2014	14:25:42	-12.02494	135.566925	22.51	0	124	0	8.58	1
22/10/2014	14:27:06	-12.024803	135.567184	52.33	0	331	0	32.02	1
22/10/2014	14:28:46	-12.024858	135.567169	60.17	12204	66	0	6.33	1
22/10/2014	14:30:25	-12.025021	135.567154	42.42	648	105	0	18.2	1
22/10/2014	14:31:53	-12.024956	135.566803	28.94	0	278	0	38.85	1
22/10/2014	14:33:03	-12.02488	135.567169	48.13	0	87	0	40.69	1
22/10/2014	14:34:21	-12.025153	135.566742	-10.84	8604	267	0	55.48	1
22/10/2014	14:35:40	-12.024864	135.567184	32.41	1152	34	0	57.82	1
22/10/2014	14:36:59	-12.024893	135.567123	41.17	1800	60	0	7.38	1
22/10/2014	14:38:15	-12.024806	135.56723	43.11	612	263	0	15.13	1
22/10/2014	14:39:55	-12.024936	135.567017	38.89	4896	262	0	27.31	1
22/10/2014	14:41:53	-12.025028	135.566833	15.14	3456	103	0	22.47	1
22/10/2014	14:43:50	-12.025006	135.567093	25.32	1152	25	0	28.38	1
22/10/2014	14:47:13	-12.024985	135.566513	-9.62	1008	309	0	63.12	1
22/10/2014	14:50:35	-12.024977	135.567093	45.91	108	35	0	63.08	1
22/10/2014	14:53:49	-12.025005	135.567078	30.59	4932	197	0	3.51	1
22/10/2014	14:56:10	-12.025387	135.566788	60.78	3780	260	0	52.91	1
22/10/2014	14:57:16	-12.024911	135.567078	62.33	0	35	0	61.61	1
22/10/2014	14:58:23	-12.025258	135.566742	59.44	4464	206	0	53.14	1
22/10/2014	14:59:26	-12.024879	135.567123	50.03	1404	358	0	59.1	1
22/10/2014	15:00:32	-12.024802	135.567001	81.71	0	21	0	15.79	1
22/10/2014	15:01:37	-12.024871	135.567108	42.71	0	191	0	13.94	1
22/10/2014	15:02:40	-12.024852	135.567154	55.69	3600	202	0	5.43	1
22/10/2014	15:03:43	-12.024815	135.567139	44.44	0	357	0	4.43	1
22/10/2014	15:04:46	-12.02483	135.567261	55.35	720	7	0	13.37	1
22/10/2014	15:05:48	-12.025	135.567184	27	0	95	0	20.67	1
22/10/2014	15:06:52	-12.02498	135.567261	26.87	0	335	0	8.66	1
22/10/2014	15:07:57	-12.024921	135.567062	48.52	1404	194	0	22.61	1
22/10/2014	15:09:07	-12.024926	135.567093	48.63	0	8	0	3.42	1
22/10/2014	15:10:14	-12.025476	135.566925	-13.06	0	4	0	63.83	1
22/10/2014	15:11:20	-12.025086	135.567184	31.67	0	339	0	51.71	1
22/10/2014	15:12:27	-12.025008	135.567017	37.31	0	323	0	20.13	1
22/10/2014	15:13:31	-12.024973	135.567001	39.16	1332	103	0	4.26	1
22/10/2014	15:14:33	-12.024856	135.567245	30.54	10944	35	0	29.55	1
22/10/2014	15:15:40	-12.026633	135.566696	-130.86	0	256	0	206.42	1
22/10/2014	15:16:45	-12.025187	135.567108	27.93	0	57	0	166.91	1
22/10/2014	15:17:53	-12.024641	135.567261	94.2	4356	121	0	62.95	1
22/10/2014	15:18:56	-12.02497	135.567261	41.84	936	215	0	36.58	1
22/10/2014	15:20:02	-12.02514	135.567032	38.57	2124	213	0	31.27	1
22/10/2014	15:21:06	-12.024853	135.567352	42.26	396	33	0	47.22	1
22/10/2014	15:22:10	-12.025747	135.566833	-64.45	0	356	0	114.31	1
22/10/2014	15:23:19	-12.024707	135.567337	79.01	0	178	0	127.98	1
22/10/2014	15:24:23	-12.02468	135.567337	83.12	0	106	0	3	1
22/10/2014	15:25:29	-12.024696	135.567276	63.44	0	198	0	6.87	1
22/10/2014	15:26:35	-12.024963	135.567291	35.46	0	172	0	29.73	1
22/10/2014	15:27:43	-12.024414	135.5672	97.83	0	342	0	61.84	1
22/10/2014	15:28:49	-12.024772	135.567459	59.99	936	98	0	48.77	1
22/10/2014	15:29:59	-12.025338	135.566681	-20.87	6588	250	0	105.45	1
22/10/2014	15:31:13	-12.02481	135.567383	49.43	0	332	0	96.31	1
22/10/2014	15:32:17	-12.024773	135.567307	66.91	2016	254	0	9.23	1
22/10/2014	15:33:21	-12.024986	135.567261	24.14	3060	29	0	24.21	1
22/10/2014	15:34:27	-12.024652	135.567398	65.14	864	93	0	40.02	1
22/10/2014	15:36:02	-12.025013	135.567261	74.31	4104	236	0	42.82	1
22/10/2014	15:37:50	-12.025101	135.567123	46.02	0	146	0	17.92	1
22/10/2014	15:39:31	-12.024777	135.567383	58.89	1224	58	0	45.8	1
22/10/2014	15:40:38	-12.024756	135.567291	55.98	648	43	0	10.27	1
22/10/2014	15:41:41	-12.024883	135.567337	44.73	720	204	0	14.98	1
22/10/2014	15:42:46	-12.024817	135.567307	57.32	0	40	0	8.03	1
22/10/2014	15:43:49	-12.024999	135.567154	41.47	6084	339	0	26.2	1
22/10/2014	15:44:59	-12.024642	135.567276	32.21	5616	227	0	41.86	1
22/10/2014	15:46:22	-12.024563	135.56665	44.18	4824	359	0	68.65	1
22/10/2014	15:48:09	-12.024727	135.566437	69.34	9216	239	0	29.48	1
22/10/2014	15:49:45	-12.024727	135.566437	69.34	9216	239	0	0	1
22/10/2014	15:50:59	-12.024077	135.56694	117.49	720	214	0	90.64	1
22/10/2014	15:52:15	-12.024739	135.567337	53.95	4176	66	0	85.34	1
22/10/2014	15:53:25	-12.024932	135.567062	28.78	4536	219	0	36.81	1
22/10/2014	15:54:41	-12.024769	135.567337	62.97	2016	237	0	34.97	1
22/10/2014	15:56:00	-12.024933	135.567215	49.12	1008	183	0	22.55	1
22/10/2014	15:57:13	-12.024801	135.56749	60.27	0	98	0	33.32	1
22/10/2014	15:58:21	-12.024879	135.5672	51.68	3060	149	0	32.71	1
22/10/2014	15:59:30	-12.024738	135.567337	86.36	0	36	0	21.63	1
22/10/2014	16:00:38	-12.024986	135.567307	26.27	0	97	0	27.77	1
22/10/2014	16:01:49	-12.024775	135.56723	63.96	0	352	0	24.91	1
22/10/2014	16:02:52	-12.024804	135.567383	64.02	1944	236	0	16.95	1
22/10/2014	16:04:00	-12.024926	135.567337	43.2	2412	55	0	14.46	1
22/10/2014	16:05:31	-12.02497	135.567123	40.85	0	243	0	23.78	1
22/10/2014	16:07:43	-12.025168	135.566956	-8.68	7308	190	0	28.54	1
22/10/2014	16:11:05	-12.024847	135.567108	62.18	0	40	0	39.34	1
22/10/2014	16:14:18	-12.024741	135.56723	65.68	4320	205	0	17.75	1
22/10/2014	16:17:19	-12.024647	135.567093	123.81	0	58	0	18.2	1
22/10/2014	16:19:39	-12.024647	135.567093	123.81	0	58	0	0	1
22/10/2014	16:20:58	-12.024942	135.567184	55.05	3636	232	0	34.26	1
22/10/2014	16:23:27	-12.024861	135.567139	52.25	5544	222	0	10.25	1
22/10/2014	16:25:50	-12.024952	135.567169	67.25	42552	172	0	10.63	1
22/10/2014	16:51:33	-12.024952	135.567169	67.25	42552	172	0	0	1
22/10/2014	16:53:10	-12.024872	135.567001	18.09	5436	135	0	20.32	1
22/10/2014	16:56:17	-12.024914	135.567398	40.37	1836	87	0	43.43	1
22/10/2014	17:16:48	-12.024914	135.567398	40.37	1836	87	0	0	1
22/10/2014	17:19:02	-12.024888	135.567184	59.9	4824	102	0	23.45	1
22/10/2014	17:20:27	-12.024862	135.567078	61.7	3672	232	0	11.89	1
22/10/2014	17:30:34	-12.024862	135.567078	61.7	3672	232	0	0	1
22/10/2014	17:33:35	-12.024865	135.567261	27.43	0	139	0	19.9	1
22/10/2014	17:34:47	-12.025016	135.566864	65.75	0	41	0	46.33	1
22/10/2014	17:36:13	-12.025145	135.566895	57.09	6624	100	0	14.74	1
22/10/2014	17:38:21	-12.025017	135.567123	35.84	0	69	0	28.59	1
22/10/2014	17:41:18	-12.024959	135.567047	63.47	2052	263	0	10.48	1
22/10/2014	17:43:46	-12.025065	135.567139	28.45	0	16	0	15.46	1
22/10/2014	17:46:48	-12.024929	135.567123	57.07	0	232	0	15.22	1
22/10/2014	17:53:18	-12.024929	135.567123	57.07	0	232	0	0	1
22/10/2014	18:01:05	-12.0248	135.567108	31.24	0	208	0	14.44	1
22/10/2014	18:10:03	-12.024463	135.567383	76.53	5508	40	0	47.94	1
22/10/2014	18:16:58	-12.024463	135.567383	76.53	5508	40	0	0	1
22/10/2014	18:22:05	-12.025316	135.566742	-30.57	7596	115	0	117.71	1
22/10/2014	18:29:41	-12.025316	135.566742	-30.57	7596	115	0	0	1
22/10/2014	18:31:11	-12.024674	135.567078	52.7	0	359	0	80.2	1
22/10/2014	18:35:47	-12.024737	135.567032	43.79	432	284	0	8.61	1
22/10/2014	18:40:14	-12.024955	135.566986	17.14	0	212	0	24.75	1
22/10/2014	18:41:14	-12.024815	135.567108	37.79	0	203	0	20.45	1
22/10/2014	18:42:21	-12.024971	135.566971	22.02	4248	47	0	22.87	1
22/10/2014	18:43:28	-12.024971	135.566971	22.02	4248	47	0	0	1
22/10/2014	18:44:46	-12.024991	135.567093	48.23	0	194	0	13.45	1
22/10/2014	18:46:26	-12.024802	135.567139	36.33	0	81	0	21.6	1
22/10/2014	18:48:01	-12.024802	135.567139	36.33	0	81	0	0	1
22/10/2014	18:49:26	-12.024892	135.567139	38.27	396	71	0	10.01	1
22/10/2014	18:51:00	-12.024882	135.567184	45.44	0	65	0	5.02	1
22/10/2014	18:52:28	-12.024882	135.567184	45.44	0	65	0	0	1
22/10/2014	18:53:38	-12.025124	135.567307	25.36	0	56	0	30.05	1
22/10/2014	18:55:20	-12.025175	135.567307	56.46	1872	78	0	5.67	1
22/10/2014	18:57:04	-12.025274	135.567139	-0.84	1944	146	0	21.33	1
22/10/2014	18:59:00	-12.02528	135.567383	22.38	4860	13	0	26.54	1
22/10/2014	19:00:35	-12.025161	135.567383	36.16	11016	242	0	13.23	1
22/10/2014	19:05:01	-12.025245	135.567139	64.69	1188	64	0	28.13	1
22/10/2014	19:09:00	-12.025245	135.567139	64.69	1188	64	0	0	1
22/10/2014	19:10:41	-12.025111	135.567261	25.99	0	166	0	19.95	1
22/10/2014	19:13:38	-12.024854	135.56723	81.13	2340	161	0	28.78	1
22/10/2014	19:20:10	-12.024854	135.56723	81.13	2340	161	0	0	1
22/10/2014	19:21:27	-12.025215	135.567276	64.05	2196	325	0	40.45	1
22/10/2014	19:24:08	-12.025215	135.567276	64.05	2196	325	0	0	1
22/10/2014	19:25:31	-12.025045	135.56723	41.24	4356	147	0	19.55	1
22/10/2014	19:27:08	-12.025033	135.567429	16.03	0	176	0	21.68	1
22/10/2014	19:28:45	-12.024974	135.567169	53.03	0	331	0	29.03	1
22/10/2014	19:30:28	-12.024874	135.567123	47.8	0	280	0	12.19	1
22/10/2014	19:32:01	-12.025258	135.567261	14.76	3420	150	0	45.26	1
22/10/2014	19:33:11	-12.025009	135.567154	48.55	0	298	0	30.03	1
22/10/2014	19:34:32	-12.025112	135.567307	55.35	0	186	0	20.2	1
22/10/2014	19:36:03	-12.025224	135.567398	7.3	3672	342	0	15.91	1
22/10/2014	19:37:26	-12.025241	135.567215	12.62	0	19	0	19.99	1
22/10/2014	19:39:02	-12.025063	135.567062	86.53	0	184	0	25.86	1
22/10/2014	19:40:42	-12.025002	135.567276	55	3996	87	0	24.24	1
22/10/2014	19:43:12	-12.024934	135.567139	32.98	0	351	0	16.71	1
22/10/2014	19:45:25	-12.024879	135.567154	31.37	0	345	0	6.33	1
22/10/2014	19:46:37	-12.024961	135.567215	41.44	0	33	0	11.28	1
22/10/2014	19:48:25	-12.025098	135.5672	27.15	0	88	0	15.32	1
22/10/2014	19:50:41	-12.025127	135.567108	21.15	7272	186	0	10.51	1
22/10/2014	19:52:42	-12.025097	135.567169	78.85	252	29	0	7.43	1
22/10/2014	19:54:41	-12.025111	135.567245	40.88	1656	323	0	8.41	1
22/10/2014	19:56:23	-12.025188	135.567032	87.12	5292	10	0	24.7	1
22/10/2014	19:57:37	-12.024755	135.567017	18.06	1764	117	0	48.18	1
22/10/2014	19:58:59	-12.025049	135.567184	63.57	0	211	0	37.4	1
22/10/2014	20:00:31	-12.025149	135.567261	6.41	0	72	0	13.92	1
22/10/2014	20:02:17	-12.025138	135.567139	88.39	936	37	0	13.32	1
22/10/2014	20:04:15	-12.024919	135.567276	73.88	2988	27	0	28.55	1
22/10/2014	20:05:57	-12.024975	135.567245	50.45	1332	328	0	7.08	1
22/10/2014	20:07:08	-12.025129	135.567001	42.54	0	196	0	31.58	1
22/10/2014	20:22:39	-12.025129	135.567001	42.54	0	196	0	0	1
22/10/2014	20:23:55	-12.025068	135.567062	37.55	1116	349	0	9.49	1
22/10/2014	20:30:58	-12.025068	135.567062	37.55	1116	349	0	0	1
22/10/2014	20:32:22	-12.024958	135.567078	24.19	4644	314	0	12.35	1
22/10/2014	20:33:39	-12.024963	135.56723	97.84	5544	48	0	16.54	1
22/10/2014	20:34:59	-12.025462	135.567444	-123.67	5004	298	0	60.17	1
22/10/2014	20:36:44	-12.025029	135.567093	77.03	3168	314	0	61.44	1
22/10/2014	20:38:29	-12.024881	135.567184	24.25	0	279	0	19.2	1
22/10/2014	20:40:10	-12.024914	135.567108	56.59	5364	335	0	9.04	1
22/10/2014	20:41:20	-12.024997	135.567139	42.77	0	267	0	9.83	1
22/10/2014	20:42:42	-12.024833	135.567093	66.16	4392	145	0	18.91	1
22/10/2014	20:44:09	-12.025205	135.567245	56.4	0	190	0	44.55	1
22/10/2014	20:45:38	-12.025105	135.567291	24.33	756	190	0	12.19	1
22/10/2014	20:47:07	-12.025084	135.567169	71.66	0	320	0	13.47	1
22/10/2014	20:48:35	-12.025192	135.567276	3.58	3132	139	0	16.72	1
22/10/2014	20:50:23	-12.024905	135.567017	47.73	0	150	0	42.57	1
22/10/2014	20:52:07	-12.025194	135.567215	62.57	2412	209	0	38.68	1
22/10/2014	20:53:45	-12.025194	135.567215	62.57	2412	209	0	0	1
22/10/2014	20:55:00	-12.025033	135.567154	68.53	900	40	0	19.09	1
22/10/2014	20:56:44	-12.024918	135.5672	-67.96	2448	270	0	13.73	1
22/10/2014	20:58:43	-12.025017	135.567261	71.77	2916	44	0	12.85	1
22/10/2014	21:00:58	-12.024842	135.567017	144.92	432	290	0	32.91	1
22/10/2014	21:03:02	-12.02503	135.5672	65.4	4104	116	0	28.86	1
22/10/2014	21:05:13	-12.024903	135.567032	113.53	0	41	0	23.09	1
22/10/2014	21:07:32	-12.024719	135.56691	135.88	684	244	0	24.39	1
22/10/2014	21:09:42	-12.024916	135.567062	60.15	0	258	0	27.44	1
22/10/2014	21:11:38	-12.024916	135.567062	60.15	0	258	0	0	1
22/10/2014	21:13:33	-12.024839	135.566971	88.57	0	91	0	13.09	1
22/10/2014	21:15:57	-12.02486	135.567261	14.87	3600	78	0	31.63	1
22/10/2014	21:18:11	-12.024572	135.566971	-2.53	1692	145	0	44.95	1
22/10/2014	21:21:42	-12.024572	135.566971	-2.53	1692	145	0	0	1
22/10/2014	21:23:47	-12.024917	135.567307	37.07	5328	111	0	52.98	1
22/10/2014	21:26:40	-12.024617	135.567154	85.84	1404	15	0	37.28	1
22/10/2014	21:29:59	-12.025153	135.567413	-38.59	1836	153	-4	65.92	1
23/10/2014	2:26:17	-12.024852	135.567108	53.68	1836	153	-2	0	1
23/10/2014	2:33:22	-12.024852	135.567108	53.68	684	96	0	0	1
23/10/2014	7:59:29	-12.024852	135.567108	53.68	684	96	0	0	1
23/10/2014	8:05:27	-12.024739	135.566986	43.08	0	190	0	18.27	1
23/10/2014	8:06:39	-12.024811	135.567047	44.86	0	210	0	10.4	1
23/10/2014	8:08:03	-12.025165	135.567596	28.89	6876	304	0	71.51	1
23/10/2014	8:11:47	-12.024738	135.567017	41.89	0	289	0	78.86	1
23/10/2014	8:17:43	-12.02432	135.567352	100.68	0	19	0	59.06	1
23/10/2014	8:22:45	-12.024879	135.567047	49.3	0	30	0	70.45	1
23/10/2014	8:28:37	-12.024588	135.567276	68.78	0	39	0	40.83	1
23/10/2014	8:32:51	-12.024414	135.567093	31.23	0	301	0	27.76	1
23/10/2014	8:36:34	-12.024386	135.567123	64.58	180	156	0	4.51	1
23/10/2014	8:39:10	-12.024452	135.567123	38.71	0	165	0	7.34	1
23/10/2014	8:41:42	-12.024791	135.566956	41.51	0	266	0	41.84	1
23/10/2014	8:43:23	-12.024822	135.567047	40.77	864	359	0	10.48	1
23/10/2014	8:46:03	-12.024823	135.567017	21.33	0	115	0	3.26	1
23/10/2014	8:48:03	-12.024573	135.566406	54.49	7344	295	0	72.03	1
23/10/2014	8:49:52	-12.024646	135.566467	68.95	3024	277	0	10.48	1
23/10/2014	8:51:47	-12.024777	135.56662	-55.02	3564	124	0	22.11	1
23/10/2014	8:53:35	-12.024332	135.566406	-1.31	1476	43	0	54.68	1
23/10/2014	8:55:15	-12.024332	135.566406	-1.31	1476	43	0	0	1
23/10/2014	8:56:36	-12.02447	135.566315	93.2	6768	237	0	18.26	1
23/10/2014	9:12:02	-12.02447	135.566315	93.2	6768	237	0	0	1
23/10/2014	9:13:25	-12.024565	135.567078	-7.69	4284	273	0	83.65	1
23/10/2014	9:14:44	-12.024661	135.567154	-170.6	0	294	0	13.5	1
23/10/2014	9:16:03	-12.024714	135.567017	38.93	756	87	0	16.02	1
23/10/2014	9:17:29	-12.024593	135.567169	-121.42	0	189	0	21.31	1
23/10/2014	9:19:07	-12.024755	135.567032	49.49	0	339	0	23.38	1
23/10/2014	9:20:35	-12.024143	135.565491	29.74	1656	280	0	180.88	1
23/10/2014	9:21:50	-12.024674	135.567276	-53.82	2664	110	0	202.91	1
23/10/2014	9:23:15	-12.024437	135.567261	143.24	0	72	0	26.4	1
23/10/2014	9:25:12	-12.024437	135.567261	143.24	0	72	0	0	1
23/10/2014	9:27:20	-12.024722	135.567123	-6.98	0	93	0	35.06	1
23/10/2014	9:52:59	-12.024722	135.567123	-6.98	0	93	0	0	1
23/10/2014	9:54:26	-12.024959	135.567032	-52.79	2628	273	0	28.15	1
23/10/2014	9:55:34	-12.024681	135.567001	63.86	684	204	0	31.1	1
23/10/2014	9:57:02	-12.024816	135.566925	47.63	756	75	0	17.14	1
23/10/2014	9:58:39	-12.024827	135.567017	53	972	220	0	10.08	1
23/10/2014	9:59:50	-12.024717	135.567108	75.01	1008	236	0	15.73	1
23/10/2014	10:01:36	-12.024613	135.567383	100.75	3816	232	0	32.07	1
23/10/2014	10:03:27	-12.024669	135.567093	80.1	6156	65	0	32.15	1
23/10/2014	10:12:36	-12.024669	135.567093	80.1	6156	65	0	0	1
23/10/2014	10:15:54	-12.024588	135.567627	114.57	1296	185	0	58.77	1
23/10/2014	10:17:19	-12.024535	135.567566	144.98	3528	147	0	8.87	1
23/10/2014	10:20:43	-12.0245	135.567535	119.19	0	229	0	5.15	1
23/10/2014	10:22:25	-12.024654	135.567261	108.87	0	191	0	34.37	1
23/10/2014	10:25:36	-12.023754	135.567444	61.34	0	208	0	102.04	1
23/10/2014	10:28:17	-12.02494	135.566849	14.18	0	200	0	146.9	1
23/10/2014	10:30:40	-12.025483	135.566528	1.53	0	212	0	69.74	1
23/10/2014	10:31:45	-12.024978	135.566788	-7.87	1260	67	0	62.87	1
23/10/2014	10:32:51	-12.024958	135.566772	-4.13	0	215	0	2.82	1
23/10/2014	10:34:13	-12.024059	135.567413	26.61	0	160	0	121.87	1
23/10/2014	10:35:32	-12.024703	135.566925	5.53	0	49	0	89.13	1
23/10/2014	10:36:37	-12.025007	135.566895	-42.86	8172	31	0	33.96	1
23/10/2014	10:37:40	-12.024216	135.567154	-10.18	8208	24	0	92.36	1
23/10/2014	10:38:48	-12.02496	135.566788	-19.81	0	220	0	91.81	1
23/10/2014	10:39:59	-12.024581	135.566971	-33.78	2232	32	0	46.61	1
23/10/2014	10:41:04	-12.025104	135.567001	-1.56	2448	149	0	58.25	1
23/10/2014	10:42:07	-12.025104	135.56691	-0.48	756	184	0	9.9	1
23/10/2014	10:43:20	-12.02518	135.566589	-96.21	2592	58	0	35.92	1
23/10/2014	10:44:28	-12.02518	135.566589	-96.21	2592	58	0	0	1
23/10/2014	10:45:32	-12.024951	135.566956	-8.33	1404	58	0	47.34	1
23/10/2014	10:46:36	-12.02494	135.566742	-55.65	5436	266	0	23.31	1
23/10/2014	10:47:46	-12.025085	135.566803	-35.49	972	60	0	17.43	1
23/10/2014	10:48:54	-12.024962	135.566772	-52.49	1692	19	0	14.09	1
23/10/2014	10:50:18	-12.024962	135.566727	-73.83	3168	34	0	4.89	1
23/10/2014	10:51:26	-12.025018	135.566696	-75.32	1692	118	0	7.08	1
23/10/2014	10:52:31	-12.024913	135.566833	-54.01	2088	30	0	18.93	1
23/10/2014	10:53:40	-12.024954	135.566895	20.41	0	253	0	8.14	1
23/10/2014	10:54:55	-12.02517	135.566727	-83.17	684	104	0	30.18	1
23/10/2014	10:56:01	-12.025239	135.567093	-97.78	0	70	0	40.54	1
23/10/2014	10:57:08	-12.025262	135.566833	-108.3	1728	69	0	28.39	1
23/10/2014	10:58:21	-12.025679	135.566193	-55.46	16848	214	0	83.63	1
23/10/2014	10:59:27	-12.024697	135.567047	-87.34	1260	54	0	143.35	1
23/10/2014	11:00:35	-12.024886	135.566986	-109.2	612	104	0	22.04	1
23/10/2014	11:01:43	-12.024781	135.566742	-95.72	5652	29	0	28.99	1
23/10/2014	11:03:11	-12.025123	135.56662	-58.1	6264	215	0	40.28	1
23/10/2014	11:05:31	-12.025123	135.56662	-58.1	6264	215	0	0	1
23/10/2014	11:06:35	-12.025317	135.56636	-131.14	5112	347	0	35.57	1
23/10/2014	11:08:12	-12.025238	135.566559	-136.05	2808	254	0	23.36	1
23/10/2014	11:09:30	-12.025165	135.566513	-153.71	28080	229	0	9.54	1
23/10/2014	11:10:58	-12.024595	135.567062	-185.85	18288	45	0	87.07	1
23/10/2014	11:12:36	-12.024632	135.5672	-217.88	0	262	0	15.56	1
23/10/2014	11:14:26	-12.025758	135.566147	-254.85	3276	35	0	169.68	1
23/10/2014	11:15:58	-12.02594	135.566147	-245.76	9756	218	0	20.24	1
23/10/2014	11:17:20	-12.025749	135.566223	-222.97	2052	46	0	22.79	1
23/10/2014	11:18:25	-12.025954	135.566116	-246.4	0	146	0	25.59	1
23/10/2014	12:16:40	-12.025954	135.566116	-246.4	0	146	0	0	1
23/10/2014	12:21:29	-12.024861	135.567093	16.99	0	239	0	161.43	1
23/10/2014	12:22:36	-12.024809	135.567169	8.24	0	242	0	10.09	1
23/10/2014	12:23:58	-12.024655	135.5672	-67.57	972	156	0	17.45	1
23/10/2014	12:27:47	-12.024971	135.567108	12.35	0	322	0	36.53	1
23/10/2014	12:31:40	-12.024971	135.567108	12.35	0	322	0	0	1
23/10/2014	12:32:56	-12.024822	135.567078	34.66	0	234	0	16.89	1
23/10/2014	12:35:03	-12.024874	135.567123	29.66	0	9	0	7.58	1
23/10/2014	12:38:20	-12.024958	135.567047	89.98	0	287	0	12.47	1
23/10/2014	12:40:03	-12.024751	135.567078	97.15	6768	66	0	23.26	1
23/10/2014	12:43:02	-12.024736	135.567261	-6.85	0	66	0	19.97	1
23/10/2014	12:46:29	-12.024834	135.567108	8.57	0	224	0	19.89	1
23/10/2014	12:49:22	-12.024689	135.567123	57.43	0	17	0	16.21	1
23/10/2014	12:50:45	-12.024837	135.566956	47.89	0	135	0	24.51	1
23/10/2014	12:52:51	-12.024839	135.567108	7.47	0	15	0	16.53	1
23/10/2014	12:54:51	-12.024716	135.5672	5.05	0	257	0	16.95	1
23/10/2014	12:56:28	-12.024835	135.567154	16.24	2412	173	0	14.15	1
23/10/2014	12:58:00	-12.024785	135.567261	-15.27	0	120	0	12.9	1
23/10/2014	12:59:15	-12.024858	135.567123	7.02	0	239	0	17.06	1
23/10/2014	13:00:25	-12.024858	135.567032	16.61	0	268	0	9.9	1
23/10/2014	13:01:47	-12.02461	135.567245	-1.44	0	9	0	36.01	1
23/10/2014	13:03:16	-12.024681	135.567154	-69.14	1008	50	0	12.66	1
23/10/2014	13:04:46	-12.024546	135.567047	41.91	0	4	0	18.99	1
23/10/2014	13:06:10	-12.024329	135.56665	-5.41	0	350	0	49.46	1
23/10/2014	13:07:41	-12.024413	135.566544	-78.8	576	38	0	14.84	1
23/10/2014	13:09:09	-12.024413	135.566544	-78.8	576	38	0	0	1
23/10/2014	13:10:37	-12.02463	135.567169	-21.97	0	120	0	72.13	1
23/10/2014	13:12:14	-12.024846	135.567139	-12.1	7848	255	0	24.24	1
23/10/2014	13:14:21	-12.024945	135.567215	9.87	0	265	0	13.77	1
23/10/2014	13:16:45	-12.024945	135.56694	14.41	1332	242	0	29.91	1
23/10/2014	13:19:18	-12.025088	135.566727	40.99	828	177	0	28.1	1
23/10/2014	13:21:34	-12.025156	135.566879	100.97	1044	263	0	18.18	1
23/10/2014	13:23:31	-12.025011	135.56694	58.93	0	239	0	17.43	1
23/10/2014	13:25:39	-12.025098	135.566711	93.79	1224	209	0	26.72	1
23/10/2014	13:27:49	-12.025348	135.566574	112.68	0	278	0	31.54	1
23/10/2014	13:30:35	-12.024961	135.566925	40.4	1872	84	0	57.52	1
23/10/2014	13:33:03	-12.024968	135.566849	-37.46	0	199	0	8.3	1
23/10/2014	13:34:14	-12.024965	135.566818	-16.79	0	74	0	3.39	1
23/10/2014	13:35:25	-12.02497	135.566956	14.87	0	286	0	15.02	1
23/10/2014	13:36:36	-12.024981	135.566864	-1.31	0	278	0	10.08	1
23/10/2014	13:37:50	-12.02495	135.567108	50.06	1548	92	0	26.76	1
23/10/2014	13:39:02	-12.025004	135.567017	-11.13	0	124	0	11.58	1
23/10/2014	13:40:14	-12.024941	135.567108	90.67	3528	75	0	12.13	1
23/10/2014	13:41:28	-12.024954	135.56694	9.88	360	75	0	18.33	1
23/10/2014	13:42:39	-12.024932	135.566986	14.38	0	171	0	5.57	1
23/10/2014	13:43:54	-12.024974	135.567001	39.75	0	33	0	4.95	1
23/10/2014	13:45:04	-12.025033	135.56694	47.94	0	159	0	9.33	1
23/10/2014	13:46:36	-12.024986	135.567017	34.4	0	166	0	9.87	1
23/10/2014	13:47:51	-12.024978	135.56694	14.64	0	32	0	8.42	1
23/10/2014	13:49:12	-12.025023	135.566864	27.24	0	167	0	9.66	1
23/10/2014	13:50:43	-12.025005	135.566956	-14.09	1116	261	0	10.2	1
23/10/2014	13:52:17	-12.024824	135.566986	37.07	0	164	0	20.39	1
23/10/2014	13:53:42	-12.025042	135.566788	-16.04	3636	101	0	32.42	1
23/10/2014	13:54:54	-12.025	135.566925	-2.95	0	32	0	15.61	1
23/10/2014	13:56:39	-12.024791	135.567017	31.81	0	194	0	25.3	1
23/10/2014	13:58:25	-12.025068	135.566956	7.2	0	135	0	31.51	1
23/10/2014	14:00:04	-12.025068	135.566956	7.2	0	135	0	0	1
23/10/2014	14:01:17	-12.024864	135.567108	2.56	0	202	0	28.07	1
23/10/2014	14:03:20	-12.024882	135.567001	25.15	1008	283	0	11.81	1
23/10/2014	14:17:34	-12.024882	135.567001	25.15	1008	283	0	0	1
23/10/2014	14:19:17	-12.024854	135.567215	28.14	0	34	0	23.48	1
23/10/2014	14:20:37	-12.024937	135.567215	26.49	6156	102	0	9.23	1
23/10/2014	14:22:12	-12.025098	135.566544	-10.79	0	93	0	75.14	1
23/10/2014	14:23:45	-12.024891	135.566956	21.82	5580	258	0	50.37	1
23/10/2014	14:25:12	-12.024925	135.567062	28.39	0	127	0	12.13	1
23/10/2014	14:27:15	-12.025069	135.56694	47.71	12852	248	0	20.79	1
23/10/2014	14:29:34	-12.025039	135.567108	46.61	1440	110	0	18.57	1
23/10/2014	14:31:54	-12.025039	135.567108	46.61	1440	110	0	0	1
23/10/2014	14:33:09	-12.025048	135.566711	-9.56	0	131	0	43.19	1
23/10/2014	14:34:19	-12.025047	135.566452	1.6	11952	262	0	28.17	1
23/10/2014	14:35:28	-12.025071	135.566513	-32.92	0	267	0	7.15	1
23/10/2014	14:36:38	-12.025039	135.567078	9.79	0	35	0	61.55	1
23/10/2014	14:37:47	-12.02504	135.566772	22.31	468	355	0	33.28	1
23/10/2014	14:38:56	-12.025025	135.567017	33.74	0	263	0	26.7	1
23/10/2014	14:40:13	-12.025188	135.565994	-52.83	0	147	0	112.72	1
23/10/2014	14:41:26	-12.025092	135.566925	7.09	0	23	0	101.81	1
23/10/2014	14:42:33	-12.024965	135.567017	-13.06	0	248	0	17.31	1
23/10/2014	14:43:42	-12.025075	135.566864	-1	9468	242	0	20.65	1
23/10/2014	14:44:50	-12.024869	135.567123	40.14	864	13	0	36.31	1
23/10/2014	14:46:00	-12.02484	135.567078	17.87	1080	224	0	5.86	1
23/10/2014	14:47:08	-12.024932	135.567505	55.43	1188	92	0	47.55	1
23/10/2014	14:48:17	-12.025004	135.567139	32.01	0	66	0	40.6	1
23/10/2014	14:49:25	-12.02471	135.567261	37.2	2088	44	0	35.28	1
23/10/2014	14:50:33	-12.024535	135.567551	50.6	0	270	0	37.06	1
23/10/2014	14:51:54	-12.024186	135.565628	28.21	17784	236	0	212.71	1
23/10/2014	14:53:10	-12.024099	135.565781	35.66	14292	17	0	19.25	1
23/10/2014	14:54:31	-12.02436	135.56575	58.65	6768	122	0	29.22	1
23/10/2014	14:56:09	-12.030044	135.569	92.98	13176	69	0	724.15	1
23/10/2014	14:57:56	-12.030788	135.569595	10.76	47880	90	0	105.03	1
23/10/2014	15:00:22	-12.025493	135.583923	39.31	55836	13	0	1665.75	1
23/10/2014	15:02:38	-12.02482	135.579788	19.15	8244	281	0	455.89	1
23/10/2014	15:04:43	-12.022253	135.577576	152.44	4104	77	0	373.29	1
23/10/2014	15:05:56	-12.023852	135.577011	-5.93	0	126	0	188.12	1
23/10/2014	15:07:13	-12.023207	135.577286	58.76	2268	69	0	77.71	1
23/10/2014	15:08:44	-12.023643	135.577133	28.06	10764	235	0	51.26	1
23/10/2014	15:10:11	-12.02168	135.578033	18.77	7488	57	0	239.22	1
23/10/2014	15:11:22	-12.022056	135.577515	-4.66	1368	309	0	70.16	1
23/10/2014	15:12:32	-12.02257	135.576736	-87.34	0	180	0	102.2	1
23/10/2014	15:13:41	-12.021882	135.577728	11.68	2484	85	0	132.26	1
23/10/2014	15:14:57	-12.022392	135.57692	-56.79	5148	343	0	104.58	1
23/10/2014	15:16:10	-12.022392	135.57692	-56.79	5148	343	0	0	1
23/10/2014	15:17:37	-12.021622	135.577179	15.71	3816	228	0	90.13	1
23/10/2014	15:18:48	-12.0214	135.577515	28.51	6480	45	0	44.1	1
23/10/2014	15:20:01	-12.021233	135.577896	46.89	324	358	0	45.41	1
23/10/2014	15:22:56	-12.023192	135.576263	28.02	13680	236	0	281.05	1
23/10/2014	15:25:40	-12.023255	135.576187	-12.11	5472	112	0	10.83	1
23/10/2014	15:32:14	-12.02295	135.57634	-19.21	0	0	0	37.78	1
23/10/2014	15:38:12	-12.023788	135.576874	-27.23	0	156	0	109.8	1
23/10/2014	15:45:33	-12.023488	135.576523	-19.72	252	104	0	50.69	1
23/10/2014	15:50:34	-12.023488	135.576523	-19.72	252	104	0	0	1
23/10/2014	15:53:23	-12.021205	135.576248	-24.1	6264	125	0	255.61	1
23/10/2014	15:58:02	-12.021205	135.576248	-24.1	6264	125	0	0	1
23/10/2014	16:01:48	-12.023567	135.566376	25.55	18036	194	0	1105.3	1
23/10/2014	16:07:27	-12.022953	135.565857	51.35	11916	335	0	88.58	1
23/10/2014	16:13:12	-12.021126	135.564621	49.57	0	45	0	243.6	1
23/10/2014	16:16:54	-12.023043	135.565887	17.8	18324	113	0	253.76	1
23/10/2014	16:20:47	-12.023245	135.566391	40.83	2520	94	0	59.24	1
23/10/2014	16:23:52	-12.025107	135.565506	10.68	18900	178	0	228.32	1
23/10/2014	16:26:34	-12.030385	135.568253	41.95	0	45	0	658.55	1
23/10/2014	16:27:44	-12.030342	135.568085	8.88	0	142	0	18.89	1
23/10/2014	16:28:53	-12.030168	135.568222	62.08	0	130	0	24.42	1
23/10/2014	16:29:58	-12.030285	135.567871	9.99	0	338	0	40.33	1
23/10/2014	16:31:20	-12.03018	135.568329	115.63	5724	178	0	51.16	1
23/10/2014	16:32:30	-12.030978	135.567947	-36.76	0	7	0	97.98	1
23/10/2014	16:33:44	-12.031749	135.567307	-139.7	576	206	0	110.43	1
23/10/2014	16:34:52	-12.031777	135.566895	-175.35	0	220	0	44.91	1
23/10/2014	16:36:03	-12.032211	135.566635	-295.41	0	110	0	55.93	1
23/10/2014	16:37:13	-12.03174	135.567169	-145.06	0	103	0	78.2	1
23/10/2014	16:38:19	-12.031666	135.566833	-182.3	0	129	0	37.46	1
23/10/2014	16:39:30	-12.0315	135.567245	-116.96	0	142	0	48.46	1
23/10/2014	16:40:38	-12.031915	135.566727	-242.28	0	247	0	72.82	1
23/10/2014	16:41:49	-12.032333	135.566452	-321.86	0	191	0	55.27	1
23/10/2014	16:43:28	-12.031094	135.567825	16.24	216	138	0	203.17	1
23/10/2014	16:44:39	-12.03101	135.567749	0.81	396	141	0	12.47	1
23/10/2014	16:45:43	-12.031301	135.568054	34.83	3744	320	0	46.34	1
23/10/2014	16:46:48	-12.031331	135.56813	40.06	0	335	0	8.91	1
23/10/2014	16:47:53	-12.031242	135.568008	28.59	0	335	0	16.55	1
23/10/2014	16:49:01	-12.030997	135.567703	48.41	144	358	0	42.92	1
23/10/2014	16:50:05	-12.031633	135.568115	47.22	0	47	0	83.72	1
23/10/2014	16:51:11	-12.031029	135.567734	23.72	0	114	0	78.91	1
23/10/2014	16:52:20	-12.031188	135.567856	25.86	252	125	0	22.1	1
23/10/2014	16:53:28	-12.031296	135.56781	34.71	252	132	0	13.01	1
23/10/2014	16:54:34	-12.031048	135.567764	15.54	108	126	0	28.03	1
23/10/2014	16:55:43	-12.031088	135.567871	15.32	468	98	0	12.46	1
23/10/2014	16:56:51	-12.031235	135.56778	27.55	108	136	0	19.11	1
23/10/2014	16:57:59	-12.031208	135.567795	63.69	144	131	0	3.42	1
23/10/2014	16:59:07	-12.031321	135.567749	45.74	504	193	0	13.52	1
23/10/2014	17:00:14	-12.031287	135.567825	53.08	936	216	0	9.09	1
23/10/2014	17:01:23	-12.031248	135.567886	69.92	108	41	0	7.93	1
23/10/2014	17:02:30	-12.031167	135.56781	29.15	180	120	0	12.22	1
23/10/2014	17:03:38	-12.031174	135.567871	31.81	396	164	0	6.68	1
23/10/2014	17:04:44	-12.03117	135.567841	46.89	0	3	0	3.29	1
23/10/2014	17:05:49	-12.031191	135.567947	39.78	252	135	0	11.76	1
23/10/2014	17:06:58	-12.031156	135.567856	35.53	216	165	0	10.63	1
23/10/2014	17:08:16	-12.030973	135.567932	-7.19	1692	197	0	21.96	1
23/10/2014	17:09:25	-12.031134	135.567856	15.29	252	88	0	19.72	1
23/10/2014	17:10:33	-12.03104	135.567886	-3.2	540	185	0	10.95	1
23/10/2014	17:11:42	-12.031129	135.567902	28.63	108	138	0	10.05	1
23/10/2014	17:12:52	-12.031071	135.567902	17.79	684	187	0	6.45	1
23/10/2014	17:14:04	-12.031013	135.568039	1.14	900	202	0	16.24	1
23/10/2014	17:15:14	-12.031191	135.568039	40.29	288	53	0	19.79	1
23/10/2014	17:16:24	-12.030975	135.567841	-3.41	36	52	0	32.26	1
23/10/2014	17:17:31	-12.031024	135.567871	12.9	0	334	0	6.35	1
23/10/2014	17:18:40	-12.031018	135.567902	14.34	828	52	0	3.44	1
23/10/2014	17:19:49	-12.031037	135.567871	18.61	36	108	0	3.98	1
23/10/2014	17:21:01	-12.030981	135.567871	-8.6	504	203	0	6.23	1
23/10/2014	17:22:10	-12.031177	135.567902	41.62	252	91	0	22.05	1
23/10/2014	17:23:20	-12.03108	135.567917	18.82	540	44	0	10.91	1
23/10/2014	17:24:30	-12.03097	135.567902	-13.65	1152	230	0	12.34	1
23/10/2014	17:25:45	-12.031075	135.567627	-68.3	1116	119	0	32.11	1
23/10/2014	17:26:55	-12.031096	135.56781	10.46	216	10	0	20.04	1
23/10/2014	17:28:03	-12.03105	135.567886	10.23	108	330	0	9.72	1
23/10/2014	17:29:32	-12.031203	135.56781	42.34	324	28	0	18.91	1
23/10/2014	17:30:37	-12.030909	135.567932	-34.67	0	26	0	35.28	1
23/10/2014	17:31:43	-12.031036	135.567886	0.63	0	76	0	14.98	1
23/10/2014	17:32:48	-12.0309	135.567947	-21.66	0	57	0	16.51	1
23/10/2014	17:33:53	-12.031009	135.567871	-9.29	0	66	0	14.67	1
23/10/2014	17:34:57	-12.030915	135.567932	-19.41	0	56	0	12.38	1
23/10/2014	17:36:02	-12.030879	135.567856	-48.91	0	35	0	9.18	1
23/10/2014	17:37:08	-12.030663	135.567947	-102.1	0	52	0	25.98	1
23/10/2014	17:38:14	-12.030947	135.567856	-28.15	0	97	0	33.09	1
23/10/2014	17:39:20	-12.030771	135.567917	-77.97	0	40	0	20.66	1
23/10/2014	17:40:27	-12.03103	135.567917	-13.53	0	46	0	28.8	1
23/10/2014	17:41:32	-12.030886	135.567795	-89.01	0	51	0	20.79	1
23/10/2014	17:42:41	-12.031169	135.567871	30.19	648	49	0	32.54	1
23/10/2014	17:43:48	-12.031208	135.567902	61.21	0	61	0	5.49	1
23/10/2014	17:44:53	-12.030969	135.567902	-40.06	0	51	0	26.58	1
23/10/2014	17:46:03	-12.031103	135.567841	-3.85	0	65	0	16.31	1
23/10/2014	17:47:08	-12.030634	135.567841	-188.97	0	64	0	52.15	1
23/10/2014	17:48:13	-12.030887	135.567795	-97.42	0	37	0	28.57	1
23/10/2014	17:49:18	-12.031219	135.567963	50.63	0	110	0	41.19	1
23/10/2014	17:50:26	-12.031155	135.567902	37.99	540	121	0	9.73	1
23/10/2014	17:51:30	-12.031023	135.567719	-32.23	0	41	0	24.73	1
23/10/2014	17:52:35	-12.031111	135.567932	7.49	0	10	0	25.15	1
23/10/2014	17:53:40	-12.030999	135.567993	-47.54	0	32	0	14.11	1
23/10/2014	17:54:45	-12.031162	135.568069	66.71	0	56	0	19.92	1
23/10/2014	17:55:56	-12.031034	135.567902	21.91	720	336	0	23.07	1
23/10/2014	17:57:01	-12.030998	135.567856	-51.64	0	264	0	6.41	1
23/10/2014	17:58:06	-12.030968	135.56781	-74.89	0	12	0	6.01	1
23/10/2014	17:59:11	-12.03102	135.567932	-22.37	0	27	0	14.47	1
23/10/2014	18:00:16	-12.031064	135.567978	35.22	0	96	0	7	1
23/10/2014	18:01:23	-12.031228	135.568436	137.54	0	341	0	53.04	1
23/10/2014	18:02:38	-12.031109	135.567688	-71.61	0	60	0	82.42	1
23/10/2014	18:04:03	-12.031434	135.568069	126.38	2088	244	0	54.98	1
23/10/2014	18:05:21	-12.031139	135.566986	-363.68	0	319	0	122.26	1
23/10/2014	18:12:37	-12.031139	135.566986	-363.68	0	319	0	0	1
23/10/2014	18:15:02	-12.03091	135.566696	-348.24	2376	56	-4	40.53	1
24/10/2014	8:14:14	-12.024473	135.565903	48.07	2376	56	-2	0	1
24/10/2014	8:17:35	-12.024473	135.565903	48.07	324	214	0	0	1
24/10/2014	8:18:37	-12.024031	135.565994	93.19	0	299	0	50.13	1
24/10/2014	8:19:44	-12.024424	135.565933	33.57	1260	212	0	44.2	1
24/10/2014	8:20:51	-12.024396	135.565857	54.98	540	221	0	8.83	1
24/10/2014	8:21:57	-12.02462	135.565811	81.97	36	322	0	25.41	1
24/10/2014	8:23:02	-12.024527	135.565811	55.77	972	231	0	10.34	1
24/10/2014	8:24:08	-12.024509	135.565964	112.82	0	237	0	16.76	1
24/10/2014	8:25:14	-12.024388	135.565948	28.34	1872	36	0	13.57	1
24/10/2014	8:26:22	-12.024409	135.565872	34.07	3096	27	0	8.59	1
24/10/2014	8:27:30	-12.024075	135.566055	-43.01	2268	226	0	42.14	1
24/10/2014	8:28:37	-12.024479	135.565887	98.96	0	42	0	48.5	1
24/10/2014	8:29:43	-12.024567	135.565842	116.27	0	54	0	10.94	1
24/10/2014	8:30:51	-12.024487	135.565872	109.12	2304	45	0	9.48	1
24/10/2014	8:31:57	-12.02433	135.566071	91.79	0	229	0	27.81	1
24/10/2014	8:33:08	-12.024552	135.565765	33.82	2088	225	0	41.44	1
24/10/2014	8:34:14	-12.024538	135.565826	44.09	0	238	0	6.81	1
24/10/2014	8:35:23	-12.02442	135.565948	40.96	180	22	0	18.66	1
24/10/2014	8:36:29	-12.024937	135.565369	-28.19	3960	74	0	85.26	1
24/10/2014	8:37:36	-12.025405	135.564941	-56.51	4608	39	0	69.82	1
24/10/2014	8:38:44	-12.024986	135.565338	-74.05	0	222	0	63.52	1
24/10/2014	8:39:52	-12.023578	135.566772	179.57	0	356	0	220.98	1
24/10/2014	8:40:59	-12.023813	135.566498	142.21	0	319	0	39.63	1
24/10/2014	8:42:11	-12.024559	135.565979	83.91	0	37	0	100.33	1
24/10/2014	8:43:27	-12.024638	135.56546	137.69	0	175	0	57.12	1
24/10/2014	8:44:32	-12.027069	135.566391	-34.31	40536	193	0	288.66	1
24/10/2014	8:45:38	-12.03011	135.566269	18.58	14868	104	0	338.4	1
24/10/2014	8:46:46	-12.030359	135.56601	89.48	2088	183	0	39.5	1
24/10/2014	8:47:55	-12.030266	135.566132	19.23	0	89	0	16.82	1
24/10/2014	8:49:01	-12.030202	135.566132	6.03	0	200	0	7.12	1
24/10/2014	8:50:06	-12.030192	135.566132	5.32	3060	274	0	1.11	1
24/10/2014	8:51:13	-12.030271	135.566025	17.4	12060	298	0	14.58	1
24/10/2014	8:52:42	-12.023973	135.566162	161.06	468	105	0	700.46	1
24/10/2014	8:53:49	-12.024448	135.565826	53.34	0	76	0	64.23	1
24/10/2014	8:54:56	-12.024438	135.565948	66.05	576	199	0	13.31	1
24/10/2014	8:56:02	-12.024664	135.565781	36.91	0	256	0	31.01	1
24/10/2014	8:57:05	-12.024386	135.56604	43.57	1548	265	0	41.82	1
24/10/2014	8:58:10	-12.024487	135.565826	57.5	108	77	0	25.84	1
24/10/2014	8:59:15	-12.024525	135.565857	38.48	1692	141	0	5.41	1
24/10/2014	9:00:23	-12.025077	135.565353	-24.64	180	110	0	82.29	1
24/10/2014	9:01:31	-12.02489	135.56572	27.23	10944	208	0	45	1
24/10/2014	9:02:43	-12.023583	135.566376	36.08	0	96	0	161.9	1
24/10/2014	9:03:53	-12.023219	135.565353	100.51	0	262	0	118.39	1
24/10/2014	9:05:08	-12.023405	135.566177	60.49	0	79	0	91.97	1
24/10/2014	9:06:17	-12.023421	135.565979	85.42	2160	115	0	21.61	1
24/10/2014	9:07:23	-12.023916	135.56601	-58.91	16416	15	0	55.14	1
24/10/2014	9:08:31	-12.022149	135.566956	79.61	0	68	0	221.79	1
24/10/2014	9:09:41	-12.022223	135.566879	102.21	2088	186	0	11.74	1
24/10/2014	9:10:48	-12.023056	135.56665	45.51	16236	253	0	95.92	1
24/10/2014	9:11:56	-12.028114	135.564896	16.33	40536	191	0	593.89	1
24/10/2014	9:13:00	-12.030331	135.564529	41.31	0	212	0	249.73	1
24/10/2014	9:14:09	-12.030928	135.563873	402.01	0	214	0	97.45	1
24/10/2014	9:15:18	-12.030009	135.564728	89.31	2160	217	0	138.16	1
24/10/2014	9:16:27	-12.030528	135.564423	-10.9	0	55	0	66.56	1
24/10/2014	9:17:36	-12.030306	135.564621	-12.31	0	19	0	32.76	1
24/10/2014	9:18:43	-12.03053	135.564468	3.29	0	5	0	29.95	1
24/10/2014	9:19:51	-12.030361	135.564438	29.84	0	193	0	19.07	1
24/10/2014	9:21:01	-12.030288	135.564484	37.77	2592	280	0	9.53	1
24/10/2014	9:22:10	-12.030296	135.564377	18.1	17172	18	0	11.67	1
24/10/2014	9:23:17	-12.0301	135.5681	18.75	16128	37	0	405.47	1
24/10/2014	9:24:52	-12.029995	135.568146	21.95	5076	95	0	12.7	1
24/10/2014	9:25:57	-12.029984	135.565125	3.24	31212	281	0	328.54	1
24/10/2014	9:27:03	-12.02617	135.565277	24.3	18144	359	0	424.42	1
24/10/2014	9:28:07	-12.024481	135.566772	41	11448	68	0	248.41	1
24/10/2014	9:29:14	-12.024062	135.567551	16.86	0	122	0	96.69	1
24/10/2014	9:30:20	-12.023974	135.567413	52.35	1080	118	0	17.92	1
24/10/2014	9:31:27	-12.023703	135.565872	147.3	0	142	0	170.28	1
24/10/2014	9:32:49	-12.024034	135.567734	52.39	2844	254	0	205.82	1
24/10/2014	9:33:56	-12.024039	135.567596	46.37	0	214	0	15.02	1
24/10/2014	9:35:08	-12.024412	135.567368	-79.18	0	50	0	48.32	1
24/10/2014	9:36:16	-12.024327	135.567383	-70.85	0	178	0	9.59	1
24/10/2014	9:37:24	-12.024383	135.567001	22.19	9612	232	0	42.01	1
24/10/2014	9:38:30	-12.024539	135.567093	17.38	684	216	0	20.03	1
24/10/2014	9:39:37	-12.024819	135.567139	36.44	0	215	0	31.53	1
24/10/2014	9:40:44	-12.025152	135.567596	18.12	1296	96	0	61.98	1
24/10/2014	9:42:05	-12.025093	135.567581	57.29	108	112	0	6.76	1
24/10/2014	9:43:12	-12.02523	135.567627	23.23	2592	247	0	16.03	1
24/10/2014	9:44:21	-12.025207	135.567596	-8.79	0	199	0	4.23	1
24/10/2014	9:45:27	-12.025036	135.567566	40.05	144	134	0	19.29	1
24/10/2014	9:46:40	-12.024441	135.56575	54.36	2592	358	0	208.29	1
24/10/2014	9:47:48	-12.02455	135.56572	18.1	0	11	0	12.55	1
24/10/2014	9:48:55	-12.024838	135.565491	-44.75	0	338	0	40.57	1
24/10/2014	9:50:01	-12.024449	135.565735	72.07	1116	54	0	50.75	1
24/10/2014	9:51:07	-12.024397	135.565613	46.87	0	287	0	14.47	1
24/10/2014	9:52:14	-12.024568	135.565643	126.08	324	120	0	19.29	1
24/10/2014	9:53:21	-12.027356	135.565247	2.18	15372	179	0	312.99	1
24/10/2014	9:54:28	-12.030682	135.567276	25.12	12024	196	0	430.66	1
24/10/2014	9:56:04	-12.030693	135.567459	17.76	1152	355	0	19.94	1
24/10/2014	9:57:10	-12.029984	135.566788	51.74	1440	318	0	107.43	1
24/10/2014	9:58:16	-12.030651	135.567413	42.9	180	113	0	100.6	1
24/10/2014	9:59:19	-12.030504	135.567291	60.13	3096	327	0	21.05	1
24/10/2014	10:00:23	-12.03074	135.567398	34.73	576	350	0	28.71	1
24/10/2014	10:01:29	-12.030869	135.567459	4.04	36	160	0	15.8	1
24/10/2014	10:02:36	-12.030891	135.56749	28.22	360	146	0	4.17	1
24/10/2014	10:03:43	-12.030834	135.56749	21.75	0	220	0	6.34	1
24/10/2014	10:04:49	-12.030818	135.567474	26.52	2016	326	0	2.49	1
24/10/2014	10:05:56	-12.030787	135.567505	35.46	72	350	0	4.82	1
24/10/2014	10:07:03	-12.030268	135.566467	28.18	42264	282	0	126.78	1
24/10/2014	10:08:07	-12.026522	135.565262	52.66	44064	9	0	436.66	1
24/10/2014	10:09:14	-12.019839	135.566605	51.68	31680	97	0	757.33	1
24/10/2014	10:10:22	-12.01986	135.570129	29.9	1080	2	0	383.27	1
24/10/2014	10:11:39	-12.02001	135.570129	28.84	4824	304	0	16.68	1
24/10/2014	10:17:05	-12.02001	135.570129	28.84	4824	304	0	0	1
24/10/2014	10:20:55	-12.019509	135.569748	62.9	2016	128	0	69.43	1
24/10/2014	10:22:01	-12.019533	135.569717	48.37	324	335	0	4.3	1
24/10/2014	10:23:08	-12.019545	135.569824	50.9	180	88	0	11.71	1
24/10/2014	10:24:14	-12.019575	135.569885	39.11	5724	2	0	7.43	1
24/10/2014	10:25:39	-12.019496	135.56958	79.45	1296	173	-4	34.31	1
27/10/2014	8:30:53	-12.019496	135.56958	79.45	1296	173	-2	0	1
27/10/2014	8:34:23	-34.035587	150.656174	85.36	6696	356	-4	2885995.63	1
