# Supplementary material for: A preliminary study to estimate contact rates between free-roaming domestic dogs using novel miniature cameras
Source: PLoS One. 2017 Jul 27;12(7):e0181859. doi: 10.1371/journal.pone.0181859 (PMC5547700; doi:10.1371/journal.pone.0181859)
Supplement: S1 Data — (ZIP) [file pone.0181859.s001.zip › Galiwinku_02.csv]

Date	Time	Latitude	Longitude	Altitude	Speed	Course	Type	Distance	Essential
16/10/2014	12:33:54	-34.032139	150.656982	-13.51	108	65	-2	0	1
16/10/2014	12:34:08	-34.032139	150.656982	-13.51	0	89	0	0	1
16/10/2014	12:34:14	-34.032139	150.656982	-13.51	0	88	0	0	1
16/10/2014	12:34:20	-34.032139	150.656982	-13.51	0	86	0	0	1
16/10/2014	12:34:26	-34.032139	150.656982	-13.51	0	108	0	0	1
16/10/2014	12:34:32	-34.032139	150.656982	-13.51	0	98	0	0	1
16/10/2014	12:34:38	-34.032139	150.656982	-13.51	0	78	0	0	1
16/10/2014	12:34:44	-34.032139	150.656982	-13.51	0	144	0	0	1
16/10/2014	12:34:50	-34.032139	150.656982	-13.51	0	309	0	0	1
16/10/2014	12:34:56	-34.032139	150.656982	-13.51	0	349	0	0	1
16/10/2014	12:35:02	-34.032139	150.656982	-13.51	0	120	0	0	1
16/10/2014	12:35:08	-34.032139	150.656982	-13.51	0	86	0	0	1
16/10/2014	12:35:14	-34.032139	150.656982	-13.51	0	72	0	0	1
16/10/2014	12:35:20	-34.032139	150.656982	-13.51	0	7	0	0	1
16/10/2014	12:35:26	-34.032139	150.656982	-13.51	0	50	0	0	1
16/10/2014	12:35:32	-34.032139	150.656982	-13.51	0	26	0	0	1
16/10/2014	12:35:38	-34.032139	150.656982	-13.51	0	18	0	0	1
16/10/2014	12:35:44	-34.032139	150.656982	-13.51	0	342	0	0	1
16/10/2014	12:35:50	-34.032139	150.656982	-13.51	0	40	0	0	1
16/10/2014	12:35:56	-34.032139	150.656982	-13.51	0	48	0	0	1
16/10/2014	12:36:02	-34.032139	150.656982	-13.51	0	7	0	0	1
16/10/2014	12:36:08	-34.032139	150.656982	-13.51	0	37	0	0	1
16/10/2014	12:36:12	-34.032139	150.656982	-13.51	0	99	0	0	1
16/10/2014	12:36:18	-34.032139	150.656982	-13.51	0	78	0	0	1
16/10/2014	12:36:24	-34.032139	150.656982	-13.51	0	107	0	0	1
16/10/2014	12:36:30	-34.032139	150.656982	-13.51	0	104	0	0	1
16/10/2014	12:36:36	-34.032139	150.656982	-13.51	0	89	0	0	1
16/10/2014	12:36:42	-34.032139	150.656982	-13.51	0	88	0	0	1
16/10/2014	12:36:48	-34.032139	150.656982	-13.51	0	9	0	0	1
16/10/2014	12:36:53	-34.032139	150.656982	-13.51	0	53	0	0	1
16/10/2014	12:37:00	-34.032158	150.657181	100.54	0	90	0	18.46	1
16/10/2014	12:37:06	-34.032158	150.657181	100.54	0	117	0	0	1
16/10/2014	12:37:12	-34.032158	150.657181	100.54	0	115	0	0	1
16/10/2014	12:37:18	-34.032158	150.657181	100.54	0	124	0	0	1
16/10/2014	12:37:24	-34.032192	150.65715	110.58	6624	311	0	4.74	1
16/10/2014	12:37:30	-34.032181	150.657089	116.28	0	146	0	5.75	1
16/10/2014	12:37:36	-34.032181	150.657089	116.28	0	102	0	0	1
16/10/2014	12:37:42	-34.032181	150.657089	116.28	0	110	0	0	1
16/10/2014	12:37:48	-34.032181	150.657089	116.28	0	10	0	0	1
16/10/2014	12:37:54	-34.032246	150.657227	111.24	4788	106	0	14.63	1
16/10/2014	12:38:00	-34.032265	150.657272	113.68	0	166	0	4.65	1
16/10/2014	12:38:06	-34.032265	150.657272	113.68	0	339	0	0	1
16/10/2014	12:38:12	-34.032265	150.657272	113.68	0	343	0	0	1
16/10/2014	12:38:18	-34.032265	150.657272	113.68	0	319	0	0	1
16/10/2014	12:38:24	-34.0322	150.657181	100.31	0	344	0	11.07	1
16/10/2014	12:38:30	-34.0322	150.657181	100.31	0	321	0	0	1
16/10/2014	12:38:36	-34.0322	150.657181	100.31	0	281	0	0	1
16/10/2014	12:38:42	-34.0322	150.657181	100.31	0	298	0	0	1
16/10/2014	12:38:48	-34.0322	150.657181	100.31	0	124	0	0	1
16/10/2014	12:38:54	-34.0322	150.657181	100.31	0	316	0	0	1
16/10/2014	12:39:00	-34.0322	150.657181	100.31	0	25	0	0	1
16/10/2014	12:39:06	-34.0322	150.657181	100.31	0	50	0	0	1
16/10/2014	12:39:12	-34.0322	150.657181	100.31	0	127	0	0	1
16/10/2014	12:39:18	-34.0322	150.657181	100.31	0	42	-4	0	1
20/10/2014	15:19:05	-33.885033	151.183945	9.96	0	42	-2	0	1
20/10/2014	15:23:36	-33.885033	151.183945	9.96	0	158	0	0	1
20/10/2014	15:24:46	-33.886387	151.18454	-9.32	6408	339	0	160.26	1
20/10/2014	15:29:05	-33.886261	151.19696	-142.81	12636	138	0	1146.55	1
20/10/2014	15:34:38	-33.891323	151.196701	23.28	38592	107	0	563.38	1
20/10/2014	15:35:50	-33.891724	151.199539	32.08	7812	167	0	265.72	1
20/10/2014	15:37:02	-33.893711	151.199814	41.44	54648	200	0	222.4	1
20/10/2014	15:38:25	-33.898994	151.200134	25.09	38700	164	0	588.18	1
20/10/2014	15:41:02	-33.904568	151.202621	16.37	13500	352	0	660.94	1
20/10/2014	15:42:12	-33.907043	151.202957	-2.33	49536	185	0	276.95	1
20/10/2014	15:43:27	-33.907509	151.202148	-70.85	5580	150	0	90.88	1
20/10/2014	15:45:18	-33.92009	151.198303	77.97	38556	227	0	1443.24	1
20/10/2014	15:47:04	-33.921219	151.196976	37.88	1800	134	0	175.36	1
20/10/2014	15:48:36	-33.922081	151.191757	20.59	49788	184	0	491	1
20/10/2014	15:49:48	-33.924969	151.190231	-22.81	32976	216	0	350.64	1
20/10/2014	15:50:59	-33.926765	151.188293	5.84	20196	213	0	268.06	1
20/10/2014	15:52:11	-33.928303	151.187286	-8.29	0	40	0	194.63	1
20/10/2014	15:53:21	-33.930077	151.186813	6.8	936	179	0	202.03	1
20/10/2014	15:54:31	-33.930603	151.186615	19.65	1584	0	0	61.27	1
20/10/2014	15:55:40	-33.93187	151.186096	-23.33	3348	109	0	148.8	1
20/10/2014	15:56:52	-33.931557	151.186508	78.52	6120	35	0	51.54	1
20/10/2014	15:58:02	-33.934109	151.182648	14.59	46728	279	-4	455.35	1
21/10/2014	10:48:19	-33.934006	151.180939	37.64	23256	87	-2	0	1
21/10/2014	10:54:15	-12.024167	135.565765	56.02	720	293	0	2905168.84
21/10/2014	10:56:40	-12.027142	135.565384	51.25	37656	192	0	333.39	1
21/10/2014	12:47:28	-12.027142	135.565384	51.25	37656	192	0	0
21/10/2014	12:49:05	-12.024822	135.566299	58.56	0	346	0	276.5	1
21/10/2014	12:50:51	-12.024668	135.566315	76.46	504	70	0	17.21
21/10/2014	12:53:01	-12.024685	135.566254	105.23	288	162	0	6.9
21/10/2014	12:54:10	-12.024734	135.566315	87.12	1368	187	0	8.58
21/10/2014	12:55:20	-12.024561	135.566284	60.32	0	301	0	19.53
21/10/2014	12:56:29	-12.024448	135.566345	6.57	1764	8	0	14.21
21/10/2014	12:57:38	-12.024605	135.56636	63.25	0	306	0	17.53
21/10/2014	12:58:48	-12.024768	135.566513	148.73	5940	198	0	24.6
21/10/2014	13:00:03	-12.029823	135.564743	24.99	33372	186	0	594.14	1
21/10/2014	13:01:18	-12.032088	135.56398	27.51	1044	312	0	265.17	1
21/10/2014	13:02:25	-12.03198	135.564041	38.38	1872	72	0	13.72	1
21/10/2014	13:03:34	-12.032038	135.564117	51.08	0	220	0	10.48
21/10/2014	13:04:44	-12.032003	135.564148	94.93	0	88	0	5.15
21/10/2014	13:05:51	-12.032094	135.564056	15.18	2088	61	0	14.23
21/10/2014	13:06:59	-12.032107	135.563995	38.86	0	107	0	6.79
21/10/2014	13:08:07	-12.03202	135.564087	34.55	3168	336	0	13.92
21/10/2014	13:09:17	-12.032001	135.563904	-9.9	2772	290	0	20.01
21/10/2014	13:10:24	-12.032002	135.56395	-4.33	648	294	0	5
21/10/2014	13:11:31	-12.031992	135.563858	1.91	2988	301	0	10.07
21/10/2014	13:12:40	-12.032074	135.563995	31.3	1188	280	0	17.47
21/10/2014	13:13:48	-12.031954	135.563858	-36.2	180	352	0	20
21/10/2014	13:14:56	-12.031972	135.563843	-51.61	1044	306	0	2.58
21/10/2014	13:16:03	-12.031961	135.563873	-1.71	0	89	0	3.48
21/10/2014	13:17:10	-12.031969	135.563873	-9.62	1008	118	0	0.89
21/10/2014	13:18:18	-12.031991	135.563965	11.95	0	77	0	10.3
21/10/2014	13:19:26	-12.031996	135.563919	-14.88	7632	114	0	5.03
21/10/2014	13:20:34	-12.031944	135.563675	-71.32	0	106	0	27.16
21/10/2014	13:21:43	-12.03162	135.563934	-109.62	0	256	0	45.73
21/10/2014	13:22:53	-12.031806	135.563889	-29.73	0	112	0	21.25
21/10/2014	13:24:07	-12.03206	135.564026	70.31	0	313	0	31.93
21/10/2014	13:25:32	-12.032023	135.563965	-6.73	14112	79	0	7.81
21/10/2014	13:26:51	-12.028328	135.564453	-68.63	23904	358	0	414.28	1
21/10/2014	13:29:13	-12.024379	135.565674	87.91	2664	34	0	458.75	1
21/10/2014	13:31:30	-12.023757	135.568695	-5.69	0	205	0	335.75	1
21/10/2014	13:33:38	-12.023586	135.568954	55.06	3924	355	0	33.98
21/10/2014	13:34:53	-12.022024	135.569031	186.78	0	16	0	173.89
21/10/2014	13:36:38	-12.021524	135.569107	277.62	0	16	0	56.21
21/10/2014	13:38:02	-12.023577	135.568909	37.01	360	241	0	229.3
21/10/2014	13:39:28	-12.02234	135.566833	14.88	3276	45	0	264.38
21/10/2014	13:40:55	-12.02234	135.566833	14.88	3276	45	0	0	1
21/10/2014	13:42:20	-12.020392	135.564743	140.83	0	358	0	313.98	1
21/10/2014	13:43:36	-12.021074	135.564697	44.55	0	171	0	76
21/10/2014	13:44:50	-12.020604	135.564865	129.65	0	163	0	55.36
21/10/2014	13:46:10	-12.020809	135.564575	37.19	1764	165	0	38.91
21/10/2014	13:47:21	-12.021077	135.564362	-27.03	0	210	0	37.74
21/10/2014	13:48:30	-12.021034	135.564575	-11.46	0	149	0	23.65
21/10/2014	13:49:39	-12.02079	135.564636	48.69	2484	319	0	27.93
21/10/2014	13:50:50	-12.020939	135.564667	30.8	0	21	0	16.91
21/10/2014	13:52:01	-12.021092	135.564651	24.08	0	331	0	17.1
21/10/2014	13:53:15	-12.021166	135.564621	3.32	0	201	0	8.85
21/10/2014	13:54:36	-12.020814	135.564743	-24.68	7380	342	0	41.33
21/10/2014	13:56:24	-12.024203	135.565887	89.64	23652	100	0	396.85	1
21/10/2014	13:58:15	-12.024525	135.567215	54.9	0	132	0	148.8	1
21/10/2014	14:00:11	-12.023191	135.568924	89.11	25164	99	0	237.8	1
21/10/2014	14:01:53	-12.021086	135.569656	99.41	900	168	0	247.23	1
21/10/2014	14:03:30	-12.021469	135.569656	37.14	1008	132	0	42.59	1
21/10/2014	14:04:56	-12.02177	135.569733	52.71	0	187	0	34.5
21/10/2014	14:06:31	-12.021198	135.569809	116.33	0	2	0	64.14
21/10/2014	14:08:00	-12.021328	135.569748	121.58	0	170	0	15.9
21/10/2014	14:09:11	-12.021448	135.569824	70.74	4680	184	0	15.7
21/10/2014	14:10:22	-12.021498	135.569824	10.69	0	183	0	5.56
21/10/2014	14:11:49	-12.021225	135.569351	101.37	12096	275	0	59.73
21/10/2014	14:13:43	-12.022011	135.568192	13.25	2664	174	0	153.38
21/10/2014	14:15:37	-12.021682	135.568161	153.81	1872	7	0	36.74	1
21/10/2014	14:17:22	-12.022417	135.567444	-111.5	0	61	0	112.96	1
21/10/2014	14:18:38	-12.021815	135.568176	101.34	0	53	0	104.01
21/10/2014	14:20:01	-12.021896	135.568161	87.45	0	332	0	9.15
21/10/2014	14:21:52	-12.022066	135.568344	49.54	1548	118	0	27.45	1
21/10/2014	14:23:39	-12.021311	135.568573	57.55	25740	88	0	87.57	1
21/10/2014	14:24:52	-12.023183	135.569992	32.08	37656	190	0	259.12	1
21/10/2014	14:26:12	-12.026801	135.568954	5.83	0	252	0	417.84	1
21/10/2014	14:27:40	-12.026466	135.569565	-28.17	0	11	0	76.18
21/10/2014	14:28:54	-12.026709	135.569138	11.82	1512	206	0	53.73
21/10/2014	14:30:02	-12.026723	135.569077	16.74	468	21	0	6.81
21/10/2014	14:31:10	-12.026653	135.568985	15.93	3384	284	0	12.68
21/10/2014	14:32:17	-12.026653	135.569229	5.77	720	103	0	26.54
21/10/2014	14:33:59	-12.026045	135.569427	18.76	5220	342	0	70.95	1
21/10/2014	14:35:19	-12.020569	135.570297	75.08	33732	21	0	616.21	1
21/10/2014	14:36:34	-12.02055	135.576874	17.07	22716	184	0	715.3	1
21/10/2014	14:37:44	-12.02138	135.576675	20.57	1152	10	0	94.8	1
21/10/2014	14:38:53	-12.021338	135.576736	31.67	1584	322	0	8.11	1
21/10/2014	14:40:01	-12.021283	135.576584	19.69	2124	271	0	17.63
21/10/2014	14:41:09	-12.02128	135.576782	16.55	972	356	0	21.54
21/10/2014	14:42:20	-12.021569	135.576645	85.98	12852	180	0	35.42
21/10/2014	14:43:33	-12.021549	135.57692	73.35	0	90	0	29.99
21/10/2014	14:44:50	-12.021736	135.576706	24.71	5652	204	0	31.21
21/10/2014	14:46:04	-12.022992	135.576401	79.08	4212	53	0	143.55
21/10/2014	14:47:21	-12.022984	135.576599	40.69	900	261	0	21.55
21/10/2014	14:48:32	-12.022716	135.57605	-68.16	0	88	0	66.73
21/10/2014	14:49:43	-12.022948	135.576752	23	3132	293	0	80.59	1
21/10/2014	14:50:53	-12.022984	135.576645	54.48	0	73	0	12.31	1
21/10/2014	14:52:07	-12.023154	135.576981	82.44	0	110	0	41.14
21/10/2014	14:53:19	-12.023113	135.576675	-2.96	5580	109	0	33.59
21/10/2014	14:54:31	-12.023559	135.577499	30.63	0	348	0	102.42
21/10/2014	14:55:56	-12.02087	135.576736	50.98	31896	11	0	310.3	1
21/10/2014	14:57:41	-12.022345	135.56958	-60.59	9468	119	0	795.35	1
21/10/2014	14:59:17	-12.022547	135.569824	24.21	576	271	0	34.77	1
21/10/2014	15:00:26	-12.022593	135.570496	69.24	2556	308	0	73.26
21/10/2014	15:01:46	-12.022608	135.569763	14.36	0	29	0	79.74
21/10/2014	15:03:01	-12.022595	135.569733	-35.47	1368	134	0	3.57
21/10/2014	15:04:11	-12.022637	135.570007	22.12	0	195	0	30.16
21/10/2014	15:05:29	-12.022558	135.569855	11.32	16668	181	0	18.72
21/10/2014	15:06:40	-12.026523	135.567825	95.79	24372	228	0	493.07	1
21/10/2014	15:07:55	-12.026519	135.565842	82.9	19116	69	0	215.66	1
21/10/2014	15:09:03	-12.026306	135.566101	22.66	144	25	0	36.8	1
21/10/2014	15:10:08	-12.026235	135.566116	34.15	648	45	0	8.06
21/10/2014	15:11:16	-12.026277	135.566132	47.23	72	77	0	4.98
21/10/2014	15:12:25	-12.026261	135.566177	53.06	180	131	0	5.21
21/10/2014	15:13:32	-12.026246	135.566101	43.37	72	233	0	8.43
21/10/2014	15:14:37	-12.026361	135.56601	-1.3	0	51	0	16.17
21/10/2014	15:15:45	-12.026237	135.566193	59.66	1296	198	0	24.21
21/10/2014	15:16:53	-12.026249	135.566071	67.71	828	216	0	13.33
21/10/2014	15:18:01	-12.026326	135.566193	35.42	792	349	0	15.79
21/10/2014	15:19:10	-12.026336	135.566147	58.36	0	98	0	5.12
21/10/2014	15:20:18	-12.026265	135.566147	63.58	0	354	0	7.89
21/10/2014	15:21:27	-12.026286	135.566269	68.09	0	133	0	13.47
21/10/2014	15:22:33	-12.02629	135.566025	89.76	828	129	0	26.54
21/10/2014	15:23:42	-12.02626	135.566055	74.72	0	10	0	4.67
21/10/2014	15:24:50	-12.026222	135.565903	63.48	3060	276	0	17.06
21/10/2014	15:25:57	-12.026223	135.566162	77.11	2124	329	0	28.17
21/10/2014	15:27:04	-12.026234	135.56601	80.67	468	2	0	16.58
21/10/2014	15:28:15	-12.02621	135.566101	60.71	1188	122	0	10.25
21/10/2014	15:29:25	-12.026126	135.565903	112.62	0	279	0	23.47
21/10/2014	15:30:38	-12.026126	135.565903	112.62	0	279	0	0
21/10/2014	15:32:26	-12.026154	135.565903	144.87	252	359	0	3.11
21/10/2014	17:36:16	-12.026154	135.565903	144.87	252	359	0	0
21/10/2014	17:39:28	-12.02305	135.576431	144.68	288	131	0	1195.86
21/10/2014	17:41:54	-12.022932	135.576462	144.5	4860	336	0	13.55
21/10/2014	17:46:28	-12.023039	135.576416	126.61	648	115	0	12.91	1
21/10/2014	17:50:29	-12.02311	135.576538	144.42	576	91	0	15.44	1
21/10/2014	17:54:57	-12.023161	135.576492	144.47	1512	204	0	7.56
21/10/2014	18:00:37	-12.023129	135.576538	144.5	720	211	0	6.14
21/10/2014	18:05:41	-12.022986	135.576584	25.44	0	218	0	16.67
21/10/2014	18:06:49	-12.023006	135.57663	19.21	0	159	0	5.47
21/10/2014	18:09:27	-12.022833	135.576813	39.42	0	73	0	27.68
21/10/2014	18:13:53	-12.022994	135.576736	52.04	864	219	0	19.76
21/10/2014	18:18:23	-12.023102	135.57692	49.03	2268	49	0	23.34
21/10/2014	18:23:21	-12.023021	135.576691	83.11	0	88	0	26.48
21/10/2014	18:31:55	-12.022964	135.576691	64.77	0	276	0	6.34
21/10/2014	18:39:12	-12.022964	135.576691	64.77	0	276	0	0
21/10/2014	18:41:16	-12.023013	135.576782	36.43	0	103	0	11.3
21/10/2014	18:46:10	-12.022967	135.576874	21.55	0	140	0	11.24
21/10/2014	18:51:27	-12.022836	135.576721	122.03	4860	268	0	22.11
21/10/2014	18:57:10	-12.02284	135.576721	13.53	2988	78	0	0.44
21/10/2014	19:03:35	-12.023061	135.57695	31.85	0	283	0	34.99
21/10/2014	19:09:43	-12.023207	135.57692	-62.27	5076	285	0	16.56
21/10/2014	19:14:36	-12.023029	135.576492	22.85	396	147	0	50.58
21/10/2014	19:18:10	-12.023129	135.576462	12.9	1440	27	0	11.59
21/10/2014	19:21:09	-12.022988	135.576645	25.18	0	304	0	25.34
21/10/2014	19:23:40	-12.023052	135.57695	31.7	0	116	0	33.93
21/10/2014	19:25:25	-12.023023	135.576492	42.12	1368	193	0	49.91
21/10/2014	19:28:52	-12.022734	135.576553	132.27	1980	13	0	32.81
21/10/2014	19:31:50	-12.022884	135.576691	23.17	3420	86	0	22.44
21/10/2014	19:48:40	-12.022884	135.576691	23.17	3420	86	0	0
21/10/2014	19:50:59	-12.022899	135.576691	2.31	0	8	0	1.67
21/10/2014	19:54:17	-12.022899	135.576691	2.31	0	8	0	0
21/10/2014	19:55:21	-12.022977	135.576584	23.06	0	62	0	14.51
21/10/2014	19:56:27	-12.022977	135.576584	23.06	0	62	0	0
21/10/2014	19:58:55	-12.022992	135.577164	51.61	0	113	0	63.1
21/10/2014	20:01:22	-12.022809	135.576706	23.94	0	129	0	53.81
21/10/2014	20:04:04	-12.0229	135.576523	75.27	1800	340	0	22.33
21/10/2014	20:05:52	-12.023096	135.576538	42.94	4824	305	0	21.86
21/10/2014	20:06:55	-12.023008	135.576492	82.18	0	139	0	10.99
21/10/2014	20:07:56	-12.022956	135.576584	46.63	1620	194	0	11.56
21/10/2014	20:08:58	-12.022705	135.576309	182.6	0	130	0	40.91
21/10/2014	20:09:59	-12.02283	135.576492	120.26	0	228	0	24.28
21/10/2014	20:11:00	-12.022999	135.576614	40.42	0	264	0	23
21/10/2014	20:12:03	-12.023023	135.576614	25.42	0	211	0	2.67
21/10/2014	20:13:08	-12.022923	135.576508	77.2	0	247	0	16.02
21/10/2014	20:14:14	-12.022963	135.576462	56.97	0	65	0	6.69
21/10/2014	20:15:18	-12.022916	135.576508	70.01	0	86	0	7.23
21/10/2014	20:16:22	-12.022855	135.576508	106.58	0	143	0	6.78
21/10/2014	20:17:26	-12.022655	135.576385	191.1	0	113	0	25.95
21/10/2014	20:18:30	-12.022941	135.576523	64.75	0	164	0	35.17
21/10/2014	20:19:32	-12.022951	135.576508	70.13	0	96	0	1.97
21/10/2014	20:20:30	-12.022551	135.576248	219.79	0	151	0	52.71
21/10/2014	20:22:18	-12.022106	135.575974	438.31	1476	216	0	57.76
21/10/2014	20:24:06	-12.022106	135.575974	438.31	1476	216	0	0
21/10/2014	20:27:35	-12.022137	135.575989	438.28	34128	23	0	3.81
21/10/2014	20:30:44	-12.022137	135.575989	438.28	34128	23	0	0
21/10/2014	20:31:52	-12.022592	135.576508	197.88	0	118	0	75.8
21/10/2014	20:33:04	-12.023941	135.57637	40.67	4536	49	0	150.75
21/10/2014	20:34:14	-12.022811	135.576508	113.68	0	51	0	126.54
21/10/2014	20:35:25	-12.022834	135.576508	88.17	0	112	0	2.56
21/10/2014	20:36:38	-12.023172	135.576843	-80.17	0	304	0	52.34
21/10/2014	20:37:53	-12.023157	135.576736	-48.7	0	143	0	11.76
21/10/2014	20:39:21	-12.022844	135.576431	75.33	0	153	0	48.08
21/10/2014	20:40:52	-12.023129	135.576706	-7.94	2664	169	0	43.57
21/10/2014	20:42:16	-12.022809	135.576508	54.43	0	317	0	41.59
21/10/2014	20:43:39	-12.022963	135.576538	60.66	0	202	0	17.43
21/10/2014	20:44:54	-12.022903	135.576599	48.73	0	334	0	9.41
21/10/2014	20:46:22	-12.023169	135.576782	-64.69	6840	145	0	35.65
21/10/2014	20:48:24	-12.022932	135.576492	49.59	4032	314	0	41.1
21/10/2014	20:54:19	-12.022932	135.576492	49.59	4032	314	0	0
21/10/2014	21:03:53	-12.023001	135.57637	155.63	0	0	0	15.33
21/10/2014	21:15:27	-12.023031	135.576157	155.58	1224	295	0	23.4
21/10/2014	21:24:59	-12.022904	135.576553	21.45	2664	257	-4	45.32	1
21/10/2014	22:33:41	-12.022827	135.576996	155.64	2664	257	-2	0	1
21/10/2014	22:40:03	-12.022827	135.576996	155.64	576	117	0	0	1
21/10/2014	22:41:34	-12.022953	135.576538	53.48	468	116	0	51.74
21/10/2014	22:46:00	-12.02286	135.576538	52.44	2700	96	0	10.34
21/10/2014	22:48:58	-12.022939	135.576538	20.61	0	84	0	8.78
21/10/2014	22:50:07	-12.022942	135.576401	47.65	1944	250	0	14.9
21/10/2014	22:51:14	-12.022942	135.576553	44.42	0	97	0	16.53
21/10/2014	22:52:23	-12.022893	135.576614	31.86	0	294	0	8.58
21/10/2014	22:53:32	-12.022912	135.576569	55.22	2556	104	0	5.33	1
21/10/2014	22:54:42	-12.022919	135.576538	44.55	0	298	0	3.46	1
21/10/2014	22:55:52	-12.022873	135.576462	73.18	0	115	0	9.72
21/10/2014	22:57:01	-12.022882	135.576462	34.95	0	235	0	1
21/10/2014	22:58:11	-12.022906	135.576447	60	0	87	0	3.13
21/10/2014	23:00:02	-12.022947	135.576477	67	288	257	0	5.61
21/10/2014	23:02:09	-12.022924	135.576447	67.24	288	261	0	4.15
21/10/2014	23:04:32	-12.022901	135.576584	20.55	108	262	0	15.12
21/10/2014	23:06:32	-12.022872	135.57666	17.99	0	257	0	8.87
21/10/2014	23:07:49	-12.022955	135.576736	49.97	1620	270	0	12.39
21/10/2014	23:10:22	-12.022797	135.576569	67.61	3780	309	0	25.27
21/10/2014	23:16:43	-12.022797	135.576569	67.61	3780	309	0	0
21/10/2014	23:22:35	-12.022913	135.576675	23.28	1116	179	0	17.3
21/10/2014	23:23:45	-12.022908	135.57663	11.77	0	116	0	4.93
21/10/2014	23:25:10	-12.022902	135.57663	15.81	0	281	0	0.67
21/10/2014	23:28:18	-12.022987	135.576462	53.64	0	233	0	20.57
21/10/2014	23:29:30	-12.022886	135.576172	35.12	3312	174	0	33.48
21/10/2014	23:32:03	-12.022837	135.575897	44.52	3276	63	0	30.4
21/10/2014	23:39:25	-12.022837	135.575897	44.52	3276	63	0	0
21/10/2014	23:50:13	-12.022896	135.576843	53.29	0	0	0	103.09
22/10/2014	0:15:08	-12.022896	135.576843	53.29	0	0	0	0
22/10/2014	0:17:06	-12.022826	135.576355	60.28	0	138	0	53.64
22/10/2014	0:18:23	-12.022923	135.5755	130.7	0	68	0	93.61
22/10/2014	0:23:10	-12.022949	135.577316	-61.79	0	115	0	197.52
22/10/2014	0:38:59	-12.022949	135.577316	-61.79	0	115	0	0
22/10/2014	0:48:39	-12.022564	135.577881	-45.61	1800	62	0	74.89
22/10/2014	0:56:02	-12.022443	135.577881	-43.05	2916	261	0	13.45
22/10/2014	1:01:41	-12.022811	135.576981	32.87	2196	55	0	106.09
22/10/2014	1:06:15	-12.022765	135.577026	12.06	0	240	0	7.08
22/10/2014	1:07:47	-12.023343	135.575836	68.71	0	257	0	144.5
22/10/2014	1:11:11	-12.022888	135.576645	41	2592	253	0	101.49
22/10/2014	1:12:26	-12.022905	135.576645	36.76	0	108	0	1.89
22/10/2014	1:14:48	-12.022997	135.576447	41.61	0	55	0	23.84
22/10/2014	1:19:35	-12.023019	135.576401	73.03	0	101	0	5.57
22/10/2014	1:23:52	-12.023043	135.576569	51.93	0	228	0	18.46
22/10/2014	1:27:00	-12.023098	135.576324	77.14	252	88	0	27.34
22/10/2014	1:31:50	-12.022938	135.576645	43.3	180	311	0	39.18
22/10/2014	1:36:37	-12.022974	135.576431	12.21	0	20	0	23.62
22/10/2014	1:37:53	-12.023175	135.576309	48.3	2700	196	0	25.99
22/10/2014	1:40:48	-12.022661	135.576767	-0.93	0	308	0	75.81
22/10/2014	1:42:11	-12.02247	135.576828	-56.75	2304	211	0	22.25	1
22/10/2014	1:45:11	-12.022507	135.576889	-50.62	0	320	0	7.81	1
22/10/2014	1:48:13	-12.021819	135.577133	-139.53	0	16	0	80.97
22/10/2014	1:54:07	-12.022247	135.576843	-60.01	0	312	0	57.09
22/10/2014	2:14:49	-12.022247	135.576843	-60.01	0	312	0	0
22/10/2014	2:16:35	-12.023156	135.576447	57.63	5940	195	0	109.87
22/10/2014	2:18:13	-12.023036	135.576508	38.57	0	299	0	14.9
22/10/2014	2:21:42	-12.023088	135.576508	36.91	0	286	0	5.78
22/10/2014	2:22:51	-12.023095	135.576477	16.83	0	130	0	3.46
22/10/2014	2:23:59	-12.023009	135.576538	20.52	0	146	0	11.64
22/10/2014	2:25:07	-12.022948	135.576508	38.38	3420	214	0	7.53
22/10/2014	2:26:31	-12.02299	135.576706	-34.01	1944	251	0	22.03
22/10/2014	2:27:50	-12.022931	135.576706	-7.05	0	98	0	6.56
22/10/2014	2:30:14	-12.022978	135.576767	106.07	360	169	0	8.45	1
22/10/2014	2:32:17	-12.02329	135.577087	24.95	1296	135	0	49.14	1
22/10/2014	2:33:30	-12.023416	135.577072	54.77	4608	17	0	14.11
22/10/2014	2:34:40	-12.023428	135.576996	-17.29	0	265	0	8.37
22/10/2014	2:35:54	-12.023371	135.577026	14.2	0	219	0	7.13
22/10/2014	2:36:59	-12.023592	135.576981	24.58	5148	215	0	25.06
22/10/2014	2:38:09	-12.023311	135.576981	1.24	0	346	0	31.25
22/10/2014	2:42:33	-12.02342	135.577087	44.62	0	282	0	16.73
22/10/2014	2:46:46	-12.023182	135.576996	27.66	4752	107	0	28.25
22/10/2014	2:50:45	-12.022129	135.577255	-73.33	0	31	0	120.43
22/10/2014	2:53:29	-12.022731	135.577179	27.42	1008	50	0	67.45
22/10/2014	2:56:20	-12.022599	135.577118	-14.19	0	124	0	16.11
22/10/2014	3:02:31	-12.022599	135.577118	-14.19	0	124	0	0
22/10/2014	3:07:34	-12.022744	135.577148	18.33	0	137	0	16.45
22/10/2014	3:12:37	-12.02287	135.576797	4.96	0	223	0	40.66
22/10/2014	3:15:26	-12.022985	135.576813	33	936	253	0	12.91
22/10/2014	3:17:04	-12.022943	135.576813	43.29	0	20	0	4.67
22/10/2014	3:19:28	-12.022887	135.576904	35.56	3852	278	0	11.69
22/10/2014	3:21:45	-12.023012	135.576813	49.56	0	123	0	17.06
22/10/2014	3:22:59	-12.023111	135.576859	40.53	0	339	0	12.09
22/10/2014	3:26:04	-12.022873	135.576691	49	900	335	0	32.16
22/10/2014	3:28:16	-12.023368	135.576691	58.81	0	144	0	55.04
22/10/2014	3:29:26	-12.022832	135.576889	6.23	0	47	0	63.37
22/10/2014	4:43:14	-12.022832	135.576889	6.23	0	47	0	0
22/10/2014	4:51:11	-12.02284	135.576965	39.08	1512	17	0	8.31
22/10/2014	4:53:15	-12.022854	135.577042	39.54	900	6	0	8.52
22/10/2014	5:00:09	-12.022957	135.576843	39.75	432	301	0	24.49
22/10/2014	5:06:16	-12.022974	135.576843	-2.41	0	168	0	1.89
22/10/2014	5:07:29	-12.02287	135.576828	14.86	0	311	0	11.68
22/10/2014	5:08:40	-12.022935	135.576843	26.91	3852	150	0	7.41
22/10/2014	5:09:50	-12.02309	135.57692	33.05	1476	333	0	19.16
22/10/2014	5:11:00	-12.023029	135.57692	59.95	0	264	0	6.78
22/10/2014	5:12:09	-12.023081	135.576996	81.82	0	290	0	10.09
22/10/2014	5:13:20	-12.023043	135.577057	84.69	1728	150	0	7.87
22/10/2014	5:14:28	-12.022866	135.576797	31.23	1728	233	0	34.45
22/10/2014	5:15:38	-12.022985	135.576859	43.35	0	313	0	14.85
22/10/2014	5:16:49	-12.023141	135.577026	117.8	0	149	0	25.12
22/10/2014	5:17:57	-12.023044	135.576859	27.53	2016	233	0	21.12
22/10/2014	5:19:07	-12.022951	135.576889	-0.51	360	265	0	10.84
22/10/2014	5:20:18	-12.022978	135.576874	8.42	0	162	0	3.42
22/10/2014	5:21:27	-12.022964	135.57692	73.82	0	165	0	5.24
22/10/2014	5:22:34	-12.022921	135.576797	28.84	3492	228	0	14.21
22/10/2014	5:23:46	-12.022973	135.576843	11.76	0	248	0	7.65
22/10/2014	5:24:58	-12.022963	135.576843	22.16	0	191	0	1.11
22/10/2014	5:26:05	-12.022965	135.576813	46.49	648	182	0	3.27
22/10/2014	5:27:14	-12.023021	135.576904	62.1	1692	348	0	11.69
22/10/2014	5:28:25	-12.022945	135.576752	-60.5	2772	338	0	18.57
22/10/2014	5:29:36	-12.022938	135.576843	-21.88	1188	190	0	9.93
22/10/2014	5:30:47	-12.022917	135.576889	-1.34	1656	205	0	5.52
22/10/2014	5:31:55	-12.022942	135.576935	49.77	1440	63	0	5.72
22/10/2014	5:33:08	-12.022921	135.576782	-32.21	756	345	0	16.8
22/10/2014	5:34:22	-12.023005	135.576828	18.24	0	236	0	10.6
22/10/2014	5:35:32	-12.023023	135.576828	-20.27	540	351	0	2
22/10/2014	5:36:45	-12.022874	135.576843	63.57	36	215	0	16.65
22/10/2014	5:38:09	-12.023034	135.576843	73.88	540	337	0	17.79	1
22/10/2014	5:39:20	-12.022919	135.576859	47.12	612	340	0	12.91	1
22/10/2014	5:40:40	-12.022977	135.576843	17.62	3240	358	0	6.68
22/10/2014	5:41:55	-12.022902	135.576752	-169.99	360	308	0	12.94
22/10/2014	5:43:13	-12.022929	135.576889	22.62	0	160	0	15.2
22/10/2014	5:44:38	-12.022938	135.576691	1.02	468	89	0	21.56
22/10/2014	5:45:53	-12.022906	135.576889	26.88	0	103	0	21.83
22/10/2014	5:47:07	-12.022966	135.576889	-1.65	0	182	0	6.67
22/10/2014	5:48:17	-12.02286	135.576874	10.03	108	110	0	11.9
22/10/2014	5:49:26	-12.022906	135.576874	-25.37	2988	31	0	5.11
22/10/2014	5:50:35	-12.022989	135.576859	7.82	0	49	0	9.37
22/10/2014	5:52:06	-12.022881	135.576889	37.87	36	169	0	12.44
22/10/2014	5:53:20	-12.02295	135.576828	42.77	0	10	0	10.14
22/10/2014	5:54:30	-12.022813	135.576935	24.25	0	352	0	19.17
22/10/2014	5:55:41	-12.02297	135.576797	-2.34	0	220	0	23.02
22/10/2014	5:57:00	-12.02291	135.57692	61.23	396	172	0	14.95
22/10/2014	5:58:26	-12.022979	135.576874	-0.74	1836	167	0	9.16
22/10/2014	5:59:52	-12.022947	135.576889	-9.66	0	200	0	3.91
22/10/2014	6:01:16	-12.022891	135.576874	-6.07	0	303	0	6.44
22/10/2014	6:02:27	-12.022847	135.576889	-14.77	0	333	0	5.16
22/10/2014	6:03:39	-12.022822	135.576859	-22	0	355	0	4.29
22/10/2014	6:04:48	-12.022951	135.576859	-10.86	0	264	0	14.34
22/10/2014	6:06:10	-12.022996	135.576797	28.05	1440	195	0	8.4
22/10/2014	6:07:51	-12.022838	135.576859	21.49	36	277	0	18.82
22/10/2014	6:09:27	-12.022952	135.576813	3.12	0	207	0	13.63
22/10/2014	6:10:35	-12.022981	135.576828	22.07	2772	353	0	3.61
22/10/2014	6:11:42	-12.022955	135.576904	25.18	2772	159	0	8.76
22/10/2014	6:12:50	-12.022935	135.576859	23.43	0	170	0	5.38
22/10/2014	6:14:01	-12.022844	135.576889	36.86	0	49	0	10.63
22/10/2014	6:15:10	-12.02303	135.576843	18.03	0	169	0	21.28
22/10/2014	6:16:18	-12.023038	135.576767	29.11	0	10	0	8.31
22/10/2014	6:17:25	-12.023008	135.576813	16.16	0	215	0	6.01
22/10/2014	6:18:32	-12.023049	135.576797	21.53	0	21	0	4.88
22/10/2014	6:19:40	-12.023019	135.576843	32.73	0	261	0	6.01
22/10/2014	6:20:49	-12.023303	135.576721	-31.24	0	348	0	34.25
22/10/2014	6:23:23	-12.023203	135.576599	14.84	288	230	0	17.31
22/10/2014	6:25:22	-12.022985	135.576874	2.49	828	357	0	38.5
22/10/2014	6:26:30	-12.023018	135.576889	19.37	1656	84	0	4.02
22/10/2014	6:27:38	-12.023081	135.576721	88.58	0	102	0	19.57
22/10/2014	6:28:47	-12.022914	135.576813	1.15	3168	200	0	21.09
22/10/2014	6:29:57	-12.022947	135.576843	34.55	0	324	0	4.91
22/10/2014	6:31:07	-12.023054	135.576782	21.37	0	254	0	13.62
22/10/2014	6:32:18	-12.02345	135.57637	17.58	11340	227	0	62.82	1
22/10/2014	6:33:26	-12.023329	135.576157	17.62	0	298	0	26.79	1
22/10/2014	6:34:40	-12.022971	135.575439	-46.23	0	18	0	87.65
22/10/2014	6:36:15	-12.023065	135.574921	-5.31	13356	25	0	57.3	1
22/10/2014	6:37:32	-12.023118	135.573944	5.46	0	120	0	106.42	1
22/10/2014	6:38:41	-12.022715	135.573303	-16.1	3024	328	0	82.87	1
22/10/2014	6:39:54	-12.022344	135.572693	15.05	7272	23	0	78.12	1
22/10/2014	6:41:03	-12.022588	135.572372	23.93	5256	258	0	44.21	1
22/10/2014	6:42:14	-12.022646	135.571716	28.43	0	83	0	71.63	1
22/10/2014	6:43:27	-12.022408	135.571045	-6.4	3168	317	0	77.63	1
22/10/2014	6:44:42	-12.022387	135.570679	6.38	5940	266	0	39.87	1
22/10/2014	6:45:59	-12.022676	135.570419	-110.33	5364	143	0	42.8	1
22/10/2014	6:47:19	-12.022596	135.570038	-4.7	0	270	0	42.38	1
22/10/2014	6:49:07	-12.022147	135.570129	58.38	0	105	0	50.9
22/10/2014	6:51:41	-12.022601	135.569901	-54.32	3852	344	0	56.24
22/10/2014	6:54:05	-12.022185	135.570694	6.37	6984	19	0	97.87	1
22/10/2014	6:57:51	-12.022111	135.572159	-82.91	3240	354	0	159.54	1
22/10/2014	7:01:08	-12.02237	135.574921	75.44	5076	199	0	301.76	1
22/10/2014	7:04:14	-12.022726	135.576385	39.51	17532	223	0	164.07	1
22/10/2014	7:05:45	-12.022858	135.576675	12.94	1836	229	0	34.79	1
22/10/2014	7:08:40	-12.02288	135.576538	45.59	0	100	0	15.1
22/10/2014	7:12:21	-12.02288	135.576538	45.59	0	100	0	0
22/10/2014	7:13:48	-12.022806	135.576691	51.94	2124	274	0	18.56
22/10/2014	7:15:41	-12.022806	135.576691	51.94	2124	274	0	0
22/10/2014	7:17:15	-12.02284	135.576614	52	2844	332	0	9.19
22/10/2014	7:19:50	-12.023015	135.576431	51.63	1260	290	0	27.83
22/10/2014	7:23:20	-12.023015	135.576431	51.63	1260	290	0	0
22/10/2014	7:28:40	-12.023005	135.576584	11.03	0	106	0	16.68
22/10/2014	7:33:52	-12.022774	135.576675	15.3	900	14	0	27.53
22/10/2014	7:46:39	-12.022774	135.576675	15.3	900	14	0	0
22/10/2014	7:47:53	-12.022936	135.576569	28.73	1404	161	0	21.39
22/10/2014	7:51:29	-12.022595	135.576782	42.47	28404	16	0	44.43
22/10/2014	7:54:39	-12.022925	135.576584	-8.28	26532	196	0	42.55
22/10/2014	7:55:49	-12.023155	135.576523	15.39	4068	211	0	26.42
22/10/2014	7:56:59	-12.023024	135.576584	16.34	12060	22	0	16.01
22/10/2014	7:58:06	-12.022593	135.576752	31.3	6012	24	0	51.29
22/10/2014	7:59:13	-12.022853	135.576675	4.82	3024	183	0	30.1
22/10/2014	8:00:21	-12.022697	135.576736	-0.72	0	19	0	18.57
22/10/2014	8:01:29	-12.022596	135.576782	22.84	0	357	0	12.29
22/10/2014	8:02:40	-12.022747	135.576675	15.66	3456	176	0	20.43
22/10/2014	8:03:58	-12.02454	135.575928	63.25	8784	189	0	215.29
22/10/2014	8:05:17	-12.023666	135.576279	45.53	15516	194	0	104.41
22/10/2014	8:06:29	-12.02293	135.57663	31.94	10980	197	0	90.3
22/10/2014	8:07:42	-12.023175	135.576569	60.58	10188	186	0	28.04
22/10/2014	8:09:09	-12.02335	135.576477	53.22	7488	192	0	21.88
22/10/2014	8:10:29	-12.022948	135.576675	35.54	9540	6	0	49.62
22/10/2014	8:11:48	-12.022495	135.576736	-0.84	0	210	0	50.81
22/10/2014	8:13:06	-12.023576	135.576523	46.28	0	195	0	122.41
22/10/2014	8:14:20	-12.023015	135.576645	39.27	0	21	0	63.78
22/10/2014	8:15:38	-12.022616	135.576538	-48.45	6048	203	0	45.87
22/10/2014	8:17:05	-12.022796	135.57663	32.64	648	308	0	22.38
22/10/2014	8:18:31	-12.02279	135.576599	9.4	4068	156	0	3.44
22/10/2014	8:19:51	-12.022821	135.577011	96.75	0	204	0	44.94
22/10/2014	8:21:05	-12.022613	135.576843	61.94	1440	150	0	29.47
22/10/2014	8:22:13	-12.022887	135.576752	33.78	1368	226	0	32.03
22/10/2014	8:23:19	-12.022838	135.576691	19.06	0	228	0	8.58
22/10/2014	8:24:31	-12.022882	135.576645	40.25	216	338	0	7
22/10/2014	8:25:42	-12.022841	135.576309	16.61	2340	327	0	36.83	1
22/10/2014	8:26:54	-12.022459	135.576263	9.62	216	231	0	42.77	1
22/10/2014	8:28:05	-12.022497	135.575653	18.68	2664	269	0	66.48	1
22/10/2014	8:29:12	-12.023162	135.575241	19.15	2412	252	0	86.46	1
22/10/2014	8:30:20	-12.022893	135.574829	19.45	1044	58	0	53.87	1
22/10/2014	8:31:34	-12.022477	135.573929	30.29	6264	263	0	108.26	1
22/10/2014	8:32:45	-12.022318	135.573608	16.25	3060	131	0	39.13	1
22/10/2014	8:33:54	-12.022409	135.572983	-12.45	0	316	0	68.72
22/10/2014	8:35:04	-12.022064	135.572159	18.42	5256	270	0	97.48	1
22/10/2014	8:36:10	-12.022153	135.571548	45.7	0	135	0	67.18	1
22/10/2014	8:37:20	-12.022129	135.570877	21.04	2592	275	0	73.02	1
22/10/2014	8:38:29	-12.022404	135.57048	12.09	0	297	0	52.91	1
22/10/2014	8:39:39	-12.022316	135.569901	41.42	6876	292	0	63.73	1
22/10/2014	8:40:51	-12.022909	135.571686	97.59	8316	290	0	205.02	1
22/10/2014	8:41:57	-12.021694	135.567673	-44.16	0	110	0	456.87	1
22/10/2014	8:43:05	-12.023428	135.569107	61.95	6912	278	0	247.99
22/10/2014	8:44:13	-12.023446	135.568726	23.02	0	257	0	41.48
22/10/2014	8:45:20	-12.023464	135.567917	-18.01	3708	292	0	88.01	1
22/10/2014	8:46:28	-12.022992	135.566086	12.93	1548	214	0	205.93	1
22/10/2014	8:47:39	-12.023915	135.566711	23.71	5580	218	0	123.1	1
22/10/2014	8:48:56	-12.024262	135.566711	48.77	1692	191	0	38.58	1
22/10/2014	8:50:12	-12.024889	135.568481	116.76	4464	128	0	204.73
22/10/2014	8:51:22	-12.024473	135.566269	24.18	3960	275	0	244.97	1
22/10/2014	8:52:28	-12.024435	135.566071	-2.51	5976	10	0	21.94	1
22/10/2014	8:53:41	-12.024437	135.566101	20.88	1980	342	0	3.27
22/10/2014	8:55:08	-12.024431	135.565964	18.93	648	334	0	14.91
22/10/2014	8:56:22	-12.024398	135.565887	27.96	2052	154	0	9.14
22/10/2014	8:57:42	-12.024499	135.566071	33.73	4536	126	0	22.95
22/10/2014	8:59:01	-12.024516	135.566162	36.63	5112	140	0	10.08
22/10/2014	9:00:38	-12.024478	135.566055	30.75	0	303	0	12.38
22/10/2014	9:02:04	-12.024244	135.565994	62.15	1116	348	0	26.85
22/10/2014	9:03:19	-12.024397	135.566071	-24.23	0	258	0	18.96
22/10/2014	9:05:47	-12.024308	135.56601	-33.13	0	107	0	11.91
22/10/2014	9:08:10	-12.024521	135.565979	-115.9	5832	177	0	23.92
22/10/2014	9:10:41	-12.024178	135.56636	45.82	3888	53	0	56.32
22/10/2014	9:12:38	-12.024158	135.565872	-2.69	9180	312	0	53.12
22/10/2014	9:13:46	-12.024033	135.565826	-225.33	0	92	0	14.77
22/10/2014	9:14:56	-12.02434	135.566132	23.05	0	146	0	47.67
22/10/2014	9:16:24	-12.024321	135.565994	-71.55	0	43	0	15.16
22/10/2014	9:18:08	-12.02448	135.566086	17.09	4320	222	0	20.31
22/10/2014	9:19:54	-12.024497	135.565933	28.26	1656	347	0	16.75
22/10/2014	9:21:18	-12.024382	135.565979	-57.24	1116	167	0	13.73
22/10/2014	9:22:26	-12.024585	135.565964	83.96	0	348	0	22.63
22/10/2014	9:23:37	-12.024209	135.566101	-53.21	4356	328	0	44.38
22/10/2014	9:24:48	-12.02443	135.565918	-106.88	0	94	0	31.62
22/10/2014	9:25:55	-12.024596	135.566086	119.28	0	131	0	25.97
22/10/2014	9:27:07	-12.024436	135.56601	-120.35	0	265	0	19.62
22/10/2014	9:28:21	-12.024494	135.566055	-24.68	0	70	0	8.1
22/10/2014	9:29:37	-12.024393	135.566177	-100.77	0	330	0	17.38
22/10/2014	9:30:52	-12.0245	135.565903	-66.06	0	281	0	32.09
22/10/2014	9:32:07	-12.024298	135.566162	-113.44	4284	139	0	36.03
22/10/2014	9:33:19	-12.024298	135.566162	-113.44	4284	139	0	0
22/10/2014	9:34:39	-12.024476	135.566193	-43.72	2052	103	0	20.08
22/10/2014	9:36:32	-12.024435	135.566177	-94.89	0	63	0	4.88
22/10/2014	9:38:31	-12.024841	135.566467	-7.86	1692	272	0	55.07
22/10/2014	9:40:49	-12.024532	135.566193	-37.43	1044	110	0	45.48
22/10/2014	9:42:57	-12.024468	135.56601	-122.78	1044	141	0	21.14
22/10/2014	9:45:08	-12.024842	135.566116	-16.37	2340	130	0	43.16
22/10/2014	9:46:56	-12.024374	135.565948	-109.8	0	28	0	55.15
22/10/2014	9:48:38	-12.024469	135.566025	-87.96	0	54	0	13.48
22/10/2014	9:50:39	-12.024548	135.565948	-55.65	0	342	0	12.14
22/10/2014	9:51:56	-12.024553	135.566086	29.78	0	71	0	15.02
22/10/2014	9:53:43	-12.024452	135.566345	-207.56	108	61	0	30.32
22/10/2014	9:55:51	-12.024507	135.566086	-101.47	1800	162	0	28.82
22/10/2014	9:57:40	-12.024513	135.566345	-29.95	0	81	0	28.18
22/10/2014	9:59:18	-12.024448	135.566345	-37.42	0	37	0	7.23
22/10/2014	10:00:40	-12.024436	135.566345	-52.1	0	92	0	1.33
22/10/2014	10:02:10	-12.024616	135.566055	-117.13	0	116	0	37.35
22/10/2014	10:03:46	-12.024611	135.566162	-8.71	1512	43	0	11.65
22/10/2014	10:05:38	-12.024676	135.566147	45.22	0	222	0	7.41
22/10/2014	10:07:27	-12.024542	135.566101	37.52	2484	134	0	15.72
22/10/2014	10:08:43	-12.024712	135.566208	38.85	2124	144	0	22.2
22/10/2014	10:10:03	-12.024749	135.566299	58.71	1044	6	0	10.72
22/10/2014	10:11:13	-12.024621	135.566162	42.45	1512	281	0	20.61
22/10/2014	10:12:39	-12.024842	135.566452	78.66	4788	174	0	39.98
22/10/2014	10:13:56	-12.024416	135.566284	129.46	684	233	0	50.77
22/10/2014	10:15:06	-12.024317	135.56601	21.94	0	354	0	31.77
22/10/2014	10:16:15	-12.024148	135.565964	14.58	0	152	0	19.45
22/10/2014	10:17:23	-12.024539	135.565674	54.54	5040	83	0	53.71
22/10/2014	10:18:35	-12.024457	135.565964	73.53	1548	21	0	32.83
22/10/2014	10:19:43	-12.024461	135.565964	13.9	1404	304	0	0.44
22/10/2014	10:20:49	-12.024517	135.56601	40.57	2412	96	0	7.99
22/10/2014	10:21:59	-12.024451	135.566086	-41.82	0	75	0	11.05
22/10/2014	10:23:13	-12.024618	135.566116	14.63	4428	86	0	18.85
22/10/2014	10:24:37	-12.024555	135.565842	33.87	7488	278	0	30.61
22/10/2014	10:25:56	-12.024535	135.565613	-151.14	4752	289	0	25
22/10/2014	10:27:13	-12.024758	135.566681	94.73	0	272	0	118.77
22/10/2014	10:28:27	-12.024505	135.565964	-57.21	0	296	0	82.9
22/10/2014	10:29:43	-12.024705	135.566254	117.02	5040	253	0	38.59
22/10/2014	10:31:00	-12.024517	135.566025	10.37	0	227	0	32.52
22/10/2014	10:33:23	-12.024517	135.566025	10.37	0	227	0	0
22/10/2014	10:34:35	-12.024597	135.565979	-34.3	6552	274	0	10.21
22/10/2014	10:35:44	-12.024611	135.565887	-50.97	0	87	0	10.13
22/10/2014	10:36:55	-12.024562	135.565933	14.45	0	263	0	7.4
22/10/2014	10:38:12	-12.024406	135.56604	67.36	2304	46	0	20.89
22/10/2014	10:39:20	-12.024428	135.565948	54.8	1476	346	0	10.3
22/10/2014	10:40:27	-12.024469	135.56575	69.99	2844	61	0	22.01
22/10/2014	10:41:35	-12.024572	135.565948	28.69	432	106	0	24.39
22/10/2014	10:42:42	-12.024564	135.56601	14.93	1116	235	0	6.8
22/10/2014	10:43:49	-12.024574	135.565948	19.44	1728	317	0	6.83
22/10/2014	10:44:58	-12.024599	135.565948	-19.23	864	136	0	2.78
22/10/2014	10:46:02	-12.024476	135.565903	14.39	1404	89	0	14.53
22/10/2014	10:47:28	-12.024655	135.565994	27.18	396	18	0	22.23
22/10/2014	10:48:39	-12.024655	135.565994	27.18	396	18	0	0
22/10/2014	10:50:24	-12.02459	135.565994	28.63	3708	196	0	7.23
22/10/2014	10:51:45	-12.024712	135.566269	5.07	2412	107	0	32.84
22/10/2014	10:53:07	-12.024561	135.566376	-41.26	0	333	0	20.43
22/10/2014	10:54:24	-12.023661	135.566711	309.72	3024	276	0	106.5
22/10/2014	10:55:47	-12.024227	135.566605	29.67	13356	65	0	63.98
22/10/2014	10:57:09	-12.024515	135.566193	-66.06	0	105	0	55.07
22/10/2014	10:58:33	-12.024718	135.565506	-114.85	1584	263	0	78.05
22/10/2014	10:59:47	-12.024044	135.566116	153.36	0	262	0	100.09
22/10/2014	11:01:01	-12.024674	135.566071	-25.56	4536	233	0	70.22
22/10/2014	11:03:08	-12.025126	135.56601	46.81	3132	358	0	50.7
22/10/2014	11:05:02	-12.024742	135.566132	-35.18	6660	119	0	44.71
22/10/2014	11:06:13	-12.02536	135.566605	-265.84	4248	101	0	85.84
22/10/2014	11:07:21	-12.024772	135.566086	-13.9	0	7	0	86.38
22/10/2014	11:08:34	-12.024714	135.56604	9.68	432	73	0	8.16
22/10/2014	11:09:46	-12.024388	135.565933	17.3	0	290	0	38.07
22/10/2014	11:10:56	-12.024489	135.565842	-24.1	2592	263	0	14.97
22/10/2014	11:12:11	-12.024484	135.565689	-48.93	0	276	0	16.65
22/10/2014	11:13:19	-12.024682	135.56601	-63.69	6192	126	0	41.27
22/10/2014	11:14:30	-12.024995	135.566177	35.35	3600	224	0	39.26
22/10/2014	11:15:38	-12.024781	135.565964	-4.64	3096	316	0	33.21
22/10/2014	11:16:51	-12.02478	135.565887	9.91	1044	98	0	8.37
22/10/2014	11:18:04	-12.024467	135.565811	-3.05	2700	0	0	35.77
22/10/2014	11:19:11	-12.02471	135.565918	15.54	36	288	0	29.42
22/10/2014	11:20:20	-12.024711	135.56604	14.35	2556	347	0	13.27
22/10/2014	11:21:29	-12.024708	135.56604	13.53	1476	256	0	0.33
22/10/2014	11:22:36	-12.024688	135.566025	18.66	900	292	0	2.76
22/10/2014	11:23:43	-12.024775	135.566116	15.61	0	320	0	13.84
22/10/2014	11:24:50	-12.02467	135.566025	1.27	0	95	0	15.31
22/10/2014	11:25:56	-12.025359	135.566498	76.15	1224	348	0	92.28
22/10/2014	11:27:03	-12.02531	135.566406	62.91	0	18	0	11.39
22/10/2014	11:28:12	-12.024713	135.566055	25.12	1620	274	0	76.58
22/10/2014	11:29:22	-12.024152	135.565475	-18.54	3132	151	0	88.71
22/10/2014	11:37:36	-12.024152	135.565475	-18.54	3132	151	0	0
22/10/2014	11:41:37	-12.024355	135.565704	0.86	0	279	0	33.61
22/10/2014	11:42:45	-12.02437	135.565872	28.85	864	128	0	18.35
22/10/2014	11:43:53	-12.024503	135.565979	10.37	2664	121	0	18.82
22/10/2014	11:45:00	-12.024515	135.565964	15.97	180	339	0	2.11
22/10/2014	11:46:03	-12.024276	135.565735	1.45	0	9	0	36.42
22/10/2014	11:47:11	-12.02437	135.56575	-3.87	2628	303	0	10.58
22/10/2014	11:48:18	-12.024366	135.565872	22.26	756	306	0	13.28
22/10/2014	11:49:28	-12.024435	135.565903	28.18	792	260	0	8.38
22/10/2014	11:50:35	-12.024286	135.565643	-2.44	10980	132	0	32.77
22/10/2014	11:51:43	-12.024261	135.565628	-9.58	0	317	0	3.22
22/10/2014	11:53:09	-12.024786	135.565918	30.82	6624	128	0	66.35
22/10/2014	11:54:26	-12.024727	135.565903	20.07	6588	314	0	6.76
22/10/2014	11:55:40	-12.023834	135.564743	-61.19	11304	127	0	160.55
22/10/2014	11:56:50	-12.024627	135.566345	78.35	3924	336	0	195.27
22/10/2014	11:58:13	-12.024123	135.565491	9.57	6804	288	0	108.48
22/10/2014	11:59:34	-12.024786	135.566101	-41.89	5976	300	0	99.18
22/10/2014	12:03:17	-12.024786	135.566101	-41.89	5976	300	0	0
22/10/2014	12:04:39	-12.023836	135.564697	-60.32	0	259	0	185.67
22/10/2014	12:06:04	-12.024511	135.566055	55.76	3132	168	0	165.67
22/10/2014	12:07:27	-12.024525	135.565979	36.97	1224	340	0	8.41
22/10/2014	12:08:41	-12.024584	135.565994	52.28	1620	330	0	6.76
22/10/2014	12:09:49	-12.024788	135.566101	45.76	0	140	0	25.49
22/10/2014	12:10:56	-12.024207	135.565781	23.6	936	332	0	73.38
22/10/2014	12:12:03	-12.024278	135.565872	47.24	9576	326	0	12.66
22/10/2014	12:13:12	-12.024677	135.566162	50.4	12744	144	0	54.43
22/10/2014	12:14:24	-12.024035	135.565659	6.18	1728	297	0	89.94
22/10/2014	12:15:30	-12.024566	135.566132	54.59	1692	348	0	78.31
22/10/2014	12:16:40	-12.024579	135.566055	41.36	0	159	0	8.5
22/10/2014	12:17:50	-12.024358	135.566055	29.56	0	131	0	24.57
22/10/2014	12:18:58	-12.024595	135.566254	48.55	3564	312	0	34.1
22/10/2014	12:20:07	-12.024496	135.566391	66.66	0	45	0	18.53
22/10/2014	12:21:19	-12.024346	135.566635	60.46	4212	94	0	31.34	1
22/10/2014	12:22:27	-12.023879	135.566711	36.72	5580	32	0	52.58	1
22/10/2014	12:23:34	-12.023521	135.567108	44.19	3348	32	0	58.73	1
22/10/2014	12:24:41	-12.022922	135.56749	47.13	4320	335	0	78.5	1
22/10/2014	12:25:50	-12.023207	135.567917	64.36	1512	128	0	56.22	1
22/10/2014	12:26:58	-12.02289	135.56752	30.21	12384	124	0	55.74	1
22/10/2014	12:28:07	-12.022522	135.567291	-15.39	10116	129	0	47.9	1
22/10/2014	12:29:15	-12.022666	135.567673	33.88	4464	93	0	44.52	1
22/10/2014	12:30:23	-12.022709	135.567459	3.36	1296	332	0	23.76	1
22/10/2014	12:31:31	-12.022934	135.567749	50.51	144	64	0	40.26
22/10/2014	12:32:36	-12.022802	135.567596	39.64	180	17	0	22.19
22/10/2014	12:33:44	-12.022763	135.567703	44.3	1188	318	0	12.42
22/10/2014	12:34:53	-12.022854	135.567764	44.42	0	312	0	12.1
22/10/2014	12:35:59	-12.0232	135.568146	105.1	0	349	0	56.62
22/10/2014	12:37:08	-12.022861	135.567841	35.1	0	322	0	50.21
22/10/2014	12:38:17	-12.022924	135.567795	55.06	0	122	0	8.61
22/10/2014	12:39:26	-12.022991	135.567734	50.93	6300	348	0	9.98
22/10/2014	12:40:34	-12.02268	135.567535	24.29	0	126	0	40.8
22/10/2014	12:41:42	-12.022659	135.567535	9.06	3492	312	0	2.34
22/10/2014	12:42:50	-12.022832	135.567734	29.83	0	254	0	28.96
22/10/2014	12:44:00	-12.022998	135.567978	55.73	0	75	0	32.32
22/10/2014	12:45:10	-12.02299	135.567947	49.2	0	342	0	3.49
22/10/2014	12:46:23	-12.022911	135.567795	48.43	0	255	0	18.72
22/10/2014	12:47:33	-12.023837	135.568634	135.1	0	209	0	137.58
22/10/2014	12:48:41	-12.023741	135.568466	125.11	7452	164	0	21.16
22/10/2014	12:49:59	-12.022521	135.567352	27.73	4644	138	0	181.88
22/10/2014	12:51:33	-12.022739	135.567719	67.39	2160	19	0	46.7
22/10/2014	12:52:57	-12.02304	135.567627	13.48	0	127	0	34.93
22/10/2014	12:54:02	-12.024057	135.568726	137.96	864	156	0	164.54
22/10/2014	12:55:09	-12.023256	135.567413	25.2	4176	247	0	168.3	1
22/10/2014	12:56:16	-12.023508	135.566925	32.6	504	358	0	60.02	1
22/10/2014	12:57:24	-12.023376	135.566559	54.89	4428	164	0	42.42	1
22/10/2014	12:58:34	-12.023594	135.566559	32.8	4428	189	0	24.24	1
22/10/2014	12:59:42	-12.023614	135.566635	55.62	0	127	0	8.56
22/10/2014	13:00:51	-12.023665	135.566589	47.77	4824	109	0	7.56
22/10/2014	13:02:02	-12.023474	135.566711	35.65	7236	56	0	25.04
22/10/2014	13:03:11	-12.023746	135.566818	71.07	0	129	0	32.41
22/10/2014	13:04:38	-12.023741	135.566574	68.76	0	228	0	26.54
22/10/2014	13:05:55	-12.023606	135.566483	58.55	8280	219	0	17.98
22/10/2014	13:07:03	-12.024051	135.566147	28.29	864	171	0	61.51	1
22/10/2014	13:08:13	-12.024164	135.566193	45.19	3456	208	0	13.52	1
22/10/2014	13:09:48	-12.02442	135.566208	45.24	7092	210	0	28.51
22/10/2014	13:11:03	-12.024625	135.566116	39.47	3960	52	0	24.89
22/10/2014	13:12:15	-12.024451	135.566025	43.84	2628	222	0	21.73
22/10/2014	13:13:25	-12.024582	135.566086	41.19	0	22	0	16.01
22/10/2014	13:14:39	-12.024599	135.56604	48.22	936	119	0	5.35
22/10/2014	13:15:47	-12.024631	135.566116	57.28	2880	85	0	9
22/10/2014	13:17:09	-12.024669	135.566101	58.4	1080	322	0	4.53
22/10/2014	13:18:16	-12.024582	135.566086	37.25	8064	73	0	9.81	1
22/10/2014	13:19:32	-12.025416	135.567627	187.91	3024	335	0	191.54	1
22/10/2014	13:21:17	-12.024615	135.566132	63.42	432	281	0	185.39	1
22/10/2014	13:27:39	-12.024615	135.566132	63.42	432	281	0	0	1
22/10/2014	13:28:48	-12.024364	135.566132	24.95	3708	213	0	27.91
22/10/2014	13:30:03	-12.024256	135.565674	-1.71	3276	336	0	51.24
22/10/2014	13:31:34	-12.024569	135.56604	32.85	2628	13	0	52.87
22/10/2014	13:32:47	-12.024553	135.56601	35.36	8424	98	0	3.72
22/10/2014	13:34:03	-12.024654	135.566055	63.19	1584	264	0	12.25
22/10/2014	13:35:14	-12.024601	135.565979	48.12	0	95	0	10.15
22/10/2014	13:36:27	-12.025013	135.568451	209.54	0	288	0	272.72
22/10/2014	13:37:40	-12.024319	135.564804	-57.82	0	247	0	404.07
22/10/2014	13:38:52	-12.02441	135.566055	-0.28	324	26	0	136.43
22/10/2014	13:40:12	-12.024414	135.56546	-8.02	0	345	0	64.71
22/10/2014	13:41:21	-12.02447	135.566422	37.74	0	89	0	104.81
22/10/2014	13:42:29	-12.02445	135.565979	38.24	4860	257	0	48.23
22/10/2014	13:43:40	-12.024245	135.566193	14.73	0	42	0	32.58
22/10/2014	13:44:49	-12.02434	135.566025	-14.1	2448	79	0	21.1
22/10/2014	13:45:57	-12.024578	135.566223	39.57	2304	288	0	34.12
22/10/2014	13:47:07	-12.024837	135.566132	65.91	2772	68	0	30.45
22/10/2014	13:48:17	-12.024815	135.565781	23.18	7776	275	0	38.25
22/10/2014	13:49:23	-12.024797	135.566147	25.97	0	91	0	39.85
22/10/2014	13:50:31	-12.024752	135.566177	48.05	0	217	0	5.97
22/10/2014	13:51:38	-12.024614	135.566299	33.17	2016	28	0	20.29
22/10/2014	13:52:48	-12.02485	135.566086	49.36	1908	176	0	35
22/10/2014	13:53:52	-12.024641	135.566101	34.44	3492	241	0	23.3
22/10/2014	13:54:59	-12.024804	135.566116	55.2	396	280	0	18.2
22/10/2014	13:56:06	-12.024541	135.566132	58.2	504	86	0	29.3
22/10/2014	13:57:15	-12.02457	135.566055	56.29	0	228	0	8.97
22/10/2014	13:58:23	-12.024755	135.565582	1.8	6984	85	0	55.4
22/10/2014	13:59:32	-12.024535	135.566223	44.11	1008	244	0	73.88
22/10/2014	14:00:42	-12.024699	135.566086	21.79	0	84	0	23.55
22/10/2014	14:01:49	-12.024485	135.566254	66.6	1332	91	0	30
22/10/2014	14:02:56	-12.024477	135.566315	78.46	0	167	0	6.69
22/10/2014	14:04:06	-12.024522	135.566101	47.68	0	50	0	23.81
22/10/2014	14:05:16	-12.024712	135.566208	45.65	756	99	0	24.12
22/10/2014	14:06:24	-12.024522	135.566254	59.25	1584	248	0	21.71
22/10/2014	14:07:31	-12.024473	135.566254	30.97	0	222	0	5.45
22/10/2014	14:08:40	-12.024472	135.566299	62.07	2124	213	0	4.9
22/10/2014	14:09:46	-12.024389	135.566483	67.97	5904	217	0	22.04
22/10/2014	14:11:27	-12.024426	135.566528	68.83	15120	72	0	6.39
22/10/2014	14:12:35	-12.024517	135.566177	55.07	2988	249	0	39.49
22/10/2014	14:13:49	-12.024415	135.566391	73.05	0	319	0	25.89
22/10/2014	14:14:55	-12.024594	135.566132	46.6	1296	144	0	34.49
22/10/2014	14:16:03	-12.024513	135.566284	43.48	1152	71	0	18.83
22/10/2014	14:17:10	-12.024573	135.566238	56.06	540	182	0	8.34
22/10/2014	14:18:21	-12.024465	135.566238	61.89	2160	211	0	12.01
22/10/2014	14:19:31	-12.024577	135.566208	55.6	0	79	0	12.87
22/10/2014	14:20:36	-12.024622	135.566284	76.61	7488	189	0	9.66
22/10/2014	14:21:43	-12.024643	135.566299	53.67	1152	292	0	2.85
22/10/2014	14:22:53	-12.024483	135.56633	49.05	3564	36	0	18.11
22/10/2014	14:24:03	-12.024619	135.566193	40.18	0	240	0	21.23
22/10/2014	14:25:07	-12.024569	135.566162	37.67	252	182	0	6.5
22/10/2014	14:26:11	-12.024587	135.566132	8.02	4464	63	0	3.83
22/10/2014	14:27:23	-12.024635	135.566162	56.87	3240	188	0	6.26
22/10/2014	14:28:45	-12.024575	135.566116	44.27	3168	57	0	8.34
22/10/2014	14:29:56	-12.024607	135.566101	32.53	0	330	0	3.91
22/10/2014	14:31:04	-12.024479	135.566208	60.45	0	181	0	18.38
22/10/2014	14:32:12	-12.024694	135.566116	23.93	0	183	0	25.92
22/10/2014	14:33:21	-12.024405	135.566147	47.44	0	232	0	32.31
22/10/2014	14:34:30	-12.024444	135.56633	64.55	0	211	0	20.37
22/10/2014	14:35:37	-12.02457	135.566315	32.94	3384	182	0	14.11
22/10/2014	14:36:45	-12.024616	135.566223	42.54	936	191	0	11.24
22/10/2014	14:37:57	-12.024585	135.566376	-0.83	5544	65	0	16.99
22/10/2014	14:39:06	-12.024563	135.566055	57.47	3636	24	0	35
22/10/2014	14:40:17	-12.024674	135.566345	47.18	0	359	0	33.87
22/10/2014	14:41:25	-12.02426	135.566284	70.53	2340	300	0	46.51
22/10/2014	14:42:33	-12.024472	135.566254	51.05	0	19	0	23.8
22/10/2014	14:43:59	-12.024734	135.566116	43.72	2736	138	0	32.77
22/10/2014	14:45:57	-12.021572	135.568893	-154.18	3600	351	0	463.5
22/10/2014	14:47:44	-12.024696	135.566208	52.77	0	249	0	453.8
22/10/2014	14:49:04	-12.024453	135.566177	48.77	288	198	0	27.23
22/10/2014	14:50:44	-12.024665	135.566238	60.64	5220	46	0	24.49
22/10/2014	14:52:20	-12.024466	135.566101	55.77	0	287	0	26.68
22/10/2014	14:53:32	-12.024596	135.566254	42.92	468	41	0	22.04
22/10/2014	14:54:39	-12.024395	135.56633	53.25	468	37	0	23.83
22/10/2014	14:55:47	-12.024606	135.566162	61.86	756	231	0	29.74
22/10/2014	14:56:55	-12.024555	135.566147	60.57	432	27	0	5.9
22/10/2014	14:58:04	-12.024552	135.56636	49.42	0	18	0	23.17
22/10/2014	14:59:08	-12.024514	135.566238	45.19	792	246	0	13.92
22/10/2014	15:00:41	-12.02444	135.566528	74.59	7668	41	0	32.59
22/10/2014	15:02:09	-12.024281	135.566544	90.81	4104	42	0	17.77
22/10/2014	15:04:04	-12.024076	135.566269	-2.23	5688	190	0	37.6
22/10/2014	15:05:43	-12.024433	135.566223	41.89	11340	236	0	40.01
22/10/2014	15:20:23	-12.024433	135.566223	41.89	11340	236	0	0
22/10/2014	15:24:43	-12.024324	135.567642	206.32	0	324	0	154.8
22/10/2014	15:26:05	-12.024161	135.566147	76.02	0	36	0	163.6
22/10/2014	15:49:17	-12.024161	135.566147	76.02	0	36	0	0
22/10/2014	15:51:09	-12.024506	135.566284	85.92	0	166	0	41.15
22/10/2014	15:52:18	-12.024401	135.566254	48.51	0	135	0	12.12
22/10/2014	15:53:38	-12.024407	135.566238	63.29	468	169	0	1.86
22/10/2014	15:56:32	-12.024562	135.565994	70.9	1152	204	0	31.64
22/10/2014	15:59:13	-12.024521	135.565872	70.62	1440	51	0	14.03
22/10/2014	16:00:24	-12.024666	135.565933	64.06	0	335	0	17.43
22/10/2014	16:02:16	-12.02452	135.56604	65.93	6660	59	0	19.97
22/10/2014	16:03:35	-12.024709	135.565994	57.29	2916	347	0	21.6
22/10/2014	16:05:12	-12.024769	135.56604	48.18	0	51	0	8.34
22/10/2014	16:06:30	-12.024872	135.565598	43.64	0	110	0	49.42
22/10/2014	16:08:11	-12.024783	135.565994	21.98	0	332	0	44.19
22/10/2014	16:09:47	-12.024579	135.566086	19.64	3744	43	0	24.79
22/10/2014	16:10:57	-12.024484	135.56604	32.37	4464	51	0	11.69
22/10/2014	16:12:06	-12.024484	135.56604	32.37	4464	51	0	0
22/10/2014	16:13:33	-12.024487	135.566299	61.21	0	20	0	28.17
22/10/2014	16:15:10	-12.024744	135.566574	45.86	0	123	0	41.37
22/10/2014	16:16:59	-12.025266	135.567093	30.17	0	235	0	80.96
22/10/2014	16:18:47	-12.025243	135.56633	33.65	0	332	0	83.02
22/10/2014	16:20:41	-12.025173	135.566528	47.02	0	308	0	22.9
22/10/2014	16:22:13	-12.025091	135.566132	4.18	0	51	0	44.02
22/10/2014	16:23:24	-12.024974	135.566223	27.28	0	226	0	16.35
22/10/2014	16:24:40	-12.024558	135.566391	41.73	6912	343	0	49.73
22/10/2014	16:26:00	-12.024298	135.566727	41.51	5508	104	0	46.6	1
22/10/2014	16:27:16	-12.024329	135.567139	33.02	10260	64	0	44.94	1
22/10/2014	16:28:47	-12.024276	135.566864	19.73	1548	342	0	30.48
22/10/2014	16:30:15	-12.024306	135.567032	82.11	0	241	0	18.57
22/10/2014	16:32:10	-12.024381	135.566757	47.35	0	66	0	31.05
22/10/2014	16:34:26	-12.024386	135.566635	52.43	0	343	0	13.28
22/10/2014	16:37:19	-12.024609	135.566071	34.48	2484	199	0	66.16
22/10/2014	16:40:23	-12.024674	135.566162	37.14	0	352	0	12.25
22/10/2014	16:43:01	-12.024743	135.566208	31.61	0	235	0	9.16
22/10/2014	16:44:06	-12.024669	135.566147	39.49	0	194	0	10.57
22/10/2014	16:45:08	-12.024703	135.566116	27.61	0	31	0	5.07
22/10/2014	16:46:10	-12.02453	135.566116	17.36	0	358	0	19.24
22/10/2014	16:47:16	-12.024706	135.566162	76.58	0	241	0	20.2
22/10/2014	16:48:21	-12.024657	135.566162	50.98	252	326	0	5.45
22/10/2014	16:49:24	-12.024641	135.566147	32.77	0	205	0	2.41
22/10/2014	16:50:28	-12.024637	135.566177	38.02	0	319	0	3.29
22/10/2014	16:51:34	-12.024662	135.566208	70.7	4680	7	0	4.37	1
22/10/2014	16:52:38	-12.024623	135.566147	35.29	0	62	0	7.93	1
22/10/2014	16:53:39	-12.024668	135.566132	5.96	0	101	0	5.26
22/10/2014	16:54:47	-12.024975	135.566193	29.06	0	179	0	34.78
22/10/2014	16:55:56	-12.02468	135.566147	35.61	0	269	0	33.18
22/10/2014	16:56:59	-12.024769	135.566254	49.83	5868	162	0	15.28
22/10/2014	16:58:02	-12.024702	135.566162	33.95	0	194	0	12.47
22/10/2014	16:59:10	-12.024661	135.566177	34.74	0	118	0	4.84
22/10/2014	17:00:14	-12.024593	135.566101	25.19	0	5	0	11.2
22/10/2014	17:01:19	-12.024575	135.566132	33.23	0	96	0	3.92
22/10/2014	17:02:24	-12.024662	135.566116	18.25	0	295	0	9.83
22/10/2014	17:03:39	-12.024661	135.566101	30.94	0	28	0	1.64
22/10/2014	17:04:46	-12.024755	135.566147	20.79	0	86	0	11.59
22/10/2014	17:05:49	-12.024681	135.566177	24.54	0	310	0	8.85
22/10/2014	17:07:03	-12.024618	135.566177	32.55	0	330	0	7.01
22/10/2014	17:08:16	-12.024683	135.566162	-27.35	0	26	0	7.41
22/10/2014	17:09:30	-12.024689	135.56604	21.75	0	183	0	13.28
22/10/2014	17:10:43	-12.024736	135.566055	27.72	0	184	0	5.47
22/10/2014	17:11:53	-12.024737	135.565964	-9.13	0	194	0	9.9
22/10/2014	17:13:14	-12.024698	135.566177	79.1	0	27	0	23.57
22/10/2014	17:14:24	-12.024597	135.566132	101.02	1692	148	0	12.25
22/10/2014	17:15:29	-12.024647	135.566254	52.84	0	111	0	14.39
22/10/2014	17:17:03	-12.024351	135.566635	11.96	0	127	0	52.92
22/10/2014	17:18:27	-12.02451	135.566635	36.4	3744	79	0	17.68
22/10/2014	17:19:33	-12.024541	135.56662	40.39	4536	316	0	3.81
22/10/2014	17:20:43	-12.024621	135.56662	43.29	0	82	0	8.9
22/10/2014	17:21:49	-12.023872	135.566513	122.43	0	348	0	84.09
22/10/2014	17:22:56	-12.024058	135.566711	59.31	0	1	0	29.86
22/10/2014	17:24:02	-12.023719	135.566833	164.21	2664	211	0	39.96
22/10/2014	17:25:12	-12.024084	135.56662	62.43	0	187	0	46.73
22/10/2014	17:26:19	-12.024147	135.566376	48.62	972	359	0	27.45
22/10/2014	17:27:47	-12.024536	135.566193	44.71	1872	191	0	47.61
22/10/2014	17:29:12	-12.024655	135.56604	-2.91	612	215	0	21.26
22/10/2014	17:43:36	-12.024655	135.56604	-2.91	612	215	0	0
22/10/2014	17:45:52	-12.02389	135.566727	100.89	7740	169	0	113.22
22/10/2014	17:50:25	-12.02389	135.566727	100.89	7740	169	0	0	1
22/10/2014	17:54:59	-12.023312	135.567856	40.85	2232	62	0	138.59	1
22/10/2014	17:56:05	-12.023274	135.568497	32.21	3852	27	0	69.84	1
22/10/2014	17:57:09	-12.02324	135.568558	26.07	0	213	0	7.64	1
22/10/2014	17:58:14	-12.022597	135.568329	10.76	7164	352	0	75.71	1
22/10/2014	17:59:26	-12.022	135.569153	35.75	5436	81	0	111.52	1
22/10/2014	18:01:02	-12.022565	135.572327	37.15	8892	86	0	350.86	1
22/10/2014	18:02:11	-12.023263	135.574051	55.76	10152	110	0	202.92	1
22/10/2014	18:03:50	-12.023291	135.57605	-1.91	6156	89	0	217.42	1
22/10/2014	18:06:44	-12.022674	135.576691	9.97	6408	255	0	97.81	1
22/10/2014	18:13:08	-12.022674	135.576691	9.97	6408	255	0	0
22/10/2014	18:19:59	-12.023263	135.57666	74.85	0	61	0	65.58
22/10/2014	18:26:37	-12.022639	135.576813	1.52	17928	201	0	71.35
22/10/2014	18:31:51	-12.023085	135.57695	82.07	0	201	0	51.78
22/10/2014	18:43:57	-12.023085	135.57695	82.07	0	201	0	0
22/10/2014	18:50:35	-12.023092	135.576752	34.47	0	289	0	21.55
22/10/2014	18:51:57	-12.022916	135.577057	-27.57	4752	200	0	38.51
22/10/2014	18:55:35	-12.023068	135.576752	34.06	0	168	0	37.23
22/10/2014	18:56:43	-12.023028	135.576782	32.58	0	32	0	5.52
22/10/2014	18:57:54	-12.023046	135.576782	22.52	0	45	0	2
22/10/2014	18:59:03	-12.023003	135.576813	13.28	0	301	0	5.85
22/10/2014	19:00:14	-12.023045	135.576782	23.65	0	290	0	5.76
22/10/2014	19:01:26	-12.023045	135.576782	23.65	0	290	0	0
22/10/2014	19:02:43	-12.02304	135.576523	32.21	2664	299	0	28.17
22/10/2014	19:04:03	-12.023088	135.576584	88.83	0	148	0	8.51
22/10/2014	19:06:00	-12.023019	135.576767	36.75	10836	224	0	21.33
22/10/2014	19:08:23	-12.023058	135.576813	30.95	0	315	0	6.62
22/10/2014	19:33:53	-12.023058	135.576813	30.95	0	315	0	0
22/10/2014	19:36:02	-12.023018	135.576691	55.93	252	291	0	13.99
22/10/2014	19:39:42	-12.022903	135.576691	79.31	2736	43	0	12.79
22/10/2014	19:44:34	-12.022985	135.576782	36.78	1908	112	0	13.46
22/10/2014	19:48:58	-12.023154	135.576859	10.17	0	167	0	20.57
22/10/2014	19:50:09	-12.022953	135.576721	96.19	0	255	0	26.92
22/10/2014	19:51:21	-12.02304	135.576874	20.57	0	98	0	19.25
22/10/2014	19:52:32	-12.022874	135.576706	58.48	4500	139	0	25.97
22/10/2014	19:53:46	-12.022902	135.576706	62.24	0	87	0	3.11
22/10/2014	19:54:58	-12.023183	135.576996	-54.36	0	179	0	44.4
22/10/2014	19:56:13	-12.023367	135.577194	-123.16	2448	131	0	29.7
22/10/2014	19:57:24	-12.022944	135.576736	136.09	0	79	0	68.51
22/10/2014	20:24:13	-12.022944	135.576736	136.09	0	79	0	0
22/10/2014	20:27:55	-12.022915	135.576752	98.49	0	64	0	3.66
22/10/2014	20:29:11	-12.023279	135.576874	22.47	7812	344	0	42.59
22/10/2014	20:33:25	-12.022876	135.576843	66.79	0	36	0	44.94
22/10/2014	20:41:12	-12.022876	135.576843	66.79	0	36	0	0
22/10/2014	20:48:11	-12.023035	135.576645	26.74	0	64	0	27.86
22/10/2014	20:54:46	-12.023079	135.577072	43.66	0	357	0	46.7
22/10/2014	20:59:33	-12.022778	135.577087	0.57	0	58	0	33.51
22/10/2014	21:03:47	-12.022738	135.576874	-13.28	0	307	0	23.59
22/10/2014	21:06:27	-12.022646	135.576721	6.03	4284	57	0	19.53
22/10/2014	21:24:23	-12.022646	135.576721	6.03	4284	57	0	0
22/10/2014	21:25:58	-12.022953	135.576538	101.53	324	82	0	39.51
22/10/2014	21:27:04	-12.022968	135.576767	57.69	2880	104	0	24.96
22/10/2014	21:28:11	-12.022995	135.576782	31.46	936	213	0	3.42
22/10/2014	21:29:17	-12.022984	135.576859	29.22	0	104	0	8.46
22/10/2014	21:31:10	-12.022958	135.576782	57.79	252	56	0	8.86
22/10/2014	21:33:04	-12.022978	135.577011	-15.71	648	300	0	25
22/10/2014	21:35:03	-12.022995	135.577026	-11.29	0	292	0	2.5
22/10/2014	21:36:38	-12.022895	135.576736	50.36	0	48	0	33.44
22/10/2014	21:37:49	-12.023072	135.576935	-30.83	0	281	0	29.25
22/10/2014	21:39:45	-12.023019	135.57692	11.05	0	127	0	6.11
22/10/2014	21:41:33	-12.02317	135.576797	63.59	0	208	0	21.47
22/10/2014	21:42:45	-12.02292	135.576782	67.69	6840	94	0	27.85
22/10/2014	21:44:24	-12.022926	135.576828	24.46	0	297	0	5.05
22/10/2014	21:45:52	-12.023019	135.576492	26.01	2268	334	0	37.98
22/10/2014	21:47:42	-12.023012	135.576599	55.87	0	222	0	11.66
22/10/2014	21:50:38	-12.022913	135.577103	-70.57	4356	78	0	55.91
22/10/2014	21:53:33	-12.022931	135.576736	27.25	0	240	0	39.96
22/10/2014	21:57:29	-12.022676	135.576691	-16.46	0	78	0	28.77
22/10/2014	22:00:40	-12.022934	135.576645	264.88	0	320	0	29.12
22/10/2014	22:03:50	-12.022946	135.576752	63.4	2160	32	0	11.71
22/10/2014	22:08:24	-12.022946	135.576752	63.4	2160	32	0	0
22/10/2014	22:09:30	-12.022799	135.576355	40.1	2916	203	0	46.17	1
22/10/2014	22:10:41	-12.022928	135.57634	25.51	0	251	0	14.44	1
22/10/2014	22:11:48	-12.023021	135.576279	40.34	0	161	0	12.29
22/10/2014	22:13:03	-12.02315	135.576065	6.81	4104	76	0	27.34
22/10/2014	22:14:10	-12.023127	135.576263	35.09	7920	268	0	21.68
22/10/2014	22:15:24	-12.023088	135.576187	22.02	7416	203	0	9.33
22/10/2014	22:16:34	-12.02275	135.576294	37.89	0	10	0	39.34
22/10/2014	22:17:51	-12.023027	135.576889	10.47	2052	173	0	71.67
22/10/2014	22:19:08	-12.023072	135.576859	38.44	2484	171	0	5.97
22/10/2014	22:20:19	-12.023072	135.576859	38.44	2484	171	0	0
22/10/2014	22:22:19	-12.022988	135.576752	22.8	0	120	0	14.92
22/10/2014	22:24:23	-12.023199	135.576401	3.79	2520	267	0	44.81
22/10/2014	22:27:06	-12.022454	135.577698	122.77	2196	64	0	163.58
22/10/2014	22:29:46	-12.022882	135.576721	87.78	2340	179	-4	116.43	1
22/10/2014	22:32:16	-12.02292	135.576645	12.76	0	89	-2	0	1
22/10/2014	22:33:29	-12.022758	135.576721	55.35	0	223	0	19.82	1
22/10/2014	22:34:41	-12.022698	135.576675	87.07	0	100	0	8.34
22/10/2014	22:35:55	-12.023116	135.576523	-86.25	2124	158	0	49.33
22/10/2014	22:37:31	-12.022881	135.57663	49.87	1656	244	0	28.6
22/10/2014	22:39:01	-12.023068	135.576431	-67.71	540	163	0	30.01
22/10/2014	22:40:29	-12.023093	135.576462	-137.94	0	37	0	4.37
22/10/2014	22:42:16	-12.022997	135.576599	2.51	2304	134	0	18.33
22/10/2014	22:44:33	-12.023026	135.576721	35.44	1548	294	0	13.65
22/10/2014	22:46:47	-12.023018	135.576706	23.87	0	276	0	1.86
22/10/2014	22:47:59	-12.023153	135.576859	-49.52	0	342	0	22.41
22/10/2014	22:49:08	-12.02284	135.576828	57.1	0	99	0	34.97
22/10/2014	22:50:22	-12.022807	135.576569	14.94	0	154	0	28.41
22/10/2014	22:51:45	-12.022884	135.576691	22.65	0	260	0	15.79
22/10/2014	22:53:14	-12.022811	135.576691	85.29	0	205	0	8.12
22/10/2014	22:54:35	-12.022831	135.57663	-4.95	720	358	0	7
22/10/2014	22:55:46	-12.022958	135.57663	0.6	0	265	0	14.12
22/10/2014	22:57:53	-12.022926	135.576996	121.57	1368	292	0	39.96
22/10/2014	23:00:21	-12.022804	135.576157	1.73	1080	108	0	92.25
22/10/2014	23:02:52	-12.022981	135.576767	46.37	13680	158	0	69.2
22/10/2014	23:04:51	-12.022987	135.576859	58.93	1872	139	0	10.03
22/10/2014	23:06:00	-12.023045	135.576828	84.19	684	212	0	7.28
22/10/2014	23:07:08	-12.023036	135.576782	40.39	1368	318	0	5.1
22/10/2014	23:08:18	-12.02285	135.576767	55.48	2052	125	0	20.75
22/10/2014	23:09:33	-12.022892	135.577011	58.54	4392	230	0	26.94
22/10/2014	23:11:18	-12.022779	135.575867	-80.75	4428	280	0	125.05
22/10/2014	23:12:49	-12.022774	135.576111	-25.93	0	326	0	26.54
22/10/2014	23:13:56	-12.022847	135.57608	-22.33	3960	93	0	8.79
22/10/2014	23:15:08	-12.022853	135.576614	23.95	0	103	0	58.08
22/10/2014	23:16:15	-12.022864	135.57666	-6.92	4752	120	0	5.15
22/10/2014	23:17:22	-12.022859	135.57666	9.34	2952	275	0	0.56
22/10/2014	23:18:29	-12.022964	135.576889	89.14	288	182	0	27.51
22/10/2014	23:19:41	-12.022888	135.576645	-0.9	0	311	0	27.85
22/10/2014	23:20:48	-12.022953	135.576797	47.52	1656	1	0	18.04
22/10/2014	23:21:55	-12.02299	135.576736	12.57	4068	120	0	7.81
22/10/2014	23:23:01	-12.022936	135.576721	24.38	3780	265	0	6.22
22/10/2014	23:24:08	-12.022918	135.576706	28.3	1440	304	0	2.58
22/10/2014	23:25:18	-12.0229	135.57666	30.21	720	260	0	5.39
22/10/2014	23:26:29	-12.022992	135.576828	71.12	0	108	0	20.94
22/10/2014	23:27:39	-12.023	135.576767	-21.31	0	83	0	6.69
22/10/2014	23:28:51	-12.022918	135.576752	63.51	0	268	0	9.26
22/10/2014	23:30:08	-12.022964	135.576843	60.59	0	63	0	11.14
22/10/2014	23:34:15	-12.022936	135.576935	53.86	6516	255	0	10.48
22/10/2014	23:39:10	-12.022799	135.576706	39.9	3672	172	0	29.19
23/10/2014	0:19:21	-12.022799	135.576706	39.9	3672	172	0	0
23/10/2014	0:23:44	-12.022882	135.576843	30.92	1908	9	0	17.53
23/10/2014	0:25:11	-12.022849	135.576996	104.38	0	315	0	17.04
23/10/2014	0:32:27	-12.023008	135.576782	42.85	0	199	0	29.23
23/10/2014	0:38:25	-12.022696	135.576935	-11.39	0	34	0	38.48
23/10/2014	2:09:51	-12.022696	135.576935	-11.39	0	34	0	0
23/10/2014	2:15:01	-12.022844	135.576233	-16.86	0	0	0	78.1
23/10/2014	2:25:24	-12.022919	135.576523	-16.85	2052	173	0	32.62
23/10/2014	3:18:48	-12.022919	135.576523	-16.85	2052	173	0	0
23/10/2014	3:21:35	-12.022944	135.57666	23.37	0	178	0	15.16
23/10/2014	3:22:52	-12.022936	135.576645	68.91	108	195	0	1.86
23/10/2014	3:26:31	-12.023088	135.576828	-25.29	1944	341	0	26.11
23/10/2014	3:29:24	-12.023137	135.576721	113.39	4428	359	0	12.85
23/10/2014	3:32:20	-12.023006	135.576736	36.17	6192	163	0	14.66
23/10/2014	3:34:50	-12.023329	135.576828	50.38	4500	339	0	37.28
23/10/2014	3:37:11	-12.022838	135.576675	-7.26	7956	164	0	57.08
23/10/2014	3:39:24	-12.022775	135.57666	16.39	6876	145	0	7.19
23/10/2014	3:42:45	-12.02248	135.576492	11.84	0	354	0	37.55
23/10/2014	3:45:42	-12.023036	135.576813	82.23	7092	154	0	71
23/10/2014	3:47:53	-12.023214	135.576797	72.39	12492	338	0	19.87
23/10/2014	3:50:39	-12.02284	135.576691	26.58	0	134	0	43.16
23/10/2014	3:57:05	-12.02303	135.576767	70.9	2304	329	0	22.69
23/10/2014	4:03:48	-12.02303	135.576767	70.9	2304	329	0	0
23/10/2014	4:06:04	-12.024258	135.578659	233.16	4176	136	0	246.95
23/10/2014	4:07:15	-12.02307	135.57692	62.88	0	144	0	230.69
23/10/2014	4:08:27	-12.022925	135.576645	37.04	0	327	0	33.98
23/10/2014	4:09:38	-12.022979	135.576813	22.24	1080	92	0	19.23
23/10/2014	4:10:47	-12.022885	135.57666	44.96	612	61	0	19.65
23/10/2014	4:11:59	-12.023121	135.576843	13.26	1296	219	0	32.94
23/10/2014	4:13:11	-12.023092	135.576782	59.69	2448	115	0	7.38
23/10/2014	4:15:10	-12.022894	135.576569	1.82	0	118	0	31.96
23/10/2014	4:17:04	-12.02284	135.57666	5.22	3024	120	0	11.58
23/10/2014	4:18:15	-12.022919	135.576706	24.94	0	270	0	10.11
23/10/2014	4:19:22	-12.022919	135.57666	13.99	1764	174	0	5
23/10/2014	4:20:32	-12.023011	135.576859	39.61	0	110	0	23.94
23/10/2014	4:21:46	-12.0231	135.576904	12.18	0	160	0	11.04
23/10/2014	4:23:02	-12.023348	135.577042	130.26	0	136	0	31.4
23/10/2014	4:24:12	-12.023084	135.57692	28.61	7056	155	0	32.21
23/10/2014	4:25:21	-12.0231	135.576797	3.47	3312	321	0	13.49
23/10/2014	4:26:34	-12.023006	135.576767	68.03	6084	146	0	10.95
23/10/2014	4:29:25	-12.023277	135.576675	41.47	0	3	0	31.75
23/10/2014	4:32:26	-12.022818	135.576904	41.81	3852	194	0	56.79
23/10/2014	4:46:08	-12.022818	135.576904	41.81	3852	194	0	0
23/10/2014	4:48:53	-12.023491	135.57666	67.31	0	151	0	79.4
23/10/2014	4:50:08	-12.024929	135.576431	216.89	0	356	0	161.83
23/10/2014	4:54:55	-12.023263	135.57666	76.38	0	51	0	186.92
23/10/2014	4:58:59	-12.023023	135.57663	44.33	0	168	0	26.89
23/10/2014	5:02:32	-12.022655	135.576828	-0.2	0	158	0	46.24
23/10/2014	5:03:40	-12.023143	135.576706	20.93	0	147	0	55.86
23/10/2014	5:04:50	-12.02282	135.576736	27.98	0	74	0	36.06
23/10/2014	5:05:59	-12.022742	135.576721	2.1	0	39	0	8.83
23/10/2014	5:49:29	-12.022742	135.576721	2.1	0	39	0	0
23/10/2014	5:54:16	-12.023126	135.576736	18.32	5724	181	0	42.73
23/10/2014	6:06:18	-12.023126	135.576736	18.32	5724	181	0	0
23/10/2014	6:09:50	-12.022962	135.576721	5.06	9576	15	0	18.31
23/10/2014	6:11:04	-12.022652	135.576797	-38.87	3816	72	0	35.45
23/10/2014	6:12:21	-12.022809	135.576675	20.78	4680	264	0	21.93
23/10/2014	6:15:05	-12.022101	135.57634	-94.18	7056	169	0	86.75
23/10/2014	6:22:06	-12.022101	135.57634	-94.18	7056	169	0	0
23/10/2014	6:23:37	-12.022566	135.576569	-35.43	0	142	0	57.39
23/10/2014	6:26:10	-12.022759	135.57637	-93.56	4140	158	0	30.48
23/10/2014	6:28:42	-12.022779	135.576279	-115.59	0	56	0	10.14
23/10/2014	6:29:52	-12.022628	135.576233	-117.34	0	237	0	17.52
23/10/2014	6:31:02	-12.022622	135.576523	-40.05	0	270	0	31.55
23/10/2014	6:32:16	-12.022386	135.576324	-41.87	0	291	0	34.02
23/10/2014	6:33:30	-12.022353	135.575989	-159.4	0	215	0	36.62
23/10/2014	6:34:46	-12.022409	135.576004	-164.27	5076	155	0	6.44
23/10/2014	6:35:56	-12.022617	135.576416	-54.85	0	7	0	50.42
23/10/2014	6:37:04	-12.022579	135.576675	18.61	0	145	0	28.48
23/10/2014	6:38:30	-12.022804	135.576569	-16.28	0	10	0	27.55
23/10/2014	6:39:48	-12.022474	135.57605	-178.07	324	14	0	67.32
23/10/2014	6:41:18	-12.022739	135.576569	-2.44	0	58	0	63.67
23/10/2014	6:42:42	-12.022906	135.576706	27.8	0	17	0	23.81
23/10/2014	6:44:22	-12.022742	135.576324	-86.97	468	135	0	45.37
23/10/2014	6:45:58	-12.022742	135.576324	-86.97	468	135	0	0
23/10/2014	6:47:19	-12.022906	135.576385	-83.84	6588	67	0	19.41
23/10/2014	6:50:22	-12.022846	135.576492	-44.82	1872	339	0	13.41
23/10/2014	7:38:36	-12.022846	135.576492	-44.82	1872	339	0	0
23/10/2014	7:40:27	-12.022857	135.576767	31.48	108	243	0	29.93
23/10/2014	7:41:36	-12.022824	135.576828	21.56	360	265	0	7.58
23/10/2014	7:42:42	-12.022943	135.57666	38.11	1440	40	0	22.56
23/10/2014	7:43:49	-12.022837	135.576736	14.97	0	215	0	14.4
23/10/2014	7:44:55	-12.023019	135.576569	57.32	0	20	0	27.19
23/10/2014	7:46:01	-12.024542	135.575928	182.45	0	22	0	183.14
23/10/2014	7:47:08	-12.022834	135.576706	24.29	0	22	0	207.92
23/10/2014	7:48:14	-12.023927	135.576233	146.24	0	210	0	131.97
23/10/2014	7:50:52	-12.022566	135.577148	186.41	0	104	0	181.12
23/10/2014	7:52:47	-12.022849	135.576614	12.65	0	114	0	66.05
23/10/2014	7:53:58	-12.02283	135.576645	32.97	0	308	0	3.98
23/10/2014	7:55:10	-12.022717	135.576706	80.09	0	342	0	14.21
23/10/2014	7:56:18	-12.022826	135.576645	15.89	0	341	0	13.82
23/10/2014	7:57:28	-12.022744	135.576691	2.32	432	180	0	10.4
23/10/2014	7:58:45	-12.022834	135.576706	19.12	1404	178	0	10.14
23/10/2014	8:00:04	-12.022645	135.576675	38.28	396	191	0	21.28
23/10/2014	8:01:31	-12.022573	135.576614	74.03	396	178	0	10.4
23/10/2014	8:02:43	-12.022753	135.57663	-4.28	0	315	0	20.09
23/10/2014	8:03:56	-12.022683	135.576645	6.31	6948	51	0	7.95
23/10/2014	8:05:14	-12.02288	135.57666	16.33	468	31	0	21.97
23/10/2014	8:06:25	-12.022865	135.576675	-39.64	0	47	0	2.33
23/10/2014	8:07:33	-12.022775	135.576645	40.04	1260	339	0	10.53
23/10/2014	8:08:41	-12.022848	135.576614	2.75	3384	138	0	8.79
23/10/2014	8:09:59	-12.022861	135.576675	-0.9	0	341	0	6.79
23/10/2014	8:11:11	-12.022764	135.576614	32.67	180	35	0	12.66
23/10/2014	8:12:21	-12.022608	135.576614	54.23	0	59	0	17.35
23/10/2014	8:13:34	-12.022881	135.57666	-4.39	0	30	0	30.77
23/10/2014	8:14:50	-12.022759	135.576599	64.25	0	299	0	15.1
23/10/2014	8:16:20	-12.02295	135.576614	11.2	2880	343	0	21.3
23/10/2014	8:17:34	-12.022822	135.576645	50.4	0	349	0	14.63
23/10/2014	8:18:43	-12.022877	135.576782	31.16	1548	272	0	16.11
23/10/2014	8:19:55	-12.022939	135.576599	21.28	2556	318	0	21.06
23/10/2014	8:21:02	-12.022755	135.576157	41.54	864	273	0	52.24	1
23/10/2014	8:22:12	-12.022395	135.57579	29.57	3960	295	0	56.53	1
23/10/2014	8:23:17	-12.022073	135.575073	-71.76	0	182	0	85.81	1
23/10/2014	8:24:26	-12.023034	135.5746	15.9	5832	272	0	118.6	1
23/10/2014	8:25:34	-12.023093	135.574097	7.81	19800	207	0	55.1	1
23/10/2014	8:26:42	-12.023163	135.572296	19.65	13320	331	0	196.02	1
23/10/2014	8:27:49	-12.022803	135.572754	8.58	10656	346	0	63.9	1
23/10/2014	8:28:58	-12.022214	135.572464	70.87	8568	328	0	72.69	1
23/10/2014	8:30:09	-12.022547	135.570908	80.55	8604	97	0	173.23	1
23/10/2014	8:31:18	-12.022425	135.570816	33.21	8532	268	0	16.86	1
23/10/2014	8:32:26	-12.022243	135.57045	-36.16	2088	0	0	44.65	1
23/10/2014	8:33:35	-12.022368	135.569992	104.47	0	248	0	51.71	1
23/10/2014	8:34:44	-12.022412	135.569916	17.56	1080	132	0	9.6
23/10/2014	8:35:56	-12.022099	135.569885	85.62	0	37	0	34.97
23/10/2014	8:37:04	-12.022499	135.56987	-3.3	396	260	0	44.51
23/10/2014	8:38:12	-12.022468	135.569946	5.3	432	85	0	8.96
23/10/2014	8:39:21	-12.022352	135.569992	24.12	0	48	0	13.83
23/10/2014	8:40:27	-12.022485	135.569839	24.08	0	209	0	22.26
23/10/2014	8:41:35	-12.022542	135.56987	9.01	900	225	0	7.18
23/10/2014	8:42:45	-12.022539	135.569901	-9.55	0	246	0	3.39
23/10/2014	8:43:54	-12.022579	135.569885	23.99	216	346	0	4.78
23/10/2014	8:45:14	-12.022562	135.569885	18.88	108	250	0	1.89
23/10/2014	8:46:23	-12.022511	135.56987	34.49	0	132	0	5.9
23/10/2014	8:47:31	-12.022539	135.569855	30.99	648	252	0	3.51
23/10/2014	8:48:39	-12.022542	135.569824	34.39	180	84	0	3.39
23/10/2014	8:49:47	-12.022521	135.569916	23.32	72	278	0	10.27
23/10/2014	8:51:02	-12.022536	135.569931	-3.58	1476	318	0	2.33
23/10/2014	8:52:11	-12.022533	135.569839	28.47	144	51	0	10.01
23/10/2014	8:53:19	-12.022539	135.569992	-15.06	2988	52	0	16.65
23/10/2014	8:54:29	-12.022497	135.570023	45.03	1224	337	0	5.76
23/10/2014	8:55:39	-12.022457	135.569794	16.38	1836	271	0	25.3
23/10/2014	8:56:44	-12.023458	135.569244	72.32	6372	283	0	126.36
23/10/2014	8:57:54	-12.022659	135.569717	151.31	0	48	0	102.66
23/10/2014	8:58:59	-12.023211	135.56929	52.54	0	208	0	76.97
23/10/2014	9:00:10	-12.023451	135.56929	19.41	0	122	0	26.69
23/10/2014	9:01:19	-12.022754	135.569901	26.82	11556	14	0	102.09
23/10/2014	9:02:44	-12.022464	135.569809	-49.61	2124	32	0	33.76
23/10/2014	9:04:01	-12.022572	135.569931	42.91	2628	79	0	17.9
23/10/2014	9:05:51	-12.022437	135.569855	-65.53	3132	341	0	17.14
23/10/2014	9:10:14	-12.022578	135.569855	1.34	3456	274	0	15.68
23/10/2014	9:16:22	-12.022673	135.569931	44.77	3600	298	0	13.41
23/10/2014	9:22:55	-12.022565	135.569855	38.26	2916	26	0	14.58
23/10/2014	9:28:04	-12.022519	135.569839	27.06	252	30	0	5.4
23/10/2014	9:29:50	-12.02252	135.569839	20.87	828	20	0	0.11
23/10/2014	9:33:23	-12.02235	135.570419	38.84	0	271	0	65.85
23/10/2014	9:34:28	-12.022409	135.570175	45.28	0	86	0	27.34
23/10/2014	9:35:32	-12.022315	135.570557	66.11	5112	267	0	42.84
23/10/2014	9:36:36	-12.022481	135.569809	8.9	0	349	0	83.42
23/10/2014	9:40:04	-12.022481	135.569809	8.9	0	349	0	0
23/10/2014	9:41:09	-12.022394	135.570435	38.67	0	40	0	68.77
23/10/2014	9:45:45	-12.022394	135.570435	38.67	0	40	0	0
23/10/2014	9:46:58	-12.022612	135.569168	-22.34	8064	86	0	139.91
23/10/2014	9:48:06	-12.022624	135.568939	-55.05	0	121	0	24.94
23/10/2014	9:49:14	-12.022767	135.569199	-87.75	0	237	0	32.44
23/10/2014	9:50:20	-12.022668	135.569489	-21.05	7164	265	0	33.41
23/10/2014	9:51:26	-12.022521	135.569794	71.09	44100	87	0	36.98
23/10/2014	9:52:37	-12.022681	135.569992	-35.78	0	64	0	27.93
23/10/2014	9:53:46	-12.022515	135.570572	87.04	1872	261	0	65.72
23/10/2014	9:54:54	-12.022645	135.569916	1.82	5040	74	0	72.79
23/10/2014	10:02:56	-12.022645	135.569916	1.82	5040	74	0	0
23/10/2014	10:04:00	-12.022695	135.569809	-25.2	0	59	0	12.9
23/10/2014	10:05:05	-12.022656	135.569885	15.56	72	153	0	9.33
23/10/2014	10:06:10	-12.022627	135.569885	12.87	936	42	0	3.22
23/10/2014	10:07:16	-12.022517	135.569855	32.63	0	234	0	12.66
23/10/2014	11:10:30	-12.022517	135.569855	32.63	0	234	0	0
23/10/2014	11:14:15	-12.022619	135.570053	7.98	7308	69	0	24.34
23/10/2014	11:15:17	-12.022549	135.570969	3.24	900	156	0	99.92	1
23/10/2014	11:16:36	-12.0227	135.572174	-12.72	19476	61	0	132.12	1
23/10/2014	11:18:44	-12.022495	135.574875	8.27	6552	116	0	294.63	1
23/10/2014	11:19:51	-12.02284	135.576111	-3.04	9180	151	0	139.79	1
23/10/2014	11:22:21	-12.023417	135.576385	-5.42	6480	10	0	70.74	1
23/10/2014	11:25:03	-12.023213	135.576492	-21.87	8604	352	0	25.49
23/10/2014	11:26:09	-12.023207	135.576508	-17.82	4680	169	0	1.86
23/10/2014	11:44:46	-12.023207	135.576508	-17.82	4680	169	0	0
23/10/2014	11:50:30	-12.023091	135.576721	19.98	288	263	0	26.51
23/10/2014	11:51:36	-12.023272	135.576721	40.11	0	256	0	20.13
23/10/2014	11:52:42	-12.023077	135.576767	37.96	576	59	0	22.25
23/10/2014	11:53:49	-12.023041	135.576721	27.05	0	8	0	6.41
23/10/2014	11:54:53	-12.023165	135.57663	1.3	1296	239	0	16.97
23/10/2014	11:55:56	-12.023116	135.57666	37.07	1404	218	0	6.35
23/10/2014	11:57:01	-12.023117	135.576645	10.41	0	215	0	1.64
23/10/2014	11:58:06	-12.022968	135.57666	24.5	0	53	0	16.65
23/10/2014	11:59:11	-12.023099	135.576492	-64.24	0	330	0	23.37
23/10/2014	12:00:19	-12.023148	135.577164	225.62	0	220	0	73.29
23/10/2014	12:01:25	-12.023202	135.576721	21.02	2376	305	0	48.55	1
23/10/2014	12:02:39	-12.023088	135.576614	-17.23	0	168	0	17.21	1
23/10/2014	12:03:49	-12.022744	135.576691	26.53	15876	3	0	39.16
23/10/2014	12:14:40	-12.022744	135.576691	26.53	15876	3	0	0
23/10/2014	12:15:50	-12.023188	135.576767	38.59	4968	165	0	50.06
23/10/2014	12:16:57	-12.023048	135.576599	-20.78	0	347	0	24
23/10/2014	12:18:01	-12.023026	135.576675	14.93	2232	12	0	8.62
23/10/2014	12:19:10	-12.022957	135.576599	16.27	6156	338	0	11.28
23/10/2014	12:20:17	-12.022961	135.57666	-11.6	0	128	0	6.65
23/10/2014	12:21:23	-12.023052	135.57666	9.16	504	43	0	10.12
23/10/2014	12:22:31	-12.02318	135.576752	44.9	0	321	0	17.4
23/10/2014	12:23:38	-12.023006	135.576721	44.51	3204	304	0	19.64
23/10/2014	12:24:46	-12.022996	135.576614	0.93	0	137	0	11.69
23/10/2014	12:25:53	-12.023508	135.57692	49.44	0	233	0	65.94
23/10/2014	12:27:10	-12.023567	135.577103	54.5	0	150	0	20.96
23/10/2014	12:28:18	-12.023108	135.576721	26.2	4032	101	0	65.81
23/10/2014	12:29:25	-12.023187	135.576889	33.27	0	150	0	20.27
23/10/2014	12:30:37	-12.022958	135.576569	-10.63	0	334	0	43.12
23/10/2014	12:31:45	-12.023153	135.576767	69.01	2484	151	0	30.56
23/10/2014	12:32:55	-12.023101	135.576675	32.41	720	176	0	11.56
23/10/2014	12:34:10	-12.02293	135.57666	15.08	0	198	0	19.08
23/10/2014	12:35:30	-12.023396	135.576508	35.54	6048	173	0	54.39
23/10/2014	12:37:08	-12.022889	135.576782	49.32	2844	6	0	63.77
23/10/2014	12:38:57	-12.02211	135.576797	-75.88	5256	79	0	86.64
23/10/2014	12:40:41	-12.023442	135.576813	-35.31	3024	170	0	148.12
23/10/2014	12:42:10	-12.02317	135.576828	38.45	0	83	0	30.29
23/10/2014	12:43:19	-12.023076	135.576859	50.45	432	167	0	10.98
23/10/2014	12:44:29	-12.023207	135.57692	87.12	0	19	0	16.01
23/10/2014	12:45:40	-12.023115	135.576782	43.32	4680	152	0	18.16
23/10/2014	12:46:55	-12.022973	135.577179	191.24	0	331	0	45.97
23/10/2014	12:48:05	-12.02294	135.576691	21.1	1944	214	0	53.2
23/10/2014	12:49:16	-12.022163	135.576828	-141.49	4536	210	0	87.67
23/10/2014	12:50:50	-12.022449	135.57666	-79.02	2556	49	0	36.68
23/10/2014	12:52:07	-12.023226	135.576859	29.5	0	148	0	89.07
23/10/2014	12:53:17	-12.023077	135.576996	52.53	5508	107	0	22.28
23/10/2014	12:54:26	-12.023077	135.576996	52.53	5508	107	0	0	1
23/10/2014	12:55:36	-12.023485	135.576721	-5.82	3060	175	0	54.34	1
23/10/2014	13:14:34	-12.023485	135.576721	-5.82	3060	175	0	0
23/10/2014	13:17:33	-12.023305	135.577133	71.68	576	111	0	49.07	1
23/10/2014	13:18:41	-12.023214	135.577057	41.44	324	3	0	13.07
23/10/2014	13:19:45	-12.023012	135.576675	-20.99	2160	71	0	47.23	1
23/10/2014	13:20:54	-12.022635	135.576767	-123.74	6156	321	0	43.1	1
23/10/2014	13:21:58	-12.023117	135.576553	-46.52	1476	252	0	58.43	1
23/10/2014	13:23:03	-12.022916	135.576675	8.65	4176	31	0	25.99	1
23/10/2014	13:24:11	-12.022758	135.576843	24.59	0	234	0	25.35
23/10/2014	13:25:42	-12.022832	135.576767	-39.83	6444	5	0	11.66
23/10/2014	13:27:39	-12.022955	135.576797	24.24	6228	292	0	14.06
23/10/2014	13:29:08	-12.022779	135.576752	-39.15	0	352	0	20.17
23/10/2014	13:30:44	-12.022819	135.57692	17.61	0	149	0	18.8
23/10/2014	13:35:02	-12.022819	135.57692	17.61	0	149	0	0
23/10/2014	13:39:35	-12.021357	135.576996	110.68	3564	18	0	162.78
23/10/2014	13:43:40	-12.022597	135.576874	-63.91	540	184	0	138.52
23/10/2014	13:55:23	-12.022597	135.576874	-63.91	540	184	0	0
23/10/2014	14:01:53	-12.022644	135.576538	9.26	0	79	0	36.91
23/10/2014	14:06:20	-12.022927	135.576675	15.57	6300	186	0	34.82
23/10/2014	14:07:27	-12.023118	135.576599	28.77	0	292	0	22.79
23/10/2014	14:08:39	-12.022899	135.576675	-5.92	0	304	0	25.72
23/10/2014	14:10:56	-12.023159	135.576569	58.29	1116	26	0	31.12
23/10/2014	14:12:09	-12.02324	135.576675	67.23	2844	183	0	14.63
23/10/2014	14:14:14	-12.023086	135.576675	30.97	0	255	0	17.12
23/10/2014	14:15:22	-12.023151	135.576614	9.6	0	356	0	9.81
23/10/2014	14:16:39	-12.023105	135.576752	-2.28	0	63	0	15.86
23/10/2014	14:17:42	-12.022859	135.576797	18.39	4140	42	0	27.79
23/10/2014	14:18:49	-12.02294	135.576675	21.52	0	102	0	16.04
23/10/2014	14:19:55	-12.022929	135.576691	-4.66	4932	27	0	2.13
23/10/2014	14:21:13	-12.022945	135.576859	-64.47	0	58	0	18.36
23/10/2014	14:22:17	-12.023103	135.576736	29.56	2484	251	0	22.08
23/10/2014	14:23:24	-12.023383	135.576721	-46.03	0	30	0	31.18
23/10/2014	14:24:33	-12.023118	135.576645	-126.15	4860	196	0	30.6
23/10/2014	14:25:40	-12.022717	135.576645	-50.21	0	161	0	44.59
23/10/2014	14:26:47	-12.023164	135.576767	-90.48	0	157	0	51.44
23/10/2014	14:27:58	-12.022824	135.576706	-71.49	0	7	0	38.38
23/10/2014	14:29:27	-12.022832	135.576706	-77.73	5220	343	0	0.89
23/10/2014	14:30:50	-12.023085	135.576813	-92.99	0	334	0	30.44
23/10/2014	14:32:12	-12.022997	135.576736	-86.88	0	348	0	12.88
23/10/2014	14:33:46	-12.02282	135.576782	-124.68	0	115	0	20.31
23/10/2014	14:35:13	-12.023108	135.576706	-63.48	0	352	0	33.07
23/10/2014	14:36:30	-12.022942	135.576828	-157.87	0	99	0	22.73
23/10/2014	14:37:44	-12.023066	135.576767	0.19	0	181	0	15.3
23/10/2014	14:38:54	-12.022943	135.576675	-124.37	0	153	0	16.95
23/10/2014	14:40:10	-12.023156	135.576599	-115	0	218	0	25.09
23/10/2014	14:41:24	-12.022999	135.576797	-66.7	0	210	0	27.72
23/10/2014	14:42:33	-12.022976	135.576675	-62.63	0	302	0	13.51
23/10/2014	14:43:40	-12.023263	135.57663	-108.83	0	201	0	32.29
23/10/2014	14:44:46	-12.023096	135.576599	-71.78	4716	208	0	18.87
23/10/2014	14:45:52	-12.022936	135.576569	-8.48	3816	281	0	18.09
23/10/2014	14:47:00	-12.023181	135.576645	-71.99	3384	214	0	28.47
23/10/2014	14:48:06	-12.023101	135.576752	48.14	0	350	0	14.65
23/10/2014	14:49:18	-12.023099	135.576691	31.99	0	3	0	6.64
23/10/2014	14:50:31	-12.02323	135.576553	-110.13	1908	162	0	20.91
23/10/2014	14:51:49	-12.023096	135.576813	255.53	1080	182	0	31.96
23/10/2014	14:52:59	-12.022836	135.576645	84.7	0	256	0	34.2
23/10/2014	14:54:14	-12.023057	135.576523	-21.44	684	198	0	27.93
23/10/2014	14:55:29	-12.023318	135.576752	-45.51	252	265	0	38.24
23/10/2014	14:57:50	-12.023199	135.576508	-224.82	1728	346	0	29.65
23/10/2014	15:00:18	-12.02308	135.576736	3.61	0	141	0	28.11
23/10/2014	15:03:05	-12.023309	135.576645	-154.62	0	355	0	27.32
23/10/2014	15:05:23	-12.022834	135.576584	20.79	0	154	0	53.23
23/10/2014	15:08:24	-12.023135	135.57692	157.14	4068	81	0	49.55
23/10/2014	15:11:26	-12.023667	135.576584	-215.2	0	354	0	69.53
23/10/2014	15:15:07	-12.0234	135.576248	-275.64	0	313	0	47.08
23/10/2014	15:19:03	-12.023877	135.576477	-276.1	0	280	0	58.6
23/10/2014	15:22:33	-12.022955	135.576462	-61.15	0	20	0	102.53
23/10/2014	15:23:38	-12.022631	135.576385	-70.97	0	110	0	36.99
23/10/2014	15:24:52	-12.02235	135.576736	102.44	0	3	0	49.33
23/10/2014	15:26:40	-12.023135	135.576645	-18.78	8532	358	0	87.85
23/10/2014	15:27:44	-12.022985	135.576584	60.76	2052	23	0	17.95
23/10/2014	15:28:55	-12.023123	135.576462	39.62	3240	346	0	20.29
23/10/2014	15:31:14	-12.022635	135.576889	178.67	1332	155	0	71.42
23/10/2014	15:33:19	-12.022978	135.576584	107.21	9396	153	0	50.55
23/10/2014	15:35:32	-12.023246	135.577347	218.67	1944	100	0	88.17
23/10/2014	15:37:57	-12.023202	135.577209	192.01	0	214	0	15.79
23/10/2014	15:39:13	-12.022673	135.576965	197.09	7596	350	0	64.53
23/10/2014	15:43:33	-12.0231	135.576691	101.22	8892	182	0	56.06
23/10/2014	15:49:00	-12.022065	135.576385	54.8	17424	15	0	119.8
23/10/2014	16:01:28	-12.022065	135.576385	54.8	17424	15	0	0	1
23/10/2014	16:03:04	-12.023715	135.566406	53.99	468	173	0	1100.67	1
23/10/2014	16:04:21	-12.024304	135.567245	22.95	19584	64	0	112.32	1
23/10/2014	16:05:39	-12.024255	135.56752	4.61	2376	17	0	30.4	1
23/10/2014	16:06:55	-12.023316	135.567474	18.81	13860	306	0	104.53	1
23/10/2014	16:08:11	-12.021643	135.564575	35.02	18648	1	0	366.07	1
23/10/2014	16:09:19	-12.021134	135.564636	27.5	1440	10	0	56.99	1
23/10/2014	16:10:29	-12.021134	135.564697	1.32	1116	354	0	6.63	1
23/10/2014	16:11:41	-12.021138	135.564667	52.04	0	233	0	3.29
23/10/2014	16:13:07	-12.02109	135.564651	6.9	0	160	0	5.61
23/10/2014	16:14:31	-12.020234	135.564957	189.08	0	31	0	100.83
23/10/2014	16:16:02	-12.021447	135.564484	21.13	20376	194	0	144.36	1
23/10/2014	16:17:28	-12.023416	135.566635	50.25	0	340	0	320.41	1
23/10/2014	16:18:41	-12.023327	135.566711	16.47	0	348	0	12.89
23/10/2014	16:19:50	-12.02326	135.566437	76.85	2160	281	0	30.72
23/10/2014	16:21:12	-12.023232	135.566681	49.08	0	30	0	26.72
23/10/2014	16:22:22	-12.023303	135.566635	49.41	0	83	0	9.35
23/10/2014	16:23:33	-12.024876	135.56604	15.16	21672	295	0	186.5	1
23/10/2014	16:24:50	-12.029945	135.564911	26.24	12204	95	0	576.87	1
23/10/2014	16:26:01	-12.030239	135.568039	17.06	0	92	0	341.75	1
23/10/2014	16:27:10	-12.030396	135.5681	-7.35	36	184	0	18.68
23/10/2014	16:28:20	-12.030353	135.568085	18.65	612	269	0	5.05
23/10/2014	16:29:34	-12.030371	135.568115	5.8	0	200	0	3.83
23/10/2014	16:30:42	-12.030378	135.56813	30.61	0	161	0	1.81
23/10/2014	16:31:51	-12.030369	135.567749	126.37	0	318	0	41.45
23/10/2014	16:32:59	-12.03081	135.567917	20.48	2664	180	0	52.33	1
23/10/2014	16:34:08	-12.031159	135.567871	36.37	576	342	0	39.13	1
23/10/2014	16:35:18	-12.030974	135.567734	21.38	3708	353	0	25.4
23/10/2014	16:36:38	-12.031194	135.567871	35.46	792	199	0	28.64
23/10/2014	16:37:47	-12.03119	135.567871	23.8	972	344	0	0.44
23/10/2014	16:38:53	-12.031083	135.567795	40.22	0	149	0	14.49
23/10/2014	16:40:02	-12.031285	135.567871	38.22	2052	157	0	23.93
23/10/2014	16:41:09	-12.031361	135.567871	37.29	720	118	0	8.45
23/10/2014	16:42:18	-12.031097	135.567764	39.81	396	345	0	31.58
23/10/2014	16:43:27	-12.031085	135.567871	32.47	684	157	0	11.71
23/10/2014	16:44:36	-12.030986	135.567719	5.14	0	14	0	19.86
23/10/2014	16:45:44	-12.031132	135.56778	11.56	1836	331	0	17.54
23/10/2014	16:46:54	-12.031038	135.567734	19.93	504	348	0	11.59
23/10/2014	16:48:03	-12.031128	135.567856	23.4	828	20	0	16.62
23/10/2014	16:49:12	-12.031232	135.567856	19.54	288	138	0	11.56
23/10/2014	16:50:21	-12.031207	135.567841	21.07	180	152	0	3.22
23/10/2014	16:51:29	-12.031303	135.567902	52.39	1044	156	0	12.57
23/10/2014	16:52:36	-12.031258	135.567886	39.78	936	45	0	5.3
23/10/2014	16:53:44	-12.031333	135.567963	49.78	1584	344	0	11.82
23/10/2014	16:54:52	-12.031128	135.567825	25.19	3096	113	0	27.29
23/10/2014	16:56:04	-12.031802	135.5681	104.32	0	326	0	80.69
23/10/2014	16:57:12	-12.031212	135.56781	29.12	540	224	0	72.79
23/10/2014	16:58:19	-12.031096	135.567749	2.19	180	27	0	14.5
23/10/2014	16:59:26	-12.031264	135.567749	37.59	1260	186	0	18.68
23/10/2014	17:00:35	-12.031188	135.567795	31.83	0	150	0	9.82
23/10/2014	17:01:43	-12.031089	135.567795	1.91	0	197	0	11.01
23/10/2014	17:02:51	-12.031116	135.56781	10.76	1548	107	0	3.42
23/10/2014	17:03:59	-12.03111	135.567825	23.13	1008	30	0	1.76
23/10/2014	17:05:07	-12.031171	135.567795	17.74	252	345	0	7.53
23/10/2014	17:06:14	-12.031201	135.567871	53.16	504	263	0	8.91
23/10/2014	17:07:25	-12.031024	135.567886	4.09	0	55	0	19.75
23/10/2014	17:08:33	-12.031099	135.567841	4.04	1476	135	0	9.67
23/10/2014	17:09:40	-12.031146	135.567917	27.46	864	27	0	9.78
23/10/2014	17:10:48	-12.031092	135.567917	22.04	756	10	0	6
23/10/2014	17:11:55	-12.031054	135.567902	3.56	432	117	0	4.53
23/10/2014	17:13:02	-12.031069	135.567917	21.62	2232	138	0	2.33
23/10/2014	17:14:10	-12.031059	135.567963	14.98	1764	82	0	5.12
23/10/2014	17:15:21	-12.03095	135.567993	-20.64	0	355	0	12.55
23/10/2014	17:16:29	-12.03115	135.567902	30.61	1116	37	0	24.34
23/10/2014	17:17:40	-12.031178	135.567871	33.17	216	316	0	4.59
23/10/2014	17:18:48	-12.031013	135.56778	-14.56	756	179	0	20.85
23/10/2014	17:20:00	-12.030655	135.567871	-97.12	0	324	0	41.02
23/10/2014	17:21:11	-12.031151	135.567886	-0.84	1728	146	0	55.18
23/10/2014	17:22:22	-12.030919	135.567688	-22.64	0	46	0	33.6
23/10/2014	17:23:31	-12.031134	135.567871	-38.52	1440	64	0	31.11
23/10/2014	17:24:39	-12.031111	135.567688	-57.35	1080	2	0	20.07
23/10/2014	17:25:48	-12.031259	135.567673	-53.74	900	90	0	16.54
23/10/2014	17:26:58	-12.031178	135.567657	-47.96	1692	186	0	9.17
23/10/2014	17:28:09	-12.031019	135.56781	11.19	0	39	0	24.28
23/10/2014	17:29:17	-12.031115	135.567841	62.69	2448	314	0	11.19
23/10/2014	17:30:28	-12.031051	135.568008	91.18	0	43	0	19.51
23/10/2014	17:31:36	-12.03109	135.567917	17.53	1152	26	0	10.8
23/10/2014	17:32:55	-12.031141	135.567963	27.48	1728	16	0	7.56
23/10/2014	17:34:06	-12.031145	135.567932	36.89	0	194	0	3.4
23/10/2014	17:35:15	-12.031193	135.567902	59.52	972	359	0	6.26
23/10/2014	17:36:23	-12.031069	135.567902	5.67	144	239	0	13.79
23/10/2014	17:37:32	-12.031034	135.567917	6.84	252	181	0	4.22
23/10/2014	17:38:37	-12.031034	135.567841	-12.39	0	107	0	8.27
23/10/2014	17:39:45	-12.031103	135.567856	13.35	432	61	0	7.84
23/10/2014	17:40:54	-12.031106	135.567917	49.63	0	136	0	6.64
23/10/2014	17:42:02	-12.031291	135.567947	85	180	116	0	20.83
23/10/2014	17:43:11	-12.03116	135.567917	33.18	144	21	0	14.93
23/10/2014	17:44:24	-12.031278	135.567978	102.6	324	214	0	14.7
23/10/2014	17:45:33	-12.03133	135.567917	100.74	0	188	0	8.8
23/10/2014	17:46:43	-12.031153	135.567917	53.44	0	19	0	19.68
23/10/2014	17:47:52	-12.031212	135.567871	50.59	0	261	0	8.25
23/10/2014	17:49:05	-12.031131	135.567856	9.77	0	348	0	9.15
23/10/2014	17:50:22	-12.031056	135.567795	-40.32	1008	1	0	10.66
23/10/2014	17:51:33	-12.031186	135.567902	53.89	0	16	0	18.56
23/10/2014	17:52:46	-12.031	135.567856	-49.03	108	131	0	21.28
23/10/2014	17:53:59	-12.031262	135.567978	63.69	504	35	0	32.01
23/10/2014	17:55:13	-12.03115	135.567917	30.71	0	105	0	14.11
23/10/2014	17:56:21	-12.031037	135.567764	-43.84	0	268	0	20.85
23/10/2014	17:57:34	-12.031065	135.567795	-7.57	0	78	0	4.59
23/10/2014	17:58:45	-12.031199	135.56813	103.99	0	65	0	39.36
23/10/2014	18:00:08	-12.031132	135.568283	112.57	2052	85	0	18.23
23/10/2014	18:01:20	-12.031092	135.568146	101.94	0	181	0	15.55
23/10/2014	18:03:21	-12.031108	135.568008	63.04	720	147	-4	15.11	1
24/10/2014	8:04:20	-12.031108	135.568008	63.04	720	147	-2	0	1
24/10/2014	8:09:30	-12.031099	135.567841	62.97	1224	194	0	18.19	1
24/10/2014	8:15:36	-12.029793	135.565201	15.5	31320	283	0	321.74	1
24/10/2014	8:16:49	-12.02492	135.565445	34.71	28584	7	0	542.5	1
24/10/2014	8:17:56	-12.024905	135.565796	101.52	0	31	0	38.21	1
24/10/2014	8:19:03	-12.02484	135.565796	104.92	0	23	0	7.23
24/10/2014	8:20:11	-12.024389	135.565887	30.89	6444	189	0	51.12
24/10/2014	8:21:21	-12.024271	135.565872	-14.35	0	17	0	13.22
24/10/2014	8:22:29	-12.024409	135.565903	9.01	0	224	0	15.71
24/10/2014	8:23:37	-12.024131	135.56601	-66.76	0	25	0	33.03
24/10/2014	8:24:45	-12.024117	135.565903	-52.62	900	6	0	11.74
24/10/2014	8:25:53	-12.024369	135.565826	-12.35	1800	16	0	29.25
24/10/2014	8:27:02	-12.024677	135.565765	51.39	0	237	0	34.88
24/10/2014	8:28:11	-12.024638	135.565887	52.99	4212	128	0	13.96
24/10/2014	8:29:23	-12.024314	135.56601	29.41	1476	42	0	38.43
24/10/2014	8:30:44	-12.024453	135.565018	-61.69	4500	16	0	108.99
24/10/2014	8:32:11	-12.025208	135.56575	238.16	0	180	0	115.7
24/10/2014	8:33:23	-12.024556	135.565933	54.08	1656	105	0	75.18
24/10/2014	8:34:33	-12.024466	135.565842	41.76	0	236	0	14.07
24/10/2014	8:35:42	-12.02451	135.565796	39.44	720	300	0	7
24/10/2014	8:36:53	-12.02437	135.56575	-11.13	0	8	0	16.35
24/10/2014	8:38:01	-12.024321	135.565826	-41.73	3528	8	0	9.9	1
24/10/2014	8:39:13	-12.02418	135.565796	-106.43	0	31	0	16.01	1
24/10/2014	8:40:24	-12.02391	135.565948	-194.36	0	289	0	34.27
24/10/2014	8:41:37	-12.023901	135.56514	-166.84	0	83	0	87.88
24/10/2014	8:42:46	-12.024564	135.565781	28.7	0	323	0	101.46
24/10/2014	8:43:57	-12.024702	135.565964	84.82	6192	208	0	25.13	1
24/10/2014	8:45:04	-12.029515	135.564728	-24.64	26712	190	0	551.8	1
24/10/2014	8:46:13	-12.030204	135.566177	28.69	396	4	0	175.22	1
24/10/2014	8:47:23	-12.030166	135.566177	13.29	0	357	0	4.23	1
24/10/2014	8:48:33	-12.030166	135.566086	6.6	0	352	0	9.9
24/10/2014	8:49:42	-12.030149	135.566177	-18.52	0	77	0	10.08
24/10/2014	8:50:55	-12.030317	135.566162	58.52	0	86	0	18.75
24/10/2014	8:52:08	-12.026249	135.565247	119.95	51912	17	0	463.16	1
24/10/2014	8:53:21	-12.024694	135.565918	133.37	0	298	0	187.68	1
24/10/2014	8:54:33	-12.024755	135.565826	118.03	0	359	0	12.09
24/10/2014	8:55:43	-12.025014	135.56575	270.95	0	318	0	29.96
24/10/2014	8:56:56	-12.025274	135.565765	385.42	0	60	0	28.96
24/10/2014	8:58:07	-12.025067	135.565735	341.05	0	331	0	23.25
24/10/2014	8:59:20	-12.024653	135.565964	83.47	0	94	0	52.34
24/10/2014	9:00:31	-12.024522	135.565994	57.13	0	26	0	14.93
24/10/2014	9:01:43	-12.024531	135.566223	54.47	20232	29	0	24.93
24/10/2014	9:02:56	-12.023194	135.566681	-204.37	288	41	0	156.79
24/10/2014	9:04:06	-12.023393	135.566513	-115.72	0	61	0	28.7
24/10/2014	9:05:16	-12.023312	135.566589	-148.15	0	77	0	12.22
24/10/2014	9:06:36	-12.023592	135.566406	62.86	252	320	0	36.95	1
24/10/2014	9:07:43	-12.022722	135.566742	-39.09	16416	358	0	103.41	1
24/10/2014	9:08:51	-12.022338	135.566681	97.47	252	83	0	43.21	1
24/10/2014	9:10:00	-12.022141	135.566818	-53.61	4536	348	0	26.49	1
24/10/2014	9:11:10	-12.023637	135.565659	121.74	34488	188	0	208.71	1
24/10/2014	9:12:21	-12.030354	135.564468	76.68	14868	187	0	758.04	1
24/10/2014	9:13:31	-12.030385	135.564651	17.67	0	25	0	20.2	1
24/10/2014	9:14:40	-12.030382	135.564621	10.33	0	79	0	3.28
24/10/2014	9:16:03	-12.03038	135.564713	9.45	144	5	0	10.01
24/10/2014	9:17:09	-12.030403	135.564682	3.38	0	161	0	4.23
24/10/2014	9:18:13	-12.030401	135.564667	13.47	864	131	0	1.65
24/10/2014	9:19:18	-12.030334	135.564636	3	0	54	0	8.18
24/10/2014	9:20:26	-12.030369	135.564667	10.66	180	63	0	5.15
24/10/2014	9:21:34	-12.030404	135.56459	-4.53	396	31	0	9.23
24/10/2014	9:22:38	-12.030123	135.565704	41.06	30060	100	0	125.12
24/10/2014	9:23:53	-12.030041	135.568161	-15.75	1656	347	0	267.36
24/10/2014	9:25:02	-12.030017	135.568268	18.01	4608	242	0	11.94
24/10/2014	9:26:09	-12.029937	135.564651	23.16	13500	316	0	393.46
24/10/2014	9:27:18	-12.025528	135.565353	38.33	22032	7	0	496.17	1
24/10/2014	9:28:27	-12.024346	135.567184	-53.33	9936	58	0	238.59	1
24/10/2014	9:29:35	-12.023863	135.567474	67.91	720	221	0	62.28	1
24/10/2014	9:30:40	-12.02387	135.567474	69.78	0	286	0	0.78	1
24/10/2014	9:31:48	-12.023943	135.567429	26.05	0	92	0	9.48
24/10/2014	9:32:52	-12.0241	135.567596	13.03	0	154	0	25.19
24/10/2014	9:33:56	-12.024079	135.567398	37.6	612	327	0	21.66
24/10/2014	9:35:02	-12.024043	135.567444	26.72	0	273	0	6.41
24/10/2014	9:36:11	-12.024092	135.567368	13.66	432	93	0	9.9
24/10/2014	9:37:20	-12.024274	135.567245	29.35	12996	236	0	24.26	1
24/10/2014	9:38:23	-12.024633	135.567154	-66.17	792	227	0	41.13	1
24/10/2014	9:39:31	-12.024836	135.567337	-20.74	72	292	0	30.09	1
24/10/2014	9:40:40	-12.02515	135.567612	38.78	4392	70	0	45.97
24/10/2014	9:41:48	-12.025445	135.567398	-37.19	1476	209	0	40.22
24/10/2014	9:42:56	-12.025219	135.567505	0.12	1080	174	0	27.69
24/10/2014	9:44:05	-12.025169	135.56749	-3.26	468	144	0	5.79
24/10/2014	9:45:14	-12.025093	135.567612	29.66	468	226	0	15.73
24/10/2014	9:46:18	-12.024783	135.566269	28.24	6696	248	0	150.07	1
24/10/2014	9:47:27	-12.024575	135.56575	14.18	936	340	0	61	1
24/10/2014	9:48:32	-12.025887	135.564072	-215.86	360	284	0	233.64	1
24/10/2014	9:49:36	-12.02441	135.565826	64.78	0	302	0	251.72	1
24/10/2014	9:50:44	-12.024549	135.565704	36.94	0	20	0	20.37
24/10/2014	9:51:51	-12.024532	135.565765	38.05	72	359	0	6.9
24/10/2014	9:53:01	-12.025206	135.565567	43.43	36900	185	0	77.98	1
24/10/2014	9:54:05	-12.030179	135.566101	-68.27	15300	132	0	556.01	1
24/10/2014	9:55:14	-12.031123	135.567139	-72.39	936	299	0	154.15	1
24/10/2014	9:56:23	-12.02978	135.566498	-221.58	0	4	0	164.8	1
24/10/2014	9:57:32	-12.030809	135.566971	-22.78	0	286	0	125.45
24/10/2014	9:58:40	-12.030939	135.567352	-23.89	1152	113	0	43.88	1
24/10/2014	9:59:47	-12.031019	135.567535	23.34	1656	307	0	21.8	1
24/10/2014	10:00:56	-12.03119	135.567902	90.49	1224	119	0	44.21
24/10/2014	10:02:04	-12.031117	135.567871	110.56	0	56	0	8.79
24/10/2014	10:03:10	-12.031374	135.568085	123.73	1800	118	0	36.85
24/10/2014	10:04:17	-12.031446	135.568176	134.46	0	77	0	12.73
24/10/2014	10:05:25	-12.031411	135.568359	185.89	1872	109	0	20.28
24/10/2014	10:06:30	-12.030379	135.567596	104.78	12672	94	0	141.61	1
24/10/2014	10:07:39	-12.029289	135.564575	12.53	35640	9	0	350.19	1
24/10/2014	10:08:47	-12.021736	135.56575	51.7	46224	7	0	849.52	1
24/10/2014	10:09:57	-12.01993	135.569702	18.6	11484	88	0	474.41	1
24/10/2014	10:11:08	-12.01984	135.570099	38.67	6912	299	0	44.32	1
24/10/2014	10:19:40	-12.01984	135.570099	38.67	6912	299	0	0	1
24/10/2014	10:20:49	-12.019625	135.569977	38.72	3096	78	0	27.34
24/10/2014	10:21:52	-12.019191	135.568893	-210.46	2340	271	0	127.39
24/10/2014	10:22:57	-12.019691	135.570221	88.76	0	344	0	154.76
24/10/2014	10:24:02	-12.019758	135.57074	201.68	0	116	0	56.93
24/10/2014	10:25:13	-12.019259	135.569717	39.78	1692	67	0	124.33
24/10/2014	10:26:25	-12.019389	135.569626	27.56	396	182	0	17.52
24/10/2014	10:28:46	-12.01965	135.569794	-263.8	2772	313	0	34.29
24/10/2014	10:31:06	-12.019546	135.569702	-264.23	8532	269	0	15.29	1
24/10/2014	13:20:21	-12.019546	135.569702	-264.23	8532	269	0	0
24/10/2014	13:23:04	-12.409307	130.879547	59.2	10404	323	0	511547.3
24/10/2014	13:35:39	-12.409307	130.879547	59.2	10404	323	0	0	1
24/10/2014	13:39:34	-12.408832	130.87616	-254.37	0	0	-4	371.59	1
26/10/2014	10:54:18	-12.408832	130.87616	-254.37	0	0	-2	0	1
26/10/2014	10:56:28	-34.036079	150.654266	80.03	828	312	0	3128195.19	1
26/10/2014	10:57:34	-34.036064	150.654205	80.23	2088	87	0	5.86	1
26/10/2014	10:58:39	-34.036194	150.654495	88.68	3924	104	-4	30.38	1
