# Supplementary material for: A preliminary study to estimate contact rates between free-roaming domestic dogs using novel miniature cameras
Source: PLoS One. 2017 Jul 27;12(7):e0181859. doi: 10.1371/journal.pone.0181859 (PMC5547700; doi:10.1371/journal.pone.0181859)
Supplement: S1 Data — (ZIP) [file pone.0181859.s001.zip › Galiwinku_05.csv]

Date	Time	Latitude	Longitude	Altitude	Speed	Course	Type	Distance	Essential
16/10/2014	12:27:09	-34.032177	150.657181	112.05	0	50	-2	0	1
16/10/2014	12:27:14	-34.032177	150.657181	112.05	0	16	0	0	1
16/10/2014	12:27:20	-34.032177	150.657181	112.05	0	39	0	0	1
16/10/2014	12:27:26	-34.032177	150.657181	112.05	0	87	0	0	1
16/10/2014	12:27:32	-34.032177	150.657181	112.05	0	75	0	0	1
16/10/2014	12:27:38	-34.032177	150.657181	112.05	0	47	0	0	1
16/10/2014	12:27:44	-34.032177	150.657181	112.05	0	32	0	0	1
16/10/2014	12:27:50	-34.032177	150.657181	112.05	0	57	0	0	1
16/10/2014	12:27:56	-34.032177	150.657181	112.05	0	66	0	0	1
16/10/2014	12:28:02	-34.032177	150.657181	112.05	0	107	0	0	1
16/10/2014	12:28:08	-34.032177	150.657181	112.05	0	79	0	0	1
16/10/2014	12:28:14	-34.032177	150.657181	112.05	0	91	0	0	1
16/10/2014	12:28:20	-34.032177	150.657181	112.05	0	93	0	0	1
16/10/2014	12:28:26	-34.032177	150.657181	112.05	0	89	0	0	1
16/10/2014	12:28:32	-34.032177	150.657181	112.05	0	62	0	0	1
16/10/2014	12:28:38	-34.032177	150.657181	112.05	0	67	0	0	1
16/10/2014	12:28:44	-34.032177	150.657181	112.05	0	110	0	0	1
16/10/2014	12:28:50	-34.032177	150.657181	112.05	0	78	0	0	1
16/10/2014	12:28:56	-34.032177	150.657181	112.05	0	342	0	0	1
16/10/2014	12:29:02	-34.032177	150.657181	112.05	0	13	0	0	1
16/10/2014	12:29:08	-34.032177	150.657181	112.05	0	24	0	0	1
16/10/2014	12:29:14	-34.032177	150.657181	112.05	0	37	0	0	1
16/10/2014	12:29:20	-34.032177	150.657181	112.05	0	52	0	0	1
16/10/2014	12:29:26	-34.032177	150.657181	112.05	0	77	0	0	1
16/10/2014	12:29:32	-34.032177	150.657181	112.05	0	72	0	0	1
16/10/2014	12:29:38	-34.032177	150.657181	112.05	0	55	0	0	1
16/10/2014	12:29:44	-34.032177	150.657181	112.05	0	56	0	0	1
16/10/2014	12:29:50	-34.032177	150.657181	112.05	0	67	0	0	1
16/10/2014	12:29:56	-34.032177	150.657181	112.05	0	106	0	0	1
16/10/2014	12:30:02	-34.032177	150.657181	112.05	0	107	0	0	1
16/10/2014	12:30:08	-34.032177	150.657181	112.05	0	106	0	0	1
16/10/2014	12:30:14	-34.032177	150.657181	112.05	0	96	0	0	1
16/10/2014	12:30:20	-34.032177	150.657181	112.05	0	101	0	0	1
16/10/2014	12:30:26	-34.032177	150.657181	112.05	0	271	0	0	1
16/10/2014	12:30:32	-34.032177	150.657181	112.05	0	298	0	0	1
16/10/2014	12:30:38	-34.032177	150.657181	112.05	0	303	0	0	1
16/10/2014	12:30:44	-34.032177	150.657181	112.05	0	317	0	0	1
16/10/2014	12:30:50	-34.032177	150.657181	112.05	0	144	0	0	1
16/10/2014	12:30:56	-34.032177	150.657181	112.05	0	152	0	0	1
16/10/2014	12:31:02	-34.032177	150.657181	112.05	0	315	0	0	1
16/10/2014	12:31:08	-34.032177	150.657181	112.05	0	337	0	0	1
16/10/2014	12:31:14	-34.032177	150.657181	112.05	0	337	0	0	1
16/10/2014	12:31:20	-34.032177	150.657181	112.05	0	108	0	0	1
16/10/2014	12:31:26	-34.032242	150.657227	97.96	0	286	0	8.38	1
16/10/2014	12:31:32	-34.032242	150.657227	97.96	0	232	0	0	1
16/10/2014	12:31:38	-34.032242	150.657227	97.96	0	70	0	0	1
16/10/2014	12:31:44	-34.032242	150.657227	97.96	0	90	0	0	1
16/10/2014	12:31:51	-34.032242	150.657227	97.96	0	213	0	0	1
16/10/2014	12:31:57	-34.032242	150.657227	97.96	0	152	0	0	1
16/10/2014	12:32:03	-34.032242	150.657227	97.96	0	320	0	0	1
16/10/2014	12:32:09	-34.032242	150.657227	97.96	0	325	0	0	1
16/10/2014	12:32:15	-34.032242	150.657227	97.96	0	79	0	0	1
16/10/2014	12:32:21	-34.032242	150.657227	97.96	0	12	0	0	1
16/10/2014	12:32:27	-34.032242	150.657227	97.96	0	286	0	0	1
16/10/2014	12:32:33	-34.032181	150.65712	111.36	216	36	0	11.97	1
16/10/2014	12:32:39	-34.0322	150.65715	112.24	0	122	0	3.48	1
16/10/2014	12:32:45	-34.0322	150.65715	112.24	0	352	0	0	1
16/10/2014	12:32:51	-34.0322	150.65715	112.24	0	37	0	0	1
16/10/2014	12:32:57	-34.032253	150.657135	95.01	5868	210	0	6.05	1
16/10/2014	12:33:03	-34.032249	150.657135	97.62	0	101	-4	0.44	1
20/10/2014	15:19:12	-33.886921	151.184814	24.42	0	101	-2	0	1
20/10/2014	15:23:17	-33.886921	151.184814	24.42	0	0	0	0	1
20/10/2014	15:25:04	-33.885891	151.184372	39.43	0	0	0	121.58	1
20/10/2014	15:29:37	-33.888142	151.197296	19.36	0	321	0	1218.95	1
20/10/2014	15:32:45	-33.890884	151.19397	35.55	58284	184	0	432.68	1
20/10/2014	15:33:45	-33.891884	151.194077	42.26	3528	337	0	111.63	1
20/10/2014	15:34:47	-33.891533	151.197464	28.82	37188	101	0	315.05	1
20/10/2014	15:35:48	-33.891743	151.199692	33.91	1152	336	0	206.97	1
20/10/2014	15:36:55	-33.892475	151.200394	59.87	72684	164	0	104.04	1
20/10/2014	15:37:55	-33.896595	151.199295	67.62	4428	188	0	469.22	1
20/10/2014	15:39:00	-33.9007	151.200851	34.84	4212	165	0	478.51	1
20/10/2014	15:40:20	-33.901653	151.201141	-8.83	42516	161	0	109.3	1
20/10/2014	15:41:23	-33.904812	151.202698	67.12	0	18	0	379.52	1
20/10/2014	15:42:28	-33.908161	151.202911	39.77	6264	195	0	372.91	1
20/10/2014	15:43:32	-33.9091	151.202408	66.18	9180	357	0	114.27	1
20/10/2014	15:44:42	-33.915897	151.200241	50.77	48744	197	0	781.8	1
20/10/2014	15:45:45	-33.920692	151.196884	72.54	12600	214	0	616.63	1
20/10/2014	15:47:05	-33.920979	151.196945	58.26	2952	182	0	32.41	1
20/10/2014	15:48:12	-33.920868	151.192627	19.88	0	284	0	398.62	1
20/10/2014	15:49:13	-33.924507	151.190399	15.99	1656	147	0	453.86	1
20/10/2014	15:50:14	-33.926071	151.188889	12.46	3816	230	0	222.83	1
20/10/2014	15:51:14	-33.927235	151.187637	-8.18	7956	221	0	173.48	1
20/10/2014	15:52:15	-33.928383	151.186966	241.99	1116	198	0	141.87	1
20/10/2014	15:53:20	-33.930027	151.18692	69.77	1404	307	0	182.85	1
20/10/2014	15:54:20	-33.930462	151.186539	-15.15	1152	299	0	59.79	1
20/10/2014	15:55:20	-33.93092	151.186478	45.18	5292	198	0	51.24	1
20/10/2014	15:56:24	-33.931705	151.18631	17.54	0	45	0	88.65	1
20/10/2014	15:57:27	-33.933292	151.18602	55.87	34812	190	0	178.48	1
20/10/2014	15:58:29	-33.933903	151.180893	-11.28	1764	247	0	477.85	1
20/10/2014	15:59:34	-33.93391	151.180618	-11.89	22176	17	0	25.38	1
20/10/2014	16:03:55	-33.93391	151.180618	-11.89	22176	17	0	0	1
20/10/2014	16:05:27	-33.933861	151.179871	134.25	0	303	0	69.13	1
20/10/2014	16:06:45	-33.933884	151.179626	66.15	1908	152	0	22.75	1
20/10/2014	16:08:15	-33.934006	151.180237	165.26	5688	98	0	57.98	1
20/10/2014	16:09:41	-33.933453	151.179779	90.24	1440	207	0	74.61	1
20/10/2014	16:11:05	-33.932961	151.179596	-64.56	9648	165	0	57.25	1
20/10/2014	16:12:47	-33.934013	151.180099	99.98	0	246	0	125.85	1
20/10/2014	16:16:30	-33.934139	151.180252	189	16740	76	0	19.89	1
20/10/2014	16:21:43	-33.934032	151.179581	147.67	0	127	0	63.04	1
20/10/2014	16:27:04	-33.933571	151.179886	57.72	0	216	0	58.48	1
20/10/2014	16:32:11	-33.933857	151.180664	-46.48	0	248	0	78.51	1
20/10/2014	16:36:20	-33.934177	151.179306	-14.67	1080	347	0	130.24	1
20/10/2014	16:39:38	-33.933678	151.180481	-44.18	3456	57	0	121.78	1
20/10/2014	16:40:51	-33.933842	151.179321	27.98	0	86	0	108.56	1
20/10/2014	16:43:18	-33.93425	151.177933	-147.53	3096	236	0	135.85	1
20/10/2014	16:44:31	-33.934254	151.179672	20.57	0	137	-4	160.43	1
21/10/2014	10:42:56	-33.934353	151.180542	111.83	0	46	-2	0	1
21/10/2014	10:45:06	-12.019649	135.569962	46.02	2520	174	0	2905379.44	1
21/10/2014	10:48:44	-12.019649	135.569962	46.02	2520	174	0	0	1
21/10/2014	10:49:56	-12.019886	135.569916	53.97	3096	231	0	26.82	1
21/10/2014	10:51:05	-12.019958	135.569931	67.28	3492	97	0	8.17	1
21/10/2014	10:52:12	-12.020005	135.566513	45.69	23580	197	0	371.77	1
21/10/2014	10:53:21	-12.023835	135.565521	-19.99	0	107	0	439.33	1
21/10/2014	10:54:29	-12.024409	135.565872	167.29	324	4	0	74.37	1
21/10/2014	10:55:38	-12.024056	135.565674	49.58	360	323	0	44.77	1
21/10/2014	10:56:49	-12.027698	135.565155	26.12	35676	199	0	408.89	1
21/10/2014	10:57:57	-12.03057	135.567917	35.3	16020	83	0	438.42	1
21/10/2014	10:59:11	-12.029852	135.568253	23.07	0	279	0	87.8	1
21/10/2014	11:32:03	-12.029852	135.568253	23.07	0	279	0	0	1
21/10/2014	11:33:34	-12.029718	135.5681	-107.4	0	146	0	22.34	1
21/10/2014	11:34:56	-12.030033	135.568237	67.35	3744	216	0	38.06	1
21/10/2014	11:36:20	-12.030033	135.568237	67.35	3744	216	0	0	1
21/10/2014	11:37:42	-12.030162	135.565674	72.15	21384	269	0	279.1	1
21/10/2014	11:39:09	-12.030518	135.565506	34.58	684	68	0	43.6	1
21/10/2014	11:40:29	-12.030219	135.565384	-87.14	0	263	0	35.8	1
21/10/2014	11:41:38	-12.030296	135.565491	-134.05	0	32	0	14.45	1
21/10/2014	11:42:49	-12.030237	135.565613	-114.05	0	253	0	14.8	1
21/10/2014	11:44:02	-12.030977	135.566086	101.41	19656	97	0	97.04	1
21/10/2014	11:45:15	-12.031489	135.565048	67.45	4392	16	0	126.43	1
21/10/2014	11:46:28	-12.031531	135.565186	111.75	0	35	0	15.72	1
21/10/2014	11:47:50	-12.031428	135.565292	134.61	1116	7	0	16.25	1
21/10/2014	11:49:21	-12.031399	135.565262	-114.65	1440	6	0	4.59	1
21/10/2014	11:50:47	-12.031514	135.564987	84.13	3564	125	0	32.53	1
21/10/2014	11:52:28	-12.026607	135.565201	-195.63	32472	7	0	546.13	1
21/10/2014	11:54:20	-12.024128	135.565598	67.48	0	289	0	279.01	1
21/10/2014	11:56:07	-12.024108	135.565735	35.69	0	60	0	15.06	1
21/10/2014	11:57:15	-12.024126	135.565659	50.08	0	273	0	8.5	1
21/10/2014	11:58:35	-12.022922	135.565781	38.54	31500	13	0	134.53	1
21/10/2014	12:00:05	-12.021112	135.564682	21.66	0	128	0	234.08	1
21/10/2014	12:01:31	-12.021165	135.564728	23.45	0	138	0	7.73	1
21/10/2014	12:02:42	-12.021235	135.564728	-3.33	0	123	0	7.78	1
21/10/2014	12:03:53	-12.021107	135.564697	-90.81	0	311	0	14.63	1
21/10/2014	12:05:05	-12.021056	135.564651	-2.43	468	179	0	7.56	1
21/10/2014	12:06:17	-12.021002	135.564575	-145.19	0	163	0	10.22	1
21/10/2014	12:07:30	-12.020965	135.564667	-99.25	3024	163	0	10.82	1
21/10/2014	12:08:40	-12.021036	135.564682	93.61	900	275	0	8.06	1
21/10/2014	12:09:53	-12.019892	135.566284	-58.35	13428	207	0	215.72	1
21/10/2014	12:11:13	-12.021111	135.566254	90.81	756	197	0	135.59	1
21/10/2014	12:12:26	-12.021105	135.566193	274.79	0	354	0	6.67	1
21/10/2014	12:13:37	-12.020791	135.566086	324.5	144	256	0	36.8	1
21/10/2014	12:15:13	-12.022289	135.565887	-14.81	32256	191	0	167.97	1
21/10/2014	12:16:43	-12.022378	135.566925	108.85	1332	313	0	113.32	1
21/10/2014	12:18:39	-12.022359	135.566971	73.08	0	20	0	5.43	1
21/10/2014	12:20:22	-12.022359	135.566971	73.08	0	20	0	0	1
21/10/2014	12:21:53	-12.024675	135.565475	56.91	36288	186	0	304.62	1
21/10/2014	12:23:29	-12.030367	135.567093	59.02	30600	101	0	656.93	1
21/10/2014	12:24:42	-12.030757	135.567993	33.94	540	76	0	107.05	1
21/10/2014	12:25:50	-12.030831	135.568069	45.98	1476	149	0	11.66	1
21/10/2014	12:26:58	-12.030803	135.568069	33.97	252	333	0	3.11	1
21/10/2014	12:28:07	-12.030791	135.568054	45.77	1080	127	0	2.11	1
21/10/2014	12:29:15	-12.030791	135.567993	51.38	0	320	0	6.63	1
21/10/2014	12:30:24	-12.030786	135.567978	81.71	0	293	0	1.72	1
21/10/2014	12:31:34	-12.030702	135.567917	97.06	684	273	0	11.46	1
21/10/2014	12:32:46	-12.030735	135.567871	63.99	0	313	0	6.2	1
21/10/2014	12:33:58	-12.030743	135.567871	43.85	324	75	0	0.89	1
21/10/2014	12:35:08	-12.030797	135.567886	45.66	0	85	0	6.22	1
21/10/2014	12:36:22	-12.030901	135.567993	22.45	2232	268	0	16.41	1
21/10/2014	12:37:41	-12.030201	135.568192	74.96	15048	322	0	80.79	1
21/10/2014	12:38:51	-12.030042	135.568329	83.36	7884	158	0	23.12	1
21/10/2014	12:40:03	-12.030077	135.568375	71.61	1584	16	0	6.34	1
21/10/2014	12:41:13	-12.029456	135.567947	-48.85	0	354	0	83.28	1
21/10/2014	12:43:29	-12.029193	135.567764	-79.01	1080	54	0	35.37	1
21/10/2014	12:45:30	-12.030023	135.5681	-0.44	12132	197	0	99.26	1
21/10/2014	12:47:38	-12.024509	135.565674	149.38	23508	92	0	667.49	1
21/10/2014	12:49:17	-12.024489	135.566452	140.03	1404	152	0	84.64	1
21/10/2014	12:50:28	-12.024501	135.566406	117.51	0	335	0	5.18	1
21/10/2014	12:51:39	-12.024521	135.566345	103.97	0	274	0	7	1
21/10/2014	12:52:51	-12.02467	135.566589	65.08	0	317	0	31.28	1
21/10/2014	12:53:59	-12.02454	135.566467	119.63	756	89	0	19.62	1
21/10/2014	12:55:12	-12.024558	135.566467	97.34	0	102	0	2	1
21/10/2014	12:56:23	-12.024555	135.56665	113.81	0	111	0	19.9	1
21/10/2014	12:57:34	-12.024505	135.566483	104.24	0	341	0	18.99	1
21/10/2014	12:58:53	-12.024758	135.566284	53.37	11772	212	0	35.49	1
21/10/2014	13:00:13	-12.029593	135.563965	-143.26	27864	190	0	593.84	1
21/10/2014	13:01:27	-12.031975	135.564178	63.9	0	177	0	265.88	1
21/10/2014	13:02:36	-12.032043	135.564041	6.82	0	13	0	16.71	1
21/10/2014	13:03:44	-12.032051	135.564041	45.99	2232	54	0	0.89	1
21/10/2014	13:04:55	-12.03206	135.563995	17.26	0	101	0	5.1	1
21/10/2014	13:06:36	-12.032011	135.563995	17.66	720	34	0	5.45	1
21/10/2014	13:07:57	-12.032012	135.563843	54.27	1296	149	0	16.53	1
21/10/2014	13:09:04	-12.032102	135.564011	34.37	0	358	0	20.83	1
21/10/2014	13:10:17	-12.032084	135.563873	43.95	1440	328	0	15.14	1
21/10/2014	13:11:26	-12.031928	135.563736	153.75	0	228	0	22.87	1
21/10/2014	13:12:42	-12.032255	135.564209	-50.74	1620	335	0	62.99	1
21/10/2014	13:13:51	-12.031894	135.563904	24.03	720	8	0	52.07	1
21/10/2014	13:15:00	-12.031994	135.56395	7.94	1008	9	0	12.19	1
21/10/2014	13:16:08	-12.031884	135.563858	5.8	0	288	0	15.8	1
21/10/2014	13:17:16	-12.031902	135.563889	3.95	1008	111	0	3.92	1
21/10/2014	13:18:26	-12.031839	135.563782	31.12	684	318	0	13.58	1
21/10/2014	13:19:37	-12.032025	135.564148	55.03	0	311	0	44.86	1
21/10/2014	13:20:48	-12.031951	135.563919	18.74	0	53	0	26.23	1
21/10/2014	13:21:58	-12.032001	135.563873	30.31	972	29	0	7.48	1
21/10/2014	13:23:09	-12.032001	135.563995	33.19	2484	249	0	13.27	1
21/10/2014	13:24:22	-12.03185	135.563766	35.86	0	338	0	30.04	1
21/10/2014	13:25:57	-12.03124	135.564392	-0.76	20700	4	0	96.1	1
21/10/2014	13:27:09	-12.027238	135.565643	164.25	28404	6	0	465.33	1
21/10/2014	13:28:26	-12.024223	135.565552	80.47	0	266	0	335.4	1
21/10/2014	13:29:41	-12.023851	135.566605	426.4	17820	356	0	121.76	1
21/10/2014	13:43:09	-12.023851	135.566605	426.4	17820	356	0	0	1
21/10/2014	13:47:25	-12.021127	135.564728	59	0	270	0	365.26	1
21/10/2014	13:48:37	-12.021139	135.564713	48.39	0	203	0	2.11	1
21/10/2014	13:49:48	-12.021141	135.564682	50.23	0	0	0	3.38	1
21/10/2014	13:51:06	-12.021166	135.564758	24.07	756	214	0	8.72	1
21/10/2014	13:54:15	-12.020983	135.564774	71.27	0	258	0	20.42	1
21/10/2014	13:55:36	-12.021852	135.565872	36.43	18504	92	0	153.61	1
21/10/2014	13:58:44	-12.024284	135.566864	34.99	4500	26	0	291.15	1
21/10/2014	14:01:04	-12.021766	135.569916	76.76	19296	8	0	434.24	1
21/10/2014	14:02:11	-12.021732	135.56955	131.35	0	25	0	39.98	1
21/10/2014	14:03:21	-12.021605	135.569885	96.57	324	290	0	39.07	1
21/10/2014	14:04:36	-12.021664	135.569855	101.44	0	74	0	7.33	1
21/10/2014	14:05:47	-12.021539	135.569672	-33.73	1152	355	0	24.28	1
21/10/2014	14:06:59	-12.021754	135.56958	141.57	2088	142	0	25.92	1
21/10/2014	14:08:10	-12.021713	135.569656	136.62	252	69	0	9.44	1
21/10/2014	14:09:22	-12.02167	135.569946	-65.23	2556	148	0	31.9	1
21/10/2014	14:10:43	-12.021619	135.569855	-70.47	0	320	0	11.41	1
21/10/2014	14:11:58	-12.021651	135.569016	69.78	21240	272	0	91.32	1
21/10/2014	14:13:45	-12.021832	135.568176	7.69	4284	219	0	93.55	1
21/10/2014	14:15:21	-12.022414	135.568054	246.86	0	255	0	66.06	1
21/10/2014	14:16:33	-12.02239	135.567993	252.9	0	196	0	7.15	1
21/10/2014	14:17:45	-12.022816	135.568054	391.33	0	182	0	47.83	1
21/10/2014	14:19:19	-12.022813	135.567978	486.03	0	170	0	8.27	1
21/10/2014	14:20:45	-12.023079	135.568161	495.18	4500	333	0	35.65	1
21/10/2014	14:21:59	-12.022764	135.567871	503.29	0	165	0	47.13	1
21/10/2014	14:23:12	-12.022569	135.567886	344.03	15084	12	0	21.74	1
21/10/2014	14:24:43	-12.022556	135.569977	227.63	24588	185	0	227.41	1
21/10/2014	14:26:28	-12.026797	135.569122	72.88	4968	34	0	480.66	1
21/10/2014	14:28:15	-12.026602	135.56926	16.46	0	357	0	26.37	1
21/10/2014	14:29:30	-12.025952	135.569061	-78.59	0	294	0	75.45	1
21/10/2014	14:30:55	-12.026686	135.56926	16.53	0	212	0	84.44	1
21/10/2014	14:32:11	-12.026852	135.569183	114.38	12672	26	0	20.27	1
21/10/2014	14:33:34	-12.026257	135.569366	-7.26	5652	0	0	69.09	1
21/10/2014	14:34:55	-12.022955	135.569763	25.23	37476	5	0	369.7	1
21/10/2014	14:36:24	-12.0202	135.576096	40.99	40608	99	0	753.81	1
21/10/2014	14:37:55	-12.021476	135.57663	23.61	0	107	0	153.31	1
21/10/2014	14:39:29	-12.021389	135.576767	56.33	0	181	0	17.76	1
21/10/2014	14:41:02	-12.02161	135.57663	79.22	0	276	0	28.74	1
21/10/2014	14:42:35	-12.021681	135.576599	-44.9	0	90	0	8.58	1
21/10/2014	14:43:57	-12.021831	135.576675	110.94	0	74	0	18.61	1
21/10/2014	14:45:24	-12.022863	135.576477	18.93	12528	168	0	116.76	1
21/10/2014	14:47:08	-12.02295	135.576584	-4.81	4896	353	0	15.13	1
21/10/2014	14:48:52	-12.023004	135.576691	46.54	0	111	0	13.09	1
21/10/2014	14:50:01	-12.022951	135.576736	28.92	972	102	0	7.66	1
21/10/2014	14:51:20	-12.023088	135.576508	51.25	6768	320	0	29.1	1
21/10/2014	14:53:17	-12.022827	135.576706	14.78	0	350	0	36.14	1
21/10/2014	14:55:22	-12.022712	135.57756	74.6	28584	7	0	93.75	1
21/10/2014	14:57:20	-12.021489	135.570084	42.29	32868	193	0	824.36	1
21/10/2014	15:00:14	-12.022569	135.569931	90.56	1080	341	0	121.24	1
21/10/2014	15:04:37	-12.022569	135.569931	90.56	1080	341	0	0	1
21/10/2014	15:06:26	-12.02562	135.568344	88.11	24444	243	0	380.64	1
21/10/2014	15:08:55	-12.026328	135.566132	57.32	1368	12	0	253.12	1
21/10/2014	15:10:00	-12.030624	135.567596	-195.88	5364	346	0	503.53	1
21/10/2014	15:11:14	-12.026394	135.566254	27.16	0	65	0	492.48	1
21/10/2014	15:12:28	-12.026394	135.566254	27.16	0	65	0	0	1
21/10/2014	15:13:39	-12.026491	135.566254	128.16	3276	161	0	10.79	1
21/10/2014	15:15:03	-12.026408	135.566223	59.79	0	159	0	9.83	1
21/10/2014	15:17:31	-12.026408	135.566223	59.79	0	159	0	0	1
21/10/2014	15:18:41	-12.026426	135.566238	49.15	1764	46	0	2.58	1
21/10/2014	15:23:39	-12.026426	135.566238	49.15	1764	46	0	0	1
21/10/2014	15:24:49	-12.026306	135.566437	68.97	0	30	0	25.42	1
21/10/2014	15:26:01	-12.025892	135.566849	73.02	5580	41	0	64.24	1
21/10/2014	15:27:10	-12.026376	135.566284	50.75	1044	335	0	81.68	1
21/10/2014	15:28:20	-12.026271	135.56633	52.67	216	261	0	12.7	1
21/10/2014	18:03:13	-12.026271	135.56633	52.67	216	261	0	0	1
21/10/2014	18:06:24	-12.026301	135.566223	49.26	396	323	0	12.11	1
21/10/2014	18:15:18	-12.026301	135.566223	49.26	396	323	0	0	1
21/10/2014	18:20:32	-12.026306	135.566193	46.79	792	339	0	3.31	1
21/10/2014	18:21:54	-12.026362	135.566132	69.2	576	270	0	9.1	1
21/10/2014	18:30:19	-12.026362	135.566132	69.2	576	270	0	0	1
21/10/2014	18:31:34	-12.026225	135.566055	40.4	6408	283	0	17.38	1
21/10/2014	18:32:48	-12.026225	135.566055	40.4	6408	283	0	0	1
21/10/2014	18:34:10	-12.026275	135.566147	72.5	2664	346	0	11.45	1
21/10/2014	18:35:22	-12.026235	135.566254	37.23	864	71	0	12.46	1
21/10/2014	18:36:35	-12.026283	135.565994	93.17	4356	258	0	28.78	1
21/10/2014	18:37:45	-12.026231	135.566116	70.76	0	329	0	14.47	1
21/10/2014	18:38:55	-12.026238	135.566116	60.77	0	35	0	0.78	1
21/10/2014	18:40:13	-12.026247	135.566223	43.24	0	294	-4	11.68	1
21/10/2014	22:37:19	-12.026247	135.566223	43.24	0	294	-2	0	1
21/10/2014	22:40:40	-12.026408	135.566177	63.77	1800	2	0	18.59	1
21/10/2014	22:42:29	-12.026273	135.566238	78.24	108	185	0	16.41	1
21/10/2014	22:46:03	-12.026242	135.566055	55.74	0	262	0	20.2	1
21/10/2014	22:48:47	-12.026126	135.56575	-41.83	0	191	0	35.59	1
21/10/2014	22:51:11	-12.026096	135.566055	60.24	9828	84	0	33.34	1
21/10/2014	22:52:30	-12.026162	135.565872	-16.85	936	272	0	21.21	1
21/10/2014	22:54:38	-12.026258	135.566116	34.4	19620	121	0	28.6	1
21/10/2014	22:56:41	-12.026376	135.566315	44.15	3708	307	0	25.31	1
21/10/2014	22:57:58	-12.02672	135.566635	19.98	8928	124	0	51.71	1
21/10/2014	22:59:21	-12.026042	135.565979	20.3	0	216	0	103.8	1
21/10/2014	23:00:33	-12.026175	135.565994	67.87	0	245	0	14.88	1
21/10/2014	23:01:46	-12.026135	135.565979	58.85	0	294	0	4.74	1
21/10/2014	23:04:01	-12.026402	135.56636	46.73	4500	126	0	50.97	1
21/10/2014	23:05:59	-12.026206	135.566101	59.72	1908	147	0	35.61	1
21/10/2014	23:07:35	-12.026083	135.565903	60.88	5400	142	0	25.51	1
21/10/2014	23:09:21	-12.026355	135.566177	28.6	0	287	0	42.46	1
21/10/2014	23:10:36	-12.026324	135.566254	60.73	7956	131	0	9.06	1
21/10/2014	23:11:48	-12.026292	135.56636	76.29	2916	55	0	12.06	1
21/10/2014	23:13:17	-12.026024	135.566406	59.98	2628	70	0	30.22	1
21/10/2014	23:14:45	-12.026272	135.566162	69.42	0	239	0	38.27	1
21/10/2014	23:16:15	-12.026231	135.565659	69.39	8748	300	0	54.89	1
21/10/2014	23:17:38	-12.026338	135.56633	55.55	0	326	0	73.94	1
21/10/2014	23:19:00	-12.026404	135.566177	61.24	4824	146	0	18.19	1
21/10/2014	23:20:20	-12.026322	135.566269	64.77	5112	195	0	13.54	1
21/10/2014	23:21:58	-12.026134	135.56633	71.82	0	340	0	21.93	1
21/10/2014	23:24:00	-12.026318	135.566315	63.39	3600	25	0	20.52	1
21/10/2014	23:25:58	-12.0265	135.566345	66.95	2340	138	0	20.5	1
21/10/2014	23:27:11	-12.026268	135.566208	81.32	9360	332	0	29.79	1
21/10/2014	23:28:38	-12.026155	135.56636	58.42	1188	295	0	20.76	1
21/10/2014	23:30:11	-12.026194	135.566254	42.52	0	79	0	12.32	1
21/10/2014	23:31:23	-12.026112	135.566193	30.2	6912	9	0	11.28	1
21/10/2014	23:32:40	-12.026443	135.566254	46.53	2268	315	0	37.4	1
21/10/2014	23:34:39	-12.026742	135.566406	100.46	3744	354	0	37.13	1
21/10/2014	23:40:18	-12.026095	135.566132	29.8	0	0	0	77.87	1
21/10/2014	23:52:47	-12.026095	135.566132	29.8	0	0	0	0	1
21/10/2014	23:59:15	-12.026215	135.566299	47.91	2340	332	0	22.54	1
22/10/2014	0:01:33	-12.026215	135.566299	47.91	2340	332	0	0	1
22/10/2014	0:03:00	-12.026473	135.56636	22.84	684	325	0	29.45	1
22/10/2014	0:29:22	-12.026473	135.56636	22.84	684	325	0	0	1
22/10/2014	0:31:06	-12.026255	135.566177	46.09	0	33	0	31.36	1
22/10/2014	1:02:54	-12.026255	135.566177	46.09	0	33	0	0	1
22/10/2014	1:04:04	-12.026155	135.566162	48.06	0	344	0	11.24	1
22/10/2014	1:05:11	-12.026261	135.566071	40.75	0	215	0	15.39	1
22/10/2014	1:06:20	-12.026505	135.565933	52.36	0	136	0	31.01	1
22/10/2014	1:07:42	-12.026472	135.565826	19.22	6948	0	0	12.2	1
22/10/2014	1:08:47	-12.026457	135.566132	34.41	0	60	0	33.32	1
22/10/2014	1:09:51	-12.026471	135.566162	65.65	0	128	0	3.61	1
22/10/2014	1:11:28	-12.026208	135.566147	15.89	0	121	0	29.29	1
22/10/2014	1:14:19	-12.026175	135.566254	64.01	0	40	0	12.2	1
22/10/2014	1:17:53	-12.026441	135.566315	18.19	1692	301	0	30.31	1
22/10/2014	1:21:10	-12.02609	135.56604	49.5	0	127	0	49.17	1
22/10/2014	1:23:26	-12.026239	135.566208	55.15	972	263	0	24.66	1
22/10/2014	1:26:43	-12.026258	135.56572	-25.49	3132	136	0	53.11	1
22/10/2014	1:29:52	-12.026386	135.566284	29.85	4140	136	0	62.97	1
22/10/2014	1:32:47	-12.026025	135.565842	30.23	16668	134	0	62.63	1
22/10/2014	1:36:27	-12.026122	135.566223	46.61	432	153	0	42.82	1
22/10/2014	1:39:33	-12.026073	135.566406	53.67	0	127	0	20.63	1
22/10/2014	1:40:38	-12.025987	135.56633	2.47	0	26	0	12.64	1
22/10/2014	1:41:42	-12.026143	135.566299	62.11	0	180	0	17.67	1
22/10/2014	1:42:49	-12.026109	135.566284	38.71	720	33	0	4.12	1
22/10/2014	1:43:52	-12.026147	135.566238	-26.95	5328	85	0	6.55	1
22/10/2014	1:44:58	-12.026183	135.566223	32.35	0	291	0	4.32	1
22/10/2014	1:46:04	-12.026072	135.566116	41.43	0	229	0	16.96	1
22/10/2014	1:47:11	-12.025999	135.566208	68.72	0	14	0	12.88	1
22/10/2014	1:48:22	-12.026891	135.567169	116.69	19512	116	0	144.09	1
22/10/2014	1:49:38	-12.026068	135.565887	2.54	2952	122	0	166.77	1
22/10/2014	1:50:45	-12.02628	135.566284	61.39	1152	281	0	49.19	1
22/10/2014	1:52:19	-12.024921	135.564224	-29.39	1908	335	0	270.24	1
22/10/2014	1:53:45	-12.026008	135.56601	106.16	0	123	0	228.77	1
22/10/2014	1:55:42	-12.026608	135.566666	14.81	39708	124	0	97.68	1
22/10/2014	1:57:22	-12.025928	135.565781	41.8	3456	86	0	122.4	1
22/10/2014	1:59:33	-12.02599	135.565964	48.45	0	330	0	21.06	1
22/10/2014	2:36:16	-12.02599	135.565964	48.45	0	330	0	0	1
22/10/2014	2:46:09	-12.026124	135.566193	26.38	2880	61	0	29.02	1
22/10/2014	2:47:56	-12.025998	135.566162	25.75	3960	27	0	14.41	1
22/10/2014	2:55:16	-12.026165	135.56604	103.81	3996	243	0	22.82	1
22/10/2014	3:05:37	-12.026203	135.566055	58.74	0	0	0	4.53	1
22/10/2014	4:29:30	-12.026203	135.566055	58.74	0	0	0	0	1
22/10/2014	4:31:05	-12.02634	135.56636	25.43	0	293	0	36.5	1
22/10/2014	4:32:12	-12.026604	135.566574	31.52	0	180	0	37.46	1
22/10/2014	4:33:28	-12.026361	135.566284	15.58	0	297	0	41.53	1
22/10/2014	4:34:36	-12.026344	135.566299	29.9	0	3	0	2.5	1
22/10/2014	4:35:38	-12.026165	135.566177	36.86	0	164	0	23.92	1
22/10/2014	4:36:43	-12.026289	135.566299	21.36	0	305	0	19.14	1
22/10/2014	4:37:46	-12.026128	135.566193	37.24	0	168	0	21.29	1
22/10/2014	4:38:50	-12.026351	135.566193	14.54	0	270	0	24.8	1
22/10/2014	4:39:54	-12.026402	135.566376	17.88	1764	163	0	20.69	1
22/10/2014	4:40:58	-12.026258	135.566177	44.85	0	278	0	26.92	1
22/10/2014	4:42:03	-12.026433	135.566238	12.9	3960	351	0	20.56	1
22/10/2014	4:43:07	-12.026216	135.566284	36.67	0	16	0	24.64	1
22/10/2014	4:44:13	-12.026437	135.566376	22.46	0	308	0	26.53	1
22/10/2014	4:45:20	-12.026487	135.566391	14.86	0	162	0	5.79	1
22/10/2014	4:47:01	-12.025993	135.566132	62.42	5832	317	0	61.73	1
22/10/2014	4:48:27	-12.025678	135.565796	4.25	8856	319	0	50.62	1
22/10/2014	4:49:54	-12.026093	135.566132	41.82	5580	328	0	58.86	1
22/10/2014	4:51:28	-12.025871	135.565826	-17.65	7128	130	0	41.43	1
22/10/2014	4:53:07	-12.025787	135.566086	70.09	6156	146	0	29.78	1
22/10/2014	4:54:39	-12.025883	135.56633	86.09	4320	141	0	28.6	1
22/10/2014	4:56:08	-12.0261	135.566162	47.64	0	181	0	30.27	1
22/10/2014	4:58:01	-12.026254	135.566299	50.52	0	161	0	22.7	1
22/10/2014	4:59:45	-12.026149	135.566193	17.47	0	338	0	16.41	1
22/10/2014	5:00:52	-12.026161	135.566223	46.97	0	29	0	3.52	1
22/10/2014	5:01:58	-12.026158	135.566162	40.74	0	311	0	6.64	1
22/10/2014	5:03:03	-12.026187	135.566391	67.66	0	41	0	25.11	1
22/10/2014	5:04:07	-12.026413	135.566345	52.42	1800	81	0	25.62	1
22/10/2014	5:05:13	-12.027424	135.566956	221.49	0	238	0	130.59	1
22/10/2014	5:06:41	-12.030262	135.567749	299.32	4428	187	0	327.14	1
22/10/2014	5:07:54	-12.025958	135.566132	26.85	0	125	0	509.87	1
22/10/2014	5:08:59	-12.025973	135.566147	38.57	0	125	0	2.33	1
22/10/2014	5:10:08	-12.026131	135.566284	47.05	2232	357	0	23.04	1
22/10/2014	5:11:22	-12.027583	135.566055	-41.41	0	169	0	163.36	1
22/10/2014	5:13:01	-12.026334	135.566193	10.85	6228	335	0	139.69	1
22/10/2014	5:14:26	-12.026303	135.566223	40.12	1188	120	0	4.75	1
22/10/2014	5:15:32	-12.026204	135.566147	3.47	9576	157	0	13.77	1
22/10/2014	5:16:37	-12.026453	135.566284	20.24	0	327	0	31.44	1
22/10/2014	5:17:43	-12.026133	135.566208	5.54	0	321	0	36.53	1
22/10/2014	5:18:47	-12.026181	135.566162	15.87	972	212	0	7.32	1
22/10/2014	5:19:52	-12.026042	135.566025	3.89	0	142	0	21.47	1
22/10/2014	5:20:57	-12.026404	135.566422	100.31	0	186	0	59.03	1
22/10/2014	5:22:00	-12.026041	135.566223	62.82	720	120	0	45.8	1
22/10/2014	5:23:04	-12.025981	135.566147	8	5256	157	0	10.62	1
22/10/2014	5:24:13	-12.026201	135.566315	56.4	0	353	0	30.53	1
22/10/2014	5:25:20	-12.026366	135.56636	33.67	0	12	0	18.99	1
22/10/2014	5:26:32	-12.026268	135.566254	20.46	0	34	0	15.86	1
22/10/2014	5:27:48	-12.026172	135.566254	37.58	0	206	0	10.67	1
22/10/2014	5:29:01	-12.025915	135.566238	-103.7	4716	82	0	28.63	1
22/10/2014	5:30:47	-12.026194	135.565994	26.5	0	341	0	40.82	1
22/10/2014	5:32:21	-12.026293	135.566193	5.75	5976	115	0	24.28	1
22/10/2014	5:33:31	-12.02582	135.566086	-70.73	4968	114	0	53.87	1
22/10/2014	5:34:53	-12.026283	135.566299	101.62	1656	126	0	56.45	1
22/10/2014	5:36:15	-12.026418	135.566238	156.81	396	110	0	16.41	1
22/10/2014	5:37:25	-12.026308	135.566315	55.22	0	169	0	14.82	1
22/10/2014	5:38:35	-12.026363	135.566452	20.26	0	114	0	16.11	1
22/10/2014	5:40:03	-12.026154	135.566025	37.86	0	138	0	51.93	1
22/10/2014	5:41:54	-12.026049	135.56604	127.96	432	170	0	11.79	1
22/10/2014	5:44:33	-12.02627	135.566223	38.75	28764	297	0	31.62	1
22/10/2014	5:47:01	-12.026183	135.566345	39.23	4644	130	0	16.42	1
22/10/2014	5:49:22	-12.026086	135.565857	11.79	0	111	0	54.16	1
22/10/2014	5:51:31	-12.026187	135.56604	35.58	0	141	0	22.85	1
22/10/2014	5:54:28	-12.026145	135.565994	-5.79	2772	111	0	6.84	1
22/10/2014	5:57:54	-12.02602	135.56633	41.8	2808	168	0	39.1	1
22/10/2014	6:01:04	-12.026299	135.566513	13.12	8424	135	0	36.86	1
22/10/2014	6:02:11	-12.025972	135.566086	54.69	0	206	0	58.98	1
22/10/2014	6:03:16	-12.026431	135.566452	21.38	0	204	0	64.72	1
22/10/2014	6:04:28	-12.026145	135.566193	43.54	0	305	0	42.48	1
22/10/2014	6:05:52	-12.026457	135.566406	20.53	3204	0	0	41.72	1
22/10/2014	6:07:00	-12.026525	135.56636	18.95	0	264	0	9.07	1
22/10/2014	6:08:08	-12.026365	135.566254	33.66	0	280	0	21.2	1
22/10/2014	6:09:16	-12.0264	135.566269	19.13	2844	171	0	4.22	1
22/10/2014	6:10:31	-12.02636	135.566269	42.6	5076	284	0	4.45	1
22/10/2014	6:11:38	-12.026454	135.566391	28.09	0	333	0	16.89	1
22/10/2014	6:12:43	-12.026436	135.566254	4.14	3420	150	0	15.03	1
22/10/2014	6:13:47	-12.02618	135.566208	32.04	0	1	0	28.9	1
22/10/2014	6:14:55	-12.026528	135.56633	22.39	0	334	0	40.91	1
22/10/2014	6:16:08	-12.025477	135.565704	64.01	0	8	0	135.25	1
22/10/2014	6:18:18	-12.026346	135.56604	64.94	0	268	0	103.31	1
22/10/2014	6:21:41	-12.025887	135.565918	22.33	4500	14	0	52.73	1
22/10/2014	6:25:15	-12.024989	135.565445	34.94	0	0	0	112.32	1
22/10/2014	6:28:11	-12.026125	135.566284	41.3	900	250	0	155.83	1
22/10/2014	6:29:23	-12.026259	135.566147	2.01	4932	329	0	21.07	1
22/10/2014	6:31:22	-12.026204	135.566086	28.16	0	204	0	9.02	1
22/10/2014	6:32:46	-12.026004	135.566193	55.23	4464	325	0	25.1	1
22/10/2014	6:34:34	-12.026141	135.566254	29.8	0	320	0	16.62	1
22/10/2014	6:36:19	-12.026128	135.566101	23.35	0	145	0	16.7	1
22/10/2014	6:37:24	-12.026115	135.566223	13.4	0	295	0	13.35	1
22/10/2014	6:38:39	-12.026129	135.56604	16.02	0	313	0	19.96	1
22/10/2014	6:40:40	-12.026173	135.566193	11.11	0	120	0	17.34	1
22/10/2014	6:42:43	-12.026014	135.565994	-23.39	0	136	0	27.95	1
22/10/2014	6:46:35	-12.026114	135.566025	49.73	0	338	0	11.62	1
22/10/2014	6:51:43	-12.026155	135.566177	13.06	0	108	0	17.15	1
22/10/2014	6:56:23	-12.026155	135.566177	13.06	0	108	0	0	1
22/10/2014	6:57:36	-12.026085	135.56601	-5.15	720	297	0	19.76	1
22/10/2014	7:01:20	-12.026632	135.566696	49.88	4320	305	0	96.26	1
22/10/2014	7:04:35	-12.026116	135.566116	11.57	0	322	0	85.27	1
22/10/2014	7:07:27	-12.026226	135.566193	17.04	0	310	0	14.82	1
22/10/2014	7:09:42	-12.026404	135.566391	30.67	0	105	0	29.25	1
22/10/2014	7:10:47	-12.026225	135.56636	72.19	0	262	0	20.19	1
22/10/2014	7:11:51	-12.026198	135.566193	34.86	0	305	0	18.41	1
22/10/2014	7:12:59	-12.02619	135.566254	31.63	3024	333	0	6.69	1
22/10/2014	7:14:47	-12.026065	135.566193	56.11	0	134	0	15.4	1
22/10/2014	7:16:27	-12.026065	135.566193	56.11	0	134	0	0	1
22/10/2014	7:17:40	-12.026266	135.566071	-25.09	7992	349	0	25.99	1
22/10/2014	7:19:07	-12.026081	135.566162	33.05	2988	251	0	22.83	1
22/10/2014	7:20:30	-12.026307	135.566086	6.2	3456	34	0	26.45	1
22/10/2014	7:21:41	-12.026272	135.566422	-31.21	288	177	0	36.75	1
22/10/2014	7:22:57	-12.026283	135.566238	-40.95	5472	280	0	20.05	1
22/10/2014	7:24:10	-12.026114	135.566254	32.12	3420	23	0	18.87	1
22/10/2014	7:25:15	-12.026119	135.566132	26.9	2952	290	0	13.28	1
22/10/2014	7:26:31	-12.025856	135.566132	-37.78	4392	175	0	29.24	1
22/10/2014	7:27:42	-12.026157	135.565948	27.67	1080	216	0	39	1
22/10/2014	7:28:51	-12.026329	135.566391	68.29	9720	30	-4	51.84	1
22/10/2014	23:47:35	-12.026329	135.566391	68.29	9720	30	-2	0	1
22/10/2014	23:49:55	-12.025268	135.566055	87.94	4212	335	0	123.51	1
22/10/2014	23:51:11	-12.026116	135.566269	40.83	2808	152	0	97.12	1
22/10/2014	23:56:34	-12.026781	135.566376	-1.94	1188	139	0	74.85	1
23/10/2014	0:01:05	-12.025969	135.566177	57.7	0	155	0	92.85	1
23/10/2014	0:02:12	-12.026538	135.566238	33.48	0	82	0	63.62	1
23/10/2014	0:03:19	-12.025929	135.566162	70.48	0	61	0	68.22	1
23/10/2014	0:04:49	-12.025989	135.566025	49.72	0	138	0	16.32	1
23/10/2014	0:06:54	-12.026148	135.566147	49.93	0	200	0	22.1	1
23/10/2014	0:08:04	-12.026411	135.566238	39.81	0	9	0	30.87	1
23/10/2014	0:09:14	-12.026073	135.566284	65.3	0	36	0	37.92	1
23/10/2014	0:10:24	-12.02576	135.566162	76.29	0	12	0	37.25	1
23/10/2014	0:11:30	-12.025948	135.566208	71.34	7632	359	0	21.49	1
23/10/2014	0:12:40	-12.025989	135.566162	44.81	3240	351	0	6.77	1
23/10/2014	0:13:54	-12.026396	135.566193	29.48	4896	139	0	45.38	1
23/10/2014	0:15:13	-12.025997	135.566162	78.79	7128	155	0	44.49	1
23/10/2014	0:16:23	-12.026411	135.566269	31.64	2088	338	0	47.48	1
23/10/2014	0:18:16	-12.026197	135.566147	54.6	288	101	0	27.24	1
23/10/2014	0:20:07	-12.026201	135.566223	51.14	1800	134	0	8.28	1
23/10/2014	0:22:07	-12.026378	135.566223	54.11	0	343	0	19.68	1
23/10/2014	0:24:23	-12.026066	135.566147	72.66	5688	345	0	35.66	1
23/10/2014	0:27:16	-12.025949	135.566116	54.59	1404	166	0	13.44	1
23/10/2014	0:30:03	-12.026294	135.566269	51.12	0	118	0	41.82	1
23/10/2014	0:36:14	-12.026294	135.566269	51.12	0	118	0	0	1
23/10/2014	0:45:25	-12.026208	135.566269	45.3	4068	150	0	9.56	1
23/10/2014	0:56:26	-12.026018	135.566284	95.59	4572	155	0	21.19	1
23/10/2014	1:11:13	-12.026018	135.566284	95.59	4572	155	0	0	1
23/10/2014	1:18:55	-12.026052	135.566345	81.11	0	312	0	7.64	1
23/10/2014	1:19:59	-12.025953	135.566116	56.69	0	293	0	27.23	1
23/10/2014	1:21:11	-12.026069	135.566345	86.38	0	290	0	28.05	1
23/10/2014	3:32:27	-12.026069	135.566345	86.38	0	290	0	0	1
23/10/2014	3:35:58	-12.026873	135.566696	95.1	8640	328	0	97.21	1
23/10/2014	3:39:30	-12.026064	135.566116	52.62	0	129	0	109.87	1
23/10/2014	3:47:33	-12.026535	135.566498	94.68	5184	346	0	66.85	1
23/10/2014	3:56:15	-12.025876	135.566147	94.84	1008	176	0	82.62	1
23/10/2014	4:16:14	-12.025876	135.566147	94.84	1008	176	0	0	1
23/10/2014	4:18:39	-12.026087	135.566238	36.12	4896	22	0	25.46	1
23/10/2014	4:20:44	-12.02626	135.566132	-7.51	2196	140	0	22.43	1
23/10/2014	4:23:39	-12.02638	135.566254	-85.08	0	77	0	18.82	1
23/10/2014	4:26:41	-12.026141	135.566116	94.35	396	32	0	30.52	1
23/10/2014	4:30:09	-12.026087	135.566101	94.22	0	0	0	6.22	1
23/10/2014	4:33:28	-12.026075	135.566269	45.49	6084	349	0	18.32	1
23/10/2014	4:46:17	-12.026075	135.566269	45.49	6084	349	0	0	1
23/10/2014	4:50:02	-12.026268	135.566177	56.44	3924	150	0	23.68	1
23/10/2014	4:53:58	-12.026246	135.566208	43.07	0	125	0	4.17	1
23/10/2014	5:02:08	-12.026415	135.56636	24.21	2376	148	0	25.03	1
23/10/2014	6:27:09	-12.026415	135.56636	24.21	2376	148	0	0	1
23/10/2014	6:29:04	-12.02627	135.566086	-24.67	2844	117	0	33.88	1
23/10/2014	6:30:18	-12.026071	135.566071	-5.19	0	330	0	22.19	1
23/10/2014	6:31:45	-12.026886	135.565781	-114.57	0	255	0	95.96	1
23/10/2014	6:34:30	-12.026886	135.565781	-114.57	0	255	0	0	1
23/10/2014	6:36:12	-12.026233	135.565292	-121.76	1620	82	0	90	1
23/10/2014	6:41:46	-12.026132	135.56604	4.21	0	237	0	82.12	1
23/10/2014	6:47:11	-12.026131	135.566101	33.73	720	160	0	6.63	1
23/10/2014	6:52:39	-12.026193	135.566116	14.13	0	161	0	7.08	1
23/10/2014	6:58:09	-12.026317	135.566147	-15.54	2772	351	0	14.19	1
23/10/2014	7:03:52	-12.026244	135.56604	-15.13	0	13	0	14.19	1
23/10/2014	7:08:25	-12.026448	135.565552	40.67	0	181	0	57.72	1
23/10/2014	7:09:34	-12.026407	135.565643	6.08	288	292	0	10.9	1
23/10/2014	7:10:43	-12.026137	135.565796	58.66	0	193	0	34.33	1
23/10/2014	7:11:56	-12.026237	135.565964	61.15	0	351	0	21.39	1
23/10/2014	7:13:20	-12.026271	135.565948	47.18	0	82	0	4.16	1
23/10/2014	7:17:35	-12.026271	135.565948	47.18	0	82	0	0	1
23/10/2014	7:18:45	-12.026227	135.566071	24.22	180	81	0	14.24	1
23/10/2014	7:19:51	-12.026363	135.566071	-44.83	0	27	0	15.12	1
23/10/2014	13:02:29	-12.026363	135.566071	-44.83	0	27	0	0	1
23/10/2014	13:07:09	-12.02659	135.566208	47.39	648	313	0	29.31	1
23/10/2014	13:09:32	-12.026301	135.566254	39.62	216	256	0	32.52	1
23/10/2014	13:14:50	-12.026021	135.566605	52.04	4932	45	0	49.26	1
23/10/2014	13:16:00	-12.026002	135.565994	-3.49	396	9	0	66.48	1
23/10/2014	13:17:13	-12.025892	135.566635	104.71	4284	262	0	70.78	1
23/10/2014	13:18:46	-12.025606	135.56694	32.88	720	124	0	45.95	1
23/10/2014	13:20:56	-12.025742	135.566956	50.56	0	79	0	15.22	1
23/10/2014	13:22:07	-12.025737	135.567078	23.35	144	203	0	13.28	1
23/10/2014	13:23:22	-12.025632	135.566818	82.51	0	57	0	30.59	1
23/10/2014	13:24:35	-12.026708	135.565369	61.45	18252	201	0	197.86	1
23/10/2014	13:25:56	-12.025122	135.569061	85.26	25128	54	0	438.54	1
23/10/2014	13:27:08	-12.026365	135.569275	39.55	1044	207	0	140.16	1
23/10/2014	13:28:17	-12.02646	135.569244	56.07	864	264	0	11.09	1
23/10/2014	13:31:59	-12.02646	135.569244	56.07	864	264	0	0	1
23/10/2014	13:33:18	-12.021825	135.568359	104.1	1296	169	0	524.3	1
23/10/2014	13:34:46	-12.021921	135.568375	87.57	936	273	0	10.82	1
23/10/2014	13:40:46	-12.021921	135.568375	87.57	936	273	0	0	1
23/10/2014	13:42:41	-12.021439	135.569855	63.48	3060	238	0	169.65	1
23/10/2014	13:44:08	-12.021413	135.570023	47.68	1116	16	0	18.5	1
23/10/2014	13:45:48	-12.021565	135.570023	76.7	1440	255	0	16.9	1
23/10/2014	13:47:21	-12.021576	135.569931	60.17	6696	157	0	10.08	1
23/10/2014	13:49:48	-12.020869	135.566315	52.59	5508	94	0	401.04	1
23/10/2014	14:00:52	-12.020869	135.566315	52.59	5508	94	0	0	1
23/10/2014	14:02:28	-12.030662	135.565628	51.87	0	97	0	1091.49	1
23/10/2014	14:03:47	-12.030718	135.565598	16.84	0	33	0	7.03	1
23/10/2014	14:06:22	-12.030718	135.565598	16.84	0	33	0	0	1
23/10/2014	14:07:33	-12.031404	135.565033	15.15	324	247	0	97.95	1
23/10/2014	14:08:43	-12.031346	135.56517	35.9	0	78	0	16.24	1
23/10/2014	14:09:49	-12.031361	135.565323	0.63	3096	21	0	16.72	1
23/10/2014	14:11:10	-12.031269	135.565231	-33.07	0	260	0	14.31	1
23/10/2014	14:13:37	-12.031269	135.565231	-33.07	0	260	0	0	1
23/10/2014	14:15:12	-12.030054	135.568176	19.42	5256	228	0	347.61	1
23/10/2014	14:17:16	-12.030153	135.568253	-25.25	756	119	0	13.83	1
23/10/2014	14:19:18	-12.029817	135.568115	5.68	29268	190	0	40.26	1
23/10/2014	14:21:12	-12.030441	135.5681	29.19	6768	19	0	69.4	1
23/10/2014	14:22:22	-12.030051	135.568161	1.07	0	164	0	43.87	1
23/10/2014	14:23:32	-12.030046	135.568176	-0.09	3816	165	0	1.72	1
23/10/2014	14:24:44	-12.029473	135.567657	-90.79	3456	228	0	85.12	1
23/10/2014	14:25:55	-12.029009	135.567261	-188.55	0	57	0	67.21	1
23/10/2014	14:27:05	-12.028486	135.567902	-68.76	4572	345	0	90.78	1
23/10/2014	14:28:14	-12.0296	135.568192	-93.98	0	350	0	127.82	1
23/10/2014	14:29:23	-12.029871	135.568054	-4.88	6156	163	0	33.66	1
23/10/2014	14:30:37	-12.029871	135.568054	-4.88	6156	163	0	0	1
23/10/2014	14:31:54	-12.0309	135.570297	-11.81	24696	102	0	269.43	1
23/10/2014	14:33:08	-12.0309	135.570297	-11.81	24696	102	0	0	1
23/10/2014	14:34:36	-12.025129	135.565247	95.51	39744	14	0	844.64	1
23/10/2014	14:35:49	-12.024552	135.566132	27.57	6984	108	0	115.67	1
23/10/2014	14:37:06	-12.024514	135.566193	43.6	720	356	0	7.87	1
23/10/2014	14:38:18	-12.02395	135.567032	-33.06	3960	51	0	110.72	1
23/10/2014	14:40:46	-12.02395	135.567032	-33.06	3960	51	0	0	1
23/10/2014	14:41:56	-12.023877	135.567841	115.73	0	179	0	88.36	1
23/10/2014	14:43:05	-12.024047	135.567673	20.73	396	244	0	26.29	1
23/10/2014	14:44:26	-12.02473	135.566315	107.82	8820	314	0	166.07	1
23/10/2014	14:45:39	-12.024728	135.567062	27.66	0	150	0	81.24	1
23/10/2014	14:46:48	-12.024717	135.567154	45.62	1152	260	0	10.08	1
23/10/2014	14:47:57	-12.024597	135.567169	12.23	0	131	0	13.44	1
23/10/2014	14:49:05	-12.024659	135.567154	35	756	338	0	7.08	1
23/10/2014	14:50:15	-12.024638	135.5672	35.72	2340	163	0	5.52	1
23/10/2014	14:51:29	-12.024638	135.5672	35.72	2340	163	0	0	1
23/10/2014	14:52:38	-12.024362	135.565491	54.4	1296	205	0	188.38	1
23/10/2014	14:53:47	-12.024185	135.565735	35.25	396	340	0	33.04	1
23/10/2014	14:54:59	-12.027141	135.565353	-0.52	55404	193	0	331.31	1
23/10/2014	14:56:09	-12.030134	135.568802	72.99	13968	66	0	501.45	1
23/10/2014	14:57:19	-12.030486	135.568008	10.28	10404	34	0	94.81	1
23/10/2014	14:58:26	-12.031495	135.573486	-41.79	58788	100	0	606.22	1
23/10/2014	14:59:50	-12.030689	135.582321	-22.69	58680	15	0	965	1
23/10/2014	15:01:09	-12.021343	135.582657	-20.8	47196	281	0	1039.87	1
23/10/2014	15:02:24	-12.024174	135.579895	-6.65	29412	192	0	435.11	1
23/10/2014	15:03:32	-12.0236	135.577362	34.11	21024	47	0	282.77	1
23/10/2014	15:04:40	-12.023491	135.577515	3.59	540	258	0	20.59	1
23/10/2014	15:05:49	-12.023464	135.57756	-5.86	108	183	0	5.74	1
23/10/2014	15:06:57	-12.023803	135.577362	99.46	2700	332	0	43.41	1
23/10/2014	15:08:16	-12.02345	135.577484	-18.81	576	8	0	41.43	1
23/10/2014	15:09:31	-12.022719	135.577515	19.28	20808	5	0	81.35	1
23/10/2014	15:10:41	-12.021868	135.577728	24.87	1260	97	0	97.42	1
23/10/2014	15:11:48	-12.021879	135.577789	1.79	612	318	0	6.75	1
23/10/2014	15:13:01	-12.02189	135.577621	3.57	0	177	0	18.31	1
23/10/2014	15:14:09	-12.021697	135.577652	-4.58	1440	144	0	21.72	1
23/10/2014	15:15:19	-12.021888	135.577637	3.49	3060	33	0	21.3	1
23/10/2014	15:16:34	-12.021273	135.577484	-38.93	12744	325	0	70.38	1
23/10/2014	15:17:44	-12.021584	135.577255	207.58	324	69	0	42.62	1
23/10/2014	15:18:54	-12.021446	135.577362	-8.02	468	244	0	19.26	1
23/10/2014	15:20:02	-12.021459	135.577377	24.94	1116	137	0	2.18	1
23/10/2014	15:21:13	-12.021735	135.577728	136.52	6876	185	0	48.98	1
23/10/2014	15:22:25	-12.023481	135.576828	-19.04	18936	315	0	217.42	1
23/10/2014	15:23:33	-12.023108	135.576538	40.32	360	150	0	52.11	1
23/10/2014	15:24:43	-12.022928	135.576309	94.24	2052	80	0	31.95	1
23/10/2014	15:25:54	-12.02302	135.576431	83.58	288	306	0	16.75	1
23/10/2014	15:27:04	-12.022988	135.576462	100.9	0	59	0	4.9	1
23/10/2014	15:28:35	-12.023045	135.576492	75.91	2124	95	0	7.13	1
23/10/2014	15:33:46	-12.023363	135.576782	84.99	0	0	0	47.38	1
23/10/2014	16:40:28	-12.023363	135.576782	84.99	0	0	0	0	1
23/10/2014	16:42:05	-12.030819	135.567856	25.01	0	159	0	1276.59	1
23/10/2014	16:43:14	-12.030692	135.567825	19.56	0	11	0	14.52	1
23/10/2014	16:44:25	-12.030659	135.567841	23.73	0	357	0	4.06	1
23/10/2014	16:45:52	-12.029907	135.567581	40.24	25380	159	0	88.27	1
23/10/2014	16:48:28	-12.031257	135.567856	27.73	6084	354	0	153.06	1
23/10/2014	16:50:25	-12.030252	135.567719	21.2	900	352	0	112.74	1
23/10/2014	16:52:32	-12.03095	135.567856	31.45	900	349	0	79.03	1
23/10/2014	16:54:26	-12.030977	135.567856	28.92	1656	15	0	3	1
23/10/2014	16:55:40	-12.030658	135.567688	-12.28	0	16	0	39.9	1
23/10/2014	16:56:49	-12.030917	135.567825	15.18	0	123	0	32.43	1
23/10/2014	16:57:56	-12.031041	135.567841	30.07	0	58	0	13.9	1
23/10/2014	16:59:03	-12.031016	135.567841	37.59	0	158	0	2.78	1
23/10/2014	17:00:15	-12.030418	135.567535	-26.45	2988	156	0	74.36	1
23/10/2014	17:01:51	-12.030776	135.56778	29.53	4788	337	0	47.9	1
23/10/2014	17:03:04	-12.031336	135.567978	48.06	0	353	0	65.89	1
23/10/2014	17:04:15	-12.03115	135.567917	37.47	0	291	0	21.72	1
23/10/2014	17:05:30	-12.031005	135.567856	53.5	0	213	0	17.43	1
23/10/2014	17:06:42	-12.030645	135.567596	-1.44	4320	333	0	49.01	1
23/10/2014	17:07:54	-12.030535	135.567688	2.36	0	279	0	15.8	1
23/10/2014	17:09:07	-12.030482	135.567719	-8.33	0	28	0	6.79	1
23/10/2014	17:10:19	-12.030876	135.567871	18.81	0	171	0	46.83	1
23/10/2014	17:11:32	-12.03019	135.56752	-22.68	0	331	0	85.3	1
23/10/2014	17:12:44	-12.030499	135.567734	-13.86	2448	153	0	41.5	1
23/10/2014	17:14:33	-12.030757	135.567825	-7.68	0	297	0	30.35	1
23/10/2014	17:16:08	-12.030472	135.567657	-34.29	0	130	0	36.58	1
23/10/2014	17:17:43	-12.028822	135.567032	-179.4	11124	156	0	195.66	1
23/10/2014	17:18:56	-12.02971	135.567322	-97.88	0	160	0	103.66	1
23/10/2014	17:20:07	-12.030793	135.567749	23.76	0	348	0	129.07	1
23/10/2014	17:21:19	-12.029575	135.567352	-125.76	0	137	0	142.15	1
23/10/2014	17:23:04	-12.030908	135.567749	-7.45	0	330	0	154.38	1
23/10/2014	17:24:37	-12.031127	135.567917	23.09	432	311	0	30.44	1
23/10/2014	17:25:47	-12.031186	135.567932	33.79	864	61	0	6.76	1
23/10/2014	17:26:57	-12.031054	135.567886	6.23	1548	29	0	15.51	1
23/10/2014	17:28:06	-12.030995	135.56781	-1.49	5472	136	0	10.55	1
23/10/2014	17:29:15	-12.031158	135.567963	15.38	2664	320	0	24.6	1
23/10/2014	17:30:23	-12.031342	135.568024	62.46	4788	330	0	21.51	1
23/10/2014	17:31:32	-12.031002	135.567963	-17.12	3888	143	0	38.38	1
23/10/2014	17:32:41	-12.031088	135.567947	32.79	1152	167	0	9.72	1
23/10/2014	17:33:53	-12.031263	135.568054	53.83	0	106	0	22.67	1
23/10/2014	17:35:03	-12.031051	135.567841	25.59	5940	144	0	33.05	1
23/10/2014	17:36:12	-12.031258	135.568024	48.99	6876	146	0	30.43	1
23/10/2014	17:37:22	-12.031296	135.568069	55.78	2880	321	0	6.47	1
23/10/2014	17:38:31	-12.031237	135.568069	70.29	1440	89	0	6.56	1
23/10/2014	17:39:40	-12.031226	135.568039	38.2	72	7	0	3.48	1
23/10/2014	17:40:53	-12.031459	135.568405	142.79	0	305	0	47.49	1
23/10/2014	17:42:02	-12.031284	135.568085	86.04	0	297	0	39.87	1
23/10/2014	17:43:11	-12.031137	135.567993	47.14	936	335	0	19.16	1
23/10/2014	17:44:22	-12.031033	135.567871	4.37	0	37	0	17.6	1
23/10/2014	17:45:41	-12.031089	135.56781	30.65	0	302	0	9.1	1
23/10/2014	17:46:54	-12.031265	135.568176	76.92	0	292	0	44.35	1
23/10/2014	17:48:06	-12.031295	135.56813	90.15	2268	115	0	6.01	1
23/10/2014	17:49:21	-12.031107	135.568497	-20.15	0	57	0	45.06	1
23/10/2014	17:51:00	-12.031031	135.56813	39.48	1908	316	0	40.8	1
23/10/2014	17:52:21	-12.031086	135.568024	40.94	216	80	0	13.05	1
23/10/2014	17:53:28	-12.030971	135.567993	-15.14	0	179	0	13.22	1
23/10/2014	17:54:37	-12.031156	135.568039	35.19	216	4	0	21.17	1
23/10/2014	17:55:44	-12.031222	135.567932	88	0	84	0	13.76	1
23/10/2014	17:56:50	-12.03105	135.567932	19.21	0	334	0	19.13	1
23/10/2014	17:57:56	-12.031139	135.567993	40.62	0	41	0	11.91	1
23/10/2014	17:59:01	-12.031331	135.568161	181.3	0	69	0	28.1	1
23/10/2014	18:00:06	-12.031103	135.567963	34.78	288	358	0	33.26	1
23/10/2014	18:01:11	-12.031257	135.568268	65.32	792	326	0	37.33	1
23/10/2014	18:03:38	-12.031552	135.567841	89.71	0	0	-4	56.85	1
24/10/2014	8:29:13	-12.031552	135.567841	89.71	0	0	-2	0	1
24/10/2014	8:31:48	-12.026551	135.56427	89.68	0	0	0	678.27	1
24/10/2014	8:34:09	-12.024718	135.565674	92.07	0	148	0	254.67	1
24/10/2014	8:37:44	-12.026354	135.564865	402.45	576	272	0	202.07	1
24/10/2014	8:41:07	-12.024286	135.565948	68.63	3060	257	0	258.36	1
24/10/2014	8:44:08	-12.024535	135.56572	40.83	10692	243	0	37.17	1
24/10/2014	8:46:40	-12.030559	135.565704	-24.29	0	179	0	669.84	1
24/10/2014	8:47:48	-12.030808	135.565521	-57.9	0	220	0	34.1	1
24/10/2014	8:48:56	-12.030619	135.565704	-22.63	0	43	0	28.94	1
24/10/2014	8:50:05	-12.030676	135.565735	-16.26	0	50	0	7.18	1
24/10/2014	8:51:15	-12.030029	135.565842	4.76	22104	286	0	72.88	1
24/10/2014	8:52:26	-12.024681	135.565765	60.25	21780	98	0	594.73	1
24/10/2014	8:53:35	-12.024449	135.565903	33.93	396	269	0	29.85	1
24/10/2014	8:54:46	-12.023931	135.56395	171.09	0	82	0	220.07	1
24/10/2014	8:55:57	-12.025203	135.565216	-102.24	4068	277	0	197.39	1
24/10/2014	8:57:05	-12.025297	135.56842	-136.43	0	118	0	348.61	1
24/10/2014	8:58:13	-12.024909	135.566971	-18.27	0	339	0	163.39	1
24/10/2014	8:59:24	-12.025132	135.567856	-89.26	0	118	0	99.39	1
24/10/2014	9:00:33	-12.024364	135.565491	58.86	0	306	0	271.01	1
24/10/2014	9:01:41	-12.024509	135.566299	70.06	19188	34	0	89.34	1
24/10/2014	9:02:51	-12.023345	135.566223	21.86	720	309	0	129.69	1
24/10/2014	9:04:01	-12.023412	135.566071	77.53	1656	106	0	18.13	1
24/10/2014	9:05:09	-12.0233	135.56575	80.85	0	99	0	37.07	1
24/10/2014	9:06:17	-12.023314	135.565796	86.5	0	278	0	5.24	1
24/10/2014	9:07:25	-12.023068	135.565796	66.93	14868	28	0	27.35	1
24/10/2014	9:08:38	-12.022586	135.56749	-23.73	4824	295	0	191.87	1
24/10/2014	9:09:52	-12.022255	135.566711	47.37	0	110	0	92.37	1
24/10/2014	9:11:00	-12.023009	135.565857	39.39	16812	279	0	125.12	1
24/10/2014	9:12:11	-12.029541	135.564606	20.06	36360	186	0	738.96	1
24/10/2014	9:13:19	-12.030387	135.564529	19.86	540	133	0	94.44	1
24/10/2014	9:14:30	-12.03037	135.564545	8.21	0	119	0	2.57	1
24/10/2014	9:15:39	-12.030325	135.564438	7.5	3600	101	0	12.67	1
24/10/2014	9:16:48	-12.030327	135.564392	30.73	1008	282	0	5.01	1
24/10/2014	9:17:57	-12.030458	135.564621	18.66	1548	294	0	28.85	1
24/10/2014	9:19:07	-12.030314	135.564545	32.77	1800	84	0	18.02	1
24/10/2014	9:20:25	-12.030382	135.564682	-14.83	0	137	0	16.71	1
24/10/2014	9:21:41	-12.030242	135.564423	18.44	0	176	0	32.18	1
24/10/2014	9:22:50	-12.030288	135.566711	14.73	32112	102	0	248.88	1
24/10/2014	9:24:06	-12.03017	135.5681	20.24	0	92	0	151.63	1
24/10/2014	9:25:17	-12.030394	135.567917	21.92	10188	196	0	31.88	1
24/10/2014	9:26:25	-12.028713	135.564835	33.67	41184	9	0	383.77	1
24/10/2014	9:27:36	-12.024616	135.565781	49.25	19836	102	0	467.04	1
24/10/2014	9:28:45	-12.02379	135.567566	38.68	0	28	0	214.76	1
24/10/2014	9:29:55	-12.023911	135.567459	44.62	0	26	0	17.79	1
24/10/2014	9:31:04	-12.023897	135.567535	56.19	432	18	0	8.41	1
24/10/2014	9:32:14	-12.024063	135.567627	7.47	6120	188	0	21	1
24/10/2014	9:33:31	-12.02399	135.56749	29	0	171	0	16.97	1
24/10/2014	9:34:43	-12.024084	135.567535	34.93	0	259	0	11.54	1
24/10/2014	9:35:51	-12.024005	135.567505	54.11	828	205	0	9.37	1
24/10/2014	9:37:01	-12.023961	135.567581	46.41	0	250	0	9.6	1
24/10/2014	9:38:09	-12.024702	135.567062	54.38	1656	320	0	99.87	1
24/10/2014	9:39:18	-12.02481	135.567093	65.29	108	255	0	12.47	1
24/10/2014	9:40:29	-12.025067	135.567444	41.46	6912	149	0	47.68	1
24/10/2014	9:41:41	-12.025106	135.567657	43.34	0	278	0	23.57	1
24/10/2014	9:42:53	-12.024969	135.567444	73.73	0	35	0	27.72	1
24/10/2014	9:44:09	-12.024993	135.567505	78.56	576	127	0	7.15	1
24/10/2014	9:45:29	-12.025099	135.567627	30.05	1368	199	0	17.75	1
24/10/2014	9:46:40	-12.024529	135.56572	45.67	5184	359	0	216.86	1
24/10/2014	9:47:54	-12.024427	135.565689	45.49	0	312	0	11.83	1
24/10/2014	9:49:04	-12.02449	135.565781	27.93	4572	285	0	12.21	1
24/10/2014	9:50:13	-12.024538	135.565842	68.96	0	111	0	8.51	1
24/10/2014	9:51:22	-12.024415	135.565689	89.36	972	293	0	21.54	1
24/10/2014	9:52:34	-12.024429	135.565704	76.61	1980	234	0	2.25	1
24/10/2014	9:53:43	-12.029572	135.564682	24.07	31464	190	0	582.58	1
24/10/2014	9:55:22	-12.030909	135.567505	33.64	72	115	0	341.11	1
24/10/2014	9:56:33	-12.031007	135.56752	15.89	1188	283	0	11.02	1
24/10/2014	9:57:44	-12.030811	135.567444	-17.72	684	325	0	23.31	1
24/10/2014	9:58:52	-12.030731	135.567413	-0.07	828	29	0	9.51	1
24/10/2014	10:00:00	-12.030807	135.567459	8.65	1008	54	0	9.82	1
24/10/2014	10:01:08	-12.030752	135.567398	23	144	302	0	9.02	1
24/10/2014	10:02:18	-12.030812	135.567429	9.51	1908	318	0	7.48	1
24/10/2014	10:03:26	-12.030702	135.567444	1.36	936	225	0	12.34	1
24/10/2014	10:04:38	-12.030776	135.567413	24.01	720	262	0	8.89	1
24/10/2014	10:05:48	-12.030794	135.567368	33.47	720	347	0	5.29	1
24/10/2014	10:06:57	-12.030423	135.567093	18.16	37800	280	0	50.95	1
24/10/2014	10:08:06	-12.026712	135.565247	46.5	39888	12	0	458.89	1
24/10/2014	10:09:16	-12.019909	135.566833	34.45	34884	98	0	775.87	1
24/10/2014	10:10:27	-12.020082	135.570053	39.95	828	120	0	350.73	1
24/10/2014	10:11:38	-12.020112	135.570023	33.94	4248	282	0	4.67	1
24/10/2014	10:20:15	-12.020112	135.570023	33.94	4248	282	0	0	1
24/10/2014	10:21:26	-12.019634	135.569824	33.93	1692	298	0	57.39	1
24/10/2014	10:22:33	-12.019606	135.569412	26.59	1260	305	0	44.92	1
24/10/2014	10:23:44	-12.019573	135.569885	57.05	324	154	0	51.57	1
24/10/2014	10:24:55	-12.019192	135.569687	123.29	0	43	-4	47.52	1
