# Supplementary material for: A preliminary study to estimate contact rates between free-roaming domestic dogs using novel miniature cameras
Source: PLoS One. 2017 Jul 27;12(7):e0181859. doi: 10.1371/journal.pone.0181859 (PMC5547700; doi:10.1371/journal.pone.0181859)
Supplement: S1 Data — (ZIP) [file pone.0181859.s001.zip › Galiwinku_06.csv]

Date	Time	Latitude	Longitude	Altitude	Speed	Course	Type	Distance	Essential
16/10/2014	13:32:07	-34.032227	150.657166	89.02	0	120	-2	0	1
16/10/2014	13:32:21	-34.032227	150.657166	89.02	0	31	0	0	1
16/10/2014	13:32:27	-34.032227	150.657166	89.02	0	36	0	0	1
16/10/2014	13:32:33	-34.032227	150.657166	89.02	0	333	0	0	1
16/10/2014	13:32:39	-34.032227	150.657166	89.02	0	2	0	0	1
16/10/2014	13:32:45	-34.032227	150.657166	89.02	0	306	0	0	1
16/10/2014	13:32:51	-34.032227	150.657166	89.02	0	88	0	0	1
16/10/2014	13:32:57	-34.032227	150.657166	89.02	0	70	0	0	1
16/10/2014	13:33:03	-34.032227	150.657166	89.02	0	106	0	0	1
16/10/2014	13:33:09	-34.032227	150.657166	89.02	0	109	0	0	1
16/10/2014	13:33:15	-34.032227	150.657166	89.02	0	106	0	0	1
16/10/2014	13:33:21	-34.032227	150.657166	89.02	0	87	0	0	1
16/10/2014	13:33:27	-34.032227	150.657166	89.02	0	202	0	0	1
16/10/2014	13:33:33	-34.032227	150.657166	89.02	0	310	0	0	1
16/10/2014	13:33:39	-34.032227	150.657166	89.02	0	351	0	0	1
16/10/2014	13:33:45	-34.032227	150.657166	89.02	0	5	0	0	1
16/10/2014	13:33:52	-34.032227	150.657166	89.02	0	338	0	0	1
16/10/2014	13:33:58	-34.032227	150.657166	89.02	0	358	0	0	1
16/10/2014	13:34:04	-34.032227	150.657166	89.02	0	100	0	0	1
16/10/2014	13:34:10	-34.032227	150.657166	89.02	0	82	0	0	1
16/10/2014	13:34:16	-34.032227	150.657166	89.02	0	101	0	0	1
16/10/2014	13:34:22	-34.032227	150.657166	89.02	0	167	0	0	1
16/10/2014	13:34:28	-34.032227	150.657166	89.02	0	171	0	0	1
16/10/2014	13:34:34	-34.032227	150.657166	89.02	0	119	0	0	1
16/10/2014	13:34:40	-34.032314	150.657227	117.3	0	156	0	11.19	1
16/10/2014	13:34:46	-34.032314	150.657227	117.3	0	73	0	0	1
16/10/2014	13:34:52	-34.032314	150.657227	117.3	0	73	0	0	1
16/10/2014	13:34:58	-34.032314	150.657227	117.3	0	5	0	0	1
16/10/2014	13:35:04	-34.032314	150.657227	117.3	0	306	0	0	1
16/10/2014	13:35:10	-34.032314	150.657227	117.3	0	298	0	0	1
16/10/2014	13:35:16	-34.032314	150.657227	117.3	0	306	0	0	1
16/10/2014	13:35:22	-34.032314	150.657227	117.3	0	270	0	0	1
16/10/2014	13:35:28	-34.032177	150.657059	86.2	5004	352	0	21.72	1
16/10/2014	13:35:34	-34.032181	150.657059	87.23	0	146	0	0.44	1
16/10/2014	13:35:40	-34.032181	150.657059	87.23	0	85	0	0	1
16/10/2014	13:35:46	-34.032181	150.657059	87.23	0	97	0	0	1
16/10/2014	13:35:53	-34.032181	150.657059	87.23	0	210	0	0	1
16/10/2014	13:35:59	-34.032249	150.657196	107	864	41	0	14.72	1
16/10/2014	13:36:05	-34.032253	150.657196	106.45	0	97	0	0.44	1
16/10/2014	13:36:09	-34.032253	150.657196	106.45	0	115	0	0	1
16/10/2014	13:36:15	-34.032253	150.657196	106.45	0	104	0	0	1
16/10/2014	13:36:21	-34.032253	150.657196	106.45	0	225	0	0	1
16/10/2014	13:36:27	-34.032253	150.657196	106.45	0	161	0	0	1
16/10/2014	13:36:33	-34.032253	150.657196	106.45	0	340	0	0	1
16/10/2014	13:36:39	-34.032253	150.657196	106.45	0	312	0	0	1
16/10/2014	13:36:45	-34.032253	150.657196	106.45	0	295	0	0	1
16/10/2014	13:36:51	-34.032253	150.657196	106.45	0	307	0	0	1
16/10/2014	13:36:57	-34.032253	150.657196	106.45	0	313	0	0	1
16/10/2014	13:37:03	-34.032253	150.657196	106.45	0	342	0	0	1
16/10/2014	13:37:09	-34.032253	150.657196	106.45	0	347	0	0	1
16/10/2014	13:37:15	-34.032253	150.657196	106.45	0	141	0	0	1
16/10/2014	13:37:21	-34.032253	150.657196	106.45	0	217	0	0	1
16/10/2014	13:37:27	-34.032253	150.657196	106.45	0	109	-4	0	1
21/10/2014	11:49:08	-12.024144	135.565674	49.72	0	109	-2	0	1
21/10/2014	11:54:08	-12.024144	135.565674	49.72	0	305	0	0	1
21/10/2014	11:55:22	-12.024536	135.565842	144.83	0	263	0	47.26	1
21/10/2014	12:37:35	-12.024536	135.565842	144.83	0	263	0	0	1
21/10/2014	12:40:06	-12.030603	135.566269	96.01	3996	276	0	676.22	1
21/10/2014	12:41:15	-12.030687	135.566055	168.9	216	288	0	25.08	1
21/10/2014	12:42:21	-12.030532	135.565445	27.58	0	282	0	68.54	1
21/10/2014	12:43:36	-12.030755	135.56546	72.2	11952	237	0	24.85	1
21/10/2014	12:45:52	-12.031724	135.565018	91.26	0	342	0	117.98	1
21/10/2014	12:47:46	-12.031704	135.564896	63.77	0	125	0	13.45	1
21/10/2014	12:48:59	-12.031803	135.565247	136.07	5796	106	0	39.73	1
21/10/2014	12:50:44	-12.031713	135.564865	78.17	3852	170	0	42.73	1
21/10/2014	12:52:33	-12.02619	135.565536	77.27	28368	3	0	618.45	1
21/10/2014	12:53:54	-12.024425	135.566391	326.18	0	18	0	217.17	1
21/10/2014	12:55:17	-12.024192	135.56543	-5.36	2088	281	0	107.68	1
21/10/2014	12:56:38	-12.024123	135.565704	46.38	0	247	0	30.77	1
21/10/2014	12:57:55	-12.024057	135.56575	53.73	0	68	0	8.88	1
21/10/2014	12:59:07	-12.021738	135.56514	14.48	17928	277	0	266.26	1
21/10/2014	13:00:35	-12.021073	135.564697	-70.24	0	11	0	88.26	1
21/10/2014	13:01:55	-12.021062	135.564667	58.76	0	90	0	3.48	1
21/10/2014	13:03:05	-12.021058	135.564697	80.21	0	32	0	3.29	1
21/10/2014	13:04:14	-12.021065	135.564621	-9.11	72	59	0	8.3	1
21/10/2014	13:05:22	-12.020985	135.56456	45.85	0	170	0	11.1	1
21/10/2014	13:06:28	-12.021146	135.564545	-12.69	0	58	0	17.98	1
21/10/2014	13:07:37	-12.0211	135.564545	-2.74	0	244	0	5.11	1
21/10/2014	13:08:50	-12.021072	135.564621	1	3888	101	0	8.83	1
21/10/2014	13:10:02	-12.020994	135.566055	19.96	21060	196	0	156.2	1
21/10/2014	13:11:10	-12.020969	135.566025	87.05	1332	346	0	4.29	1
21/10/2014	13:12:17	-12.020988	135.566132	150.63	0	59	0	11.83	1
21/10/2014	13:13:26	-12.021306	135.566147	87.91	5436	282	0	35.4	1
21/10/2014	13:14:41	-12.020993	135.565933	38.53	0	202	0	41.87	1
21/10/2014	13:15:50	-12.022386	135.566956	34.73	6336	63	0	190.71	1
21/10/2014	13:16:58	-12.02238	135.56665	65.6	1440	239	0	33.29	1
21/10/2014	13:18:11	-12.022408	135.566925	57.97	5184	97	0	30.07	1
21/10/2014	13:19:23	-12.022361	135.567078	64.33	1800	282	0	17.44	1
21/10/2014	13:20:31	-12.023134	135.566757	32.16	1584	161	0	92.77	1
21/10/2014	13:21:37	-12.02381	135.565323	42.4	8856	303	0	173.13	1
21/10/2014	13:22:45	-12.02923	135.564774	60.72	34452	189	0	605.63	1
21/10/2014	13:23:52	-12.030725	135.567902	28.24	2880	153	0	378.62	1
21/10/2014	13:24:59	-12.030759	135.567917	-5.41	144	21	0	4.12	1
21/10/2014	13:26:06	-12.03075	135.567993	36.96	72	97	0	8.33	1
21/10/2014	13:27:12	-12.030746	135.567963	8.85	144	15	0	3.29	1
21/10/2014	13:28:16	-12.03081	135.567947	4.24	0	328	0	7.33	1
21/10/2014	13:29:22	-12.030764	135.567932	6.05	108	20	0	5.37	1
21/10/2014	13:30:25	-12.030783	135.56813	-12.86	0	260	0	21.64	1
21/10/2014	13:31:28	-12.030983	135.56813	30.3	2268	135	0	22.24	1
21/10/2014	13:32:31	-12.030968	135.568176	26.58	0	345	0	5.27	1
21/10/2014	13:33:34	-12.030688	135.567535	8.22	0	74	0	76.35	1
21/10/2014	13:34:40	-12.03082	135.567963	13.79	144	2	0	48.81	1
21/10/2014	13:35:46	-12.030793	135.568085	42.19	216	305	0	13.6	1
21/10/2014	13:37:13	-12.030567	135.567612	13.01	36576	103	0	57.25	1
21/10/2014	13:38:21	-12.029385	135.567368	-44.75	0	124	0	134.08	1
21/10/2014	13:39:32	-12.030375	135.568649	95.67	0	117	0	177.56	1
21/10/2014	13:40:47	-12.030147	135.568298	63.21	216	311	0	45.82	1
21/10/2014	13:41:56	-12.030099	135.568314	45.74	0	299	0	5.61	1
21/10/2014	13:43:02	-12.030147	135.568359	51.77	216	21	0	7.24	1
21/10/2014	13:44:11	-12.030261	135.568436	99.34	0	264	0	15.19	1
21/10/2014	13:45:23	-12.029897	135.567963	-10.16	7416	231	0	65.45	1
21/10/2014	13:46:40	-12.029243	135.564758	29.2	32400	7	0	356.06	1
21/10/2014	13:47:49	-12.024756	135.566635	31.65	11844	17	0	539.08	1
21/10/2014	13:48:59	-12.023819	135.565475	-68.28	0	144	0	163.62	1
21/10/2014	13:50:23	-12.024918	135.567032	128.1	7812	122	0	208.82	1
21/10/2014	13:51:32	-12.024552	135.566498	9.19	0	140	0	70.92	1
21/10/2014	13:52:38	-12.024471	135.566422	34.52	396	112	0	12.22	1
21/10/2014	13:53:48	-12.024567	135.566589	11.68	0	280	0	21.07	1
21/10/2014	13:54:55	-12.024522	135.566513	35.96	396	114	0	9.66	1
21/10/2014	13:56:01	-12.024539	135.566422	49.85	3060	112	0	10.08	1
21/10/2014	13:57:07	-12.0245	135.566467	36.15	612	123	0	6.54	1
21/10/2014	13:58:18	-12.024524	135.566589	8.11	5076	15	0	13.53	1
21/10/2014	13:59:36	-12.027004	135.56543	39.6	44172	187	0	303.2	1
21/10/2014	14:00:50	-12.031861	135.564041	22.89	13608	245	0	560.8	1
21/10/2014	14:01:59	-12.032015	135.56398	19.26	0	335	0	18.36	1
21/10/2014	14:03:09	-12.032045	135.56424	20.11	324	65	0	28.47	1
21/10/2014	14:04:19	-12.031839	135.563675	-8.27	0	310	0	65.58	1
21/10/2014	14:05:29	-12.032028	135.564148	7.63	10332	304	0	55.57	1
21/10/2014	14:06:35	-12.032012	135.564224	3.94	1116	112	0	8.45	1
21/10/2014	14:07:41	-12.032001	135.564133	4.09	4968	99	0	9.97	1
21/10/2014	14:08:49	-12.032002	135.564148	10.14	0	332	0	1.64	1
21/10/2014	14:09:54	-12.032014	135.56424	23.27	1980	302	0	10.09	1
21/10/2014	14:11:00	-12.031993	135.564148	9.77	1044	307	0	10.27	1
21/10/2014	14:12:04	-12.031992	135.564316	-7.75	1296	284	0	18.27	1
21/10/2014	14:13:11	-12.031877	135.56398	17.94	504	254	0	38.71	1
21/10/2014	14:14:35	-12.032155	135.564682	74.55	0	81	0	82.36	1
21/10/2014	14:15:41	-12.032433	135.564865	80.87	0	333	0	36.76	1
21/10/2014	14:16:50	-12.032186	135.564484	35.39	0	66	0	49.71	1
21/10/2014	14:17:56	-12.03204	135.564331	25.73	3960	91	0	23.25	1
21/10/2014	14:19:03	-12.032012	135.564377	7.3	6552	277	0	5.89	1
21/10/2014	14:20:13	-12.032257	135.564606	74.03	6228	89	0	36.91	1
21/10/2014	14:21:26	-12.031706	135.5634	-36.06	0	62	0	144.76	1
21/10/2014	14:22:34	-12.031434	135.562347	-55.21	4068	132	0	118.44	1
21/10/2014	14:23:39	-12.031381	135.562592	-34.98	0	295	0	27.29	1
21/10/2014	14:24:50	-12.032357	135.564819	55.03	0	112	0	265.39	1
21/10/2014	14:26:10	-12.030591	135.564102	10.86	19260	24	0	211.29	1
21/10/2014	14:27:23	-12.026532	135.566742	120.62	29952	18	0	534.92	1
21/10/2014	14:28:34	-12.026532	135.566742	120.62	29952	18	0	0	1
21/10/2014	14:30:22	-12.023159	135.56665	14.44	34272	101	0	375.19	1
21/10/2014	14:32:55	-12.023736	135.569794	102.38	7092	126	0	347.89	1
21/10/2014	14:35:59	-12.023349	135.56813	-22.68	0	309	0	186.02	1
21/10/2014	14:39:21	-12.022803	135.567459	78.23	24480	348	0	94.93	1
21/10/2014	14:42:57	-12.020953	135.564301	37.74	5472	289	0	400.35	1
21/10/2014	14:46:26	-12.021229	135.565414	64.73	13536	277	0	124.88	1
21/10/2014	14:49:17	-12.021114	135.56459	45.46	0	133	0	90.52	1
21/10/2014	14:50:53	-12.021148	135.564621	39.86	0	136	0	5.07	1
21/10/2014	14:53:25	-12.021091	135.564529	22.27	1224	236	0	11.84	1
21/10/2014	14:55:41	-12.022093	135.567215	146.27	0	250	0	312.65	1
21/10/2014	14:56:47	-12.024423	135.567032	61.8	8028	28	0	259.85	1
21/10/2014	14:57:58	-12.024422	135.566803	17.24	2844	67	0	24.91	1
21/10/2014	14:59:07	-12.02438	135.566986	51.81	0	38	0	20.44	1
21/10/2014	15:00:16	-12.023494	135.569321	48.6	29556	90	0	272.38	1
21/10/2014	15:01:31	-12.021597	135.569733	54.68	2448	117	0	215.64	1
21/10/2014	15:02:40	-12.021514	135.569748	32.68	0	12	0	9.37	1
21/10/2014	15:03:49	-12.021544	135.569763	33.19	0	258	0	3.71	1
21/10/2014	15:04:56	-12.021492	135.569778	25.18	0	220	0	6.01	1
21/10/2014	15:06:06	-12.021708	135.569824	69.9	1908	99	0	24.53	1
21/10/2014	15:07:27	-12.021703	135.569595	74.89	288	329	0	24.91	1
21/10/2014	15:08:49	-12.021469	135.569763	-13.22	0	33	0	31.79	1
21/10/2014	15:10:13	-12.021796	135.569702	123.9	0	252	0	36.96	1
21/10/2014	15:12:42	-12.021796	135.569702	123.9	0	252	0	0	1
21/10/2014	15:13:58	-12.022063	135.568054	44.42	0	5	0	181.67	1
21/10/2014	15:15:15	-12.022062	135.568008	48.79	0	204	0	5	1
21/10/2014	15:16:35	-12.022293	135.567978	76.22	0	280	0	25.89	1
21/10/2014	15:18:31	-12.02055	135.5681	259.69	5292	198	0	194.27	1
21/10/2014	15:20:35	-12.021565	135.568146	122.06	12096	177	0	112.97	1
21/10/2014	15:23:06	-12.022133	135.568069	45.15	12600	322	0	63.71	1
21/10/2014	15:25:41	-12.026224	135.569321	42.21	17100	192	0	474.84	1
21/10/2014	15:29:12	-12.026292	135.56929	95.45	8064	36	0	8.28	1
21/10/2014	15:32:15	-12.026711	135.569443	116.8	2520	206	0	49.47	1
21/10/2014	15:33:27	-12.026711	135.569443	116.8	2520	206	0	0	1
21/10/2014	15:34:43	-12.023841	135.569672	38.98	34056	7	0	320.1	1
21/10/2014	15:37:22	-12.021502	135.576523	21.69	0	104	0	789.18	1
21/10/2014	15:39:32	-12.021448	135.576691	60.66	0	49	0	19.23	1
21/10/2014	15:40:43	-12.021519	135.57666	21.84	0	10	0	8.58	1
21/10/2014	15:41:59	-12.021483	135.576584	22.61	0	51	0	9.18	1
21/10/2014	15:43:41	-12.021726	135.576782	53.26	1296	13	0	34.55	1
21/10/2014	15:44:56	-12.021726	135.576782	53.26	1296	13	0	0	1
21/10/2014	15:47:36	-12.023022	135.57663	30.84	0	287	0	145.05	1
21/10/2014	15:50:12	-12.022965	135.576721	35.79	1584	243	0	11.75	1
21/10/2014	15:54:01	-12.023475	135.577316	69.82	14652	26	0	86.04	1
21/10/2014	15:57:25	-12.022154	135.569901	25.18	33516	183	0	819.69	1
21/10/2014	16:00:47	-12.022704	135.570007	69.25	0	106	0	62.23	1
21/10/2014	16:03:19	-12.022783	135.570007	28.72	0	197	0	8.78	1
21/10/2014	16:06:06	-12.025221	135.569138	23.21	9144	299	0	287.09	1
21/10/2014	16:08:33	-12.02648	135.565918	48.59	0	235	0	377.14	1
21/10/2014	16:09:44	-12.026381	135.566284	62.17	5832	197	0	41.3	1
21/10/2014	16:11:37	-12.026376	135.566238	52.5	0	69	0	5.03	1
21/10/2014	16:13:57	-12.026409	135.566238	47.32	1188	317	0	3.67	1
21/10/2014	16:15:16	-12.026389	135.566223	62.11	36	38	0	2.76	1
21/10/2014	16:16:48	-12.026483	135.566254	23.06	0	228	0	10.98	1
21/10/2014	16:18:00	-12.026373	135.566422	51.33	0	324	0	21.99	1
21/10/2014	16:19:20	-12.02628	135.566406	62.09	1656	300	0	10.49	1
21/10/2014	16:20:34	-12.026349	135.566315	46	0	95	0	12.52	1
21/10/2014	16:21:51	-12.026312	135.566483	160.23	2088	206	0	18.73	1
21/10/2014	16:23:29	-12.026337	135.566544	104.79	0	99	0	7.19	1
21/10/2014	16:25:08	-12.026317	135.566513	32.31	2196	28	0	4.04	1
21/10/2014	16:26:45	-12.026276	135.566406	14.86	360	282	0	12.5	1
21/10/2014	16:28:12	-12.026404	135.56636	56.96	0	62	0	15.09	1
21/10/2014	16:29:22	-12.026471	135.566299	36.81	792	12	0	9.98	1
21/10/2014	16:54:04	-12.026471	135.566299	36.81	792	12	0	0	1
21/10/2014	16:56:54	-12.026396	135.566116	31.12	288	272	0	21.58	1
21/10/2014	16:59:00	-12.026372	135.566055	34.66	0	307	0	7.15	1
21/10/2014	17:02:34	-12.02632	135.56604	34.64	6984	119	0	6.01	1
21/10/2014	17:07:03	-12.026125	135.565826	23.41	4356	301	0	31.81	1
21/10/2014	17:11:07	-12.02621	135.565842	4.91	2700	331	0	9.61	1
21/10/2014	17:14:37	-12.026441	135.566223	31.77	0	105	0	48.75	1
21/10/2014	17:15:50	-12.02641	135.566116	17.73	3240	208	0	12.14	1
21/10/2014	17:17:06	-12.026576	135.566483	-27.45	7128	119	0	43.97	1
21/10/2014	17:19:04	-12.025569	135.566605	43.26	5364	105	0	112.76	1
21/10/2014	17:20:22	-12.02577	135.566971	24.67	4284	315	0	45.65	1
21/10/2014	17:21:44	-12.02567	135.566956	35.89	1188	46	0	11.24	1
21/10/2014	17:22:53	-12.025529	135.566956	22.74	5256	314	0	15.68	1
21/10/2014	17:24:06	-12.025574	135.566666	39.09	10044	266	0	31.93	1
21/10/2014	17:25:25	-12.026111	135.566071	55.82	4608	313	0	88.05	1
21/10/2014	17:26:55	-12.026389	135.56662	50.41	7560	104	0	67.23	1
21/10/2014	17:28:14	-12.025951	135.566498	86.4	0	283	0	50.48	1
21/10/2014	17:29:37	-12.025873	135.56636	33.86	4356	308	0	17.33	1
21/10/2014	17:32:30	-12.026823	135.565933	-85.1	5940	115	0	115.39	1
21/10/2014	17:51:08	-12.026823	135.565933	-85.1	5940	115	0	0	1
21/10/2014	17:53:19	-12.026039	135.566284	52.6	6948	357	0	95.17	1
21/10/2014	17:54:33	-12.026206	135.566132	33.82	2160	128	0	24.86	1
21/10/2014	17:56:26	-12.026206	135.566132	33.82	2160	128	0	0	1
21/10/2014	17:57:43	-12.026607	135.566238	46.93	3348	160	0	46.06	1
21/10/2014	17:59:10	-12.026588	135.566284	43.27	4536	267	0	5.43	1
21/10/2014	18:00:14	-12.026446	135.566147	39.31	612	102	0	21.71	1
21/10/2014	18:01:21	-12.026484	135.566162	24.57	720	277	0	4.53	1
21/10/2014	18:02:27	-12.026538	135.566193	46.55	4032	150	0	6.89	1
21/10/2014	18:03:41	-12.026643	135.566452	-5.95	2340	64	0	30.49	1
21/10/2014	18:04:51	-12.026579	135.566147	38.37	0	126	0	33.92	1
21/10/2014	18:06:18	-12.026553	135.566101	54.51	0	208	0	5.78	1
21/10/2014	18:07:35	-12.026472	135.566177	59.71	1440	215	0	12.22	1
21/10/2014	18:08:51	-12.026768	135.566193	1.22	4896	174	0	32.96	1
21/10/2014	18:10:40	-12.025996	135.566391	101.5	0	135	0	88.5	1
21/10/2014	18:14:17	-12.026273	135.566147	42.01	0	111	0	40.66	1
21/10/2014	18:19:38	-12.026474	135.566345	-11.69	0	160	0	31.04	1
21/10/2014	18:30:27	-12.026474	135.566345	-11.69	0	160	0	0	1
21/10/2014	18:32:41	-12.026676	135.566254	-24.96	0	0	0	24.54	1
21/10/2014	18:36:27	-12.026284	135.566315	73.9	0	320	0	44.09	1
21/10/2014	18:37:33	-12.025989	135.566437	69.41	4680	34	0	35.38	1
21/10/2014	18:38:37	-12.025941	135.566605	28.49	0	326	0	19.03	1
21/10/2014	18:39:43	-12.026026	135.566681	33.82	0	136	0	12.56	1
21/10/2014	18:40:50	-12.025975	135.566681	5.91	540	204	0	5.67	1
21/10/2014	18:41:54	-12.025883	135.566666	22.27	0	210	0	10.36	1
21/10/2014	18:43:02	-12.026136	135.566772	73.61	0	144	0	30.4	1
21/10/2014	18:44:11	-12.026242	135.56636	58.46	792	10	0	46.33	1
21/10/2014	18:47:42	-12.026455	135.56604	46.38	9252	207	0	42.1	1
21/10/2014	18:51:20	-12.026568	135.566071	79.69	0	177	0	13.01	1
21/10/2014	18:54:58	-12.026485	135.565964	61.63	684	356	0	14.85	1
21/10/2014	18:57:36	-12.026435	135.566437	-15.23	0	142	0	51.74	1
21/10/2014	18:58:56	-12.026406	135.566483	20.72	7488	54	0	5.95	1
21/10/2014	19:00:49	-12.026113	135.566467	-1.79	1656	60	0	32.63	1
21/10/2014	19:02:04	-12.026361	135.566208	68.29	10224	224	0	39.42	1
21/10/2014	19:03:52	-12.026114	135.566422	-20.99	4032	191	0	36	1
21/10/2014	19:05:29	-12.026497	135.566406	-32.61	4176	231	0	42.62	1
21/10/2014	19:07:13	-12.026185	135.566467	-154.32	1836	188	0	35.32	1
21/10/2014	19:08:46	-12.026252	135.566101	38.52	792	56	0	40.5	1
21/10/2014	19:09:54	-12.026187	135.566162	36.57	0	155	0	9.81	1
21/10/2014	19:12:11	-12.026187	135.566162	36.57	0	155	0	0	1
21/10/2014	19:15:13	-12.026415	135.566071	25.96	288	235	0	27.22	1
21/10/2014	19:18:27	-12.026334	135.566315	2.03	0	129	0	28.02	1
21/10/2014	19:21:47	-12.026021	135.566544	-69.59	0	179	0	42.8	1
21/10/2014	19:24:11	-12.026147	135.566406	-6.6	0	36	0	20.53	1
21/10/2014	19:26:34	-12.026184	135.56633	52.08	0	331	0	9.23	1
21/10/2014	19:30:38	-12.026184	135.56633	52.08	0	331	0	0	1
21/10/2014	19:34:15	-12.026309	135.566177	35.79	0	245	0	21.68	1
21/10/2014	19:35:21	-12.026349	135.566086	17.35	3996	355	0	10.85	1
21/10/2014	19:36:28	-12.026278	135.566116	38.89	0	136	0	8.54	1
21/10/2014	19:41:34	-12.026876	135.566406	-70.93	6696	334	0	73.59	1
21/10/2014	19:47:21	-12.026485	135.566223	-8.26	1008	143	0	47.82	1
21/10/2014	19:52:57	-12.026485	135.566223	-8.26	1008	143	0	0	1
21/10/2014	19:55:58	-12.026513	135.566071	-70.59	3852	161	0	16.82	1
21/10/2014	20:01:51	-12.026449	135.565948	-70.53	20772	152	0	15.15	1
21/10/2014	20:06:41	-12.026508	135.566086	-96.6	1368	153	0	16.38	1
21/10/2014	20:11:03	-12.026102	135.566162	17.28	1260	330	0	45.9	1
21/10/2014	20:14:55	-12.026297	135.566223	31.14	0	329	0	22.68	1
21/10/2014	20:16:03	-12.026865	135.566254	19.28	9072	191	0	63.25	1
21/10/2014	20:17:06	-12.026427	135.566101	26.36	756	96	0	51.47	1
21/10/2014	20:18:13	-12.026476	135.565979	65.94	9684	164	0	14.34	1
21/10/2014	20:19:23	-12.026485	135.565948	43.24	5616	73	0	3.52	1
21/10/2014	20:20:30	-12.026479	135.566208	49.54	2052	339	0	28.28	1
21/10/2014	20:21:37	-12.026545	135.566071	30.71	4176	73	0	16.61	1
21/10/2014	20:22:42	-12.026284	135.566055	37.3	2016	82	0	29.07	1
21/10/2014	20:23:54	-12.02669	135.566299	56.34	4464	149	0	52.37	1
21/10/2014	20:26:10	-12.02669	135.566299	56.34	4464	149	0	0	1
21/10/2014	20:27:26	-12.026186	135.566116	0.42	0	261	0	59.47	1
21/10/2014	20:28:53	-12.026182	135.566101	-25.39	0	163	0	1.69	1
21/10/2014	20:30:12	-12.026263	135.566116	11.96	0	329	0	9.15	1
21/10/2014	20:31:18	-12.026324	135.566147	-65.81	0	170	0	7.57	1
21/10/2014	20:32:22	-12.026386	135.566162	-6.78	0	349	0	7.08	1
21/10/2014	20:33:29	-12.026227	135.566101	27.05	6372	190	0	18.88	1
21/10/2014	20:34:53	-12.026068	135.565994	93.64	5292	330	0	21.17	1
21/10/2014	20:36:07	-12.026365	135.566208	5.81	0	86	0	40.4	1
21/10/2014	20:37:20	-12.026587	135.566223	-23.6	3960	149	0	24.74	1
21/10/2014	20:38:25	-12.026308	135.566238	-39.17	0	318	0	31.07	1
21/10/2014	20:39:34	-12.026402	135.566147	8.88	0	261	0	14.39	1
21/10/2014	20:41:39	-12.026526	135.566223	49.89	3600	212	0	16.08	1
21/10/2014	20:43:22	-12.026482	135.566208	-35.37	6444	177	0	5.16	1
21/10/2014	20:44:52	-12.026748	135.566269	-75.03	0	188	0	30.31	1
21/10/2014	20:47:48	-12.026401	135.566269	-41.86	0	0	0	38.58	1
21/10/2014	21:43:23	-12.026401	135.566269	-41.86	0	0	0	0	1
21/10/2014	21:45:25	-12.026187	135.566132	49.42	3564	115	0	28.08	1
21/10/2014	21:47:12	-12.026258	135.566238	51.26	0	268	0	13.97	1
21/10/2014	21:49:48	-12.026219	135.565994	47.78	4428	71	0	26.89	1
21/10/2014	21:52:47	-12.026424	135.565979	27.98	2952	88	0	22.85	1
21/10/2014	21:55:55	-12.026316	135.56604	61.94	0	355	0	13.72	1
21/10/2014	22:10:46	-12.026316	135.56604	61.94	0	355	0	0	1
21/10/2014	22:11:58	-12.02617	135.56636	47.63	0	249	-4	38.4	1
22/10/2014	7:12:02	-12.02617	135.56636	47.63	0	249	-2	0	1
22/10/2014	7:14:35	-12.025937	135.566116	-19.5	0	350	0	37.09	1
22/10/2014	7:15:43	-12.025739	135.565979	-31.85	0	6	0	26.58	1
22/10/2014	7:16:50	-12.02599	135.56601	0.82	0	352	0	28.11	1
22/10/2014	7:18:06	-12.025746	135.566086	28.6	4536	330	0	28.36	1
22/10/2014	7:19:46	-12.025342	135.566025	-54.1	9900	352	0	45.41	1
22/10/2014	7:21:11	-12.025861	135.56601	40.86	8712	336	0	57.73	1
22/10/2014	7:22:40	-12.024987	135.565552	37.83	12312	157	0	109.21	1
22/10/2014	7:24:35	-12.025473	135.565872	119.86	13212	136	0	64.28	1
22/10/2014	7:26:24	-12.025011	135.565948	-213.52	8388	153	0	52.03	1
22/10/2014	7:27:40	-12.025139	135.56604	-131.84	0	223	0	17.4	1
22/10/2014	7:30:50	-12.025383	135.566833	-56.47	2664	224	0	90.41	1
22/10/2014	7:37:33	-12.025496	135.566071	-24.61	8712	328	0	83.82	1
22/10/2014	7:46:03	-12.025496	135.566071	-24.61	8712	328	0	0	1
22/10/2014	7:47:15	-12.026376	135.566086	48.16	7128	35	0	97.87	1
22/10/2014	7:49:13	-12.026433	135.566071	49.29	17352	327	0	6.54	1
22/10/2014	7:52:11	-12.026433	135.566071	49.29	17352	327	0	0	1
22/10/2014	7:53:16	-12.026331	135.565918	68.41	2988	233	0	20.14	1
22/10/2014	7:54:20	-12.026504	135.565796	73.14	5328	38	0	23.37	1
22/10/2014	8:01:23	-12.026504	135.565796	73.14	5328	38	0	0	1
22/10/2014	8:02:42	-12.026233	135.565887	118.53	3528	323	0	31.72	1
22/10/2014	8:04:17	-12.026599	135.566208	83.05	4104	333	0	53.62	1
22/10/2014	8:05:41	-12.026599	135.566208	83.05	4104	333	0	0	1
22/10/2014	8:06:48	-12.02635	135.565826	62.54	2376	189	0	49.93	1
22/10/2014	8:07:59	-12.02635	135.565826	62.54	2376	189	0	0	1
22/10/2014	8:09:36	-12.02635	135.56601	17	2160	88	0	20.01	1
22/10/2014	8:10:58	-12.026262	135.566071	-4.86	4464	192	0	11.82	1
22/10/2014	8:15:42	-12.026262	135.566071	-4.86	4464	192	0	0	1
22/10/2014	8:16:55	-12.026303	135.565994	24.19	1116	44	0	9.53	1
22/10/2014	8:18:03	-12.026335	135.565903	-56.36	2664	162	0	10.52	1
22/10/2014	8:19:10	-12.026344	135.565659	-88.4	0	0	0	26.55	1
22/10/2014	8:20:17	-12.026337	135.565948	22.97	7632	31	0	31.44	1
22/10/2014	8:21:23	-12.026597	135.565933	69.87	1332	240	0	28.96	1
22/10/2014	8:22:33	-12.026389	135.565964	4.33	504	60	0	23.37	1
22/10/2014	8:23:46	-12.026072	135.565964	-2.57	0	149	0	35.25	1
22/10/2014	8:24:53	-12.026269	135.566055	57.76	2052	308	0	24.04	1
22/10/2014	8:26:02	-12.026	135.566101	52.2	1044	2	0	30.33	1
22/10/2014	8:27:13	-12.026	135.566101	52.2	1044	2	0	0	1
22/10/2014	8:28:21	-12.026254	135.565887	15.17	13320	222	0	36.6	1
22/10/2014	8:29:32	-12.026254	135.565887	15.17	13320	222	0	0	1
22/10/2014	8:30:40	-12.025969	135.566025	-9.51	0	195	0	35.06	1
22/10/2014	8:31:50	-12.026001	135.565842	-13.56	3240	352	0	20.22	1
22/10/2014	8:33:09	-12.026241	135.566193	-52.19	2808	9	0	46.58	1
22/10/2014	8:34:16	-12.025984	135.566208	25.76	2016	6	0	28.62	1
22/10/2014	8:35:22	-12.026001	135.565994	-7.2	2664	179	0	23.35	1
22/10/2014	8:36:27	-12.025902	135.566269	78.43	5400	50	0	31.87	1
22/10/2014	8:49:29	-12.025902	135.566269	78.43	5400	50	0	0	1
22/10/2014	8:50:47	-12.026258	135.565948	12.77	0	66	0	52.78	1
22/10/2014	8:51:55	-12.026353	135.565994	56.96	540	246	0	11.69	1
22/10/2014	8:53:32	-12.026404	135.566452	19.2	0	36	0	50.13	1
22/10/2014	8:56:02	-12.026404	135.566452	19.2	0	36	0	0	1
22/10/2014	8:57:13	-12.025659	135.566177	11.59	1260	246	0	88.07	1
22/10/2014	8:58:30	-12.025775	135.566345	94.62	19692	52	0	22.37	1
22/10/2014	8:59:40	-12.026217	135.566177	52.62	0	32	0	52.43	1
22/10/2014	9:00:47	-12.026231	135.566055	72.34	4248	85	0	13.36	1
22/10/2014	9:01:59	-12.026906	135.566101	162.26	0	147	0	75.22	1
22/10/2014	9:37:51	-12.026906	135.566101	162.26	0	147	0	0	1
22/10/2014	9:39:20	-12.0261	135.566162	8.09	2160	208	0	89.87	1
22/10/2014	9:40:28	-12.025809	135.566498	131.87	0	233	0	48.81	1
22/10/2014	9:41:36	-12.026299	135.565918	51.81	1152	4	0	83.35	1
22/10/2014	9:42:42	-12.026174	135.566055	39.02	72	192	0	20.38	1
22/10/2014	9:43:56	-12.026299	135.565964	41.75	6336	259	0	17.06	1
22/10/2014	9:45:09	-12.026181	135.566193	12.65	2196	244	0	28.15	1
22/10/2014	9:46:20	-12.026154	135.566071	4.27	0	10	0	13.6	1
22/10/2014	9:47:33	-12.026154	135.566071	4.27	0	10	0	0	1
22/10/2014	9:48:45	-12.026135	135.565979	16	1332	178	0	10.23	1
22/10/2014	9:51:27	-12.026341	135.566162	24.24	0	0	0	30.34	1
22/10/2014	9:54:11	-12.02596	135.566086	46.33	3420	229	0	43.16	1
22/10/2014	9:56:52	-12.02596	135.566086	46.33	3420	229	0	0	1
22/10/2014	9:57:59	-12.026334	135.565887	47.45	3996	267	0	46.88	1
22/10/2014	9:59:04	-12.026361	135.565506	30.79	0	99	0	41.54	1
22/10/2014	10:00:11	-12.026335	135.566391	29.71	1836	238	0	96.29	1
22/10/2014	10:01:21	-12.026347	135.566406	31.5	1116	190	0	2.11	1
22/10/2014	10:02:26	-12.02632	135.566223	11.48	7380	265	0	20.13	1
22/10/2014	10:03:34	-12.026332	135.565781	59.14	3384	268	0	48.09	1
22/10/2014	10:04:42	-12.026268	135.565842	53.49	3168	285	0	9.73	1
22/10/2014	10:05:53	-12.026315	135.565643	60.12	3924	101	0	22.26	1
22/10/2014	10:07:06	-12.026289	135.565781	47.34	180	16	0	15.28	1
22/10/2014	10:08:19	-12.026254	135.565811	25.45	21312	88	0	5.08	1
22/10/2014	10:11:21	-12.025438	135.56633	107.18	3096	29	0	106.86	1
22/10/2014	10:14:03	-12.026256	135.565994	13.81	1224	18	0	98.02	1
22/10/2014	10:16:45	-12.02476	135.566055	51.82	1692	330	0	166.48	1
22/10/2014	10:18:35	-12.025641	135.566132	27.76	5940	156	0	98.32	1
22/10/2014	10:19:55	-12.026128	135.566284	42.93	0	1	0	56.62	1
22/10/2014	10:21:16	-12.026291	135.56636	35.4	0	262	0	19.92	1
22/10/2014	10:23:02	-12.026088	135.565521	34.46	2160	202	0	94	1
22/10/2014	10:32:02	-12.026088	135.565521	34.46	2160	202	0	0	1
22/10/2014	10:34:51	-12.026145	135.565796	42.33	0	0	0	30.57	1
22/10/2014	10:37:58	-12.026236	135.566101	62.36	432	116	0	34.68	1
22/10/2014	10:44:47	-12.026106	135.565857	34.3	6156	303	0	30.22	1
22/10/2014	10:50:42	-12.026623	135.566193	-10.79	14004	163	0	68.12	1
22/10/2014	10:51:57	-12.026266	135.565903	6.4	9504	353	0	50.7	1
22/10/2014	10:55:26	-12.026409	135.566376	86.33	12852	16	0	53.84	1
22/10/2014	10:58:34	-12.026376	135.566055	15.35	0	119	0	35.1	1
22/10/2014	11:03:18	-12.026429	135.566483	79.1	6444	120	0	46.92	1
22/10/2014	11:07:55	-12.026518	135.56604	1.36	0	315	0	49.18	1
22/10/2014	11:09:03	-12.026371	135.566101	32.43	0	222	0	17.64	1
22/10/2014	11:10:16	-12.026179	135.566147	113.77	3852	247	0	21.93	1
22/10/2014	11:11:28	-12.026395	135.566208	43.61	0	163	0	24.92	1
22/10/2014	11:12:44	-12.026223	135.566284	34.57	0	116	0	20.84	1
22/10/2014	11:14:23	-12.025985	135.566467	132.36	0	232	0	33.11	1
22/10/2014	11:15:55	-12.026447	135.566238	3.24	0	154	0	57.09	1
22/10/2014	11:17:04	-12.026294	135.566208	55.43	0	84	0	17.32	1
22/10/2014	11:18:14	-12.026282	135.566208	55.76	0	258	0	1.33	1
22/10/2014	11:19:33	-12.026678	135.566193	-23.37	4752	175	0	44.06	1
22/10/2014	11:35:12	-12.026678	135.566193	-23.37	4752	175	0	0	1
22/10/2014	11:36:39	-12.026904	135.565674	-37.04	4140	291	0	61.78	1
22/10/2014	11:38:21	-12.026904	135.565674	-37.04	4140	291	0	0	1
22/10/2014	11:39:56	-12.026389	135.565933	2.06	0	263	0	63.82	1
22/10/2014	11:45:06	-12.026991	135.564148	-276.31	0	0	0	205.34	1
22/10/2014	12:02:00	-12.026991	135.564148	-276.31	0	0	0	0	1
22/10/2014	12:03:34	-12.026389	135.566223	-20.77	1116	161	0	235.38	1
22/10/2014	12:04:42	-12.02646	135.566055	-55.89	0	17	0	19.9	1
22/10/2014	12:05:54	-12.02646	135.566055	-55.89	0	17	0	0	1
22/10/2014	12:07:30	-12.026337	135.566635	70.34	2592	103	0	64.54	1
22/10/2014	12:09:00	-12.026337	135.566635	70.34	2592	103	0	0	1
22/10/2014	12:10:18	-12.026221	135.566635	87.3	0	77	0	12.9	1
22/10/2014	12:12:15	-12.026326	135.566513	72.9	2304	268	0	17.67	1
22/10/2014	13:08:53	-12.026326	135.566513	72.9	2304	268	0	0	1
22/10/2014	13:11:23	-12.026309	135.566483	44.61	5328	229	0	3.77	1
22/10/2014	13:38:32	-12.026309	135.566483	44.61	5328	229	0	0	1
22/10/2014	13:40:10	-12.026521	135.566528	54.56	0	339	0	24.08	1
22/10/2014	13:45:16	-12.026521	135.566528	54.56	0	339	0	0	1
22/10/2014	13:51:51	-12.026452	135.566376	54.03	9612	316	0	18.22	1
22/10/2014	13:57:31	-12.02636	135.566345	28.5	0	97	0	10.77	1
22/10/2014	14:00:53	-12.026268	135.566513	27.29	0	111	0	20.94	1
22/10/2014	14:04:26	-12.026508	135.566422	83.8	2592	245	0	28.46	1
22/10/2014	14:07:03	-12.026533	135.566345	57.57	0	130	0	8.82	1
22/10/2014	14:10:05	-12.026514	135.566437	54.8	0	0	0	10.23	1
22/10/2014	15:43:59	-12.026514	135.566437	54.8	0	0	0	0	1
22/10/2014	15:45:39	-12.026378	135.566544	53.09	0	67	0	19.08	1
22/10/2014	15:46:48	-12.026421	135.566498	49.34	0	96	0	6.92	1
22/10/2014	15:47:55	-12.026312	135.566345	11.64	0	61	0	20.59	1
22/10/2014	15:49:08	-12.026402	135.56665	64.12	1764	142	0	34.65	1
22/10/2014	15:50:17	-12.026277	135.56633	32.56	0	300	0	37.47	1
22/10/2014	15:51:56	-12.026424	135.566513	54.28	2232	299	0	25.75	1
22/10/2014	15:53:20	-12.026186	135.566193	19.06	5868	83	0	43.72	1
22/10/2014	15:54:24	-12.026389	135.566544	52.88	4752	117	0	44.35	1
22/10/2014	15:55:27	-12.026352	135.56633	35.86	972	192	0	23.63	1
22/10/2014	15:56:31	-12.026294	135.56633	13.27	0	125	0	6.45	1
22/10/2014	15:57:40	-12.026269	135.566254	20.36	792	23	0	8.72	1
22/10/2014	15:58:47	-12.026283	135.566406	27.31	0	123	0	16.6	1
22/10/2014	15:59:53	-12.026296	135.566605	57.8	2700	127	0	21.69	1
22/10/2014	16:01:00	-12.026183	135.566177	-30.11	0	54	0	48.21	1
22/10/2014	16:02:08	-12.026282	135.56636	-10.86	0	238	0	22.74	1
22/10/2014	16:03:14	-12.02635	135.566437	13.73	2376	305	0	11.28	1
22/10/2014	16:04:22	-12.026334	135.566345	61.57	0	12	0	10.16	1
22/10/2014	16:05:27	-12.026271	135.566635	103.63	2304	72	0	32.31	1
22/10/2014	16:06:31	-12.026289	135.566574	61.87	1548	49	0	6.93	1
22/10/2014	16:07:38	-12.026308	135.566315	20.13	0	284	0	28.25	1
22/10/2014	16:08:43	-12.02644	135.566605	63.18	0	115	0	34.79	1
22/10/2014	16:09:47	-12.026235	135.566452	18.18	2844	274	0	28.22	1
22/10/2014	16:10:55	-12.026281	135.566559	82.56	0	145	0	12.71	1
22/10/2014	16:11:56	-12.026528	135.56665	-10.15	0	316	0	29.19	1
22/10/2014	16:13:13	-12.026322	135.566101	21.87	7632	273	0	63.95	1
22/10/2014	16:14:22	-12.026322	135.566101	21.87	7632	273	0	0	1
22/10/2014	16:15:49	-12.026423	135.566467	-18.9	10584	147	0	41.36	1
22/10/2014	16:17:01	-12.026423	135.566467	-18.9	10584	147	0	0	1
22/10/2014	16:18:16	-12.026175	135.56665	65.37	3600	135	0	34.01	1
22/10/2014	16:19:47	-12.025988	135.566055	-39.11	1872	120	0	67.97	1
22/10/2014	16:21:26	-12.026205	135.56601	-51.31	324	185	0	24.62	1
22/10/2014	16:23:01	-12.026453	135.566223	-56.16	4716	120	0	36.01	1
22/10/2014	16:24:28	-12.026288	135.566269	26.4	1908	273	0	19.02	1
22/10/2014	16:25:37	-12.026141	135.566269	-58.73	0	128	0	16.35	1
22/10/2014	16:36:23	-12.026141	135.566269	-58.73	0	128	0	0	1
22/10/2014	16:40:16	-12.026153	135.566223	53.6	6480	92	0	5.18	1
22/10/2014	16:44:15	-12.026309	135.566177	73.1	4824	100	0	18.05	1
22/10/2014	16:52:31	-12.026232	135.565903	40.94	3240	248	0	31	1
22/10/2014	16:59:22	-12.026134	135.565735	56.92	3276	244	0	21.27	1
22/10/2014	17:14:18	-12.026134	135.565735	56.92	3276	244	0	0	1
22/10/2014	17:15:27	-12.026423	135.566086	46.14	0	356	0	49.9	1
22/10/2014	17:16:35	-12.026498	135.566132	49.58	0	322	0	9.73	1
22/10/2014	17:17:51	-12.026453	135.566223	51.89	468	57	0	11.09	1
22/10/2014	17:18:57	-12.026663	135.566086	26.39	2772	196	0	27.7	1
22/10/2014	17:20:02	-12.026565	135.56601	47.13	0	85	0	13.68	1
22/10/2014	17:21:06	-12.026596	135.566132	29.52	1296	216	0	13.71	1
22/10/2014	17:22:18	-12.026589	135.565979	26.29	0	121	0	16.66	1
22/10/2014	17:23:23	-12.026719	135.566406	37.74	0	117	0	48.64	1
22/10/2014	17:24:36	-12.026658	135.566147	34.61	6120	285	0	28.97	1
22/10/2014	17:25:51	-12.026703	135.566025	43.65	8568	266	0	14.18	1
22/10/2014	17:27:10	-12.026917	135.565857	27.61	0	114	0	30	1
22/10/2014	17:28:20	-12.026807	135.566696	71.73	7848	253	0	92.06	1
22/10/2014	17:29:43	-12.026885	135.565964	-14.24	0	223	0	80.08	1
22/10/2014	17:31:10	-12.026736	135.566513	94.13	6588	116	0	61.96	1
22/10/2014	17:36:02	-12.026736	135.566513	94.13	6588	116	0	0	1
22/10/2014	17:37:11	-12.026759	135.565704	12.84	0	165	0	88.02	1
22/10/2014	17:38:18	-12.026793	135.565857	1.66	1224	132	0	17.06	1
22/10/2014	17:39:24	-12.026698	135.565018	-21.58	12780	259	0	91.85	1
22/10/2014	17:40:39	-12.02668	135.565872	6.78	1620	297	0	92.9	1
22/10/2014	17:41:45	-12.026695	135.566025	18.57	684	322	0	16.72	1
22/10/2014	17:42:54	-12.026656	135.565491	37.22	5472	240	0	58.24	1
22/10/2014	17:44:34	-12.026585	135.565842	25.05	0	10	0	38.98	1
22/10/2014	17:46:15	-12.026707	135.565887	26.59	0	64	0	14.42	1
22/10/2014	17:48:28	-12.026813	135.565781	20.23	4464	294	0	16.49	1
22/10/2014	17:50:35	-12.026522	135.565826	17.34	4068	211	0	32.73	1
22/10/2014	17:53:19	-12.026805	135.566025	25.37	0	35	0	38.19	1
22/10/2014	17:55:51	-12.026663	135.565994	36.84	1188	343	0	16.15	1
22/10/2014	17:59:20	-12.026602	135.565933	13.16	0	78	0	9.49	1
22/10/2014	18:02:08	-12.026795	135.566208	24.7	0	277	0	36.81	1
22/10/2014	18:03:23	-12.026691	135.56633	-6.57	504	355	0	17.6	1
22/10/2014	18:05:35	-12.026212	135.564621	-94.84	0	104	0	193.34	1
22/10/2014	18:07:37	-12.025922	135.563934	-159.35	0	266	0	81.38	1
22/10/2014	18:09:11	-12.026313	135.566437	71.07	0	242	0	275.66	1
22/10/2014	18:13:53	-12.026349	135.566406	53.34	468	214	0	5.23	1
22/10/2014	18:18:27	-12.026636	135.565918	-221.39	2916	85	0	61.93	1
22/10/2014	18:22:39	-12.026431	135.566025	22.18	720	132	0	25.59	1
22/10/2014	18:23:42	-12.026449	135.566116	68.07	0	80	0	10.1	1
22/10/2014	18:24:46	-12.026443	135.566101	34.34	1080	86	0	1.76	1
22/10/2014	18:25:48	-12.026342	135.56604	-12.5	2484	91	0	13.04	1
22/10/2014	18:26:49	-12.026488	135.566055	72.05	864	57	0	16.32	1
22/10/2014	18:27:52	-12.026456	135.566055	35.73	0	123	0	3.56	1
22/10/2014	18:28:57	-12.026489	135.566025	75.02	0	318	0	4.91	1
22/10/2014	18:30:35	-12.02639	135.566071	30.73	0	49	0	12.09	1
22/10/2014	18:32:07	-12.02628	135.565933	6.19	7056	323	0	19.36	1
22/10/2014	18:33:41	-12.026427	135.566101	43.37	0	226	0	24.52	1
22/10/2014	18:35:10	-12.026237	135.566055	-25.72	108	273	0	21.71	1
22/10/2014	18:36:26	-12.02644	135.566147	14.76	504	52	0	24.69	1
22/10/2014	18:37:33	-12.026439	135.566071	28.11	972	170	0	8.27	1
22/10/2014	18:38:41	-12.026418	135.56604	23.9	3276	270	0	4.1	1
22/10/2014	18:39:43	-12.026409	135.566238	45.01	2016	298	0	21.56	1
22/10/2014	18:40:46	-12.026522	135.566071	52.38	2232	169	0	22.08	1
22/10/2014	18:41:49	-12.026439	135.566284	80.69	2844	188	0	24.94	1
22/10/2014	18:42:56	-12.026464	135.566132	55.69	0	282	0	16.76	1
22/10/2014	18:44:02	-12.026442	135.566162	35.21	0	139	0	4.08	1
22/10/2014	18:45:07	-12.026522	135.565994	67.37	1332	219	0	20.32	1
22/10/2014	18:46:09	-12.026537	135.565964	33.62	720	182	0	3.66	1
22/10/2014	18:47:13	-12.026447	135.565948	56.17	0	280	0	10.16	1
22/10/2014	18:48:27	-12.026278	135.566132	4.58	0	6	0	27.45	1
22/10/2014	18:49:39	-12.026513	135.56604	54.58	0	178	0	27.98	1
22/10/2014	18:50:55	-12.026088	135.566147	-59.61	0	196	0	48.67	1
22/10/2014	18:52:08	-12.026625	135.566055	100.25	4860	182	0	60.54	1
22/10/2014	18:53:17	-12.026358	135.566116	29.51	0	324	0	30.42	1
22/10/2014	18:54:29	-12.026025	135.566223	-37.57	0	186	0	38.81	1
22/10/2014	18:55:41	-12.026266	135.566208	-7.17	0	30	0	26.85	1
22/10/2014	18:56:52	-12.0263	135.56604	-19.94	0	265	0	18.66	1
22/10/2014	18:58:02	-12.02653	135.565964	87.24	0	336	0	26.88	1
22/10/2014	18:59:06	-12.026156	135.566132	19.71	684	52	0	45.42	1
22/10/2014	19:00:14	-12.026411	135.566223	72.47	3672	191	0	30.03	1
22/10/2014	19:02:16	-12.026331	135.566147	7.94	2628	100	0	12.14	1
22/10/2014	19:05:08	-12.026331	135.566147	7.94	2628	100	0	0	1
22/10/2014	19:06:34	-12.026209	135.566498	-29.78	684	209	0	40.51	1
22/10/2014	19:08:37	-12.026158	135.566574	-7.72	612	62	0	10.02	1
22/10/2014	19:10:36	-12.02634	135.566193	18.03	0	303	0	46.11	1
22/10/2014	19:12:26	-12.026472	135.566086	36.53	0	33	0	18.73	1
22/10/2014	19:13:37	-12.026378	135.566055	22.52	0	240	0	10.98	1
22/10/2014	19:15:04	-12.026385	135.566025	46.07	0	200	0	3.35	1
22/10/2014	19:16:11	-12.026409	135.566055	14.26	504	177	0	4.22	1
22/10/2014	19:17:20	-12.026113	135.566238	-11.86	0	192	0	38.46	1
22/10/2014	19:18:37	-12.026587	135.566116	56.77	0	20	0	54.35	1
22/10/2014	19:20:06	-12.026298	135.566101	-10.22	2124	16	0	32.18	1
22/10/2014	19:21:24	-12.02624	135.565948	33.93	1620	31	0	17.85	1
22/10/2014	19:22:33	-12.026611	135.565964	27.43	0	152	0	41.29	1
22/10/2014	19:23:38	-12.026419	135.565811	9.42	4068	219	0	27.07	1
22/10/2014	19:24:44	-12.026402	135.565598	59.51	3852	259	0	23.24	1
22/10/2014	19:26:06	-12.02628	135.565399	12.94	6660	187	0	25.54	1
22/10/2014	19:27:14	-12.026903	135.565323	3.54	0	142	0	69.77	1
22/10/2014	19:28:18	-12.026792	135.56543	49.8	0	55	0	16.96	1
22/10/2014	19:30:01	-12.026699	135.565506	91.19	5976	210	0	13.24	1
22/10/2014	19:31:35	-12.026492	135.566055	52.31	0	72	0	63.99	1
22/10/2014	19:33:06	-12.02637	135.566177	28.49	0	196	0	18.98	1
22/10/2014	19:34:19	-12.025217	135.567947	-64.29	12096	237	0	231.28	1
22/10/2014	19:35:49	-12.026299	135.56604	67.81	1476	203	0	239.77	1
22/10/2014	19:37:12	-12.026207	135.566284	-4.14	2916	293	0	28.44	1
22/10/2014	19:42:51	-12.026207	135.566284	-4.14	2916	293	0	0	1
22/10/2014	19:44:20	-12.026446	135.565933	82.2	0	145	0	46.51	1
22/10/2014	19:50:01	-12.026708	135.566223	36.36	1332	314	0	42.94	1
22/10/2014	19:55:11	-12.026708	135.566223	36.36	1332	314	0	0	1
22/10/2014	19:56:35	-12.027152	135.56636	-86.06	0	62	0	51.57	1
22/10/2014	19:59:51	-12.02702	135.566147	-54.62	0	357	0	27.42	1
22/10/2014	20:00:57	-12.026363	135.56604	32.69	6336	60	0	73.98	1
22/10/2014	20:03:13	-12.026471	135.565948	38.69	0	189	0	15.63	1
22/10/2014	20:06:07	-12.026262	135.566147	21.48	4572	186	0	31.76	1
22/10/2014	20:09:09	-12.025825	135.56604	51.93	1476	284	0	49.97	1
22/10/2014	20:11:56	-12.025827	135.566162	57.33	2052	332	0	13.27	1
22/10/2014	20:14:41	-12.026181	135.566269	57.31	5112	280	0	41.05	1
22/10/2014	20:17:44	-12.026074	135.566162	57.68	2916	198	0	16.64	1
22/10/2014	20:20:25	-12.026074	135.566162	57.68	2916	198	0	0	1
22/10/2014	20:24:37	-12.026299	135.566299	32.62	5580	171	0	29.12	1
22/10/2014	20:37:00	-12.026299	135.566299	32.62	5580	171	0	0	1
22/10/2014	20:39:08	-12.026299	135.566193	-29.97	432	314	0	11.53	1
22/10/2014	20:40:15	-12.026309	135.566238	-4.76	0	138	0	5.02	1
22/10/2014	20:41:20	-12.026318	135.566269	14.68	828	286	0	3.52	1
22/10/2014	20:42:29	-12.026115	135.566177	66.85	1728	150	0	24.69	1
22/10/2014	20:43:36	-12.026285	135.566254	3.87	0	97	0	20.67	1
22/10/2014	20:44:43	-12.026462	135.56636	32.07	0	148	0	22.81	1
22/10/2014	20:45:55	-12.026354	135.566223	21.2	1116	202	0	19.14	1
22/10/2014	20:47:22	-12.026648	135.566437	-25.41	1512	338	0	40.13	1
22/10/2014	20:48:52	-12.026532	135.566437	79.5	3960	140	0	12.9	1
22/10/2014	20:50:07	-12.026532	135.566437	79.5	3960	140	0	0	1
22/10/2014	20:53:17	-12.026546	135.566269	-35.08	3564	189	0	18.34	1
22/10/2014	21:17:30	-12.026546	135.566269	-35.08	3564	189	0	0	1
22/10/2014	21:21:05	-12.026199	135.566116	79.9	900	12	0	42.02	1
22/10/2014	21:22:18	-12.026585	135.566422	5.81	0	338	0	54.31	1
22/10/2014	21:24:58	-12.026215	135.566101	23.12	0	315	0	53.96	1
22/10/2014	22:17:52	-12.026215	135.566101	23.12	0	315	0	0	1
22/10/2014	22:21:39	-12.026239	135.56604	68.03	4032	92	0	7.15	1
22/10/2014	22:26:47	-12.026239	135.56604	68.03	4032	92	0	0	1
22/10/2014	22:34:19	-12.026247	135.566254	74.34	0	114	0	23.29	1
22/10/2014	22:41:29	-12.026325	135.566238	83.62	684	105	0	8.85	1
22/10/2014	22:46:42	-12.026325	135.566238	83.62	684	105	0	0	1
22/10/2014	22:50:24	-12.026199	135.566162	41.3	0	305	0	16.27	1
22/10/2014	22:59:39	-12.026199	135.566162	41.3	0	305	0	0	1
22/10/2014	23:11:31	-12.026113	135.566223	61.69	2736	80	0	11.64	1
22/10/2014	23:22:42	-12.026113	135.566223	61.69	2736	80	0	0	1
22/10/2014	23:24:09	-12.026283	135.566238	74.04	0	344	0	18.97	1
22/10/2014	23:28:31	-12.026416	135.56601	192.34	2808	175	-4	28.87	1
22/10/2014	23:32:21	-12.026386	135.565948	9.4	0	27	-2	0	1
22/10/2014	23:36:13	-12.026292	135.566162	-23.72	0	136	0	25.51	1
22/10/2014	23:43:17	-12.02639	135.566391	61.95	13320	133	0	27.18	1
22/10/2014	23:55:11	-12.02639	135.566391	61.95	13320	133	0	0	1
22/10/2014	23:56:37	-12.026153	135.566223	60.45	8316	216	0	32.07	1
23/10/2014	0:12:02	-12.026153	135.566223	60.45	8316	216	0	0	1
23/10/2014	0:17:11	-12.026073	135.566162	105.95	0	0	0	11.1	1
23/10/2014	0:25:07	-12.026073	135.566162	105.95	0	0	0	0	1
23/10/2014	0:28:39	-12.025935	135.565979	105.91	1692	264	0	25.13	1
23/10/2014	1:04:47	-12.025935	135.565979	105.91	1692	264	0	0	1
23/10/2014	1:06:53	-12.0261	135.566162	1.88	1080	333	0	27.07	1
23/10/2014	1:08:06	-12.026209	135.566238	23.7	0	155	0	14.67	1
23/10/2014	1:10:11	-12.026422	135.566254	25.62	0	146	0	23.75	1
23/10/2014	1:13:42	-12.026208	135.566147	10.23	7272	341	0	26.49	1
23/10/2014	11:04:39	-12.026208	135.566147	10.23	7272	341	0	0	1
23/10/2014	11:06:23	-12.026359	135.56636	33.52	0	125	0	28.61	1
23/10/2014	11:07:31	-12.026431	135.566299	48.47	0	234	0	10.4	1
23/10/2014	11:08:46	-12.026287	135.566467	4.49	0	269	0	24.29	1
23/10/2014	11:09:56	-12.026367	135.566238	53.97	0	228	0	26.45	1
23/10/2014	11:11:03	-12.026758	135.565903	88.76	0	212	0	56.72	1
23/10/2014	11:12:15	-12.026464	135.566101	72.3	0	116	0	39.15	1
23/10/2014	11:14:41	-12.026464	135.566101	72.3	0	116	0	0	1
23/10/2014	11:16:13	-12.026464	135.565887	75.12	0	203	0	23.27	1
23/10/2014	11:17:25	-12.026486	135.565811	114.27	0	146	0	8.62	1
23/10/2014	11:18:59	-12.026525	135.565857	170.43	0	199	0	6.62	1
23/10/2014	11:20:32	-12.026319	135.565994	31.97	0	171	0	27.33	1
23/10/2014	11:22:15	-12.026533	135.565887	64.63	4212	204	0	26.49	1
23/10/2014	11:23:48	-12.02649	135.565933	147.29	6912	34	0	6.92	1
23/10/2014	11:25:40	-12.026389	135.565857	93.59	0	6	0	13.94	1
23/10/2014	11:27:45	-12.026597	135.565918	139.28	4644	38	0	24.06	1
23/10/2014	11:29:44	-12.026597	135.565918	139.28	4644	38	0	0	1
23/10/2014	11:31:41	-12.026627	135.565918	147.17	0	24	0	3.34	1
23/10/2014	11:34:08	-12.026414	135.565857	-18.71	0	24	0	24.6	1
23/10/2014	11:36:30	-12.026202	135.566162	90.86	0	173	0	40.69	1
23/10/2014	12:15:23	-12.026202	135.566162	90.86	0	173	0	0	1
23/10/2014	12:17:14	-12.026119	135.566208	109.57	0	162	0	10.5	1
23/10/2014	12:19:38	-12.026119	135.566208	109.57	0	162	0	0	1
23/10/2014	12:20:47	-12.02607	135.56636	89.86	0	344	0	17.41	1
23/10/2014	12:22:05	-12.026186	135.566376	93.87	1512	146	0	13.02	1
23/10/2014	12:25:41	-12.026186	135.566376	93.87	1512	146	0	0	1
23/10/2014	12:26:56	-12.026291	135.566727	122.49	0	357	0	39.92	1
23/10/2014	12:28:10	-12.02665	135.566589	-27.26	4572	75	0	42.65	1
23/10/2014	12:29:39	-12.026536	135.566132	12.65	0	119	0	51.29	1
23/10/2014	12:30:53	-12.026468	135.566605	35.98	2304	99	0	51.99	1
23/10/2014	12:32:16	-12.026662	135.565872	218.98	0	187	0	82.58	1
23/10/2014	12:48:09	-12.026662	135.565872	218.98	0	187	0	0	1
23/10/2014	12:51:33	-12.026567	135.565979	93.92	4392	249	0	15.72	1
23/10/2014	12:52:45	-12.026254	135.566055	307.88	0	102	0	35.77	1
23/10/2014	13:23:59	-12.026254	135.566055	307.88	0	102	0	0	1
23/10/2014	13:25:18	-12.026456	135.56636	-15.84	1872	141	0	40.06	1
23/10/2014	13:26:30	-12.026389	135.566284	-19.82	0	43	0	11.13	1
23/10/2014	13:27:45	-12.026397	135.566452	24.56	7128	284	0	18.29	1
23/10/2014	13:55:19	-12.026397	135.566452	24.56	7128	284	0	0	1
23/10/2014	14:00:28	-12.026402	135.566208	-45.21	0	0	0	26.54	1
23/10/2014	14:05:52	-12.026439	135.566299	-1.38	0	356	0	10.72	1
23/10/2014	14:08:08	-12.026418	135.566132	17.6	1296	48	0	18.31	1
23/10/2014	14:12:47	-12.026507	135.565781	-27.81	3384	80	0	39.43	1
23/10/2014	14:18:55	-12.025793	135.566498	-46.04	900	175	0	111.28	1
23/10/2014	14:25:51	-12.025793	135.566498	-46.04	900	175	0	0	1
23/10/2014	14:28:04	-12.026745	135.569672	146.44	468	76	0	361.05	1
23/10/2014	14:30:01	-12.026158	135.569794	129.18	21204	5	0	66.61	1
23/10/2014	14:40:27	-12.026158	135.569794	129.18	21204	5	0	0	1
23/10/2014	14:43:09	-12.021376	135.569885	4.39	0	6	0	531.83	1
23/10/2014	14:44:16	-12.021014	135.56987	-31.46	0	345	0	40.29	1
23/10/2014	14:45:26	-12.020966	135.569931	-32.52	0	325	0	8.51	1
23/10/2014	14:48:53	-12.020897	135.566498	53.28	5508	179	0	373.44	1
23/10/2014	14:55:00	-12.020897	135.566498	53.28	5508	179	0	0	1
23/10/2014	14:56:57	-12.025257	135.567017	10.95	14004	324	0	488.08	1
23/10/2014	14:58:27	-12.026333	135.564835	-133.36	28116	195	0	265.76	1
23/10/2014	15:00:53	-12.029328	135.565063	-154.04	0	331	0	333.95	1
23/10/2014	15:02:03	-12.029774	135.565186	-151.25	0	260	0	51.37	1
23/10/2014	15:03:58	-12.030418	135.565292	-78.9	1008	304	0	72.53	1
23/10/2014	15:05:54	-12.030418	135.565292	-78.9	1008	304	0	0	1
23/10/2014	15:07:12	-12.031104	135.564972	-0.78	4824	354	0	83.84	1
23/10/2014	15:08:47	-12.031487	135.565125	52.55	0	297	0	45.72	1
23/10/2014	15:10:14	-12.031752	135.565292	52.9	0	335	0	34.61	1
23/10/2014	15:13:24	-12.031752	135.565292	52.9	0	335	0	0	1
23/10/2014	15:16:23	-12.030448	135.568588	89.52	0	340	0	386.66	1
23/10/2014	15:17:35	-12.029695	135.567841	-64.38	0	278	0	116.66	1
23/10/2014	15:19:58	-12.029791	135.56813	-41.1	0	270	0	33.19	1
23/10/2014	15:22:50	-12.029954	135.568253	-15.39	0	271	0	22.53	1
23/10/2014	15:24:00	-12.030221	135.568665	80.31	0	3	0	53.75	1
23/10/2014	15:25:11	-12.029229	135.567825	-73.34	0	313	0	143.22	1
23/10/2014	15:26:20	-12.029126	135.567657	-161.06	0	269	0	21.56	1
23/10/2014	15:27:46	-12.029016	135.567474	-189.02	4428	75	0	23.36	1
23/10/2014	15:29:33	-12.028943	135.566971	-226.17	0	307	0	55.3	1
23/10/2014	15:32:34	-12.028943	135.566971	-226.17	0	307	0	0	1
23/10/2014	15:35:21	-12.023597	135.564987	-222.75	5400	109	0	632.4	1
23/10/2014	15:38:44	-12.024202	135.565796	-50.83	720	165	0	110.76	1
23/10/2014	15:42:33	-12.024149	135.567993	69.82	0	268	0	239.01	1
23/10/2014	15:45:33	-12.024426	135.566803	-81.27	0	278	0	133.03	1
23/10/2014	15:46:44	-12.024974	135.56749	104.04	0	284	0	96.41	1
23/10/2014	15:47:54	-12.024807	135.567444	67.26	0	323	0	19.23	1
23/10/2014	15:49:03	-12.024781	135.567276	32.38	0	159	0	18.5	1
23/10/2014	15:50:16	-12.024483	135.567047	-2.8	9576	53	0	41.45	1
23/10/2014	15:51:53	-12.024483	135.567047	-2.8	9576	53	0	0	1
23/10/2014	15:53:25	-12.023825	135.564468	-154.47	0	79	0	289.87	1
23/10/2014	15:54:48	-12.023825	135.564468	-154.47	0	79	0	0	1
23/10/2014	15:56:27	-12.03028	135.568283	2.56	792	122	0	829.05	1
23/10/2014	15:58:26	-12.031443	135.573257	-45.48	58140	103	0	556.18	1
23/10/2014	16:01:33	-12.021418	135.580353	44.31	31644	172	0	1355.79	1
23/10/2014	16:04:55	-12.023428	135.57753	-28.19	468	285	0	379.75	1
23/10/2014	16:08:47	-12.02355	135.577972	58.68	4536	73	0	49.95	1
23/10/2014	16:15:15	-12.021584	135.577194	-80.74	4176	57	0	234.41	1
23/10/2014	17:32:14	-12.021584	135.577194	-80.74	4176	57	0	0	1
23/10/2014	17:34:06	-12.03124	135.567764	-2.62	216	311	0	1484.79	1
23/10/2014	17:35:17	-12.031266	135.567749	-10.36	0	276	0	3.32	1
23/10/2014	17:36:28	-12.031255	135.567581	-61.71	0	7	0	18.31	1
23/10/2014	17:37:57	-12.031343	135.567749	-17.56	828	207	0	20.73	1
23/10/2014	17:39:26	-12.03129	135.567673	-27.22	0	188	0	10.15	1
23/10/2014	17:40:33	-12.031056	135.567719	-3.85	0	299	0	26.5	1
23/10/2014	17:41:42	-12.031236	135.567825	26.56	0	162	0	23.1	1
23/10/2014	17:42:55	-12.031322	135.56778	11.81	0	50	0	10.74	1
23/10/2014	17:44:29	-12.031395	135.567947	49.85	1188	142	0	19.89	1
23/10/2014	17:45:54	-12.031104	135.56781	-6.76	0	4	0	35.62	1
23/10/2014	17:47:18	-12.031122	135.567627	-43.02	0	113	0	20	1
23/10/2014	17:48:37	-12.031399	135.568024	65.86	5076	142	0	53.04	1
23/10/2014	17:50:04	-12.03137	135.567627	-26.71	756	176	0	43.29	1
23/10/2014	17:51:21	-12.031171	135.567719	37.99	0	76	0	24.28	1
23/10/2014	17:53:02	-12.03147	135.567917	55.98	900	21	0	39.61	1
23/10/2014	17:54:40	-12.031408	135.567963	64.8	396	157	0	8.52	1
23/10/2014	17:55:48	-12.031357	135.567871	44.63	1476	145	0	11.5	1
23/10/2014	17:56:58	-12.030846	135.567749	24.72	0	42	0	58.35	1
23/10/2014	17:58:06	-12.031096	135.567871	38.39	108	28	0	30.8	1
23/10/2014	17:59:13	-12.031024	135.567947	48.89	1476	101	0	11.51	1
23/10/2014	18:00:20	-12.031112	135.567871	17.06	2988	355	0	12.81	1
23/10/2014	18:01:27	-12.031442	135.567963	64.86	0	155	0	38.03	1
23/10/2014	18:02:35	-12.031709	135.568222	153.81	0	131	0	40.92	1
23/10/2014	18:03:42	-12.031368	135.567856	30.65	1260	171	0	54.97	1
23/10/2014	18:04:52	-12.03114	135.567871	38.16	0	161	0	25.4	1
23/10/2014	18:06:06	-12.031406	135.567886	39.8	4356	344	0	29.62	1
23/10/2014	18:07:12	-12.031446	135.567886	49.61	576	143	0	4.45	1
23/10/2014	18:08:18	-12.03023	135.567688	-38.07	1080	216	0	136.92	1
23/10/2014	18:09:25	-12.031154	135.567978	39.27	468	45	0	107.48	1
23/10/2014	18:10:32	-12.031046	135.567917	62.09	648	355	0	13.72	1
23/10/2014	18:11:40	-12.031251	135.567917	62.01	972	290	0	22.79	1
23/10/2014	18:12:50	-12.030699	135.568008	-30.48	0	189	0	62.17	1
23/10/2014	18:13:56	-12.031137	135.567963	29.29	864	16	0	48.95	1
23/10/2014	18:15:02	-12.031296	135.567917	42.44	2376	177	0	18.37	1
23/10/2014	18:16:09	-12.031307	135.567856	49.45	1332	4	0	6.75	1
23/10/2014	18:17:19	-12.030337	135.567932	-85.56	0	8	0	108.18	1
23/10/2014	18:18:28	-12.0305	135.567963	-53.76	0	178	0	18.44	1
23/10/2014	18:19:35	-12.030077	135.567917	-124.64	0	203	0	47.3	1
23/10/2014	18:20:47	-12.031169	135.567947	7.16	0	119	0	121.47	1
23/10/2014	18:21:58	-12.031178	135.567963	22.86	4500	155	0	2.01	1
23/10/2014	18:23:05	-12.03056	135.567734	-52.49	3168	144	0	73.09	1
23/10/2014	18:24:15	-12.03103	135.567871	6.07	0	328	0	54.34	1
23/10/2014	18:25:25	-12.030758	135.567886	-37.78	0	33	0	30.29	1
23/10/2014	18:26:32	-12.031052	135.567947	22.39	1080	339	0	33.36	1
23/10/2014	18:27:40	-12.030958	135.567902	3.23	1080	356	0	11.54	1
23/10/2014	18:28:50	-12.031052	135.56781	-5.93	0	163	0	14.47	1
23/10/2014	18:30:07	-12.031855	135.567917	127.84	0	340	0	90.04	1
23/10/2014	18:31:14	-12.030923	135.567856	7.64	0	338	0	103.85	1
23/10/2014	18:32:24	-12.029398	135.566925	-177.26	0	336	0	197.5	1
23/10/2014	18:33:41	-12.03107	135.567886	12.7	0	246	0	213.28	1
23/10/2014	18:34:51	-12.030369	135.567795	-96.88	0	305	0	78.57	1
23/10/2014	18:35:59	-12.030286	135.567627	-92.96	0	8	0	20.47	1
23/10/2014	18:37:14	-12.0307	135.567886	-30.26	1836	172	0	53.97	1
23/10/2014	18:38:22	-12.029682	135.567154	-169.85	0	76	0	138.39	1
23/10/2014	18:39:31	-12.029641	135.567062	-185.54	0	144	0	11	1
23/10/2014	18:40:42	-12.029549	135.56691	-186.56	0	278	0	19.44	1
23/10/2014	18:41:53	-12.030104	135.567642	-179.22	0	97	0	100.73	1
23/10/2014	18:43:14	-12.030066	135.567581	-177.02	2376	299	0	7.87	1
23/10/2014	18:44:27	-12.029641	135.567245	-283.9	396	76	0	59.74	1
23/10/2014	18:45:34	-12.030776	135.567886	-13.78	3384	334	0	144.18	1
23/10/2014	18:46:40	-12.031149	135.568069	65.3	1116	266	0	46	1
23/10/2014	18:47:57	-12.030413	135.567673	-144.23	0	343	0	92.48	1
23/10/2014	18:49:04	-12.031067	135.567917	45.91	2592	326	0	77.41	1
23/10/2014	18:50:14	-12.030332	135.567688	-152.41	0	48	0	85.44	1
23/10/2014	18:51:23	-12.031252	135.568115	96.8	684	319	0	112.35	1
23/10/2014	18:52:30	-12.03094	135.567871	-19.8	720	278	0	43.68	1
23/10/2014	18:53:37	-12.030975	135.567947	18.75	0	334	0	9.14	1
23/10/2014	18:54:47	-12.031219	135.568008	63.66	0	305	0	27.93	1
23/10/2014	18:55:55	-12.031381	135.568192	81.54	2196	128	0	26.92	1
23/10/2014	18:57:12	-12.031306	135.568222	62.85	468	265	0	8.96	1
23/10/2014	18:58:31	-12.031132	135.567978	76.23	9936	101	0	32.84	1
23/10/2014	18:59:44	-12.031913	135.568787	239.59	1548	88	0	123.62	1
23/10/2014	19:00:54	-12.032088	135.569046	288.58	0	293	0	34.23	1
23/10/2014	19:03:20	-12.031752	135.568024	294.2	4572	43	0	117.26	1
23/10/2014	19:07:34	-12.031882	135.568542	281.46	0	0	-4	58.16	1
24/10/2014	9:06:43	-12.030437	135.567978	4.75	0	0	-2	0	1
24/10/2014	9:11:52	-12.030437	135.567978	4.75	13356	21	0	0	1
24/10/2014	9:16:19	-12.027382	135.565063	14.83	36720	13	0	464.65	1
24/10/2014	9:17:31	-12.024563	135.565765	16.13	0	21	0	322.62	1
24/10/2014	9:18:40	-12.024558	135.565811	19.82	252	236	0	5.03	1
24/10/2014	9:20:05	-12.02465	135.565842	57.65	0	3	0	10.77	1
24/10/2014	9:22:01	-12.024603	135.565857	67.28	576	29	0	5.47	1
24/10/2014	9:23:08	-12.024524	135.565994	34.88	288	247	0	17.3	1
24/10/2014	9:24:14	-12.024599	135.565872	61.28	1044	26	0	15.67	1
24/10/2014	9:25:21	-12.024574	135.565964	42.76	324	219	0	10.38	1
24/10/2014	9:26:27	-12.024582	135.565887	31.94	396	222	0	8.42	1
24/10/2014	9:27:33	-12.024557	135.565903	61.21	144	293	0	3.28	1
24/10/2014	9:28:39	-12.024628	135.565857	48.85	0	24	0	9.35	1
24/10/2014	9:29:45	-12.024589	135.565842	60.81	468	271	0	4.63	1
24/10/2014	9:30:52	-12.024566	135.565857	55.3	432	44	0	3.03	1
24/10/2014	9:31:59	-12.024571	135.565735	86.36	360	91	0	13.28	1
24/10/2014	9:33:05	-12.024568	135.565872	76.02	720	352	0	14.9	1
24/10/2014	9:34:11	-12.02457	135.565872	71.88	756	283	0	0.22	1
24/10/2014	9:35:17	-12.024676	135.565765	82.46	792	28	0	16.56	1
24/10/2014	9:36:23	-12.024509	135.565887	51.27	252	245	0	22.82	1
24/10/2014	9:37:30	-12.024464	135.565948	31.12	0	33	0	8.31	1
24/10/2014	9:38:36	-12.024611	135.566071	58.22	3312	22	0	21.12	1
24/10/2014	9:39:42	-12.024446	135.565826	34.01	0	109	0	32.35	1
24/10/2014	9:40:51	-12.024151	135.566437	-54.58	3708	278	0	74.1	1
24/10/2014	9:41:57	-12.024137	135.565948	-25.36	2340	20	0	53.2	1
24/10/2014	9:43:05	-12.024638	135.565964	57.77	252	175	0	55.74	1
24/10/2014	9:44:12	-12.024842	135.565598	40.47	22860	192	0	45.81	1
24/10/2014	9:45:20	-12.029999	135.565353	39.59	21996	99	0	574.05	1
24/10/2014	9:46:26	-12.030314	135.566208	24.36	1152	198	0	99.36	1
24/10/2014	9:47:31	-12.03025	135.566193	13.61	756	198	0	7.3	1
24/10/2014	9:48:38	-12.030439	135.566238	26.55	0	328	0	21.58	1
24/10/2014	9:49:45	-12.030293	135.566193	27.94	0	2	0	16.96	1
24/10/2014	9:50:53	-12.030217	135.566162	19.22	0	326	0	9.1	1
24/10/2014	9:52:00	-12.027181	135.565109	59.99	51804	7	0	356.48	1
24/10/2014	9:53:07	-12.024585	135.565811	81.7	0	274	0	298.59	1
24/10/2014	9:54:13	-12.024595	135.565475	118.67	1152	65	0	36.56	1
24/10/2014	9:55:20	-12.024587	135.565918	73.03	144	66	0	48.19	1
24/10/2014	9:56:27	-12.024692	135.565475	115.11	2088	271	0	49.57	1
24/10/2014	9:57:36	-12.024632	135.565781	74.95	0	298	0	33.94	1
24/10/2014	9:58:46	-12.024499	135.565933	34.87	0	66	0	22.18	1
24/10/2014	10:00:00	-12.024682	135.565735	76.58	972	58	0	29.63	1
24/10/2014	10:01:11	-12.024624	135.56546	120.88	0	208	0	30.6	1
24/10/2014	10:02:20	-12.023635	135.566437	44.46	0	90	0	152.92	1
24/10/2014	10:03:29	-12.023641	135.56665	21.86	4248	275	0	23.17	1
24/10/2014	10:04:35	-12.023524	135.566864	-38.61	1296	82	0	26.66	1
24/10/2014	10:05:44	-12.023597	135.566238	94.34	2412	265	0	68.56	1
24/10/2014	10:07:05	-12.023697	135.566345	73.11	5976	131	0	16.1	1
24/10/2014	10:08:20	-12.02229	135.566818	-29.77	0	330	0	164.69	1
24/10/2014	10:09:35	-12.022419	135.566666	101.29	5040	189	0	21.89	1
24/10/2014	10:10:41	-12.023002	135.566666	67.7	15408	193	0	64.83	1
24/10/2014	10:11:50	-12.027565	135.565079	53.39	42372	195	0	535.93	1
24/10/2014	10:12:56	-12.030382	135.564529	24.8	432	57	0	318.9	1
24/10/2014	10:14:03	-12.030426	135.56456	31.37	432	356	0	5.94	1
24/10/2014	10:15:09	-12.030444	135.564545	18.33	900	297	0	2.58	1
24/10/2014	10:16:19	-12.03031	135.564453	47.05	0	264	0	17.95	1
24/10/2014	10:17:26	-12.030341	135.564407	44.9	1152	13	0	6.08	1
24/10/2014	10:18:29	-12.030192	135.564484	17.37	0	56	0	18.56	1
24/10/2014	10:19:36	-12.030292	135.564499	32.84	0	28	0	11.24	1
24/10/2014	10:20:42	-12.030252	135.56459	-29.98	0	173	0	10.85	1
24/10/2014	10:21:51	-12.030359	135.564499	43.55	3132	162	0	15.48	1
24/10/2014	10:23:00	-12.03061	135.567505	34.02	32580	91	0	328.1	1
24/10/2014	10:24:15	-12.03008	135.567841	82.2	612	28	0	69.34	1
24/10/2014	10:25:25	-12.030513	135.56749	51.96	32328	282	0	61.44	1
24/10/2014	10:26:38	-12.027406	135.565079	32.31	24804	13	0	433.72	1
24/10/2014	10:27:47	-12.02472	135.566269	47.09	19116	78	0	325.5	1
24/10/2014	10:28:56	-12.023983	135.567429	54.36	0	120	0	150.44	1
24/10/2014	10:30:06	-12.023983	135.567688	12.66	0	291	0	28.17	1
24/10/2014	10:31:12	-12.02387	135.567368	52.13	432	51	0	37	1
24/10/2014	10:32:23	-12.024233	135.567276	247.38	0	336	0	41.59	1
24/10/2014	10:33:32	-12.023882	135.567581	-22.25	0	174	0	51.22	1
24/10/2014	10:34:41	-12.023991	135.567474	55.57	1476	304	0	16.8	1
24/10/2014	10:35:50	-12.023895	135.56749	54.05	0	350	0	10.82	1
24/10/2014	10:36:59	-12.024014	135.567429	29.35	0	231	0	14.8	1
24/10/2014	10:38:11	-12.024689	135.567093	56.86	0	312	0	83.48	1
24/10/2014	10:39:17	-12.024875	135.567215	50.35	612	316	0	24.57	1
24/10/2014	10:40:25	-12.025018	135.567398	52.65	8172	178	0	25.47	1
24/10/2014	10:41:33	-12.0252	135.567581	54.75	756	128	0	28.38	1
24/10/2014	10:42:41	-12.025143	135.567474	125.57	180	233	0	13.25	1
24/10/2014	10:43:50	-12.025146	135.567764	-83.83	0	146	0	31.54	1
24/10/2014	10:45:00	-12.025114	135.567657	-2.15	0	20	0	12.17	1
24/10/2014	10:46:12	-12.02457	135.566345	80.51	27000	249	0	154.98	1
24/10/2014	10:47:18	-12.02452	135.565659	99.1	0	307	0	74.81	1
24/10/2014	10:48:24	-12.024446	135.565842	-112.92	0	351	0	21.54	1
24/10/2014	10:49:31	-12.024544	135.565842	66.62	540	132	0	10.9	1
24/10/2014	10:50:37	-12.024423	135.565628	73.69	1728	110	0	26.88	1
24/10/2014	10:51:45	-12.024485	135.56575	64.31	396	27	0	14.95	1
24/10/2014	10:52:57	-12.024836	135.565353	80.5	24048	194	0	58.2	1
24/10/2014	10:54:12	-12.030202	135.566635	7.63	32652	102	0	612.74	1
24/10/2014	10:55:18	-12.030593	135.567444	44.89	756	296	0	98.14	1
24/10/2014	10:56:42	-12.030569	135.567276	47.65	0	192	0	18.46	1
24/10/2014	10:57:58	-12.030816	135.567261	111.45	0	317	0	27.51	1
24/10/2014	10:59:10	-12.030746	135.567322	39.04	1944	290	0	10.23	1
24/10/2014	11:00:23	-12.030767	135.567368	65.18	576	143	0	5.52	1
24/10/2014	11:01:55	-12.030679	135.567307	34.48	0	270	0	11.82	1
24/10/2014	11:03:19	-12.030913	135.56749	42.21	0	114	0	32.76	1
24/10/2014	11:04:30	-12.030712	135.567307	22.77	0	115	0	29.93	1
24/10/2014	11:05:40	-12.030782	135.567291	31.87	0	208	0	7.98	1
24/10/2014	11:06:47	-12.030563	135.56781	10	13680	291	0	61.47	1
24/10/2014	11:07:58	-12.02732	135.564728	59.81	37332	18	0	492.32	1
24/10/2014	11:09:06	-12.019879	135.56601	71.32	24588	10	0	839.07	1
24/10/2014	11:10:12	-12.019867	135.569855	40.91	0	89	0	418.17	1
24/10/2014	11:11:32	-12.019863	135.569595	274.86	0	35	0	28.28	1
24/10/2014	11:16:42	-12.019649	135.57016	145.1	0	0	0	65.89	1
24/10/2014	11:21:15	-12.01954	135.569733	50.42	468	310	0	47.99	1
24/10/2014	11:22:22	-12.019549	135.569809	51.39	216	44	0	8.33	1
24/10/2014	11:23:31	-12.019509	135.569702	57.11	108	117	0	12.46	1
24/10/2014	11:24:39	-12.019223	135.569717	49.31	1044	75	0	31.84	1
24/10/2014	11:25:49	-12.019588	135.569626	-9.1	1548	222	-4	41.78	1
