# Supplementary material for: A preliminary study to estimate contact rates between free-roaming domestic dogs using novel miniature cameras
Source: PLoS One. 2017 Jul 27;12(7):e0181859. doi: 10.1371/journal.pone.0181859 (PMC5547700; doi:10.1371/journal.pone.0181859)
Supplement: S1 Data — (ZIP) [file pone.0181859.s001.zip › Galiwinku_07.csv]

Date	Time	Latitude	Longitude	Altitude	Speed	Course	Type	Distance	Essential
16/10/2014	12:28:35	-34.032185	150.65715	102.28	144	83	-2	0	1
16/10/2014	12:28:40	-34.032185	150.65715	102.45	0	33	0	0	1
16/10/2014	12:28:46	-34.032185	150.65715	102.45	0	107	0	0	1
16/10/2014	12:28:52	-34.032185	150.65715	102.45	0	27	0	0	1
16/10/2014	12:28:58	-34.032185	150.65715	102.45	0	193	0	0	1
16/10/2014	12:29:04	-34.032185	150.65715	102.45	0	69	0	0	1
16/10/2014	12:29:10	-34.032185	150.65715	102.45	0	117	0	0	1
16/10/2014	12:29:16	-34.032185	150.65715	102.45	0	106	0	0	1
16/10/2014	12:29:22	-34.032185	150.65715	102.45	0	168	0	0	1
16/10/2014	12:29:28	-34.032185	150.65715	102.45	0	309	0	0	1
16/10/2014	12:29:34	-34.032185	150.65715	102.45	0	320	0	0	1
16/10/2014	12:29:40	-34.032185	150.65715	102.45	0	354	0	0	1
16/10/2014	12:29:46	-34.032185	150.65715	102.45	0	334	0	0	1
16/10/2014	12:29:52	-34.032185	150.65715	102.45	0	189	0	0	1
16/10/2014	12:29:58	-34.032185	150.65715	102.45	0	342	0	0	1
16/10/2014	12:30:04	-34.032185	150.65715	102.45	0	27	0	0	1
16/10/2014	12:30:10	-34.032185	150.65715	102.45	0	332	0	0	1
16/10/2014	12:30:16	-34.032185	150.65715	102.45	0	352	0	0	1
16/10/2014	12:30:22	-34.032185	150.65715	102.45	0	84	0	0	1
16/10/2014	12:30:28	-34.032185	150.65715	102.45	0	73	0	0	1
16/10/2014	12:30:34	-34.032185	150.65715	102.45	0	347	0	0	1
16/10/2014	12:30:40	-34.032185	150.65715	102.45	0	319	0	0	1
16/10/2014	12:30:46	-34.032185	150.65715	102.45	0	33	0	0	1
16/10/2014	12:30:52	-34.032185	150.65715	102.45	0	71	0	0	1
16/10/2014	12:30:58	-34.032185	150.65715	102.45	0	235	0	0	1
16/10/2014	12:31:04	-34.032185	150.65715	102.45	0	342	0	0	1
16/10/2014	12:31:10	-34.032185	150.65715	102.45	0	9	0	0	1
16/10/2014	12:31:16	-34.032185	150.65715	102.45	0	27	0	0	1
16/10/2014	12:31:22	-34.032185	150.65715	102.45	0	311	0	0	1
16/10/2014	12:31:28	-34.032185	150.65715	102.45	0	296	0	0	1
16/10/2014	12:31:34	-34.032185	150.65715	102.45	0	325	0	0	1
16/10/2014	12:31:40	-34.032185	150.65715	102.45	0	317	0	0	1
16/10/2014	12:31:46	-34.032185	150.65715	102.45	0	316	0	0	1
16/10/2014	12:31:52	-34.032185	150.65715	102.45	0	304	0	0	1
16/10/2014	12:31:58	-34.032185	150.65715	102.45	0	143	0	0	1
16/10/2014	12:32:04	-34.032185	150.65715	102.45	0	112	0	0	1
16/10/2014	12:32:10	-34.032185	150.65715	102.45	0	123	0	0	1
16/10/2014	12:32:16	-34.032185	150.65715	102.45	0	115	0	0	1
16/10/2014	12:32:22	-34.032185	150.65715	102.45	0	306	0	0	1
16/10/2014	12:32:28	-34.032185	150.65715	102.45	0	335	0	0	1
16/10/2014	12:32:34	-34.032185	150.65715	102.45	0	106	0	0	1
16/10/2014	12:32:40	-34.032185	150.65715	102.45	0	95	0	0	1
16/10/2014	12:32:46	-34.032185	150.65715	102.45	0	102	0	0	1
16/10/2014	12:32:52	-34.032185	150.65715	102.45	0	113	0	0	1
16/10/2014	12:32:58	-34.032185	150.65715	102.45	0	146	0	0	1
16/10/2014	12:33:04	-34.032185	150.65715	102.45	0	330	0	0	1
16/10/2014	12:33:10	-34.032185	150.65715	102.45	0	330	0	0	1
16/10/2014	12:33:16	-34.032185	150.65715	102.45	0	317	0	0	1
16/10/2014	12:33:22	-34.032185	150.65715	102.45	0	333	0	0	1
16/10/2014	12:33:28	-34.032185	150.65715	102.45	0	334	0	0	1
16/10/2014	12:33:34	-34.032177	150.657089	90.19	0	318	0	5.69	1
16/10/2014	12:33:40	-34.032177	150.657089	90.19	0	56	0	0	1
16/10/2014	12:33:46	-34.032177	150.657089	90.19	0	41	-4	0	1
20/10/2014	15:37:06	-34.032177	150.657089	90.19	0	41	-2	0	1
20/10/2014	15:43:07	-33.909523	151.20253	52.8	0	247	0	52114.78	1
20/10/2014	15:44:13	-33.912132	151.201691	23.11	39384	190	0	300.26	1
20/10/2014	15:45:21	-33.919853	151.198227	7.07	42120	222	0	916.11	1
20/10/2014	15:46:28	-33.921055	151.196793	21.69	324	110	0	188.07	1
20/10/2014	15:47:33	-33.921181	151.19519	54.63	44136	279	0	148.57	1
20/10/2014	15:48:44	-33.922894	151.191513	40.26	50400	190	0	389.09	1
20/10/2014	15:49:51	-33.924828	151.190201	20.55	35352	212	0	246.78	1
20/10/2014	15:50:58	-33.926693	151.188293	16.62	19548	226	0	272.02	1
20/10/2014	15:52:15	-33.927959	151.187317	93.35	1224	91	0	167.11	1
20/10/2014	15:53:29	-33.930092	151.186493	-25.81	10872	181	0	249.06	1
20/10/2014	15:54:46	-33.930729	151.186646	16.22	1080	194	0	72.22	1
20/10/2014	15:55:58	-33.932217	151.186172	152.21	1224	124	0	171.14	1
20/10/2014	15:57:10	-33.932045	151.186005	-25.05	15372	289	0	24.56	1
20/10/2014	15:58:17	-33.934013	151.181168	21.51	24336	280	0	497.02	1
20/10/2014	15:59:31	-33.934174	151.180756	37.72	7740	103	0	42.01	1
20/10/2014	16:45:30	-33.934174	151.180756	37.72	7740	103	0	0	1
20/10/2014	16:46:50	-33.934521	151.177124	-253.16	7056	245	0	337.29	1
20/10/2014	16:49:13	-33.935287	151.178345	23.88	0	0	0	141.22	1
20/10/2014	16:56:15	-33.935287	151.178345	23.88	0	0	-4	0	1
21/10/2014	10:49:24	-12.023196	135.563766	-27.97	0	0	-2	0	1
21/10/2014	10:54:06	-12.023196	135.563766	-27.97	6300	296	0	0	1
21/10/2014	10:55:20	-12.024064	135.565567	71.36	0	113	0	218.36
21/10/2014	11:32:31	-12.024064	135.565567	71.36	0	113	0	0
21/10/2014	11:33:52	-12.030451	135.570663	278.83	1908	127	0	900.85
21/10/2014	11:35:00	-12.030428	135.569977	208.65	0	337	0	74.65
21/10/2014	11:37:14	-12.030516	135.567261	44.93	22356	280	0	295.53
21/10/2014	11:39:38	-12.030618	135.56546	45.28	0	159	0	196.19
21/10/2014	11:42:01	-12.03044	135.565414	-4.57	0	14	0	20.42
21/10/2014	11:43:11	-12.030471	135.565598	35.28	0	108	0	20.31
21/10/2014	11:44:22	-12.03148	135.566132	58.09	22356	186	0	126.33
21/10/2014	11:45:45	-12.031436	135.564957	48.78	5760	75	0	127.88	1
21/10/2014	11:47:12	-12.031518	135.565018	50.7	0	355	0	11.28	1
21/10/2014	11:48:21	-12.031477	135.564682	7.27	0	342	0	36.82
21/10/2014	11:49:33	-12.031541	135.565018	35.6	0	94	0	37.23
21/10/2014	11:50:43	-12.031524	135.564941	16.62	0	347	0	8.58
21/10/2014	11:51:58	-12.028986	135.564835	31.63	30744	6	0	282.45	1
21/10/2014	11:53:14	-12.024615	135.565796	55.15	20556	48	0	497.14	1
21/10/2014	11:54:39	-12.024238	135.565506	137.74	0	62	0	52.46	1
21/10/2014	11:55:56	-12.024125	135.565262	-0.96	0	46	0	29.36
21/10/2014	11:57:08	-12.023982	135.564865	-15.58	8820	301	0	46.01
21/10/2014	11:58:21	-12.023899	135.565567	55.23	20592	2	0	76.9
21/10/2014	11:59:30	-12.021278	135.564667	69.09	19368	24	0	307.44	1
21/10/2014	12:00:42	-12.020873	135.564117	-42	0	98	0	74.87	1
21/10/2014	12:01:54	-12.020885	135.563858	-106.8	0	107	0	28.2
21/10/2014	12:03:06	-12.020966	135.564102	-7.18	0	109	0	28.02
21/10/2014	12:04:22	-12.021141	135.56459	43.11	2412	106	0	56.53	1
21/10/2014	12:05:45	-12.021132	135.564606	86.59	2052	100	0	2.01	1
21/10/2014	12:06:56	-12.021111	135.564713	83.1	0	7	0	11.87
21/10/2014	12:08:07	-12.021151	135.565079	81.1	0	48	0	40.05
21/10/2014	12:09:23	-12.020055	135.564896	58.32	27144	29	0	123.48	1
21/10/2014	12:10:34	-12.02103	135.566071	70.59	2736	104	0	167.58	1
21/10/2014	12:11:46	-12.021006	135.566238	65.6	0	293	0	18.36	1
21/10/2014	12:12:57	-12.021111	135.566269	40.01	0	92	0	12.15
21/10/2014	12:14:11	-12.021279	135.566254	99.3	0	156	0	18.75
21/10/2014	12:15:27	-12.023131	135.566299	56.96	30528	97	0	205.99
21/10/2014	12:16:38	-12.022445	135.566956	86.28	1836	83	0	104.52
21/10/2014	12:17:47	-12.02241	135.5672	99.89	0	74	0	26.82
21/10/2014	12:18:55	-12.022409	135.566345	47.76	0	68	0	92.99
21/10/2014	12:20:09	-12.02259	135.56694	51.66	10152	190	0	67.77	1
21/10/2014	12:21:20	-12.024138	135.565674	66.18	5004	205	0	220.42	1
21/10/2014	12:22:31	-12.027882	135.564972	54.45	29196	206	0	423.26	1
21/10/2014	12:23:42	-12.030615	135.567841	30.37	18504	104	0	435.55	1
21/10/2014	12:24:49	-12.030827	135.568192	68.09	0	84	0	44.86	1
21/10/2014	12:25:57	-12.030855	135.5681	40.51	0	60	0	10.48
21/10/2014	12:27:06	-12.030807	135.5681	63.65	0	107	0	5.34
21/10/2014	12:28:15	-12.030634	135.567535	136.76	0	106	0	64.39
21/10/2014	12:29:26	-12.03083	135.568024	43.06	0	291	0	57.47
21/10/2014	12:30:34	-12.030877	135.568192	33.66	0	287	0	19
21/10/2014	12:31:42	-12.030834	135.568115	62.94	0	82	0	9.64
21/10/2014	12:32:49	-12.030867	135.567841	10.04	0	85	0	30.02
21/10/2014	12:34:17	-12.030818	135.568298	62.68	180	315	0	50
21/10/2014	12:35:26	-12.030818	135.5681	53.03	0	52	0	21.53
21/10/2014	12:36:37	-12.030682	135.567947	11.71	6768	345	0	22.48
21/10/2014	12:37:52	-12.030177	135.568176	50.46	0	69	0	61.43
21/10/2014	12:39:00	-12.030079	135.568375	54.01	0	134	0	24.23
21/10/2014	12:40:12	-12.03046	135.568604	68.75	0	124	0	49.14
21/10/2014	12:41:28	-12.03008	135.568512	62.29	0	170	0	43.42
21/10/2014	12:42:38	-12.030191	135.568466	54.16	0	356	0	13.32
21/10/2014	12:43:49	-12.030237	135.568192	35.17	4248	264	0	30.23	1
21/10/2014	12:45:09	-12.030091	135.568237	67.61	0	83	0	16.96	1
21/10/2014	12:46:24	-12.029983	135.565155	34.52	23472	283	0	335.39	1
21/10/2014	12:47:46	-12.0248	135.566467	66.46	19368	68	0	593.72	1
21/10/2014	12:49:11	-12.024656	135.566284	71.03	0	23	0	25.54	1
21/10/2014	12:50:41	-12.024576	135.566605	69.36	0	74	0	36.03
21/10/2014	12:52:03	-12.024401	135.56633	120.9	0	83	0	35.68
21/10/2014	12:53:15	-12.024563	135.566162	77.7	0	99	0	25.66
21/10/2014	12:54:51	-12.024527	135.566284	64.12	3888	123	0	13.86
21/10/2014	12:56:23	-12.024558	135.566437	83.43	0	115	0	16.99
21/10/2014	12:57:36	-12.0245	135.566345	104.41	2520	243	0	11.9
21/10/2014	12:58:55	-12.024903	135.566299	48.14	13428	187	0	45.09
21/10/2014	13:00:16	-12.030386	135.564819	50.51	23112	194	0	630.57	1
21/10/2014	13:01:39	-12.031974	135.564133	42.67	0	78	0	191.69	1
21/10/2014	13:02:59	-12.031972	135.564392	53.57	0	267	0	28.17
21/10/2014	13:04:07	-12.03196	135.564041	43.18	0	81	0	38.2
21/10/2014	13:05:16	-12.031971	135.56427	46.56	0	93	0	24.93
21/10/2014	13:06:25	-12.032017	135.564087	38.34	0	60	0	20.55
21/10/2014	13:07:35	-12.032008	135.564041	36.11	0	73	0	5.1
21/10/2014	13:08:45	-12.03203	135.564087	47.65	0	329	0	5.57
21/10/2014	13:09:58	-12.032001	135.564041	43.2	0	72	0	5.95
21/10/2014	13:11:09	-12.03199	135.563995	39.3	0	259	0	5.15
21/10/2014	13:12:21	-12.032033	135.564087	31.58	0	289	0	11.09
21/10/2014	13:13:30	-12.03194	135.564072	35.58	0	79	0	10.47
21/10/2014	13:14:39	-12.032017	135.564041	32.75	0	66	0	9.2
21/10/2014	13:15:52	-12.031947	135.564072	44.84	0	302	0	8.48
21/10/2014	13:17:04	-12.03208	135.563965	28.9	0	273	0	18.82
21/10/2014	13:18:16	-12.032061	135.563873	19.96	0	119	0	10.23
21/10/2014	13:19:28	-12.031992	135.563828	18.25	0	251	0	9.1
21/10/2014	13:20:40	-12.03196	135.56395	46.47	0	314	0	13.74
21/10/2014	13:21:52	-12.032031	135.563919	36.42	0	104	0	8.58
21/10/2014	13:23:02	-12.03198	135.564362	45.11	0	105	0	48.51
21/10/2014	13:24:34	-12.031957	135.563934	35.52	36	67	0	46.62
21/10/2014	13:25:51	-12.03159	135.564438	47.19	19692	24	0	68.33	1
21/10/2014	13:27:03	-12.027617	135.565445	-69.7	24804	26	0	455.15	1
21/10/2014	13:28:19	-12.024073	135.565353	87.45	4680	13	0	394.2	1
21/10/2014	13:29:31	-12.023999	135.565781	34.27	13212	24	0	47.27	1
21/10/2014	13:30:44	-12.023174	135.568573	35.7	27144	87	0	317.2	1
21/10/2014	13:31:57	-12.023304	135.56897	16.22	0	10	0	45.53	1
21/10/2014	13:33:06	-12.02345	135.568863	35.21	0	145	0	19.97
21/10/2014	13:34:15	-12.023479	135.568924	30.23	0	198	0	7.38
21/10/2014	13:35:23	-12.023761	135.568924	55.14	0	192	0	31.36
21/10/2014	13:36:33	-12.023753	135.568832	67.21	0	196	0	10.04
21/10/2014	13:37:39	-12.023643	135.568863	67.6	0	15	0	12.69
21/10/2014	13:39:02	-12.023221	135.567673	51.26	34056	283	0	137.66	1
21/10/2014	13:40:35	-12.022911	135.56694	50.1	6408	179	0	86.85	1
21/10/2014	13:42:28	-12.02086	135.564758	18.38	2808	236	0	329.13	1
21/10/2014	13:44:12	-12.020913	135.564667	39.5	0	319	0	11.52	1
21/10/2014	13:45:29	-12.020513	135.564697	41.67	6444	219	0	44.6
21/10/2014	13:46:55	-12.02136	135.564636	28.02	0	194	0	94.42
21/10/2014	13:48:17	-12.020912	135.564758	25.03	4428	323	0	51.55
21/10/2014	13:49:39	-12.02003	135.564819	-51.03	540	257	0	98.3
21/10/2014	13:50:52	-12.019105	135.565292	-181.18	21492	198	0	115
21/10/2014	13:52:16	-12.021123	135.564667	44.33	4392	219	0	234.46
21/10/2014	13:53:38	-12.021185	135.56456	76.08	2484	34	0	13.53
21/10/2014	13:54:51	-12.021105	135.564651	64.17	5832	342	0	13.31
21/10/2014	13:55:58	-12.022606	135.565903	52.16	38772	189	0	215.4	1
21/10/2014	13:57:30	-12.024215	135.567093	29.61	5976	199	0	220.81	1
21/10/2014	13:58:53	-12.024188	135.567093	26.56	0	21	0	3	1
21/10/2014	14:00:11	-12.023787	135.568634	107.79	24588	94	0	173.42	1
21/10/2014	14:01:23	-12.021269	135.569839	7.61	5724	21	0	309.14	1
21/10/2014	14:02:30	-12.021983	135.569641	51.85	3780	194	0	82.26	1
21/10/2014	14:03:40	-12.021617	135.569672	39.63	0	29	0	40.84	1
21/10/2014	14:04:47	-12.021461	135.569626	45.88	0	352	0	18.05
21/10/2014	14:05:56	-12.021427	135.569656	25.37	0	359	0	4.99
21/10/2014	14:07:03	-12.021501	135.569626	42.28	0	19	0	8.85
21/10/2014	14:08:12	-12.021534	135.569641	48.36	0	10	0	4.02
21/10/2014	14:09:22	-12.021367	135.569733	5.91	0	16	0	21.09
21/10/2014	14:10:30	-12.021287	135.569778	-18.39	0	352	0	10.15
21/10/2014	14:11:41	-12.02161	135.569641	52.86	9000	337	0	38.88
21/10/2014	14:12:57	-12.022001	135.568069	69.6	0	259	0	176.41
21/10/2014	14:14:07	-12.021995	135.5681	37.46	0	310	0	3.44
21/10/2014	14:15:19	-12.021845	135.568161	25.45	0	13	0	17.95
21/10/2014	14:16:22	-12.022044	135.568008	111.89	0	17	0	27.69
21/10/2014	14:17:26	-12.022055	135.568054	58.54	0	1	0	5.15
21/10/2014	14:18:34	-12.021902	135.5681	37.25	0	350	0	17.73
21/10/2014	14:19:43	-12.022074	135.5681	50.61	0	351	0	19.13
21/10/2014	14:20:50	-12.021957	135.568085	66.7	0	12	0	13.11
21/10/2014	14:21:58	-12.021841	135.568222	17.34	0	335	0	19.71
21/10/2014	14:23:12	-12.021914	135.568008	38.76	9792	7	0	24.65
21/10/2014	14:24:23	-12.021495	135.569824	43.73	10764	98	0	202.92
21/10/2014	14:25:34	-12.025907	135.56929	38.63	12132	192	0	494.02	1
21/10/2014	14:26:44	-12.026803	135.569092	41.56	3024	34	0	101.93	1
21/10/2014	14:27:57	-12.02693	135.568985	130.4	8640	213	0	18.3	1
21/10/2014	14:29:14	-12.02733	135.568649	228.1	0	21	0	57.56
21/10/2014	14:30:28	-12.026718	135.569107	64.48	0	225	0	84.33
21/10/2014	14:32:11	-12.027124	135.569061	64.66	900	358	0	45.42
21/10/2014	14:33:48	-12.026124	135.569214	18.96	3276	1	0	112.43	1
21/10/2014	14:34:58	-12.022726	135.569839	26.17	32508	10	0	383.91	1
21/10/2014	14:36:09	-12.020537	135.574692	89.22	42264	76	0	581.22	1
21/10/2014	14:37:17	-12.021421	135.576645	33.41	648	12	0	234.04	1
21/10/2014	14:38:21	-12.020122	135.5755	-218.84	216	237	0	190.71	1
21/10/2014	14:39:29	-12.021359	135.576767	44.09	180	325	0	194.7	1
21/10/2014	14:40:36	-12.02138	135.576706	27.92	0	227	0	7.03	1
21/10/2014	14:41:44	-12.02132	135.57663	38.94	1656	118	0	10.62
21/10/2014	14:42:51	-12.021626	135.576721	48.17	0	90	0	35.44
21/10/2014	14:43:58	-12.021564	135.576706	21.73	0	164	0	7.08
21/10/2014	14:45:10	-12.022258	135.576462	32.28	16452	194	0	81.6	1
21/10/2014	14:46:25	-12.022863	135.576431	-6.7	0	98	0	67.36	1
21/10/2014	14:47:32	-12.023293	135.57663	61.7	0	214	0	52.48
21/10/2014	14:48:40	-12.02322	135.576569	-14.92	0	359	0	10.48
21/10/2014	14:49:46	-12.023234	135.576538	7.75	504	185	0	3.71
21/10/2014	14:50:53	-12.023117	135.576569	-3.96	1044	26	0	13.44
21/10/2014	14:52:04	-12.022973	135.57663	6.72	0	295	0	17.33
21/10/2014	14:53:19	-12.023116	135.576675	47.22	0	209	0	16.64
21/10/2014	14:54:30	-12.023417	135.577408	45.07	0	61	0	86.46
21/10/2014	14:55:45	-12.021285	135.577332	30.36	33768	280	0	237.21	1
21/10/2014	14:57:07	-12.020603	135.570374	35.6	21240	225	0	760.52	1
21/10/2014	14:58:16	-12.022558	135.570053	53.16	468	110	0	220.17	1
21/10/2014	14:59:23	-12.022625	135.570068	53.41	0	3	0	7.63	1
21/10/2014	15:00:30	-12.022516	135.570023	18.02	648	9	0	13.07
21/10/2014	15:01:38	-12.02261	135.570038	54.87	0	24	0	10.58
21/10/2014	15:02:47	-12.022629	135.569946	42.65	468	351	0	10.23
21/10/2014	15:03:55	-12.022539	135.570007	66.67	0	305	0	12.01
21/10/2014	15:05:06	-12.022656	135.570084	57.98	5256	172	0	15.47
21/10/2014	15:06:20	-12.025511	135.568604	65.05	22716	235	0	355.93	1
21/10/2014	15:07:35	-12.027393	135.565216	49.95	26928	13	0	423.74	1
21/10/2014	15:08:44	-12.026097	135.565887	127.01	612	22	0	161.53	1
21/10/2014	15:09:55	-12.026108	135.566238	21.05	0	196	0	38.19	1
21/10/2014	15:11:12	-12.026296	135.565964	79.21	2664	197	0	36.4
21/10/2014	15:12:44	-12.026242	135.566177	61.57	0	191	0	23.93
21/10/2014	15:14:16	-12.026212	135.566132	80.32	0	206	0	5.92
21/10/2014	15:16:11	-12.026089	135.566193	53.16	4392	54	0	15.2
21/10/2014	15:17:58	-12.026102	135.56601	-5.22	0	51	0	19.95
21/10/2014	15:19:41	-12.026217	135.566391	97.35	0	326	0	43.36
21/10/2014	15:21:05	-12.026406	135.566345	44.35	3276	225	0	21.6
21/10/2014	15:22:13	-12.026254	135.566589	81.58	2124	170	0	31.46
21/10/2014	15:23:21	-12.026043	135.566391	-1.99	0	112	0	31.85
21/10/2014	15:24:29	-12.026216	135.566452	97.22	0	335	0	20.35
21/10/2014	15:25:37	-12.02621	135.566681	37.62	2592	271	0	24.91
21/10/2014	15:27:08	-12.025964	135.566269	-45.08	0	287	0	52.5
21/10/2014	15:28:17	-12.026095	135.566559	48.36	0	184	0	34.74
21/10/2014	15:29:28	-12.02632	135.566757	96.77	648	184	0	33.01
21/10/2014	16:00:54	-12.02632	135.566757	96.77	648	184	0	0
21/10/2014	16:05:58	-12.026419	135.566589	107.19	144	99	0	21.33
21/10/2014	16:08:23	-12.026419	135.566589	107.19	144	99	0	0
21/10/2014	16:10:37	-12.026147	135.566635	56.47	0	351	0	30.66
21/10/2014	16:15:01	-12.026147	135.566635	56.47	0	351	0	0
21/10/2014	16:19:13	-12.026516	135.56662	33.11	6660	226	0	41.06
21/10/2014	16:23:13	-12.02661	135.566757	38.94	0	91	0	18.2
21/10/2014	16:26:56	-12.026127	135.566544	7.15	0	345	0	58.49
21/10/2014	16:28:10	-12.025994	135.56636	60.15	972	252	0	24.88
21/10/2014	16:30:03	-12.026218	135.566422	38.93	36	32	0	25.8
21/10/2014	16:31:11	-12.026241	135.566483	43.97	0	356	0	7.11
21/10/2014	16:32:17	-12.026199	135.566406	43.32	0	324	0	9.59
21/10/2014	16:33:21	-12.026299	135.566513	53.14	0	341	0	16.1
21/10/2014	16:34:28	-12.026258	135.566544	45.06	0	345	0	5.67
21/10/2014	16:35:38	-12.026462	135.566803	49.12	1944	335	0	36.17
21/10/2014	16:36:48	-12.026749	135.567383	83.52	5004	259	0	70.69
21/10/2014	16:38:02	-12.026631	135.566681	30.35	0	355	0	77.46
21/10/2014	16:39:18	-12.026515	135.566742	28.5	0	253	0	14.5
21/10/2014	16:40:26	-12.026667	135.566711	109.72	972	35	0	17.23
21/10/2014	16:41:39	-12.026729	135.566696	52.06	3420	185	0	7.08
21/10/2014	16:42:58	-12.026471	135.566711	46.45	0	171	0	28.73
21/10/2014	16:44:31	-12.02636	135.566666	56.22	13320	3	0	13.28
21/10/2014	16:45:57	-12.02636	135.566666	56.22	13320	3	0	0	1
21/10/2014	16:49:54	-12.026363	135.566742	25.58	7416	14	0	8.27	1
21/10/2014	16:53:31	-12.026699	135.566727	56.21	0	181	0	37.4
21/10/2014	16:55:04	-12.026534	135.56662	26.25	3060	222	0	21.73
21/10/2014	16:57:50	-12.02651	135.566818	73	0	296	0	21.7
21/10/2014	17:00:31	-12.026573	135.566528	44.44	0	265	0	32.31
21/10/2014	17:04:03	-12.026649	135.56662	54.57	0	347	0	13.1
21/10/2014	17:09:05	-12.026809	135.566422	35.62	0	15	0	27.93
21/10/2014	17:16:10	-12.026809	135.566422	35.62	0	15	0	0
21/10/2014	17:17:25	-12.026724	135.566742	93.12	0	199	0	36.06
21/10/2014	17:18:36	-12.026693	135.566635	64.28	0	357	0	12.14
21/10/2014	17:20:24	-12.026781	135.566483	26.21	0	32	0	19.21
21/10/2014	17:21:36	-12.026355	135.566544	37.07	0	340	0	47.83
21/10/2014	17:23:10	-12.026158	135.566635	18.96	4068	153	0	24.04
21/10/2014	17:24:33	-12.026	135.56662	81.24	0	281	0	17.64
21/10/2014	17:26:17	-12.02602	135.566498	49.12	144	70	0	13.45
21/10/2014	17:27:55	-12.026244	135.566422	62.48	0	3	0	26.24
21/10/2014	17:29:31	-12.026188	135.566422	67.21	0	319	0	6.23
21/10/2014	17:30:50	-12.026175	135.566437	49.62	0	328	0	2.18
21/10/2014	17:32:15	-12.026205	135.566376	56.6	0	170	0	7.43
21/10/2014	17:33:25	-12.026155	135.56636	65.9	0	64	0	5.83
21/10/2014	17:34:39	-12.026237	135.566513	64.07	0	248	0	18.97
21/10/2014	17:36:05	-12.026015	135.566483	44.43	8280	332	0	24.9
21/10/2014	17:37:24	-12.026187	135.566391	61.7	936	97	0	21.58
21/10/2014	17:38:31	-12.026164	135.566498	43.14	0	165	0	11.91
21/10/2014	17:39:38	-12.026354	135.566391	98.12	0	5	0	24.12
21/10/2014	17:40:51	-12.026092	135.566315	0.39	0	89	0	30.28
21/10/2014	17:42:06	-12.026237	135.566315	49.02	0	82	0	16.12
21/10/2014	17:43:16	-12.026505	135.566544	76.84	4896	74	0	38.84
21/10/2014	17:44:42	-12.026681	135.566589	46.83	6696	249	0	20.17
21/10/2014	17:46:03	-12.026514	135.566635	72.5	7272	212	0	19.23
21/10/2014	17:47:16	-12.026492	135.566406	37.37	2412	129	0	25.02
21/10/2014	17:48:29	-12.026263	135.56662	27.28	6192	113	0	34.5
21/10/2014	17:49:37	-12.026282	135.567337	239.08	0	109	0	78.01
21/10/2014	17:50:46	-12.02624	135.566818	135.89	0	49	0	56.64
21/10/2014	17:52:52	-12.026405	135.566727	112.73	1404	34	0	20.85
21/10/2014	17:54:46	-12.026369	135.566696	91.01	0	323	0	5.23
21/10/2014	17:55:56	-12.02648	135.566925	109.18	0	311	0	27.8
21/10/2014	17:57:25	-12.026273	135.566681	73.01	5148	120	0	35.13
21/10/2014	18:13:36	-12.026273	135.566681	73.01	5148	120	0	0
21/10/2014	18:15:33	-12.026147	135.566849	29.04	216	179	0	23.02
21/10/2014	18:17:03	-12.026228	135.566833	29.53	216	286	0	9.17
21/10/2014	18:19:00	-12.026195	135.566879	77.62	2448	100	0	6.2
21/10/2014	18:20:36	-12.026131	135.566666	63.78	2304	287	0	24.23
21/10/2014	18:23:02	-12.026159	135.566681	5.8	3420	82	0	3.51
21/10/2014	18:25:32	-12.026208	135.566635	127.53	0	305	0	7.4
21/10/2014	18:29:51	-12.026053	135.566666	6.14	3780	172	0	17.56
21/10/2014	18:33:35	-12.026664	135.566757	36.88	5688	179	0	68.66
21/10/2014	18:37:19	-12.0262	135.566574	44.55	0	331	0	55.3
21/10/2014	18:38:55	-12.026241	135.566406	21.53	4104	36	0	18.83
21/10/2014	18:41:45	-12.026687	135.567062	132.35	0	247	0	86.89
21/10/2014	18:44:35	-12.026763	135.566559	44.55	792	215	0	55.35
21/10/2014	18:47:08	-12.026638	135.566544	108.33	648	212	0	13.99
21/10/2014	18:48:14	-12.026745	135.566498	51.69	1332	75	0	12.91
21/10/2014	18:49:20	-12.026796	135.56662	66.94	108	43	0	14.43
21/10/2014	18:50:26	-12.026606	135.566528	36.98	540	104	0	23.38
21/10/2014	18:51:34	-12.026578	135.566574	93.7	756	226	0	5.89
21/10/2014	18:52:46	-12.026671	135.566696	122.8	0	215	0	16.82
21/10/2014	18:53:56	-12.026423	135.566757	67.02	4464	359	0	28.36
21/10/2014	18:55:03	-12.026433	135.566422	53.98	7128	303	0	36.45
21/10/2014	18:56:11	-12.026419	135.566437	24.95	3384	243	0	2.25
21/10/2014	18:57:26	-12.026271	135.566208	54.58	0	163	0	29.85
21/10/2014	18:58:34	-12.026673	135.565689	46.31	3960	184	0	72
21/10/2014	18:59:46	-12.026302	135.565765	68.18	0	28	0	42.07
21/10/2014	19:00:55	-12.025715	135.565613	107.72	0	21	0	67.33
21/10/2014	19:02:03	-12.02568	135.565948	60.41	6588	146	0	36.64
21/10/2014	19:03:14	-12.025749	135.566162	65.07	5292	133	0	24.51
21/10/2014	19:04:20	-12.026388	135.566788	53.43	4356	140	0	98.4
21/10/2014	19:06:14	-12.026664	135.56662	-19.54	0	8	0	35.72
21/10/2014	19:07:44	-12.026196	135.566467	24.3	0	104	0	54.63
21/10/2014	19:08:51	-12.026012	135.566406	90.99	2844	119	0	21.51
21/10/2014	19:10:03	-12.02648	135.566559	-11.36	0	82	0	54.63
21/10/2014	19:11:12	-12.026212	135.566483	47.57	1800	63	0	30.93
21/10/2014	19:12:21	-12.026272	135.566452	9.51	1440	99	0	7.48
21/10/2014	19:13:29	-12.026068	135.566422	55.38	2196	289	0	22.92
21/10/2014	19:14:44	-12.026246	135.566666	66.99	2088	158	0	33.1
21/10/2014	19:15:52	-12.026263	135.566483	37.92	0	18	0	19.99
21/10/2014	19:17:11	-12.026745	135.566757	40.11	0	113	0	61.32
21/10/2014	19:18:42	-12.026697	135.566849	64.76	0	199	0	11.34
21/10/2014	19:20:05	-12.026855	135.566818	28.95	12744	247	0	17.89
21/10/2014	19:21:36	-12.026722	135.566727	57.01	3384	26	0	17.79
21/10/2014	19:23:00	-12.026793	135.566818	54.71	0	159	0	12.66
21/10/2014	19:24:15	-12.026315	135.566513	52.92	3996	167	0	62.65
21/10/2014	19:25:35	-12.02649	135.566467	22.75	0	195	0	20.09
21/10/2014	19:27:11	-12.026586	135.566544	77.45	1476	246	0	13.57
21/10/2014	19:28:54	-12.02667	135.566483	32.74	2340	236	0	11.46
21/10/2014	19:30:42	-12.026988	135.566513	30.58	0	271	0	35.51
21/10/2014	19:32:24	-12.027044	135.566513	16.33	0	205	0	6.23
21/10/2014	19:34:05	-12.027023	135.566559	31.08	5004	164	0	5.52
21/10/2014	19:36:25	-12.027303	135.56636	47.23	3420	153	0	37.92
21/10/2014	19:38:29	-12.027042	135.566513	35.47	3456	43	0	33.45
21/10/2014	19:39:44	-12.026836	135.56665	34.29	0	52	0	27.33
21/10/2014	19:41:23	-12.026991	135.567032	51.55	4716	14	0	44.98
21/10/2014	19:42:43	-12.026606	135.566818	29.03	0	309	0	48.73
21/10/2014	19:44:16	-12.026305	135.566299	43.67	0	36	0	65.62
21/10/2014	19:45:52	-12.026331	135.56633	28.28	0	160	0	4.44
21/10/2014	19:47:32	-12.026361	135.56604	-0.03	7236	69	0	31.71
21/10/2014	19:49:56	-12.026462	135.566147	32.19	2412	57	0	16.17
21/10/2014	19:51:58	-12.026137	135.566238	52.39	2664	217	0	37.47
21/10/2014	19:53:53	-12.02622	135.56633	51.64	0	38	0	13.61
21/10/2014	19:55:28	-12.026283	135.566483	46.08	0	43	0	18.05
21/10/2014	19:57:18	-12.026338	135.566284	34.06	1368	304	0	22.49
21/10/2014	19:59:10	-12.026407	135.566437	41.22	0	117	0	18.32
21/10/2014	20:01:49	-12.027068	135.566483	65.39	0	203	0	73.67
21/10/2014	20:06:43	-12.027611	135.565735	9.11	6696	49	0	101.31
21/10/2014	20:11:23	-12.026369	135.56665	44.38	2160	68	0	170.22
21/10/2014	20:15:22	-12.027543	135.565887	12.48	0	236	0	154.68
21/10/2014	20:16:58	-12.027097	135.566376	56.35	396	318	0	72.72
21/10/2014	20:19:45	-12.026917	135.566422	21.11	1908	293	0	20.63
21/10/2014	20:20:50	-12.027096	135.566513	54.16	2412	30	0	22.23
21/10/2014	20:21:55	-12.026761	135.566452	59.09	1656	3	0	37.84
21/10/2014	20:23:02	-12.026158	135.566696	-11.96	2952	334	0	72.11
21/10/2014	20:24:10	-12.02617	135.566315	33.55	2808	264	0	41.46	1
21/10/2014	20:25:16	-12.02619	135.566055	72.06	6228	278	0	28.36	1
21/10/2014	20:26:20	-12.025977	135.566193	14.81	1440	348	0	28.04
21/10/2014	20:27:21	-12.025923	135.566299	10.13	0	103	0	13
21/10/2014	20:28:23	-12.026039	135.566177	119.38	3420	111	0	18.5
21/10/2014	20:29:29	-12.026824	135.565811	185.42	0	300	0	95.94
21/10/2014	20:30:35	-12.026192	135.566025	39.05	3816	57	0	74.03
21/10/2014	20:31:38	-12.026546	135.565628	40.02	2880	55	0	58.43
21/10/2014	20:32:40	-12.0264	135.565781	44.94	6012	97	0	23.25
21/10/2014	20:33:44	-12.026499	135.565689	55.24	2520	58	0	14.88
21/10/2014	20:34:53	-12.026124	135.565857	54.34	0	170	0	45.53
21/10/2014	20:35:58	-12.026314	135.566315	46.66	12780	155	0	54.1
21/10/2014	20:37:03	-12.026171	135.567383	43.13	2556	108	0	117.23
21/10/2014	20:38:05	-12.026796	135.566574	51.76	756	43	0	112.12	1
21/10/2014	20:39:08	-12.026752	135.567169	54.77	1296	291	0	64.89	1
21/10/2014	20:40:11	-12.026671	135.567139	17.7	3060	345	0	9.58	1
21/10/2014	20:41:14	-12.02687	135.566574	82.56	1764	30	0	65.31
21/10/2014	20:42:24	-12.026584	135.566467	19.57	2160	352	0	33.86
21/10/2014	20:43:43	-12.025711	135.568756	111.75	3672	68	0	267.2
21/10/2014	20:44:50	-12.026447	135.567474	-68.51	0	97	0	161.67
21/10/2014	20:45:56	-12.02661	135.567245	-14.48	0	57	0	30.8
21/10/2014	20:47:15	-12.026719	135.567169	15.26	936	185	0	14.67
21/10/2014	20:48:23	-12.027874	135.564392	-112.1	1512	230	0	328.18
21/10/2014	20:49:29	-12.026857	135.567352	30.84	1728	183	0	341.2
21/10/2014	20:50:32	-12.026814	135.56723	19.53	360	336	0	14.1
21/10/2014	20:51:35	-12.026727	135.567215	43.54	5616	45	0	9.81
21/10/2014	20:52:42	-12.026583	135.567764	26.99	13284	60	0	61.82	1
21/10/2014	20:53:45	-12.026409	135.568222	55.35	0	141	0	53.44	1
21/10/2014	20:54:51	-12.026354	135.568649	46.97	0	85	0	46.84
21/10/2014	20:55:57	-12.026362	135.568985	33.61	0	114	0	36.55
21/10/2014	20:57:07	-12.026287	135.568787	61.78	5004	119	0	23.09
21/10/2014	20:58:11	-12.026239	135.568817	32.53	0	116	0	6.26
21/10/2014	20:59:14	-12.026255	135.568695	32.9	1260	338	0	13.39
21/10/2014	21:00:18	-12.026515	135.568222	31.31	6444	343	0	59.01
21/10/2014	21:01:21	-12.026691	135.567719	32.87	3420	272	0	58.1	1
21/10/2014	21:02:25	-12.026785	135.567093	11.58	3924	286	0	68.88	1
21/10/2014	21:03:29	-12.026559	135.56665	23.19	7416	251	0	54.34	1
21/10/2014	21:04:39	-12.026646	135.566544	42.5	2808	4	0	15.05	1
21/10/2014	21:05:47	-12.026641	135.566635	30.07	10440	46	0	9.91
21/10/2014	21:06:54	-12.026143	135.566544	19.57	6480	192	0	56.25
21/10/2014	21:07:59	-12.026122	135.566544	61.97	3060	168	0	2.34
21/10/2014	21:09:07	-12.026298	135.566696	49.58	0	228	0	25.62
21/10/2014	21:10:14	-12.026439	135.566483	41.19	11016	258	0	27.97
21/10/2014	21:11:28	-12.026222	135.566299	47.49	0	307	0	31.35
21/10/2014	21:12:41	-12.02656	135.566895	-10.48	16920	72	0	74.93
21/10/2014	21:13:48	-12.026809	135.566818	-7.76	0	109	0	28.93
21/10/2014	21:14:53	-12.026797	135.566788	11.51	0	84	0	3.52
21/10/2014	21:16:10	-12.026843	135.566559	108.67	972	38	0	25.42
21/10/2014	21:17:29	-12.026405	135.566849	40.57	0	348	0	58.02
21/10/2014	21:18:40	-12.026164	135.566452	32.03	4608	37	0	50.82
21/10/2014	21:19:48	-12.025992	135.566406	11.31	3744	185	0	19.77
21/10/2014	21:21:16	-12.02629	135.566269	82.53	2700	272	0	36.33
21/10/2014	21:22:37	-12.026505	135.56694	43.49	1440	267	0	76.79
21/10/2014	21:23:47	-12.026728	135.566833	23.69	5400	296	0	27.39
21/10/2014	21:25:15	-12.026685	135.566467	22.28	2556	163	0	40.09
21/10/2014	21:26:47	-12.026451	135.56691	28.47	5508	62	0	54.76
21/10/2014	21:28:15	-12.026204	135.566284	30.42	0	150	0	73.41
21/10/2014	21:29:41	-12.026012	135.566498	-20.27	0	182	0	31.58
21/10/2014	21:31:13	-12.026227	135.566391	21.76	0	106	0	26.59
21/10/2014	21:32:50	-12.026435	135.566345	46.66	0	111	0	23.66
21/10/2014	21:34:28	-12.026374	135.566452	53.09	864	30	0	13.47
21/10/2014	21:35:57	-12.026467	135.566483	37.28	0	128	0	10.88
21/10/2014	21:37:17	-12.026312	135.56633	40.13	0	84	0	23.96
21/10/2014	21:39:40	-12.026408	135.566483	15.04	2952	139	0	19.77
21/10/2014	21:42:02	-12.026176	135.566498	28.53	2196	348	0	25.85
21/10/2014	21:44:13	-12.026071	135.566422	39.76	0	184	0	14.3
21/10/2014	21:45:28	-12.026228	135.566498	29.06	0	342	0	19.32
21/10/2014	21:46:42	-12.02618	135.56633	68.6	0	289	0	19.03
21/10/2014	21:47:57	-12.02617	135.566391	73.67	0	170	0	6.73
21/10/2014	21:49:11	-12.026323	135.56633	135.77	1116	77	0	18.26
21/10/2014	21:50:28	-12.025702	135.566223	7.25	4968	340	0	70.03
21/10/2014	21:51:43	-12.026286	135.566452	89.91	0	19	0	69.55
21/10/2014	21:52:54	-12.026182	135.566422	27.67	0	159	0	12.02
21/10/2014	21:54:04	-12.02641	135.566452	66.64	0	333	0	25.56
21/10/2014	21:55:15	-12.026302	135.566452	51.1	0	341	0	12.01
21/10/2014	21:56:28	-12.026163	135.566559	10.09	0	297	0	19.35
21/10/2014	21:57:45	-12.026171	135.566299	33.74	3780	240	0	28.29
21/10/2014	21:58:58	-12.026384	135.566727	37.26	4068	112	0	52.23
21/10/2014	22:00:16	-12.026484	135.566757	10.23	2844	121	0	11.59
21/10/2014	22:01:34	-12.026622	135.566315	50.23	9288	56	0	50.46
21/10/2014	22:02:51	-12.026077	135.566406	98.52	0	97	0	61.4
21/10/2014	22:04:24	-12.026254	135.566284	99.24	720	183	0	23.74
21/10/2014	22:06:15	-12.026223	135.566422	86.56	4500	52	0	15.4
21/10/2014	22:07:58	-12.026175	135.566422	48.71	0	215	0	5.34
21/10/2014	22:09:16	-12.026222	135.566422	44.04	0	312	0	5.23
21/10/2014	22:10:48	-12.026148	135.566391	19.93	3564	55	0	8.89
21/10/2014	22:12:21	-12.026153	135.566315	16.94	0	84	0	8.28
21/10/2014	22:13:45	-12.026153	135.566315	16.94	0	84	0	0
21/10/2014	22:16:56	-12.026301	135.566299	34.79	1404	338	0	16.55
21/10/2014	22:20:05	-12.026223	135.566513	38.96	0	122	0	24.84
21/10/2014	22:24:01	-12.026183	135.566498	41.41	0	306	0	4.74
21/10/2014	22:27:03	-12.025774	135.565948	92.15	14004	116	-4	75.14	1
21/10/2014	22:30:11	-12.026089	135.566193	77.84	0	289	-2	0	1
21/10/2014	22:32:17	-12.026195	135.566559	43.74	4536	39	0	41.51	1
21/10/2014	22:34:30	-12.026267	135.56662	32.92	3852	3	0	10.4
21/10/2014	22:37:06	-12.026331	135.566452	67.42	2412	174	0	19.61
21/10/2014	22:39:36	-12.026123	135.565918	99.62	7848	117	0	62.51
21/10/2014	22:42:01	-12.02648	135.566849	55.81	1512	285	0	108.75
21/10/2014	22:44:03	-12.02648	135.566849	55.81	1512	285	0	0
21/10/2014	22:46:04	-12.026154	135.566498	23.5	648	258	0	52.64
21/10/2014	22:48:39	-12.02607	135.566467	72.93	5760	242	0	9.93
21/10/2014	22:51:30	-12.026242	135.566483	30.29	7452	295	0	19.2
21/10/2014	22:54:14	-12.026169	135.566605	66.01	5832	112	0	15.55
21/10/2014	23:06:02	-12.026169	135.566605	66.01	5832	112	0	0
21/10/2014	23:07:18	-12.026278	135.56694	146.78	5436	86	0	38.4
21/10/2014	23:11:13	-12.026097	135.566299	74.39	0	120	0	72.56
21/10/2014	23:16:10	-12.026075	135.566223	34.57	2448	277	0	8.62
21/10/2014	23:21:37	-12.026051	135.566711	82.18	0	9	0	53.14
21/10/2014	23:27:30	-12.026083	135.56601	1.62	8640	113	0	76.32
21/10/2014	23:33:52	-12.026083	135.56601	1.62	8640	113	0	0
21/10/2014	23:36:08	-12.026246	135.566452	44.21	0	92	0	51.37
21/10/2014	23:39:11	-12.02632	135.566467	34.37	792	147	0	8.39
21/10/2014	23:40:14	-12.026186	135.566452	35.72	1044	314	0	14.99
21/10/2014	23:41:18	-12.026481	135.566589	4.83	0	186	0	36.03
21/10/2014	23:42:25	-12.026131	135.566284	46.76	0	147	0	51.14
21/10/2014	23:43:29	-12.026292	135.566422	25.18	2340	138	0	23.36
21/10/2014	23:44:32	-12.026236	135.566406	50.6	396	308	0	6.47
21/10/2014	23:45:35	-12.026334	135.56633	53.15	324	164	0	13.68
21/10/2014	23:46:38	-12.025896	135.566223	61.47	1512	59	0	50.07
21/10/2014	23:47:49	-12.025572	135.566147	22.69	1872	51	0	36.96
21/10/2014	23:49:00	-12.026402	135.566269	61.37	5292	168	0	93.24
21/10/2014	23:50:05	-12.026632	135.566666	15.89	5976	336	0	50.18
21/10/2014	23:51:14	-12.025414	135.56601	48.4	2232	353	0	153.08
21/10/2014	23:52:32	-12.025928	135.56636	54.88	0	250	0	68.67
21/10/2014	23:54:17	-12.024389	135.565216	26.24	9648	151	0	211.58
21/10/2014	23:55:50	-12.026414	135.565796	123.24	5508	158	0	233.84
21/10/2014	23:57:10	-12.026065	135.566177	60.87	6120	113	0	56.77
21/10/2014	23:58:41	-12.026364	135.566406	71.89	0	124	0	41.54
22/10/2014	0:00:08	-12.014622	135.560837	306.77	10656	337	0	1439.29
22/10/2014	0:01:16	-12.027328	135.566895	18.14	5400	139	0	1558.91
22/10/2014	0:02:20	-12.025819	135.566116	95.57	0	91	0	187.97
22/10/2014	0:03:23	-12.025823	135.566284	30.72	6588	349	0	18.28	1
22/10/2014	0:04:35	-12.025962	135.565964	73.75	0	237	0	38.08	1
22/10/2014	0:05:55	-12.02561	135.566132	28.65	1224	209	0	43.2
22/10/2014	0:07:03	-12.028238	135.567398	-32.32	4680	179	0	323.03
22/10/2014	0:08:13	-12.026021	135.566788	4.94	7884	44	0	255.29
22/10/2014	0:09:26	-12.026025	135.566238	49.08	15408	305	0	59.82
22/10/2014	0:10:37	-12.025505	135.565033	216.1	28116	313	0	143.24
22/10/2014	0:11:49	-12.025741	135.566177	-27.46	0	230	0	127.15
22/10/2014	0:13:00	-12.025071	135.565475	160.75	16092	288	0	106.67
22/10/2014	0:14:20	-12.025829	135.566238	61.41	4248	317	0	118.28
22/10/2014	0:15:40	-12.026175	135.566406	42.92	0	113	0	42.59
22/10/2014	0:16:55	-12.02844	135.567856	-132.91	13716	142	0	297.15
22/10/2014	0:18:05	-12.026174	135.566071	89.67	18252	146	0	318.08
22/10/2014	0:19:14	-12.02661	135.566589	24.8	0	81	0	74.32
22/10/2014	0:20:25	-12.026217	135.566238	49.78	0	172	0	58.02
22/10/2014	0:21:31	-12.026139	135.566742	35.14	7560	152	0	55.49
22/10/2014	0:22:38	-12.02632	135.566986	-4.41	0	166	0	33.31
22/10/2014	0:23:50	-12.02548	135.565796	167.01	15948	327	0	159.6
22/10/2014	0:25:59	-12.026298	135.566681	79.03	0	114	0	132.43
22/10/2014	0:27:46	-12.026244	135.566406	37	900	98	0	30.5
22/10/2014	0:28:56	-12.026163	135.566437	23.96	2772	291	0	9.62
22/10/2014	0:30:17	-12.026268	135.565857	107.52	1476	251	0	64.15
22/10/2014	0:31:24	-12.026212	135.56662	32.12	432	339	0	83.21
22/10/2014	0:32:33	-12.026158	135.566696	29.18	6948	259	0	10.22
22/10/2014	0:33:45	-12.026195	135.566269	33.99	0	258	0	46.62
22/10/2014	0:34:56	-12.026209	135.566162	88	0	79	0	11.74
22/10/2014	0:36:06	-12.026134	135.566299	63.17	4212	258	0	17.07
22/10/2014	0:37:13	-12.02617	135.566284	62.13	0	268	0	4.32
22/10/2014	0:38:23	-12.026248	135.566071	34.04	0	28	0	24.74
22/10/2014	0:39:36	-12.025896	135.567169	-6.58	0	65	0	125.66
22/10/2014	0:40:46	-12.025864	135.567566	-25.41	4932	225	0	43.32
22/10/2014	0:41:55	-12.025914	135.567047	10.26	10764	68	0	56.72
22/10/2014	0:43:05	-12.026232	135.566116	8.82	0	185	0	107.25
22/10/2014	0:44:14	-12.026197	135.566269	62.2	2844	100	0	17.09
22/10/2014	0:45:21	-12.026173	135.566559	87.65	0	288	0	31.65
22/10/2014	0:46:29	-12.026184	135.566452	16.98	0	203	0	11.7
22/10/2014	0:47:35	-12.026216	135.566391	57.08	4032	160	0	7.53
22/10/2014	0:48:47	-12.026175	135.56633	54.81	0	353	0	8.05
22/10/2014	0:49:58	-12.026313	135.566101	56.03	11484	245	0	29.25
22/10/2014	0:51:10	-12.026223	135.566391	54.4	2808	65	0	33.09
22/10/2014	0:52:23	-12.026309	135.566376	70.59	0	150	0	9.7
22/10/2014	0:53:59	-12.025596	135.566818	218.37	0	197	0	92.72
22/10/2014	0:55:25	-12.026151	135.566315	117.39	8136	81	0	82.47
22/10/2014	0:56:49	-12.02613	135.56636	70.48	0	118	0	5.42
22/10/2014	0:57:54	-12.026071	135.566589	77.38	2340	217	0	25.75
22/10/2014	0:59:04	-12.026177	135.566528	74.16	0	145	0	13.53
22/10/2014	1:00:15	-12.026071	135.566513	88.08	0	146	0	11.9
22/10/2014	1:01:22	-12.026237	135.566406	61.05	468	16	0	21.82
22/10/2014	1:02:29	-12.026212	135.566437	38.16	0	166	0	4.37
22/10/2014	1:03:36	-12.02616	135.566391	56.92	1944	248	0	7.65
22/10/2014	1:04:41	-12.02626	135.566269	14.57	684	0	0	17.31
22/10/2014	1:05:50	-12.026089	135.566376	43.75	0	207	0	22.29
22/10/2014	1:06:53	-12.026187	135.566299	16.58	1044	247	0	13.74
22/10/2014	1:07:59	-12.026176	135.566345	32.51	3132	97	0	5.15
22/10/2014	1:09:05	-12.02616	135.566406	26.5	216	322	0	6.87
22/10/2014	1:10:11	-12.026186	135.56636	15.63	288	24	0	5.78
22/10/2014	1:11:19	-12.026094	135.566437	58.67	1548	102	0	13.22
22/10/2014	1:12:27	-12.026079	135.566422	45.21	0	54	0	2.33
22/10/2014	1:13:36	-12.026214	135.566422	33.92	0	73	0	15.01
22/10/2014	1:14:45	-12.026224	135.566284	14.44	0	234	0	15.05
22/10/2014	1:15:50	-12.026168	135.56636	32.94	3492	245	0	10.35
22/10/2014	1:16:58	-12.026211	135.566788	96.23	2232	226	0	46.79
22/10/2014	1:18:03	-12.026291	135.566544	20.18	540	238	0	27.99
22/10/2014	1:19:09	-12.026069	135.566284	45.43	1728	126	0	37.54
22/10/2014	1:20:23	-12.025917	135.566513	95.14	1872	122	0	30.1
22/10/2014	1:21:29	-12.026191	135.566345	23.81	252	170	0	35.53
22/10/2014	1:22:35	-12.026162	135.566437	49.95	36	224	0	10.51
22/10/2014	1:23:42	-12.02618	135.566376	35.03	180	79	0	6.93
22/10/2014	1:24:47	-12.026246	135.566391	27.54	1296	214	0	7.52
22/10/2014	1:25:55	-12.026219	135.566269	25.6	0	237	0	13.6
22/10/2014	1:27:05	-12.026114	135.566589	67.92	0	72	0	36.71
22/10/2014	1:28:11	-12.026246	135.566452	25.85	0	3	0	20.91
22/10/2014	1:29:17	-12.026221	135.566406	26.54	0	126	0	5.72
22/10/2014	1:30:32	-12.026161	135.566376	37.1	1800	189	0	7.43
22/10/2014	1:31:42	-12.025956	135.566498	143.01	0	23	0	26.38
22/10/2014	1:32:51	-12.025945	135.566406	27.75	0	33	0	10.08
22/10/2014	1:34:00	-12.026254	135.566467	71.74	0	350	0	34.99
22/10/2014	1:35:26	-12.026215	135.566391	30.88	864	214	0	9.33	1
22/10/2014	1:36:39	-12.026189	135.566437	57.92	1692	203	0	5.78	1
22/10/2014	1:37:57	-12.026263	135.566422	43.69	3276	172	0	8.39
22/10/2014	1:39:08	-12.026298	135.566376	16.75	1944	255	0	6.34
22/10/2014	1:40:15	-12.026193	135.566406	48.61	0	7	0	12.12
22/10/2014	1:41:23	-12.025994	135.566238	61.73	0	28	0	28.7
22/10/2014	1:42:39	-12.025933	135.56633	55.38	468	2	0	12.09
22/10/2014	1:43:47	-12.026048	135.566162	47.8	0	120	0	22.3
22/10/2014	1:44:55	-12.026251	135.566086	20.99	0	182	0	24.04
22/10/2014	1:46:06	-12.026475	135.565765	36.9	9864	238	0	42.88	1
22/10/2014	1:47:16	-12.026763	135.565552	31.29	4536	303	0	39.52	1
22/10/2014	1:48:29	-12.026736	135.565735	35.41	0	45	0	20.13
22/10/2014	1:49:52	-12.026903	135.565887	57.1	3708	15	0	24.86
22/10/2014	1:51:01	-12.026308	135.565918	33.37	6804	42	0	66.25	1
22/10/2014	1:54:56	-12.02646	135.56662	130.36	0	0	0	78.19	1
22/10/2014	2:12:55	-12.02646	135.56662	130.36	0	0	0	0
22/10/2014	2:14:46	-12.026029	135.565964	59.86	5076	323	0	85.95
22/10/2014	2:15:57	-12.02635	135.566223	23.81	4140	149	0	45.47
22/10/2014	2:17:07	-12.026275	135.566116	26.31	3744	328	0	14.32
22/10/2014	2:18:18	-12.026339	135.566147	40.63	0	295	0	7.87
22/10/2014	2:19:26	-12.026365	135.566086	44.74	4896	160	0	7.24	1
22/10/2014	2:21:55	-12.026031	135.566071	47.31	3636	343	0	37.17	1
22/10/2014	2:24:35	-12.025947	135.565979	79.82	0	144	0	13.69
22/10/2014	2:27:18	-12.026293	135.566101	36.36	5256	170	0	40.7
22/10/2014	2:29:42	-12.026062	135.565918	71.97	6264	11	0	32.49
22/10/2014	2:33:49	-12.026206	135.56601	113.24	0	349	0	18.88
22/10/2014	2:40:19	-12.026199	135.566055	23.42	612	335	0	4.96
22/10/2014	2:49:16	-12.02658	135.56543	104.41	7056	242	0	80.09
22/10/2014	2:57:54	-12.026236	135.565796	119.36	0	100	0	55.2
22/10/2014	3:05:07	-12.026149	135.566086	120.06	0	53	0	32.99
22/10/2014	3:10:28	-12.026135	135.565918	116.9	5004	228	0	18.34
22/10/2014	3:14:40	-12.02612	135.566177	88.49	1080	198	0	28.22
22/10/2014	3:18:04	-12.026559	135.56601	-62.74	0	107	0	52.08
22/10/2014	3:19:15	-12.02674	135.56604	-128.99	0	46	0	20.39
22/10/2014	3:20:49	-12.026256	135.566162	40.33	0	58	0	55.43
22/10/2014	3:23:06	-12.026803	135.566177	-125.14	936	265	0	60.85
22/10/2014	3:24:48	-12.026505	135.565964	-44.41	0	104	0	40.43
22/10/2014	3:26:08	-12.026057	135.566132	97.99	0	46	0	53.06
22/10/2014	3:27:26	-12.025845	135.566391	141.86	864	203	0	36.73
22/10/2014	3:28:36	-12.026015	135.566162	123.37	0	52	0	31.27
22/10/2014	3:47:32	-12.026015	135.566162	123.37	0	52	0	0
22/10/2014	3:49:08	-12.026235	135.566055	52.36	0	193	0	27.09
22/10/2014	3:50:15	-12.026227	135.566147	45.67	0	87	0	10.04
22/10/2014	3:51:22	-12.026286	135.566025	53.75	0	300	0	14.8
22/10/2014	3:52:32	-12.026253	135.566299	25.63	0	272	0	30.02
22/10/2014	3:53:46	-12.026225	135.566162	33.78	0	104	0	15.22
22/10/2014	3:55:11	-12.026243	135.566208	36.11	0	186	0	5.39
22/10/2014	3:56:28	-12.026317	135.566284	49.61	0	19	0	11.66
22/10/2014	3:57:42	-12.026361	135.566116	46.01	0	309	0	18.91
22/10/2014	3:58:57	-12.026382	135.566101	41.31	0	205	0	2.85
22/10/2014	4:00:07	-12.026247	135.566132	44.84	0	15	0	15.39
22/10/2014	4:01:34	-12.026275	135.566132	43.95	108	24	0	3.11
22/10/2014	4:02:50	-12.026218	135.566223	19.52	0	101	0	11.75
22/10/2014	4:03:59	-12.02636	135.566086	37.96	0	118	0	21.71
22/10/2014	4:05:07	-12.026243	135.566116	36.26	0	48	0	13.41
22/10/2014	4:06:14	-12.026381	135.566025	51.58	2916	41	0	18.26
22/10/2014	4:07:21	-12.026063	135.566315	25.46	2160	63	0	47.38
22/10/2014	4:08:28	-12.026182	135.566086	55.46	0	156	0	28.2
22/10/2014	4:09:37	-12.02608	135.566437	6.38	0	64	0	39.82
22/10/2014	4:10:45	-12.02632	135.566238	29.46	504	21	0	34.36
22/10/2014	4:11:52	-12.026278	135.566208	28.84	1476	86	0	5.7
22/10/2014	4:13:01	-12.02626	135.566086	40	0	264	0	13.42
22/10/2014	4:14:08	-12.026266	135.565964	49.3	1584	15	0	13.28
22/10/2014	4:15:16	-12.026272	135.566147	33.38	0	241	0	19.91
22/10/2014	4:16:24	-12.026324	135.566269	11.8	0	282	0	14.47
22/10/2014	4:17:32	-12.026268	135.565918	49.91	0	99	0	38.68
22/10/2014	4:18:45	-12.026284	135.565872	63.58	3528	253	0	5.31
22/10/2014	4:19:53	-12.026278	135.566223	21.65	2124	81	0	38.18
22/10/2014	4:21:01	-12.026289	135.565918	47.75	0	290	0	33.19
22/10/2014	4:22:10	-12.026229	135.565918	51.29	0	103	0	6.67
22/10/2014	4:23:17	-12.026268	135.566147	33.76	0	8	0	25.28
22/10/2014	4:24:25	-12.026268	135.565964	47.96	1440	100	0	19.9
22/10/2014	4:25:31	-12.026254	135.565964	49.88	216	44	0	1.56
22/10/2014	4:26:51	-12.026265	135.56601	49.6	1260	294	0	5.15
22/10/2014	4:28:02	-12.026385	135.565979	44.79	5868	273	0	13.76
22/10/2014	4:29:11	-12.026318	135.566071	32.21	0	260	0	12.47
22/10/2014	4:30:22	-12.026329	135.566071	44.67	0	256	0	1.22
22/10/2014	4:31:30	-12.026305	135.566147	29.32	0	222	0	8.69
22/10/2014	4:33:19	-12.026217	135.566208	26.04	504	67	0	11.82
22/10/2014	4:34:44	-12.026219	135.565903	54.65	2880	64	0	33.17
22/10/2014	4:35:52	-12.026304	135.566269	26.58	0	87	0	40.91
22/10/2014	4:37:03	-12.02624	135.566132	35.93	0	121	0	16.51
22/10/2014	4:38:16	-12.026251	135.565948	49.4	0	275	0	20.05
22/10/2014	4:39:24	-12.026242	135.565903	57.81	0	169	0	5
22/10/2014	4:40:33	-12.026264	135.566071	36.34	0	300	0	18.43
22/10/2014	4:41:41	-12.026261	135.566071	44.39	0	118	0	0.33
22/10/2014	4:42:54	-12.026249	135.566177	31.91	3168	107	0	11.6
22/10/2014	4:44:04	-12.02634	135.566193	27.69	0	281	0	10.27
22/10/2014	4:45:13	-12.026307	135.566025	40.7	0	303	0	18.64
22/10/2014	4:46:21	-12.026281	135.56601	43.43	0	105	0	3.32
22/10/2014	4:47:29	-12.026165	135.565964	27.38	504	178	0	13.83
22/10/2014	4:48:37	-12.026186	135.566101	29.68	1080	18	0	15.08
22/10/2014	4:49:49	-12.026263	135.566193	19.58	0	29	0	13.17
22/10/2014	4:51:00	-12.026247	135.565948	33.17	0	312	0	26.7
22/10/2014	4:52:08	-12.026153	135.565598	83.33	0	61	0	39.47
22/10/2014	4:53:19	-12.026226	135.566162	26.94	0	66	0	61.87
22/10/2014	4:54:29	-12.026225	135.566101	27.63	0	153	0	6.63
22/10/2014	4:55:38	-12.026188	135.566101	24.72	0	77	0	4.11
22/10/2014	4:56:47	-12.026252	135.566147	28.52	0	80	0	8.7
22/10/2014	4:57:56	-12.026313	135.566147	28.91	0	139	0	6.78
22/10/2014	4:59:07	-12.026265	135.566177	33.12	0	107	0	6.26
22/10/2014	5:00:15	-12.026237	135.566086	35.8	0	146	0	10.37
22/10/2014	5:01:24	-12.026283	135.566071	22.08	0	327	0	5.37
22/10/2014	5:02:33	-12.026251	135.566055	29.78	0	89	0	3.96
22/10/2014	5:03:42	-12.026196	135.566086	11.56	0	151	0	6.98
22/10/2014	5:04:52	-12.026349	135.566177	43.01	0	138	0	19.68
22/10/2014	5:06:02	-12.026402	135.566132	57.2	0	120	0	7.66
22/10/2014	5:07:15	-12.026158	135.566132	28.03	0	162	0	27.13
22/10/2014	5:08:39	-12.026453	135.566147	76.83	0	110	0	32.84
22/10/2014	5:10:09	-12.026328	135.566101	53.07	0	132	0	14.77
22/10/2014	5:11:42	-12.026294	135.566238	60.21	0	90	0	15.37
22/10/2014	5:13:08	-12.026402	135.566116	68.21	0	192	0	17.9
22/10/2014	5:14:20	-12.026301	135.566132	35.02	0	358	0	11.36
22/10/2014	5:16:00	-12.026218	135.565872	36.01	0	283	0	29.74
22/10/2014	5:17:32	-12.026255	135.566193	36.25	0	289	0	35.15
22/10/2014	5:18:39	-12.026209	135.566193	26.51	0	333	0	5.11
22/10/2014	5:19:46	-12.026165	135.566025	15.81	2268	47	0	18.91
22/10/2014	5:20:52	-12.026464	135.566086	69.12	3672	318	0	33.9
22/10/2014	5:22:01	-12.026396	135.566071	93.12	5544	195	0	7.74
22/10/2014	5:23:07	-12.026303	135.566452	34.87	0	327	0	42.71
22/10/2014	5:24:11	-12.026322	135.566269	45.39	0	66	0	20.01
22/10/2014	5:25:15	-12.026386	135.566391	66.04	1944	90	0	15.06	1
22/10/2014	5:26:19	-12.026508	135.566696	79.84	0	303	0	35.84	1
22/10/2014	5:27:23	-12.026387	135.566391	58.96	0	293	0	35.79
22/10/2014	5:28:27	-12.026484	135.566803	72	0	87	0	46.09
22/10/2014	5:29:31	-12.02632	135.566254	53.76	540	309	0	62.43
22/10/2014	5:30:36	-12.026251	135.566025	42.47	0	93	0	26.06
22/10/2014	5:31:44	-12.026338	135.566269	48.76	0	298	0	28.24
22/10/2014	5:32:51	-12.026422	135.566315	70.83	1044	93	0	10.6
22/10/2014	5:34:01	-12.026439	135.566788	98.62	0	271	0	51.48
22/10/2014	5:35:08	-12.026519	135.566879	106.82	0	80	0	13.31
22/10/2014	5:36:18	-12.026605	135.566498	141.72	0	304	0	42.52
22/10/2014	5:37:25	-12.026608	135.567017	117.16	0	290	0	56.44
22/10/2014	5:38:35	-12.026626	135.566757	146.34	3636	289	0	28.35
22/10/2014	5:39:44	-12.026704	135.566833	154.31	3564	275	0	11.98
22/10/2014	5:40:58	-12.026527	135.566895	103.69	0	76	0	20.8
22/10/2014	5:42:07	-12.026487	135.566406	163.22	0	304	0	53.37
22/10/2014	5:43:16	-12.026486	135.566544	161.89	8856	288	0	15.01
22/10/2014	5:44:38	-12.026579	135.566483	198.63	5328	265	0	12.29
22/10/2014	5:46:26	-12.026086	135.567429	12.57	0	0	0	116.58
22/10/2014	5:48:23	-12.026031	135.567734	-0.67	0	0	0	33.73
22/10/2014	5:50:13	-12.026196	135.566483	27.81	7020	263	0	137.28
22/10/2014	5:51:36	-12.026314	135.56572	40.22	1764	21	0	84.01
22/10/2014	5:53:07	-12.026288	135.566422	25.14	2196	301	0	76.4
22/10/2014	5:54:13	-12.026233	135.56604	14.02	0	251	0	41.99
22/10/2014	5:55:22	-12.02609	135.565201	-15.96	324	96	0	92.62
22/10/2014	5:56:28	-12.026332	135.565033	29.49	0	119	0	32.53
22/10/2014	5:57:34	-12.026282	135.566208	40.59	0	92	0	127.91
22/10/2014	5:58:41	-12.026306	135.565582	40.77	6228	267	0	68.13
22/10/2014	5:59:47	-12.026336	135.565414	21.15	0	135	0	18.57
22/10/2014	6:00:55	-12.02636	135.565598	46.24	6336	72	0	20.19
22/10/2014	6:02:01	-12.026256	135.566147	36.77	4500	269	0	60.82	1
22/10/2014	6:03:08	-12.02627	135.565948	34.08	2628	266	0	21.7	1
22/10/2014	6:04:15	-12.026292	135.565933	36.57	720	76	0	2.94
22/10/2014	6:05:24	-12.026334	135.565857	33.34	0	63	0	9.49
22/10/2014	6:06:30	-12.026304	135.565628	31.37	0	354	0	25.13
22/10/2014	6:07:38	-12.026337	135.565872	41.37	0	69	0	26.79
22/10/2014	6:08:42	-12.026239	135.566391	31.1	3528	77	0	57.49
22/10/2014	6:10:02	-12.025974	135.567123	28.78	11412	60	0	84.89
22/10/2014	6:11:42	-12.026282	135.566025	32.19	7020	116	0	124.23
22/10/2014	6:27:10	-12.026282	135.566025	32.19	7020	116	0	0
22/10/2014	6:28:17	-12.026251	135.565872	48.98	684	38	0	16.99
22/10/2014	6:29:24	-12.026178	135.56633	42.42	792	44	0	50.47
22/10/2014	6:30:31	-12.026251	135.565979	36.37	432	71	0	39.03
22/10/2014	6:31:39	-12.026262	135.566071	34.11	252	343	0	10.08
22/10/2014	6:32:46	-12.026218	135.566055	47.56	468	290	0	5.19
22/10/2014	6:33:53	-12.02626	135.565903	56.09	2628	70	0	17.18
22/10/2014	6:35:00	-12.026252	135.56604	55.81	0	79	0	14.93
22/10/2014	6:36:03	-12.026329	135.565598	114.04	1476	310	0	48.83
22/10/2014	6:37:10	-12.026282	135.566101	19.61	180	87	0	54.95
22/10/2014	6:38:20	-12.026255	135.56604	27.98	180	324	0	7.28
22/10/2014	6:39:26	-12.02627	135.566162	15.42	396	329	0	13.37
22/10/2014	6:40:34	-12.02629	135.565826	71.38	972	263	0	36.61
22/10/2014	6:41:42	-12.026276	135.566132	30.06	1368	92	0	33.32
22/10/2014	6:42:47	-12.026261	135.566025	29.23	0	316	0	11.76
22/10/2014	6:43:53	-12.026252	135.565979	74.97	1008	275	0	5.1
22/10/2014	6:44:59	-12.026293	135.566101	18.1	288	47	0	14.03
22/10/2014	6:46:07	-12.02624	135.566132	40.61	108	351	0	6.79
22/10/2014	6:47:11	-12.026272	135.565842	-1.4	0	308	0	31.74
22/10/2014	6:48:14	-12.026033	135.566833	123.25	0	248	0	111
22/10/2014	6:49:16	-12.026044	135.565948	89.96	324	63	0	96.26
22/10/2014	6:50:18	-12.026264	135.566177	29.53	216	152	0	34.91
22/10/2014	6:51:20	-12.026217	135.565979	51.02	216	151	0	22.16
22/10/2014	6:52:22	-12.026351	135.566193	1.93	4644	76	0	27.63
22/10/2014	6:53:31	-12.025337	135.566116	36.21	13896	228	0	113.06
22/10/2014	6:54:39	-12.025452	135.565918	108.6	0	55	0	25.04
22/10/2014	6:55:46	-12.025746	135.565811	-15.01	0	230	0	34.7
22/10/2014	6:56:57	-12.025941	135.565979	28.35	0	311	0	28.35
22/10/2014	6:58:02	-12.026199	135.566071	84.49	144	126	0	30.38
22/10/2014	6:59:07	-12.026302	135.566162	12.92	1440	74	0	15.14
22/10/2014	7:00:14	-12.02629	135.566101	23.82	0	307	0	6.77
22/10/2014	7:01:21	-12.026304	135.566116	22.4	324	311	0	2.25
22/10/2014	7:02:26	-12.026205	135.564331	-129.65	0	293	0	194.44
22/10/2014	7:03:32	-12.026228	135.566177	24.44	0	317	0	200.78
22/10/2014	7:04:39	-12.026247	135.566177	37.87	936	338	0	2.11
22/10/2014	7:05:45	-12.026246	135.566101	19.25	1584	267	0	8.27
22/10/2014	7:06:49	-12.026378	135.566162	-11.02	0	134	0	16.11
22/10/2014	7:07:54	-12.026353	135.566147	16.94	6084	147	0	3.22
22/10/2014	7:09:00	-12.026213	135.566101	23.61	4392	104	0	16.35
22/10/2014	7:10:06	-12.026189	135.566177	33.93	1044	180	0	8.69
22/10/2014	7:11:08	-12.026242	135.56636	76.16	1332	324	0	20.76
22/10/2014	7:12:14	-12.026265	135.566101	35.19	7596	174	0	28.28
22/10/2014	7:13:57	-12.026328	135.566116	41.34	0	2	0	7.19
22/10/2014	7:15:03	-12.026337	135.565903	-15.66	0	54	0	23.19
22/10/2014	7:16:11	-12.026117	135.566147	45.64	504	339	0	36.09
22/10/2014	7:17:16	-12.026437	135.566147	-2.51	7128	205	0	35.58
22/10/2014	7:18:26	-12.026186	135.566086	33.5	0	341	0	28.69
22/10/2014	7:19:34	-12.026234	135.566071	10.32	396	42	0	5.58
22/10/2014	7:20:41	-12.02632	135.566147	34.68	4284	171	0	12.64
22/10/2014	7:21:45	-12.026272	135.566299	60.69	864	317	0	17.37
22/10/2014	7:22:51	-12.026041	135.566147	67.64	2448	157	0	30.55
22/10/2014	7:23:58	-12.026277	135.566162	32.31	1152	331	0	26.29
22/10/2014	7:25:05	-12.026098	135.566193	83.68	0	69	0	20.19
22/10/2014	7:26:20	-12.026379	135.565964	-9.92	0	21	0	39.96
22/10/2014	7:27:28	-12.026259	135.566116	50.61	3204	220	0	21.24
22/10/2014	7:28:35	-12.026005	135.566025	79.99	5832	335	0	29.93
22/10/2014	7:29:43	-12.026024	135.566025	74.72	2448	12	0	2.11
22/10/2014	7:31:04	-12.026202	135.56604	15.39	6192	288	0	19.86
22/10/2014	7:33:28	-12.026202	135.56604	15.39	6192	288	0	0
22/10/2014	7:34:35	-12.026072	135.566086	59.79	1836	257	0	15.3
22/10/2014	7:36:19	-12.02654	135.565689	119.63	12636	100	0	67.62
22/10/2014	7:38:37	-12.026155	135.56604	45.31	3600	154	0	57.36
22/10/2014	7:41:28	-12.026574	135.566406	52.99	6228	134	0	61.28
22/10/2014	7:44:11	-12.026433	135.565186	-143.73	11520	318	0	133.6
22/10/2014	7:46:30	-12.026476	135.565674	84.18	2340	300	0	53.29
22/10/2014	7:48:28	-12.026355	135.565475	110.54	684	298	0	25.48
22/10/2014	7:50:09	-12.026355	135.565475	110.54	684	298	0	0
22/10/2014	7:51:21	-12.026318	135.565842	-14.08	3888	176	0	40.12
22/10/2014	7:52:31	-12.027746	135.567062	-29.15	1908	141	0	206.92
22/10/2014	7:53:38	-12.026193	135.566025	24.72	972	155	0	206.25
22/10/2014	7:54:47	-12.026378	135.56601	-16.64	0	317	0	20.64
22/10/2014	7:55:54	-12.026276	135.566071	34.77	324	160	0	13.14
22/10/2014	7:57:04	-12.026258	135.565979	22.44	972	47	0	10.2
22/10/2014	7:58:08	-12.026415	135.566193	11.78	4968	54	0	29.09
22/10/2014	7:59:14	-12.026382	135.566299	19.77	10512	258	0	12.1
22/10/2014	8:00:21	-12.026401	135.566208	30.98	0	218	0	10.12
22/10/2014	8:01:29	-12.026352	135.56572	67.77	12708	273	0	53.35
22/10/2014	8:02:38	-12.026303	135.565964	64.42	0	191	0	27.09
22/10/2014	8:03:45	-12.026399	135.565903	52.49	108	336	0	12.57
22/10/2014	8:04:53	-12.026295	135.565948	16.57	432	53	0	12.56
22/10/2014	8:05:58	-12.026419	135.56601	49.26	828	320	0	15.35
22/10/2014	8:07:02	-12.026372	135.56694	-29.6	0	290	0	101.28
22/10/2014	8:08:10	-12.026223	135.567383	-157.35	1512	133	0	50.95
22/10/2014	8:09:17	-12.026358	135.565933	43.54	1728	72	0	158.41
22/10/2014	8:10:26	-12.02628	135.565887	30.72	0	1	0	10.01
22/10/2014	8:11:36	-12.026237	135.565842	36.64	0	4	0	6.84
22/10/2014	8:12:43	-12.026342	135.566208	41.31	0	344	0	41.48
22/10/2014	8:13:51	-12.026326	135.565918	53.89	252	188	0	31.59
22/10/2014	8:14:58	-12.026404	135.566711	-16.3	3060	102	0	86.68
22/10/2014	8:16:05	-12.02646	135.565918	61.01	252	353	0	86.47
22/10/2014	8:17:15	-12.02637	135.565964	70.7	0	12	0	11.19
22/10/2014	8:18:25	-12.026205	135.565872	18.32	5004	111	0	20.9
22/10/2014	8:19:35	-12.026453	135.565674	71.14	0	41	0	34.99
22/10/2014	8:20:42	-12.026285	135.56604	11.03	324	7	0	43.97
22/10/2014	8:21:49	-12.026497	135.565857	87.02	432	197	0	30.85
22/10/2014	8:22:58	-12.026318	135.565613	38.71	396	47	0	33.17
22/10/2014	8:24:08	-12.026749	135.56572	2.74	3348	2	0	49.32
22/10/2014	8:25:23	-12.026804	135.56575	27.91	4536	241	0	6.93
22/10/2014	8:26:31	-12.026767	135.565704	26.13	1656	24	0	6.48
22/10/2014	8:27:42	-12.02632	135.565887	57.03	0	325	0	53.54
22/10/2014	8:28:48	-12.026429	135.565857	53.62	1944	220	0	12.55
22/10/2014	8:29:56	-12.026205	135.564774	101.18	5760	310	0	120.39
22/10/2014	8:31:00	-12.025864	135.566406	117.11	4320	33	0	181.49
22/10/2014	8:32:08	-12.026195	135.56633	21.69	4572	171	0	37.72
22/10/2014	8:33:16	-12.026254	135.566284	28.29	972	215	0	8.25
22/10/2014	8:34:23	-12.025994	135.566437	25.22	1044	313	0	33.36	1
22/10/2014	8:35:38	-12.026651	135.566925	34.67	8604	250	0	90.3	1
22/10/2014	8:36:46	-12.02722	135.56665	49.83	216	331	0	69.98	1
22/10/2014	8:37:54	-12.027561	135.566345	33.97	3420	182	0	50.38	1
22/10/2014	8:39:02	-12.028	135.56662	33.92	1764	151	0	57.25	1
22/10/2014	8:40:09	-12.028132	135.566711	28.19	2052	80	0	17.7	1
22/10/2014	8:41:19	-12.027998	135.566681	-7.37	10044	324	0	15.25
22/10/2014	8:42:31	-12.027658	135.56723	139.65	0	24	0	70.67
22/10/2014	8:43:37	-12.028265	135.566681	45.56	2052	317	0	90.11
22/10/2014	8:44:47	-12.028162	135.566452	6.29	1224	341	0	27.41
22/10/2014	8:45:54	-12.027339	135.567169	286.22	0	5	0	120.23
22/10/2014	8:47:01	-12.027414	135.566849	207.17	0	260	0	35.79
22/10/2014	8:48:08	-12.02809	135.566376	11.55	3996	133	0	91.08
22/10/2014	8:49:16	-12.028034	135.566284	-3.49	2664	173	0	11.78
22/10/2014	8:50:25	-12.027945	135.566345	8.23	4680	311	0	11.91
22/10/2014	8:51:34	-12.027835	135.56604	18.36	1224	29	0	35.35
22/10/2014	8:52:42	-12.027911	135.565948	48.17	144	182	0	13.1
22/10/2014	8:53:46	-12.02806	135.56601	62.81	0	83	0	17.89
22/10/2014	8:55:01	-12.027387	135.56604	79	0	216	0	74.91
22/10/2014	8:56:08	-12.024956	135.565445	-6.53	30024	9	0	277.95	1
22/10/2014	8:57:22	-12.024337	135.566727	82.17	1980	25	0	155.49	1
22/10/2014	8:58:28	-12.024303	135.567062	27.06	0	111	0	36.63	1
22/10/2014	8:59:38	-12.024188	135.566864	-2.47	2844	39	0	25.04
22/10/2014	9:00:50	-12.025174	135.565506	-13.15	31320	185	0	183.94	1
22/10/2014	9:02:02	-12.030308	135.564621	-2.21	396	101	0	578.93	1
22/10/2014	9:03:08	-12.030107	135.564438	-61.27	864	184	0	29.93	1
22/10/2014	9:04:16	-12.030252	135.564621	-23.2	0	229	0	25.61
22/10/2014	9:05:27	-12.030276	135.564697	46.14	0	213	0	8.69
22/10/2014	9:06:34	-12.030322	135.564667	-3.11	3996	276	0	6.07
22/10/2014	9:07:44	-12.030299	135.564499	-16.75	180	68	0	18.45
22/10/2014	9:08:54	-12.030282	135.564499	-9.36	0	348	0	1.89
22/10/2014	9:10:00	-12.030269	135.564651	-36.15	6120	318	0	16.59
22/10/2014	9:11:11	-12.030349	135.564636	-10.93	1512	6	0	9.04
22/10/2014	9:12:20	-12.030186	135.56459	-70.82	2268	137	0	18.8
22/10/2014	9:13:36	-12.030413	135.564621	49.51	504	307	0	25.47
22/10/2014	9:14:48	-12.030304	135.564667	-5.55	324	271	0	13.11
22/10/2014	9:15:58	-12.030308	135.564667	63.66	432	78	0	0.44
22/10/2014	9:17:03	-12.030259	135.56459	-10.46	3024	305	0	9.99
22/10/2014	9:18:12	-12.030311	135.56459	14.98	72	11	0	5.78
22/10/2014	9:19:21	-12.030289	135.564484	41.61	0	156	0	11.78
22/10/2014	9:20:30	-12.03028	135.56459	-18.8	0	327	0	11.57
22/10/2014	9:21:37	-12.030363	135.565521	-11.95	17892	200	0	101.67	1
22/10/2014	9:22:44	-12.030626	135.565857	-4.54	2628	298	0	46.8	1
22/10/2014	9:23:53	-12.030708	135.565826	-46.42	0	339	0	9.72	1
22/10/2014	9:25:01	-12.03065	135.565781	21.89	468	304	0	8.1
22/10/2014	9:26:09	-12.030646	135.565826	-22.29	0	56	0	4.91
22/10/2014	9:27:16	-12.030382	135.565659	-71.29	432	133	0	34.52
22/10/2014	9:28:24	-12.030657	135.565796	-28.61	72	17	0	34.02
22/10/2014	9:29:34	-12.030301	135.56604	-16.7	756	17	0	47.66
22/10/2014	9:34:45	-12.030696	135.565857	-18.69	0	0	0	48.22
22/10/2014	9:39:13	-12.030696	135.565857	-18.69	0	0	0	0
22/10/2014	9:41:50	-12.030663	135.565811	-18.56	3672	324	0	6.2
22/10/2014	9:59:12	-12.030663	135.565811	-18.56	3672	324	0	0
22/10/2014	10:01:47	-12.030047	135.564835	-18.65	10332	275	0	126.32	1
22/10/2014	10:16:34	-12.030047	135.564835	-18.65	10332	275	0	0
22/10/2014	10:18:40	-12.024468	135.566269	-26.45	288	88	0	639.66	1
22/10/2014	10:19:54	-12.02448	135.566223	11.69	0	161	0	5.18	1
22/10/2014	10:21:11	-12.023743	135.564957	12.24	2556	251	0	160.23	1
22/10/2014	10:23:36	-12.021362	135.570023	-52.99	28440	21	0	611.27	1
22/10/2014	10:25:09	-12.02063	135.570435	-114.18	18288	173	0	92.91	1
22/10/2014	10:26:41	-12.027243	135.566086	-51.08	43092	236	0	874.31	1
22/10/2014	10:28:16	-12.03028	135.564606	-29.07	0	272	0	374.1	1
22/10/2014	10:29:29	-12.030314	135.564835	35.62	0	255	0	25.19
22/10/2014	10:30:39	-12.030355	135.564621	-62.36	0	94	0	23.72
22/10/2014	10:31:47	-12.030381	135.564529	-43.07	0	61	0	10.41
22/10/2014	10:33:02	-12.030344	135.564514	10.83	0	320	0	4.43
22/10/2014	10:34:10	-12.030342	135.564651	-21.33	0	55	0	14.9
22/10/2014	10:35:18	-12.030417	135.564453	-124.3	0	281	0	23.09
22/10/2014	10:36:30	-12.030478	135.564316	46.16	4968	181	0	16.37
22/10/2014	10:37:40	-12.030381	135.564407	-166.06	6624	339	0	14.64
22/10/2014	10:38:48	-12.03086	135.565445	-62.06	9684	132	0	124.82	1
22/10/2014	10:39:57	-12.03077	135.565811	-146.64	1764	19	0	41.04	1
22/10/2014	10:41:10	-12.030812	135.565704	-60.93	0	34	0	12.54
22/10/2014	10:42:19	-12.030772	135.565643	-143.51	0	191	0	7.99
22/10/2014	10:43:28	-12.030827	135.565598	-196.99	864	86	0	7.83
22/10/2014	10:44:40	-12.030737	135.565826	-32.75	0	237	0	26.74
22/10/2014	10:45:51	-12.030763	135.565781	-116.07	0	293	0	5.68
22/10/2014	10:47:01	-12.030859	135.56575	-166.14	324	77	0	11.19
22/10/2014	10:48:15	-12.030832	135.565506	-130.44	0	233	0	26.7
22/10/2014	10:49:26	-12.0309	135.565613	-73.41	0	73	0	13.88
22/10/2014	10:50:42	-12.030946	135.565704	-212.33	0	53	0	11.14
22/10/2014	10:51:53	-12.030849	135.565582	-167.61	0	203	0	17.1
22/10/2014	10:53:03	-12.030816	135.565613	-107.92	1764	276	0	4.98
22/10/2014	10:54:14	-12.030902	135.565567	-177.32	0	225	0	10.79
22/10/2014	10:55:24	-12.030851	135.565567	-163.99	0	228	0	5.67
22/10/2014	10:56:37	-12.030736	135.565689	-74.68	360	121	0	18.43
22/10/2014	10:58:00	-12.030931	135.565247	-237.2	0	71	0	52.73
22/10/2014	10:59:14	-12.030894	135.565277	-202.09	4968	355	0	5.25
22/10/2014	11:00:29	-12.030807	135.565598	-99.33	6444	294	0	36.23
22/10/2014	11:01:58	-12.031054	135.565063	-235.35	180	97	0	64.34
22/10/2014	11:03:30	-12.030835	135.565582	-90.72	3132	216	0	61.47
22/10/2014	11:04:58	-12.027626	135.565109	-63.5	23724	22	0	360.51	1
22/10/2014	11:06:18	-12.026629	135.566727	-117.53	7596	38	0	207.98	1
22/10/2014	11:07:45	-12.023446	135.566193	-89.67	27360	276	0	358.67	1
22/10/2014	11:09:06	-12.025229	135.565826	-304.36	14328	197	0	202.24	1
22/10/2014	11:10:22	-12.030306	135.564102	-127.56	31284	182	0	594.86	1
22/10/2014	11:11:34	-12.036619	135.563339	-141.86	35136	153	0	706.86	1
22/10/2014	11:12:49	-12.046099	135.561218	-190.81	54072	182	0	1079.07	1
22/10/2014	11:14:08	-12.053298	135.559494	-295.96	0	148	0	822.15	1
22/10/2014	11:15:33	-12.053261	135.559433	-277.31	0	44	0	7.81
22/10/2014	11:18:17	-12.053123	135.560028	-188.36	0	228	0	66.5
22/10/2014	11:21:04	-12.036053	135.562866	-128.35	38952	329	0	1923.02	1
22/10/2014	11:23:43	-12.023873	135.565353	-93.95	25524	359	0	1381.1	1
22/10/2014	11:24:53	-12.024499	135.568558	-75.15	37980	190	0	355.44	1
22/10/2014	11:26:37	-12.024899	135.568665	-87.22	10512	77	0	45.98	1
22/10/2014	11:32:32	-12.028259	135.564148	-44.95	0	0	0	617.18
22/10/2014	11:42:09	-12.028259	135.564148	-44.95	0	0	0	0
22/10/2014	11:51:38	-12.030568	135.565628	-7.18	12528	114	0	303.03
22/10/2014	12:00:04	-12.030602	135.565369	-29.31	6156	125	0	28.42
22/10/2014	12:06:10	-12.022154	135.566055	51.57	35100	10	0	942.33
22/10/2014	12:07:42	-12.021494	135.569443	128.6	4032	151	0	375.7
22/10/2014	12:11:34	-12.021246	135.568878	11.3	33660	282	0	67.35
22/10/2014	12:12:44	-12.023264	135.566544	50.15	14040	124	0	338.8	1
22/10/2014	12:13:55	-12.024757	135.565887	47.36	15084	266	0	180.74	1
22/10/2014	12:15:04	-12.020132	135.567764	38.58	43776	96	0	553.31	1
22/10/2014	12:16:15	-12.019848	135.575958	-4.45	43920	94	0	891.71	1
22/10/2014	12:17:24	-12.022834	135.577972	49.83	0	26	0	397.77	1
22/10/2014	12:18:35	-12.022347	135.577652	35.02	0	292	0	64.37
22/10/2014	12:19:46	-12.022569	135.578064	6.29	10692	141	0	51.16
22/10/2014	12:20:54	-12.022697	135.577744	26.54	17928	274	0	37.6
22/10/2014	12:22:05	-12.021221	135.572769	63.39	75708	263	0	565.41	1
22/10/2014	12:23:16	-12.023748	135.567902	64.82	21924	242	0	599.27	1
22/10/2014	12:24:25	-12.025788	135.566452	84.21	27432	169	0	276.27	1
22/10/2014	12:25:36	-12.030406	135.565811	21.28	39852	103	0	518.21	1
22/10/2014	12:26:46	-12.031528	135.565552	-8.83	11088	319	0	127.9	1
22/10/2014	12:27:54	-12.031775	135.565826	27.38	4572	116	0	40.52	1
22/10/2014	12:29:02	-12.031954	135.566055	65.99	6696	127	0	31.88
22/10/2014	12:30:11	-12.031765	135.565796	44.41	0	125	0	35.14
22/10/2014	12:31:19	-12.031229	135.56543	20.43	0	126	0	71.67
22/10/2014	12:32:29	-12.031067	135.565384	24.87	7668	134	0	18.7
22/10/2014	12:33:34	-12.031531	135.565811	47.11	0	234	0	69.41
22/10/2014	12:34:42	-12.031337	135.565536	7.86	6012	132	0	36.88
22/10/2014	12:35:52	-12.031595	135.565811	25.47	0	15	0	41.44
22/10/2014	12:37:01	-12.031705	135.565933	48.78	0	121	0	18.05
22/10/2014	12:38:10	-12.03124	135.565338	-18.1	4896	116	0	82.83	1
22/10/2014	12:39:20	-12.030923	135.566299	7.58	29412	13	0	110.3	1
22/10/2014	12:40:42	-12.029802	135.564484	-113.3	2304	305	0	233.45	1
22/10/2014	12:41:55	-12.029048	135.564545	-5.41	35964	14	0	84.1	1
22/10/2014	12:43:05	-12.025393	135.569168	48.32	25560	61	0	646.49	1
22/10/2014	12:44:17	-12.025167	135.570068	84.93	11592	148	0	101.05	1
22/10/2014	12:45:33	-12.024315	135.569	11.38	22032	157	0	149.89	1
22/10/2014	12:46:46	-12.027663	135.564636	6.17	25992	248	0	603.19	1
22/10/2014	12:47:59	-12.035095	135.563766	34.31	30708	197	0	831.8	1
22/10/2014	12:49:10	-12.043676	135.561874	-19.11	58104	196	0	976.1	1
22/10/2014	12:50:24	-12.052544	135.561142	10.35	0	280	0	989.28	1
22/10/2014	12:51:39	-12.047468	135.5616	19.02	40104	17	0	566.62	1
22/10/2014	12:52:49	-12.035601	135.563812	15.59	42624	343	0	1341.3	1
22/10/2014	12:53:59	-12.029615	135.564804	27.3	19296	5	0	674.3	1
22/10/2014	12:55:10	-12.025921	135.565613	57.54	31068	3	0	420.07	1
22/10/2014	12:56:24	-12.024776	135.566025	26.75	7308	131	0	134.97	1
22/10/2014	12:57:45	-12.025206	135.562469	7.59	28548	276	0	389.68	1
22/10/2014	12:59:10	-12.027172	135.564362	19.99	30384	119	0	300.29	1
22/10/2014	13:00:29	-12.030625	135.564682	1.67	19656	285	0	385.53	1
22/10/2014	13:02:06	-12.030008	135.564713	10.31	21168	2	0	68.69	1
22/10/2014	13:03:34	-12.030623	135.565628	-4.18	0	330	0	120.74	1
22/10/2014	13:04:42	-12.03078	135.566086	48.83	0	313	0	52.78
22/10/2014	13:05:50	-12.030585	135.565552	-12.75	0	207	0	61.99
22/10/2014	13:06:59	-12.03075	135.566238	48.58	684	16	0	76.83
22/10/2014	13:08:10	-12.030777	135.565903	-42.27	0	295	0	36.56
22/10/2014	13:09:22	-12.030689	135.565887	-21.16	0	118	0	9.94
22/10/2014	13:10:34	-12.030748	135.56604	26.36	3996	295	0	17.89
22/10/2014	13:11:44	-12.030732	135.565948	27.42	4896	279	0	10.16
22/10/2014	13:12:55	-12.031034	135.566818	82.73	9648	293	0	100.4
22/10/2014	13:14:06	-12.030877	135.56694	53.27	0	106	0	21.93
22/10/2014	13:15:15	-12.030774	135.566223	45.83	0	120	0	78.81
22/10/2014	13:16:25	-12.030567	135.565491	-2.02	0	68	0	82.87
22/10/2014	13:17:31	-12.030821	135.566437	61.03	0	9	0	106.69
22/10/2014	13:18:41	-12.030881	135.567123	87.85	14760	84	0	74.9
22/10/2014	13:19:50	-12.030581	135.565491	-5.25	9828	94	0	180.59
22/10/2014	13:21:05	-12.030622	135.565567	27.97	0	111	0	9.44
22/10/2014	13:22:14	-12.030516	135.564575	-128.3	0	109	0	108.52
22/10/2014	13:23:38	-12.031049	135.566803	45.09	5688	95	0	249.44	1
22/10/2014	13:25:01	-12.029657	135.566452	11.22	11700	108	0	159.42	1
22/10/2014	13:26:17	-12.029629	135.566849	35.27	19404	105	0	43.29	1
22/10/2014	13:27:30	-12.029803	135.566818	30.25	28332	277	0	19.64
22/10/2014	13:29:35	-12.030403	135.564545	2.5	0	111	0	256.04
22/10/2014	13:31:52	-12.030368	135.56459	2.45	540	104	0	6.25
22/10/2014	13:34:04	-12.030792	135.565781	8.85	11808	3	0	137.84	1
22/10/2014	13:35:17	-12.030045	135.564789	7.27	22140	277	0	136.15	1
22/10/2014	13:36:54	-12.030423	135.564453	-10.17	3276	100	0	55.69	1
22/10/2014	13:39:33	-12.030334	135.56459	3.5	792	314	0	17.89
22/10/2014	13:41:59	-12.030758	135.565781	15.4	504	64	0	137.84
22/10/2014	13:43:05	-12.030666	135.565826	34	828	50	0	11.34
22/10/2014	13:44:19	-12.030781	135.565643	-26.33	2880	278	0	23.66
22/10/2014	13:45:44	-12.030682	135.565872	42.03	648	247	0	27.23
22/10/2014	13:47:05	-12.030724	135.565765	104.91	0	290	0	12.54
22/10/2014	13:48:47	-12.030733	135.565552	-0.94	0	124	0	23.19
22/10/2014	13:50:34	-12.030632	135.565826	11.7	828	215	0	31.84
22/10/2014	13:51:45	-12.030652	135.565796	30.81	828	75	0	3.95
22/10/2014	13:52:52	-12.030622	135.56572	-9.7	2196	71	0	8.91	1
22/10/2014	13:54:04	-12.030606	135.566223	162.69	0	54	0	54.73	1
22/10/2014	13:55:14	-12.030779	135.565811	86.03	2052	71	0	48.76
22/10/2014	13:56:27	-12.03058	135.56575	-29.3	0	318	0	23.1
22/10/2014	13:57:37	-12.030721	135.565903	97	288	290	0	22.86
22/10/2014	13:58:48	-12.030718	135.565781	72.41	0	252	0	13.27
22/10/2014	14:01:02	-12.030595	135.565781	60.48	0	297	0	13.68
22/10/2014	14:05:24	-12.030618	135.565781	37.11	10476	260	0	2.56
22/10/2014	14:13:35	-12.030621	135.565918	66.73	0	0	0	14.9
22/10/2014	14:22:19	-12.030621	135.565918	66.73	0	0	0	0
22/10/2014	14:24:03	-12.030626	135.565796	32.44	3096	79	0	13.28
22/10/2014	14:25:09	-12.030634	135.565689	20.54	0	36	0	11.67
22/10/2014	14:26:21	-12.030734	135.565948	12.58	11484	198	0	30.28
22/10/2014	14:27:29	-12.030249	135.56456	0.22	1836	133	0	160.29
22/10/2014	14:28:34	-12.030298	135.564697	-9.82	828	8	0	15.86
22/10/2014	14:29:41	-12.03025	135.564606	-20.26	1980	79	0	11.24
22/10/2014	14:30:51	-12.030369	135.56485	8.77	1404	239	0	29.65
22/10/2014	14:31:58	-12.030309	135.564804	10.12	828	245	0	8.34
22/10/2014	14:33:09	-12.030482	135.56488	-14.06	1080	124	0	20.94
22/10/2014	14:34:22	-12.030685	135.564789	59.99	9144	162	0	24.65
22/10/2014	14:35:30	-12.030004	135.565445	26.91	20700	103	0	104.04
22/10/2014	14:36:38	-12.030646	135.565887	-23.25	3924	74	0	86.06
22/10/2014	14:37:46	-12.030862	135.565903	13.14	11268	169	0	24.08
22/10/2014	14:38:56	-12.029943	135.564743	13.05	8820	267	0	162.35
22/10/2014	14:40:09	-12.030402	135.564728	-14.73	0	157	0	51.06
22/10/2014	14:41:16	-12.030337	135.564728	-8.57	252	252	0	7.23	1
22/10/2014	14:42:24	-12.030231	135.564545	54.91	1908	87	0	23.13	1
22/10/2014	14:43:29	-12.03034	135.564545	3.83	0	60	0	12.12
22/10/2014	14:44:37	-12.030333	135.56459	36.11	2952	159	0	4.96
22/10/2014	14:45:45	-12.030322	135.56456	43.75	144	323	0	3.48
22/10/2014	14:46:55	-12.030318	135.564713	65.5	432	341	0	16.65
22/10/2014	14:48:03	-12.030446	135.564697	-7.34	648	285	0	14.34
22/10/2014	14:49:10	-12.030453	135.564667	9.61	2412	277	0	3.35
22/10/2014	14:50:20	-12.030293	135.564606	34.57	396	139	0	18.99
22/10/2014	14:51:25	-12.030225	135.564514	-6.08	3888	96	0	12.54
22/10/2014	14:52:36	-12.03035	135.564804	-48.26	900	116	0	34.47
22/10/2014	14:53:42	-12.030258	135.564728	27.46	2088	71	0	13.15
22/10/2014	14:54:48	-12.030301	135.564423	107.69	6084	109	0	33.51
22/10/2014	14:55:57	-12.030336	135.564743	-9.02	0	285	0	35.02
22/10/2014	14:57:08	-12.030114	135.564499	37.96	1692	117	0	36.24
22/10/2014	14:58:30	-12.030324	135.564743	30.91	0	104	0	35.35
22/10/2014	14:59:38	-12.030509	135.567413	-11.08	25992	102	0	291.1
22/10/2014	15:00:53	-12.030937	135.566193	5.58	18036	265	0	140.96	1
22/10/2014	15:02:01	-12.028362	135.564941	-4.14	35136	11	0	317.05	1
22/10/2014	15:03:11	-12.023188	135.565842	42.87	19980	35	0	583.61	1
22/10/2014	15:04:22	-12.023458	135.568237	23.89	21384	99	0	262.19	1
22/10/2014	15:05:32	-12.02598	135.5681	-18.48	972	184	0	280.83	1
22/10/2014	15:06:39	-12.027446	135.565781	-1.1	26208	232	0	300.3	1
22/10/2014	15:07:50	-12.025476	135.563889	129.68	25956	287	0	300.54	1
22/10/2014	15:08:59	-12.025624	135.565353	46.33	21528	98	0	160.07	1
22/10/2014	15:10:06	-12.023062	135.566345	69.44	468	234	0	304.63	1
22/10/2014	15:11:14	-12.024893	135.565582	55.53	2520	267	0	219.86	1
22/10/2014	15:12:25	-12.025118	135.565521	41.71	16380	182	0	25.88	1
22/10/2014	15:13:33	-12.029618	135.564713	19.73	27900	184	0	508.03	1
22/10/2014	15:14:41	-12.030186	135.564575	47.98	828	309	0	64.92	1
22/10/2014	15:16:07	-12.030254	135.564697	-12.03	612	7	0	15.27	1
22/10/2014	15:17:15	-12.030164	135.564758	-9.26	1008	206	0	12.01
22/10/2014	15:18:23	-12.03008	135.564743	19.28	1044	88	0	9.48
22/10/2014	15:19:34	-12.030128	135.564743	-1.41	1044	1	0	5.34
22/10/2014	15:20:42	-12.030219	135.564667	22.03	2340	164	0	13.07
22/10/2014	15:21:50	-12.030272	135.564682	39.34	1512	356	0	6.11
22/10/2014	15:22:58	-12.029877	135.564529	68.94	9432	354	0	46.97
22/10/2014	15:24:04	-12.030344	135.564758	-11.7	1800	202	0	57.59
22/10/2014	15:25:10	-12.030168	135.564667	23.95	1368	137	0	21.93
22/10/2014	15:26:17	-12.030186	135.564667	24.78	1764	155	0	2
22/10/2014	15:27:26	-12.030161	135.564575	50.22	324	318	0	10.38
22/10/2014	15:28:34	-12.030169	135.564667	85.78	720	346	0	10.04
22/10/2014	15:29:42	-12.030174	135.564636	53.92	1800	124	0	3.42
22/10/2014	15:30:52	-12.030394	135.564468	-83.85	0	45	0	30.53
22/10/2014	15:32:02	-12.030178	135.564713	16.52	3060	267	0	35.87
22/10/2014	15:33:12	-12.026138	135.565414	64.83	32976	7	0	455.65
22/10/2014	15:34:22	-12.025623	135.562469	9.89	27468	171	0	325.36
22/10/2014	15:35:30	-12.027714	135.565002	21.36	13536	99	0	360.48
22/10/2014	15:36:41	-12.02816	135.568176	37.34	16740	102	0	348.73
22/10/2014	15:37:52	-12.028802	135.568146	13.44	10476	41	0	71.46
22/10/2014	15:39:02	-12.029713	135.566956	40.28	21024	266	0	164.35
22/10/2014	15:40:15	-12.030041	135.56636	34.69	38340	99	0	74.37	1
22/10/2014	15:41:23	-12.030354	135.56781	-18.55	28044	279	0	161.49	1
22/10/2014	15:42:32	-12.027882	135.564987	44.94	27864	17	0	412.08	1
22/10/2014	15:43:40	-12.025181	135.562378	43.23	16272	51	0	413.17	1
22/10/2014	15:44:55	-12.027282	135.565308	29.71	28404	185	0	395.12	1
22/10/2014	15:46:04	-12.030156	135.564743	10.99	504	77	0	325.43	1
22/10/2014	15:47:11	-12.030182	135.564911	28.41	1800	89	0	18.5	1
22/10/2014	15:48:18	-12.030215	135.564743	22.55	792	314	0	18.64
22/10/2014	15:49:29	-12.030166	135.564606	54.19	0	106	0	15.86
22/10/2014	15:50:39	-12.030148	135.564651	30.55	4752	275	0	5.29
22/10/2014	15:51:47	-12.030068	135.566116	17.65	23148	98	0	159.57
22/10/2014	15:53:02	-12.030077	135.565628	79.15	30852	277	0	53.08	1
22/10/2014	15:54:13	-12.025381	135.56543	75.97	4896	106	0	522.62	1
22/10/2014	15:55:21	-12.024619	135.565613	99.63	16020	43	0	87.04	1
22/10/2014	15:56:31	-12.025686	135.565872	34.33	5112	214	0	121.94	1
22/10/2014	15:57:37	-12.025228	135.565536	56.51	23760	2	0	62.68	1
22/10/2014	15:58:45	-12.024406	135.566193	69.97	1368	327	0	116.02	1
22/10/2014	15:59:52	-12.025876	135.565491	20.32	33516	192	0	180.41	1
22/10/2014	16:01:01	-12.031343	135.564819	16.72	24552	149	0	612.28	1
22/10/2014	16:02:12	-12.031039	135.566147	0.64	0	303	0	148.33	1
22/10/2014	16:03:23	-12.031232	135.56633	-2.99	2484	144	0	29.27
22/10/2014	16:04:31	-12.029215	135.56488	21.12	35064	5	0	274.17	1
22/10/2014	16:05:39	-12.023066	135.56604	53.25	22428	92	0	695.28	1
22/10/2014	16:06:49	-12.022723	135.567627	41.39	0	131	0	176.76	1
22/10/2014	16:07:59	-12.022703	135.56781	55.05	0	238	0	20.03
22/10/2014	16:09:06	-12.022656	135.567856	49.37	0	5	0	7.23
22/10/2014	16:10:16	-12.022589	135.567749	68.11	648	72	0	13.82
22/10/2014	16:11:32	-12.022708	135.568024	45.2	3240	356	0	32.7
22/10/2014	16:12:49	-12.020626	135.570969	34.12	31212	87	0	395.2	1
22/10/2014	16:14:04	-12.021264	135.576859	13.73	38304	188	0	644.49	1
22/10/2014	16:15:16	-12.022898	135.576508	62.36	0	191	0	185.66	1
22/10/2014	16:16:27	-12.023048	135.576645	47.76	2700	274	0	22.37
22/10/2014	16:17:43	-12.023076	135.576645	25.25	684	105	0	3.11
22/10/2014	16:18:55	-12.023026	135.576569	23.32	0	146	0	9.96
22/10/2014	16:20:06	-12.021976	135.577698	39.61	26352	11	0	169.43	1
22/10/2014	16:21:15	-12.020337	135.574829	19.48	38700	257	0	361.35	1
22/10/2014	16:22:22	-12.02189	135.57016	32.28	27828	172	0	536.34	1
22/10/2014	16:23:35	-12.026219	135.56749	39.07	34020	234	0	562.16	1
22/10/2014	16:24:42	-12.027112	135.564178	21.04	8928	315	0	373.63	1
22/10/2014	16:25:53	-12.024648	135.562485	116.65	21024	20	0	330.1	1
22/10/2014	16:27:02	-12.023656	135.564529	-89.65	828	133	0	248.16	1
22/10/2014	16:28:11	-12.025702	135.565582	51.65	24516	186	0	254.7	1
22/10/2014	16:29:26	-12.028133	135.567108	-9.55	7596	80	0	317.19	1
22/10/2014	16:30:36	-12.02792	135.565552	37.75	9144	301	0	170.87	1
22/10/2014	16:31:44	-12.030077	135.565872	36.77	21564	101	0	242.36	1
22/10/2014	16:32:57	-12.031341	135.572968	29.55	71892	98	0	784.4	1
22/10/2014	16:34:09	-12.032214	135.582047	19.32	41220	5	0	992.12	1
22/10/2014	16:35:19	-12.021381	135.58313	33.2	46728	277	0	1210.32	1
22/10/2014	16:36:25	-12.020354	135.575424	11.93	43272	271	0	845.82	1
22/10/2014	16:37:39	-12.020061	135.567932	45.31	31788	272	0	815.46	1
22/10/2014	16:38:49	-12.021441	135.564499	40.64	23544	209	0	403.67	1
22/10/2014	16:40:01	-12.026133	135.562454	100.82	33264	211	0	567.15	1
22/10/2014	16:41:11	-12.027695	135.565384	25.19	13968	23	0	362.91	1
22/10/2014	16:42:18	-12.027411	135.565674	34.04	8964	32	0	44.63	1
22/10/2014	16:43:30	-12.028052	135.566467	35.84	14472	95	0	111.88	1
22/10/2014	16:44:40	-12.027741	135.567276	90.56	5292	187	0	94.53	1
22/10/2014	16:46:23	-12.028315	135.566895	-10.32	0	336	0	76.1	1
22/10/2014	16:47:51	-12.028189	135.566879	-8.7	2448	76	0	14.12
22/10/2014	16:49:20	-12.02826	135.566711	-17.38	0	106	0	19.9
22/10/2014	16:50:28	-12.028237	135.566544	-40.27	1080	115	0	18.34
22/10/2014	16:51:38	-12.028162	135.567169	37.9	1188	63	0	68.48
22/10/2014	16:52:59	-12.025368	135.565506	40.5	40284	12	0	359.49	1
22/10/2014	16:54:10	-12.023347	135.566452	75.31	2340	216	0	247.16	1
22/10/2014	16:55:33	-12.025005	135.564331	-112.75	2052	243	0	295.29	1
22/10/2014	16:56:52	-12.023388	135.566513	64.02	0	220	0	297.73	1
22/10/2014	16:58:10	-12.023438	135.566574	5.45	4536	235	0	8.66
22/10/2014	16:59:17	-12.023308	135.566605	34.25	2268	35	0	14.84
22/10/2014	17:00:29	-12.023525	135.566315	-11.83	2268	231	0	39.71
22/10/2014	17:01:42	-12.023213	135.566757	68.32	0	236	0	59.28
22/10/2014	17:02:52	-12.023647	135.566269	47.05	0	206	0	71.73
22/10/2014	17:04:05	-12.023182	135.566849	92.45	6732	222	0	81.56
22/10/2014	17:05:19	-12.020845	135.569244	299.56	17316	287	0	367.93
22/10/2014	17:06:31	-12.023906	135.563782	108.08	21924	113	0	684.63
22/10/2014	17:07:41	-12.026312	135.560822	-180.95	13356	225	0	418.57
22/10/2014	17:08:54	-12.024111	135.563629	75.92	8280	208	0	391.27
22/10/2014	17:10:12	-12.023211	135.565277	196.99	0	80	0	205.28
22/10/2014	17:11:31	-12.024072	135.563995	111.38	5796	248	0	169.13
22/10/2014	17:12:46	-12.024262	135.563782	76.6	0	39	0	31.35
22/10/2014	17:13:57	-12.024298	135.563721	59.4	0	203	0	7.75
22/10/2014	17:15:07	-12.023939	135.564682	113.88	5256	128	0	111.88
22/10/2014	17:16:16	-12.024317	135.564545	74.15	1548	85	0	44.59
22/10/2014	17:17:26	-12.024137	135.565475	114.96	0	8	0	103.1
22/10/2014	17:18:39	-12.025826	135.565598	59.74	8568	136	0	188.28
22/10/2014	17:19:48	-12.025996	135.566315	58.97	288	325	0	80.24
22/10/2014	17:21:08	-12.025654	135.567642	171.71	0	109	0	149.24
22/10/2014	17:22:42	-12.026533	135.56633	67.24	0	63	0	172.95
22/10/2014	17:24:21	-12.026307	135.566528	75.4	5472	243	0	33.09
22/10/2014	17:26:14	-12.025971	135.567139	85.75	0	70	0	76.23
22/10/2014	17:28:10	-12.026622	135.565903	-16.88	3240	209	0	152.67
22/10/2014	17:42:30	-12.026622	135.565903	-16.88	3240	209	0	0
22/10/2014	17:44:05	-12.026646	135.56633	185.01	0	236	0	46.51
22/10/2014	17:45:13	-12.026748	135.566422	231.57	108	236	0	15.12
22/10/2014	17:46:23	-12.025928	135.566483	-42.45	0	230	0	91.42
22/10/2014	17:47:37	-12.025357	135.566681	-220.5	0	245	0	67.04
22/10/2014	17:49:42	-12.026531	135.566406	104.88	0	172	0	133.92
22/10/2014	17:51:48	-12.026441	135.566299	73.96	576	77	0	15.35
22/10/2014	17:52:58	-12.025946	135.566498	-45.59	0	30	0	59.14
22/10/2014	17:54:15	-12.027537	135.566132	343.82	0	2	0	181.33
22/10/2014	17:56:08	-12.026029	135.566498	-9.41	540	222	0	172.34	1
22/10/2014	17:57:50	-12.026989	135.566376	220.55	0	180	0	107.57	1
22/10/2014	17:59:03	-12.026356	135.566498	46.7	3132	13	0	71.63
22/10/2014	18:00:24	-12.026309	135.566376	31.88	0	13	0	14.26
22/10/2014	18:01:56	-12.026706	135.566254	126.12	4680	198	0	46.1
22/10/2014	18:03:24	-12.026166	135.566437	7.06	0	180	0	63.26
22/10/2014	18:05:30	-12.026295	135.566254	43.68	2088	16	0	24.53	1
22/10/2014	18:07:23	-12.026175	135.566345	5.85	0	148	0	16.61	1
22/10/2014	18:08:34	-12.026052	135.566498	-17.87	0	182	0	21.54
22/10/2014	18:09:44	-12.025994	135.566513	-17.24	0	22	0	6.65
22/10/2014	18:10:54	-12.026096	135.566483	20.74	0	106	0	11.8
22/10/2014	18:12:02	-12.02609	135.566422	7	0	332	0	6.67
22/10/2014	18:13:28	-12.026116	135.566513	-14.26	10728	50	0	10.31
22/10/2014	18:16:27	-12.026612	135.566193	9.09	3528	354	0	65.21
22/10/2014	18:19:20	-12.026408	135.56636	37.12	0	56	0	29.06
22/10/2014	18:21:59	-12.026236	135.566376	18.95	0	134	0	19.2
22/10/2014	18:23:07	-12.026208	135.566422	9.44	0	220	0	5.89
22/10/2014	18:24:34	-12.026199	135.566406	17.4	216	40	0	2.01
22/10/2014	18:26:06	-12.026187	135.566452	-17.38	2016	331	0	5.18
22/10/2014	18:27:13	-12.026275	135.566391	37.37	6264	82	0	11.82
22/10/2014	18:28:31	-12.026075	135.56636	-39.45	1908	17	0	22.49
22/10/2014	18:29:59	-12.026274	135.56636	29.9	576	184	0	22.13
22/10/2014	18:31:05	-12.026267	135.566376	32.14	288	189	0	1.91
22/10/2014	18:32:10	-12.026093	135.566513	-21.96	0	54	0	24.42
22/10/2014	18:33:19	-12.025982	135.566498	-1.22	0	88	0	12.45
22/10/2014	18:34:38	-12.026247	135.56636	38.33	0	322	0	33.07
22/10/2014	18:35:47	-12.026212	135.566406	24.48	0	175	0	6.34
22/10/2014	18:36:55	-12.026191	135.566147	165.01	3456	66	0	28.26
22/10/2014	18:38:45	-12.026062	135.566406	163.63	756	183	0	31.61
22/10/2014	18:40:18	-12.026255	135.566345	71.86	612	291	0	22.46
22/10/2014	18:41:21	-12.026185	135.566452	41.6	1800	312	0	14
22/10/2014	18:42:28	-12.02621	135.566452	7.03	0	213	0	2.78
22/10/2014	18:43:34	-12.02635	135.566391	16.46	1404	18	0	16.92
22/10/2014	18:44:40	-12.026318	135.566391	22.88	0	252	0	3.56
22/10/2014	18:45:47	-12.026377	135.566467	-63.8	0	244	0	10.55
22/10/2014	18:47:10	-12.026239	135.566818	-50.54	0	128	0	41.14
22/10/2014	18:48:17	-12.02621	135.566422	45.59	720	319	0	43.19
22/10/2014	18:49:21	-12.026287	135.566452	12.24	72	46	0	9.16
22/10/2014	18:50:26	-12.026206	135.566437	14.94	684	81	0	9.15
22/10/2014	18:51:30	-12.026202	135.566345	37.05	0	158	0	10.02
22/10/2014	18:52:37	-12.026093	135.566574	8.69	5472	76	0	27.7
22/10/2014	18:53:48	-12.026234	135.566025	34.02	0	297	0	61.73
22/10/2014	18:54:50	-12.026202	135.566498	28.79	828	133	0	51.56
22/10/2014	18:55:56	-12.026227	135.56633	4.16	3492	296	0	18.48
22/10/2014	18:57:03	-12.026241	135.566406	47.18	0	85	0	8.41
22/10/2014	18:58:08	-12.026254	135.566269	47.75	0	251	0	14.97
22/10/2014	18:59:16	-12.026172	135.566391	21.77	0	42	0	16.1
22/10/2014	19:00:20	-12.026223	135.566376	20.88	0	43	0	5.9
22/10/2014	19:01:29	-12.026205	135.566391	33.54	0	253	0	2.58
22/10/2014	19:02:34	-12.026244	135.566437	37.18	1080	124	0	6.62
22/10/2014	19:03:39	-12.026203	135.566437	24.99	2124	264	0	4.56
22/10/2014	19:04:42	-12.026258	135.566132	28.15	10044	94	0	33.73
22/10/2014	19:05:45	-12.026192	135.566071	50.66	0	283	0	9.89
22/10/2014	19:06:49	-12.026283	135.566177	42.15	1440	4	0	15.34
22/10/2014	19:07:53	-12.026237	135.566162	23.9	720	30	0	5.37
22/10/2014	19:08:57	-12.026183	135.566284	57.47	108	42	0	14.56
22/10/2014	19:10:04	-12.026195	135.566422	29.48	0	95	0	15.07
22/10/2014	19:11:12	-12.026141	135.566376	28.16	3348	81	0	7.82
22/10/2014	19:12:18	-12.026484	135.566711	48.35	0	193	0	52.74
22/10/2014	19:13:25	-12.026394	135.566833	48.12	6300	354	0	16.62
22/10/2014	19:14:34	-12.026277	135.566605	45.55	6156	308	0	28
22/10/2014	19:15:37	-12.02629	135.566437	42.84	1476	102	0	18.33
22/10/2014	19:16:40	-12.026241	135.566437	23.16	8928	71	0	5.45
22/10/2014	19:17:43	-12.026159	135.566437	42.51	1800	204	0	9.12
22/10/2014	19:18:46	-12.026145	135.56636	57.6	1440	55	0	8.52
22/10/2014	19:19:49	-12.02635	135.566132	-10.93	1008	94	0	33.68
22/10/2014	19:20:54	-12.026062	135.566238	83.49	1476	114	0	34.04
22/10/2014	19:22:00	-12.026381	135.566559	22.58	0	128	0	49.77
22/10/2014	19:23:04	-12.026503	135.566544	28.53	0	274	0	13.66
22/10/2014	19:24:09	-12.026294	135.566559	23.11	2664	76	0	23.3
22/10/2014	19:25:20	-12.025997	135.566635	69.71	0	117	0	34.04
22/10/2014	19:26:24	-12.026161	135.566162	38.49	2844	253	0	54.58
22/10/2014	19:27:30	-12.026392	135.56604	24	0	96	0	28.91
22/10/2014	19:28:33	-12.026207	135.566147	41.94	0	142	0	23.63
22/10/2014	19:29:42	-12.026118	135.566391	30.55	4860	76	0	28.32
22/10/2014	19:30:45	-12.026016	135.566727	45.14	0	131	0	38.26
22/10/2014	19:31:51	-12.026103	135.56633	35.39	0	109	0	44.25
22/10/2014	19:32:58	-12.026266	135.566498	44.12	0	155	0	25.74
22/10/2014	19:34:04	-12.02632	135.566452	43.92	0	15	0	7.82
22/10/2014	19:35:09	-12.026316	135.566513	35.41	0	57	0	6.65
22/10/2014	19:36:13	-12.026307	135.566483	39.85	1836	33	0	3.41
22/10/2014	19:37:22	-12.026081	135.566498	49.86	432	94	0	25.18
22/10/2014	19:38:29	-12.025972	135.566483	40.74	5976	305	0	12.23
22/10/2014	19:39:34	-12.025584	135.566284	44.31	2124	85	0	48.27
22/10/2014	19:40:38	-12.025881	135.566391	50.82	6228	147	0	35.02
22/10/2014	19:41:51	-12.026101	135.56633	35.12	3240	33	0	25.35
22/10/2014	19:43:08	-12.026017	135.566528	43.1	4104	135	0	23.47
22/10/2014	19:44:14	-12.026094	135.566864	61.21	2880	211	0	37.53
22/10/2014	19:45:26	-12.026238	135.566376	20.96	6408	72	0	55.44
22/10/2014	19:46:26	-12.026273	135.566437	43.07	0	140	0	7.69
22/10/2014	19:47:51	-12.026233	135.566513	70.55	396	64	0	9.39
22/10/2014	19:48:59	-12.026233	135.566452	17.32	0	85	0	6.63
22/10/2014	19:50:35	-12.025876	135.5672	93.88	0	128	0	90.52
22/10/2014	19:53:10	-12.025876	135.5672	93.88	0	128	0	0
22/10/2014	19:56:14	-12.026223	135.566513	38.28	3024	6	0	84.09
22/10/2014	19:58:56	-12.026353	135.566498	26.62	0	185	0	14.55
22/10/2014	20:00:07	-12.02706	135.566498	-63.57	828	185	0	78.61
22/10/2014	20:01:56	-12.026082	135.566162	-3.97	0	327	0	114.72
22/10/2014	20:03:21	-12.02633	135.566528	28.35	2880	186	0	48.42
22/10/2014	20:13:41	-12.02633	135.566528	28.35	2880	186	0	0
22/10/2014	20:15:13	-12.026196	135.566544	36.66	1872	10	0	15
22/10/2014	20:17:10	-12.026103	135.566391	4.04	2268	67	0	19.59
22/10/2014	20:19:09	-12.025976	135.566513	95.28	0	7	0	19.38
22/10/2014	20:20:16	-12.026185	135.566513	47.84	0	186	0	23.24
22/10/2014	20:21:20	-12.026072	135.566452	55.1	864	7	0	14.21
22/10/2014	20:22:28	-12.026438	135.566437	1.93	0	341	0	40.73
22/10/2014	20:23:47	-12.026139	135.566528	40.4	1800	191	0	34.69
22/10/2014	20:25:27	-12.026114	135.56633	56.72	3024	318	0	21.71
22/10/2014	20:27:06	-12.026221	135.566452	53.48	0	9	0	17.82
22/10/2014	20:28:12	-12.026191	135.566422	14.67	2232	197	0	4.67
22/10/2014	20:30:09	-12.025682	135.566437	81.09	900	291	0	56.62
22/10/2014	20:31:53	-12.02613	135.566452	55.12	0	182	0	49.84
22/10/2014	20:33:01	-12.026451	135.566437	0.8	4572	16	0	35.73
22/10/2014	20:34:06	-12.026103	135.566467	63.71	0	358	0	38.83
22/10/2014	20:35:09	-12.026168	135.566483	55.39	0	350	0	7.43
22/10/2014	20:36:14	-12.026157	135.566452	47.02	0	9	0	3.59
22/10/2014	20:37:29	-12.026278	135.566437	40.62	4104	198	0	13.55
22/10/2014	20:38:36	-12.026229	135.566498	41.1	0	214	0	8.58
22/10/2014	20:39:40	-12.026174	135.56636	44.69	0	306	0	16.21
22/10/2014	20:40:46	-12.026098	135.566574	61.33	0	37	0	24.76
22/10/2014	20:41:49	-12.026251	135.566437	25.8	0	75	0	22.61
22/10/2014	20:42:52	-12.026164	135.566391	31.18	0	344	0	10.89
22/10/2014	20:43:55	-12.026221	135.566452	32.74	0	94	0	9.18
22/10/2014	20:44:56	-12.026172	135.566483	49.58	0	330	0	6.41
22/10/2014	20:46:01	-12.026018	135.566559	63.35	0	186	0	19.01
22/10/2014	20:47:13	-12.026217	135.566544	14.11	900	287	0	22.19
22/10/2014	20:48:36	-12.026164	135.566513	31.84	0	350	0	6.79
22/10/2014	20:49:36	-12.026106	135.566345	60.43	0	309	0	19.38
22/10/2014	20:50:41	-12.026341	135.566422	44.05	1368	339	0	27.44
22/10/2014	20:51:44	-12.02609	135.566345	83.23	828	123	0	29.14
22/10/2014	20:52:47	-12.026051	135.566391	46.97	108	110	0	6.62
22/10/2014	20:53:49	-12.026201	135.56633	39.22	540	269	0	17.95
22/10/2014	20:54:52	-12.026093	135.566422	38.31	2808	292	0	15.63
22/10/2014	20:55:56	-12.026293	135.566467	-0.74	0	53	0	22.77
22/10/2014	20:57:02	-12.026314	135.566437	32.02	0	291	0	4.01
22/10/2014	20:58:07	-12.026355	135.566376	9.5	2844	10	0	8.05
22/10/2014	20:59:14	-12.026331	135.566467	33.82	0	265	0	10.25
22/10/2014	21:00:20	-12.025952	135.56662	82.61	900	239	0	45.31
22/10/2014	21:01:23	-12.026126	135.566467	26.12	576	133	0	25.52
22/10/2014	21:02:38	-12.026145	135.566422	11.62	0	181	0	5.33
22/10/2014	21:03:44	-12.026125	135.566452	30.74	3096	34	0	3.95
22/10/2014	21:04:50	-12.026071	135.566452	69.45	0	153	0	6
22/10/2014	21:05:53	-12.026217	135.566406	19.18	2196	239	0	16.99
22/10/2014	21:06:57	-12.026391	135.566513	41.36	1404	205	0	22.58
22/10/2014	21:08:04	-12.026278	135.566528	23.57	3528	333	0	12.67
22/10/2014	21:09:08	-12.026172	135.566467	45.71	504	72	0	13.53
22/10/2014	21:10:13	-12.026199	135.566452	33.78	0	238	0	3.42
22/10/2014	21:11:24	-12.026217	135.566467	69.33	0	337	0	2.58
22/10/2014	21:12:28	-12.026056	135.56662	83.56	0	223	0	24.44
22/10/2014	21:13:41	-12.02627	135.566391	-10.77	0	108	0	34.45
22/10/2014	21:21:11	-12.02627	135.566391	-10.77	0	108	0	0
22/10/2014	21:24:24	-12.026034	135.566498	66.64	0	46	0	28.71
22/10/2014	21:25:47	-12.02615	135.56633	-9.81	0	150	0	22.37
22/10/2014	21:29:05	-12.026134	135.566452	51.41	4392	227	0	13.39
22/10/2014	21:31:47	-12.026114	135.566467	90.14	1584	152	0	2.76
22/10/2014	21:34:38	-12.026178	135.566284	90.05	360	151	0	21.14
22/10/2014	21:37:39	-12.026252	135.566376	72.19	0	73	0	12.95
22/10/2014	21:44:04	-12.026252	135.566376	72.19	0	73	0	0
22/10/2014	21:45:48	-12.026138	135.566406	23.49	0	209	0	13.09
22/10/2014	21:47:16	-12.026222	135.56636	30.84	0	167	0	10.6
22/10/2014	21:50:42	-12.026194	135.566422	38.15	0	252	0	7.43
22/10/2014	21:54:01	-12.026198	135.566437	71.45	0	316	0	1.69
22/10/2014	21:57:07	-12.026216	135.566544	19.28	1296	113	0	11.81
22/10/2014	21:59:50	-12.026292	135.566528	90.77	3384	357	0	8.63
22/10/2014	22:02:40	-12.026136	135.566483	157.32	3384	331	0	18.02
22/10/2014	22:05:31	-12.026332	135.566498	90.45	792	354	0	21.86
22/10/2014	22:08:28	-12.026322	135.566528	36.61	2232	325	0	3.45
22/10/2014	22:11:19	-12.026335	135.566467	35.48	1080	330	0	6.79
22/10/2014	22:14:14	-12.026224	135.56633	90.55	5256	100	0	19.35
22/10/2014	22:17:43	-12.026329	135.56633	28.03	2556	271	0	11.68
22/10/2014	22:21:22	-12.026246	135.566513	39.41	2304	104	0	21.94
22/10/2014	22:24:44	-12.026252	135.566315	95.68	1368	97	0	21.54
22/10/2014	22:27:21	-12.026217	135.56662	71.68	0	79	0	33.4
22/10/2014	22:28:37	-12.02637	135.566559	54.09	4680	182	-4	18.26	1
22/10/2014	22:30:22	-12.026336	135.566513	66.5	3276	242	-2	0	1
22/10/2014	22:31:28	-12.026511	135.566803	36.11	4752	141	0	37.06	1
22/10/2014	22:32:37	-12.026465	135.566544	38.01	10800	119	0	28.63
22/10/2014	22:33:59	-12.026591	135.566605	6.86	0	345	0	15.5
22/10/2014	22:35:12	-12.026705	135.566681	35.95	0	250	0	15.13
22/10/2014	22:36:20	-12.026215	135.566544	55.14	0	39	0	56.49
22/10/2014	22:37:50	-12.026227	135.566254	72.24	0	319	0	31.57
22/10/2014	22:39:17	-12.026351	135.566544	8.62	0	131	0	34.42
22/10/2014	22:41:24	-12.026186	135.566116	60.6	1980	188	0	50.03
22/10/2014	22:43:20	-12.026272	135.566452	14	0	130	0	37.77
22/10/2014	22:45:35	-12.026192	135.566284	12.47	9072	108	0	20.32
22/10/2014	22:47:27	-12.026049	135.566605	41.82	0	308	0	38.36
22/10/2014	22:48:34	-12.026115	135.566147	40.42	3888	129	0	50.35
22/10/2014	22:49:45	-12.026397	135.565765	33.68	3996	228	0	52.05
22/10/2014	22:51:09	-12.026444	135.565826	36.7	0	48	0	8.45
22/10/2014	22:52:15	-12.02624	135.566254	57.4	4968	46	0	51.78
22/10/2014	22:53:18	-12.026082	135.56636	45.45	0	101	0	21.01
22/10/2014	22:54:24	-12.026228	135.566788	38.82	4608	275	0	49.3
22/10/2014	22:55:30	-12.026183	135.566467	54.18	4968	303	0	35.27	1
22/10/2014	22:56:34	-12.026217	135.566116	53.29	2664	172	0	38.36	1
22/10/2014	22:57:37	-12.026158	135.565933	47.4	1980	131	0	20.96
22/10/2014	22:58:40	-12.026319	135.56604	32.45	1188	295	0	21.35
22/10/2014	22:59:47	-12.026372	135.566193	50.57	0	123	0	17.65
22/10/2014	23:00:54	-12.026155	135.565964	22.69	4896	109	0	34.68
22/10/2014	23:02:00	-12.026299	135.566208	49.36	2268	113	0	30.99
22/10/2014	23:03:12	-12.025698	135.563766	-226.33	0	80	0	273.86
22/10/2014	23:04:24	-12.026337	135.566086	-10.25	3492	110	0	262.12
22/10/2014	23:05:34	-12.026252	135.56604	36.99	1440	252	0	10.69
22/10/2014	23:06:41	-12.026265	135.566193	34.07	3960	285	0	16.7
22/10/2014	23:07:47	-12.026087	135.565765	36.32	0	91	0	50.58
22/10/2014	23:08:51	-12.026176	135.566116	61.04	4824	106	0	39.43
22/10/2014	23:09:55	-12.026196	135.566116	31.76	3528	95	0	2.22
22/10/2014	23:11:01	-12.026208	135.566071	30.62	684	3	0	5.07
22/10/2014	23:12:14	-12.026208	135.566269	53.69	1440	286	0	21.53
22/10/2014	23:13:34	-12.026271	135.566086	38.6	72	322	0	21.1
22/10/2014	23:14:33	-12.026366	135.566177	21.2	108	196	0	14.48
22/10/2014	23:15:32	-12.026291	135.565872	71.55	216	113	0	34.2
22/10/2014	23:16:31	-12.026264	135.566071	45.54	108	146	0	21.85
22/10/2014	23:17:30	-12.026446	135.566269	18.59	432	100	0	29.55
22/10/2014	23:18:29	-12.026146	135.56604	48.18	1188	129	0	41.63
22/10/2014	23:19:28	-12.026279	135.566177	18.67	396	260	0	20.99
22/10/2014	23:20:29	-12.026238	135.566086	39.32	0	288	0	10.9
22/10/2014	23:21:28	-12.026214	135.566101	23.05	360	324	0	3.13
22/10/2014	23:22:27	-12.026278	135.566101	26.85	2700	326	0	7.12
22/10/2014	23:23:26	-12.026559	135.566132	78.27	7128	142	0	31.43
22/10/2014	23:24:30	-12.026185	135.566025	40.32	0	333	0	43.18
22/10/2014	23:25:31	-12.026217	135.566025	44.07	0	121	0	3.56
22/10/2014	23:26:35	-12.026228	135.566025	22.44	360	154	0	1.22
22/10/2014	23:27:38	-12.026328	135.566238	29.96	1656	133	0	25.7
22/10/2014	23:28:41	-12.026228	135.566147	20.32	7956	123	0	14.89
22/10/2014	23:29:46	-12.026281	135.566116	41.01	792	156	0	6.79
22/10/2014	23:30:51	-12.026225	135.565979	46.44	792	272	0	16.15
22/10/2014	23:31:56	-12.026159	135.566086	22.09	360	124	0	13.76
22/10/2014	23:32:59	-12.026216	135.566086	33.92	4032	136	0	6.34
22/10/2014	23:34:04	-12.026246	135.566269	13.72	0	260	0	20.18
22/10/2014	23:35:07	-12.026161	135.566101	19.05	3636	107	0	20.57
22/10/2014	23:36:11	-12.026133	135.565994	52.83	0	89	0	12.05
22/10/2014	23:37:12	-12.02632	135.566177	41.71	972	337	0	28.78
22/10/2014	23:38:15	-12.026271	135.566116	38.63	180	158	0	8.58
22/10/2014	23:39:19	-12.026279	135.566101	41.26	288	118	0	1.86
22/10/2014	23:40:23	-12.026266	135.566101	31.76	540	113	0	1.45
22/10/2014	23:41:24	-12.026272	135.566132	34.6	0	333	0	3.44
22/10/2014	23:42:27	-12.026208	135.566055	38.33	252	36	0	10.99
22/10/2014	23:43:31	-12.026229	135.566055	37.85	216	95	0	2.34
22/10/2014	23:44:30	-12.025853	135.566193	73.02	13968	161	0	44.42
22/10/2014	23:45:29	-12.02651	135.566208	35.06	0	336	0	73.07
22/10/2014	23:46:30	-12.026469	135.566193	28	0	114	0	4.84
22/10/2014	23:47:30	-12.028589	135.567291	-48.69	0	122	0	264.25
22/10/2014	23:48:30	-12.026404	135.566147	25.55	4140	153	0	272.96
22/10/2014	23:49:29	-12.026059	135.566208	58.91	0	113	0	38.93
22/10/2014	23:50:29	-12.025337	135.565643	54.19	0	127	0	101.1
22/10/2014	23:51:33	-12.026234	135.566086	35.95	72	29	0	110.77
22/10/2014	23:52:33	-12.026082	135.56575	4.75	0	111	0	40.26
22/10/2014	23:53:37	-12.026221	135.566055	32.8	1008	302	0	36.59
22/10/2014	23:54:41	-12.026277	135.566071	33.5	864	297	0	6.47
22/10/2014	23:55:43	-12.026302	135.566132	41.67	1620	103	0	7.19
22/10/2014	23:56:46	-12.026244	135.566071	33.19	1260	262	0	9.25
22/10/2014	23:57:48	-12.026155	135.56604	43.99	540	161	0	10.45
22/10/2014	23:58:50	-12.026243	135.566147	43.07	1296	181	0	15.2
22/10/2014	23:59:52	-12.026202	135.566071	40.75	1836	311	0	9.44
23/10/2014	0:00:55	-12.026195	135.566055	36	1656	135	0	1.91
23/10/2014	0:01:58	-12.026209	135.566071	39.36	1728	114	0	2.33
23/10/2014	0:03:10	-12.026261	135.566116	35.68	0	316	0	7.58
23/10/2014	0:04:16	-12.026393	135.566193	40.47	0	285	0	16.9
23/10/2014	0:05:19	-12.026295	135.566071	34.71	1620	22	0	17.17
23/10/2014	0:06:23	-12.026289	135.566055	22.78	2664	0	0	1.86
23/10/2014	0:07:26	-12.02658	135.566483	45.13	0	67	0	56.69
23/10/2014	0:08:29	-12.026408	135.566177	38.47	1584	49	0	38.38
23/10/2014	0:09:35	-12.026165	135.566055	52	2592	312	0	30.1
23/10/2014	0:10:41	-12.02642	135.566238	12.64	0	335	0	34.64
23/10/2014	0:11:51	-12.026174	135.565872	30.13	0	197	0	48.3
23/10/2014	0:13:00	-12.026261	135.566299	-13.22	0	317	0	47.44
23/10/2014	0:14:09	-12.026283	135.566299	18.66	2484	323	0	2.45
23/10/2014	0:15:36	-12.026236	135.565994	24.93	0	306	0	33.58
23/10/2014	0:16:45	-12.026564	135.566666	76.1	4644	119	0	81.68
23/10/2014	0:17:52	-12.027013	135.568024	137.73	12132	105	0	155.9
23/10/2014	0:19:01	-12.026252	135.566055	22.24	0	100	0	230.25
23/10/2014	0:20:56	-12.026337	135.566177	24.67	0	103	0	16.29
23/10/2014	0:22:36	-12.026351	135.56604	30.16	3528	115	0	14.98
23/10/2014	0:23:45	-12.02629	135.566116	30.73	0	307	0	10.69
23/10/2014	0:24:53	-12.026167	135.565979	30.31	0	130	0	20.22
23/10/2014	0:27:11	-12.026251	135.566025	34.7	0	153	0	10.6
23/10/2014	0:29:17	-12.026225	135.566055	40.03	2556	110	0	4.36
23/10/2014	0:30:21	-12.026313	135.566254	34.92	0	71	0	23.75
23/10/2014	0:31:25	-12.02628	135.566193	23.64	0	286	0	7.58
23/10/2014	0:32:30	-12.026219	135.565994	49.02	0	73	0	22.68
23/10/2014	0:33:45	-12.026251	135.565903	32.99	0	286	0	10.52
23/10/2014	0:34:49	-12.026194	135.566071	45.86	0	290	0	19.34
23/10/2014	0:35:55	-12.02623	135.566055	36.4	0	278	0	4.36
23/10/2014	0:37:02	-12.026319	135.566223	18.42	396	93	0	20.78
23/10/2014	0:38:09	-12.026237	135.566086	29.6	0	294	0	17.47
23/10/2014	0:39:15	-12.026227	135.56601	53.99	0	147	0	8.34
23/10/2014	0:40:19	-12.026239	135.566101	35.57	0	37	0	9.99
23/10/2014	0:41:22	-12.026292	135.566223	33.42	0	133	0	14.52
23/10/2014	0:42:25	-12.02627	135.566147	35.32	0	3	0	8.62
23/10/2014	0:43:28	-12.02624	135.566162	39.59	0	126	0	3.71
23/10/2014	0:44:31	-12.026176	135.56604	54.76	0	0	0	15.06
23/10/2014	0:45:35	-12.026225	135.566132	32.8	0	310	0	11.39
23/10/2014	0:46:39	-12.02626	135.566086	46.7	0	72	0	6.34
23/10/2014	0:47:43	-12.026224	135.566071	41.72	144	29	0	4.32
23/10/2014	0:48:47	-12.026266	135.566101	45.22	0	1	0	5.7
23/10/2014	0:49:51	-12.026209	135.566116	38.16	0	342	0	6.54
23/10/2014	0:50:55	-12.026242	135.566116	36.24	0	321	0	3.67
23/10/2014	0:51:55	-12.026212	135.566086	48.37	0	0	0	4.67
23/10/2014	0:52:55	-12.026177	135.566071	45.7	0	330	0	4.22
23/10/2014	0:53:58	-12.026253	135.566116	39.99	0	312	0	9.77
23/10/2014	0:55:01	-12.026222	135.56604	48.91	0	345	0	8.96
23/10/2014	0:56:07	-12.026237	135.566025	36.83	0	317	0	2.33
23/10/2014	0:57:10	-12.026246	135.566132	42.91	0	265	0	11.68
23/10/2014	0:58:13	-12.02629	135.566116	30.72	0	322	0	5.19
23/10/2014	0:59:19	-12.026256	135.566147	40.92	0	308	0	5.07
23/10/2014	1:00:22	-12.02624	135.566116	40.33	0	114	0	3.81
23/10/2014	1:01:25	-12.026212	135.566132	38.61	0	328	0	3.57
23/10/2014	1:02:39	-12.026312	135.566269	36.89	0	84	0	18.59
23/10/2014	1:03:46	-12.026207	135.566162	49.4	0	279	0	16.48
23/10/2014	1:05:09	-12.026245	135.566208	42.7	0	314	0	6.55
23/10/2014	1:06:15	-12.02627	135.566208	35.29	0	158	0	2.78
23/10/2014	1:07:21	-12.02624	135.566193	34	0	84	0	3.71
23/10/2014	1:08:30	-12.026356	135.566147	28	0	106	0	13.83
23/10/2014	1:09:38	-12.026318	135.566162	29.36	0	325	0	4.53
23/10/2014	1:10:44	-12.026299	135.566116	37	0	209	0	5.43
23/10/2014	1:12:05	-12.026344	135.565765	22.06	0	167	0	38.5
23/10/2014	1:13:14	-12.026339	135.566223	23.32	2700	268	0	49.81
23/10/2014	1:14:17	-12.026343	135.566147	29.74	2628	12	0	8.28
23/10/2014	1:15:23	-12.026239	135.565811	34.72	0	96	0	38.33
23/10/2014	1:16:29	-12.026261	135.56601	42.04	0	53	0	21.78
23/10/2014	1:17:34	-12.026333	135.566055	10.16	6084	83	0	9.38
23/10/2014	1:18:40	-12.026299	135.566116	37.75	0	267	0	7.64
23/10/2014	1:19:46	-12.026187	135.566284	67.02	7560	90	0	22.11
23/10/2014	1:20:52	-12.026038	135.566925	99.29	3960	78	0	71.65
23/10/2014	1:21:55	-12.026192	135.565811	49.62	0	79	0	122.36
23/10/2014	1:23:01	-12.026351	135.565659	28.41	4860	87	0	24.2
23/10/2014	1:24:08	-12.026298	135.566025	39.72	0	69	0	40.24
23/10/2014	1:25:15	-12.026257	135.565903	30.87	0	259	0	14.03
23/10/2014	1:26:36	-12.026232	135.566467	60.71	1296	321	0	61.4
23/10/2014	1:27:43	-12.02625	135.566055	47.08	0	321	0	44.85
23/10/2014	1:28:49	-12.026217	135.565735	93.87	0	226	0	34.99
23/10/2014	1:34:09	-12.026217	135.565735	93.87	0	226	0	0
23/10/2014	1:38:34	-12.026071	135.566132	72.43	0	178	0	46.13
23/10/2014	1:39:38	-12.026309	135.566116	28.39	0	276	0	26.52
23/10/2014	1:40:46	-12.026285	135.566025	36.4	0	242	0	10.25
23/10/2014	1:41:58	-12.026116	135.56575	39.75	2592	242	0	35.32
23/10/2014	1:44:15	-12.026385	135.566086	21.61	3168	115	0	47.22
23/10/2014	1:46:05	-12.026411	135.566086	14.55	0	34	0	2.89
23/10/2014	1:47:13	-12.026502	135.566132	-8.48	3636	293	0	11.29
23/10/2014	1:48:21	-12.026502	135.566132	-8.48	3636	293	0	0
23/10/2014	1:49:35	-12.02631	135.566162	29.26	4176	355	0	21.6
23/10/2014	1:51:05	-12.02669	135.566101	-60.64	0	78	0	42.77
23/10/2014	1:52:30	-12.026697	135.566071	-10.45	3780	205	0	3.35
23/10/2014	1:54:05	-12.026407	135.566177	-19.89	4428	61	0	34.25
23/10/2014	1:55:27	-12.02628	135.565964	18.18	0	240	0	27.13
23/10/2014	1:56:38	-12.026251	135.566101	59.23	0	112	0	15.24
23/10/2014	1:57:49	-12.026297	135.566071	23.67	0	191	0	6.07
23/10/2014	1:59:23	-12.026123	135.566147	79.39	1152	127	0	21.04
23/10/2014	2:01:06	-12.026166	135.566223	103.38	3204	157	0	9.55
23/10/2014	2:03:00	-12.026321	135.566132	-10.94	756	82	0	19.87
23/10/2014	2:04:45	-12.026238	135.566238	79.05	5436	243	0	14.77
23/10/2014	2:08:02	-12.02625	135.566238	78.4	1872	35	0	1.33
23/10/2014	2:47:08	-12.02625	135.566238	78.4	1872	35	0	0
23/10/2014	2:51:38	-12.026203	135.565964	29.71	2664	70	0	30.25
23/10/2014	2:52:51	-12.026278	135.566711	167.82	7668	117	0	81.67
23/10/2014	2:55:42	-12.026078	135.565552	14.68	0	251	0	127.99
23/10/2014	2:59:26	-12.026249	135.56601	56.59	2880	249	0	53.32
23/10/2014	3:02:08	-12.026163	135.566284	7.61	0	258	0	31.3
23/10/2014	3:03:15	-12.026157	135.565933	98.81	360	335	0	38.18
23/10/2014	3:04:21	-12.026225	135.565964	66.69	0	90	0	8.28
23/10/2014	3:05:25	-12.026154	135.565872	80.78	0	251	0	12.75
23/10/2014	3:06:32	-12.026233	135.565933	64.16	0	61	0	11.01
23/10/2014	3:07:38	-12.026239	135.565887	77.88	0	63	0	5.05
23/10/2014	3:08:45	-12.026214	135.565964	67.06	0	240	0	8.82
23/10/2014	3:09:52	-12.026141	135.565887	118.34	0	38	0	11.66
23/10/2014	3:10:58	-12.026118	135.566147	41.37	0	61	0	28.39
23/10/2014	3:12:01	-12.026233	135.565979	40.01	0	246	0	22.3
23/10/2014	3:13:08	-12.026143	135.566116	31.89	0	235	0	17.95
23/10/2014	3:14:12	-12.026069	135.566162	104.8	4968	158	0	9.63
23/10/2014	3:15:19	-12.026201	135.566086	39.05	0	113	0	16.84
23/10/2014	3:16:22	-12.0263	135.566147	38.17	756	48	0	12.85
23/10/2014	3:17:27	-12.026193	135.566086	13.24	0	56	0	13.62
23/10/2014	3:18:32	-12.026268	135.566193	45.95	3276	331	0	14.32
23/10/2014	3:19:53	-12.026115	135.566086	68.31	0	293	0	20.61
23/10/2014	3:21:01	-12.026187	135.566208	76.9	0	64	0	15.5
23/10/2014	3:22:09	-12.026411	135.566162	27.08	288	12	0	25.41
23/10/2014	3:23:13	-12.026315	135.566223	43.82	612	244	0	12.57
23/10/2014	3:24:28	-12.026155	135.566544	-1.24	6552	55	0	39.18
23/10/2014	3:25:39	-12.026203	135.565964	53.41	0	273	0	63.3
23/10/2014	3:26:43	-12.026415	135.565765	33.67	5976	235	0	32
23/10/2014	3:28:01	-12.026847	135.565613	52.39	3636	237	0	50.8
23/10/2014	3:29:04	-12.026655	135.565582	47.72	1044	0	0	21.61
23/10/2014	3:30:12	-12.026417	135.565826	32.59	7236	57	0	37.48
23/10/2014	3:31:18	-12.026152	135.566162	60.58	0	44	0	46.94
23/10/2014	3:33:05	-12.026251	135.566147	38.66	0	57	0	11.13
23/10/2014	3:34:32	-12.026235	135.566132	22.7	0	64	0	2.41
23/10/2014	3:35:36	-12.026231	135.566315	15.96	0	124	0	19.91
23/10/2014	3:36:42	-12.026312	135.565933	52.16	0	210	0	42.51
23/10/2014	3:37:45	-12.026299	135.565964	45.95	0	230	0	3.67
23/10/2014	3:38:48	-12.026278	135.566025	47.42	0	66	0	7.03
23/10/2014	3:39:50	-12.026281	135.566177	25.4	0	95	0	16.53
23/10/2014	3:40:53	-12.026309	135.565918	47.46	0	234	0	28.34
23/10/2014	3:41:55	-12.026287	135.566055	34.57	0	354	0	15.1
23/10/2014	3:42:58	-12.026424	135.565903	36.86	0	35	0	22.48
23/10/2014	3:44:01	-12.026299	135.565994	39.1	0	251	0	17.06
23/10/2014	3:45:04	-12.026266	135.566071	41.18	0	41	0	9.14
23/10/2014	3:46:10	-12.026299	135.56604	46.31	0	282	0	4.98
23/10/2014	3:47:16	-12.026208	135.566162	30.28	1152	50	0	16.69
23/10/2014	3:48:24	-12.026312	135.565826	32.04	0	273	0	38.33
23/10/2014	3:49:30	-12.026201	135.566116	33.38	0	112	0	33.87
23/10/2014	3:50:35	-12.026277	135.566025	40.3	0	271	0	13.01
23/10/2014	3:51:38	-12.026251	135.56601	41.69	4752	25	0	3.32
23/10/2014	3:52:43	-12.026258	135.566086	44.36	0	59	0	8.3
23/10/2014	3:53:49	-12.02626	135.565948	32.9	0	38	0	15.01
23/10/2014	3:54:52	-12.02624	135.566101	48.51	0	253	0	16.79
23/10/2014	3:56:07	-12.026282	135.566055	42.51	0	303	0	6.84
23/10/2014	3:57:27	-12.025886	135.565567	91.85	0	87	0	68.96
23/10/2014	3:58:33	-12.025878	135.566116	16.21	0	222	0	59.71
23/10/2014	3:59:39	-12.025778	135.566177	37.44	0	0	0	12.95
23/10/2014	4:00:52	-12.026297	135.56604	42.16	1548	73	0	59.6
23/10/2014	4:01:58	-12.026182	135.565857	80.88	756	222	0	23.66
23/10/2014	4:03:59	-12.026324	135.566132	33.74	0	107	0	33.82
23/10/2014	4:05:40	-12.026224	135.566116	29.87	0	292	0	11.25
23/10/2014	4:06:42	-12.026203	135.566116	53.83	0	322	0	2.34
23/10/2014	4:07:47	-12.026223	135.566116	42.1	108	239	0	2.22
23/10/2014	4:08:52	-12.026229	135.566162	43.62	0	279	0	5.05
23/10/2014	4:09:56	-12.026146	135.565857	56.33	0	142	0	34.43
23/10/2014	4:11:02	-12.026299	135.566177	26.98	0	287	0	38.74
23/10/2014	4:12:07	-12.02624	135.566071	31.81	2304	284	0	13.26
23/10/2014	4:13:14	-12.026226	135.566208	34.71	0	257	0	14.98
23/10/2014	4:14:33	-12.026228	135.566177	26.49	0	60	0	3.38
23/10/2014	4:15:37	-12.026246	135.566025	39.12	0	342	0	16.65
23/10/2014	4:16:42	-12.02626	135.566193	32.38	0	282	0	18.34
23/10/2014	4:17:47	-12.026276	135.566299	29.1	0	99	0	11.66
23/10/2014	4:18:52	-12.026278	135.566284	13.83	0	290	0	1.65
23/10/2014	4:19:59	-12.026167	135.566422	4.95	0	79	0	19.43
23/10/2014	4:21:04	-12.026237	135.565979	50.81	0	81	0	48.8
23/10/2014	4:22:08	-12.026206	135.566299	13.71	972	108	0	34.97
23/10/2014	4:23:13	-12.026284	135.566116	32.62	0	295	0	21.71
23/10/2014	4:24:19	-12.026332	135.566162	33.41	0	333	0	7.32
23/10/2014	4:25:23	-12.026244	135.56604	38.36	1332	87	0	16.49
23/10/2014	4:26:28	-12.026258	135.566254	21.25	0	313	0	23.33
23/10/2014	4:27:35	-12.02631	135.566147	35.95	0	69	0	12.99
23/10/2014	4:28:40	-12.026199	135.566162	31.73	252	56	0	12.45
23/10/2014	4:29:45	-12.02619	135.565964	54.84	0	98	0	21.56
23/10/2014	4:30:50	-12.02621	135.565872	58.08	0	99	0	10.25
23/10/2014	4:31:56	-12.026213	135.565948	49.83	0	99	0	8.27
23/10/2014	4:33:02	-12.026266	135.566116	31.19	0	101	0	19.2
23/10/2014	4:34:04	-12.026322	135.566238	23.36	0	282	0	14.66
23/10/2014	4:35:11	-12.02625	135.56601	44.18	0	87	0	26.06
23/10/2014	4:36:17	-12.026169	135.565887	62.76	0	97	0	16.13
23/10/2014	4:37:23	-12.026264	135.565979	45.23	0	190	0	14.55
23/10/2014	4:38:28	-12.026116	135.565628	62.75	5436	108	0	41.57
23/10/2014	4:39:33	-12.026213	135.566086	30.62	2376	325	0	50.96
23/10/2014	4:40:38	-12.026195	135.566025	41.14	0	290	0	6.93
23/10/2014	4:41:40	-12.026111	135.565659	70.66	0	98	0	40.89
23/10/2014	4:42:46	-12.026278	135.566284	23.32	0	111	0	70.46
23/10/2014	4:43:48	-12.026208	135.565903	44.96	0	103	0	42.16
23/10/2014	4:44:54	-12.026232	135.566025	39.86	0	120	0	13.53
23/10/2014	4:46:00	-12.026368	135.566467	4.47	0	127	0	50.39
23/10/2014	4:47:06	-12.026288	135.566147	33.11	0	107	0	35.92
23/10/2014	4:48:11	-12.02623	135.565994	49.13	504	19	0	17.85
23/10/2014	4:49:17	-12.026217	135.566162	24.68	0	309	0	18.33
23/10/2014	4:50:22	-12.026273	135.566116	38.45	1584	127	0	7.99
23/10/2014	4:51:31	-12.026112	135.565964	13.29	0	137	0	24.37
23/10/2014	4:52:40	-12.026197	135.566071	24.27	0	278	0	14.99
23/10/2014	4:53:50	-12.026305	135.56601	50.9	1764	311	0	13.72
23/10/2014	4:55:01	-12.026211	135.56601	29.06	0	270	0	10.45
23/10/2014	4:56:14	-12.026273	135.565933	51.45	0	313	0	10.85
23/10/2014	4:57:20	-12.026344	135.565948	60.52	0	103	0	8.06
23/10/2014	4:58:27	-12.026311	135.566101	33.84	0	277	0	17.04
23/10/2014	4:59:33	-12.026246	135.565826	60.81	0	329	0	30.77
23/10/2014	5:00:43	-12.026197	135.565933	35.66	0	211	0	12.85
23/10/2014	5:01:49	-12.027196	135.568817	-54.99	10800	110	0	332.74
23/10/2014	5:03:17	-12.026197	135.565964	43.78	0	101	0	329.56
23/10/2014	5:04:23	-12.026182	135.566132	31.52	0	207	0	18.35
23/10/2014	5:05:29	-12.026261	135.565994	50.38	0	331	0	17.39
23/10/2014	5:06:35	-12.026296	135.566071	47.16	0	96	0	9.23
23/10/2014	5:07:38	-12.026302	135.566055	50.52	0	282	0	1.86
23/10/2014	5:08:45	-12.026236	135.566254	37.88	0	109	0	22.85
23/10/2014	5:09:49	-12.02625	135.565979	31.7	0	329	0	29.95
23/10/2014	5:10:52	-12.026372	135.566193	52.04	4752	266	0	26.94
23/10/2014	5:11:55	-12.026277	135.566193	15.96	4824	53	0	10.56
23/10/2014	5:12:58	-12.026283	135.566055	42.5	1836	73	0	15.02
23/10/2014	5:14:05	-12.026193	135.565964	30.1	2880	95	0	14.07
23/10/2014	5:15:33	-12.026246	135.566086	27.46	216	306	0	14.52
23/10/2014	5:16:36	-12.026133	135.566071	10.42	2808	321	0	12.67
23/10/2014	5:17:39	-12.026212	135.566101	21.55	792	194	0	9.37
23/10/2014	5:18:42	-12.026122	135.566025	8.37	432	304	0	12.98
23/10/2014	5:19:46	-12.026221	135.566147	0.49	1836	333	0	17.24
23/10/2014	5:20:49	-12.026193	135.566132	26.21	360	5	0	3.51
23/10/2014	5:21:52	-12.026288	135.566162	44.44	756	297	0	11.06
23/10/2014	5:22:54	-12.026211	135.566101	35.2	0	337	0	10.83
23/10/2014	5:23:57	-12.026237	135.566116	43.96	612	167	0	3.32
23/10/2014	5:25:00	-12.026253	135.566116	27.31	144	237	0	1.78
23/10/2014	5:26:01	-12.026198	135.566086	59.15	0	179	0	6.93
23/10/2014	5:27:04	-12.026227	135.566132	35.91	144	293	0	5.95
23/10/2014	5:28:07	-12.026319	135.566147	71.16	324	179	0	10.36
23/10/2014	5:29:10	-12.026122	135.566071	5.38	72	235	0	23.41
23/10/2014	5:30:13	-12.026272	135.566162	50.92	144	293	0	19.39
23/10/2014	5:31:16	-12.026237	135.566071	24.31	252	184	0	10.63
23/10/2014	5:32:19	-12.026261	135.566132	33.91	108	323	0	7.15
23/10/2014	5:33:22	-12.026218	135.566071	44.77	324	178	0	8.18
23/10/2014	5:34:25	-12.026285	135.566101	52.13	324	188	0	8.13
23/10/2014	5:35:24	-12.026171	135.566101	146.55	360	334	0	12.68
23/10/2014	5:36:23	-12.026301	135.566101	128.28	0	76	0	14.46
23/10/2014	5:37:25	-12.026171	135.566116	21.04	792	249	0	14.55
23/10/2014	5:38:28	-12.026258	135.566055	61.41	288	211	0	11.73
23/10/2014	5:39:30	-12.026314	135.56604	96.95	3780	185	0	6.44
23/10/2014	5:40:35	-12.026652	135.566299	167.97	0	34	0	46.97
23/10/2014	5:41:38	-12.026242	135.566116	30.73	2988	97	0	49.74
23/10/2014	5:42:38	-12.026997	135.566193	272.55	0	331	0	84.37
23/10/2014	5:43:42	-12.026161	135.566055	29.72	684	359	0	94.16
23/10/2014	5:44:44	-12.026305	135.566101	57.62	0	149	0	16.78
23/10/2014	5:45:44	-12.027421	135.566345	480.35	0	324	0	126.9
23/10/2014	5:46:44	-12.026675	135.566238	141	0	308	0	83.76
23/10/2014	5:47:47	-12.026165	135.566086	24.59	468	203	0	59.07
23/10/2014	5:48:46	-12.026225	135.566055	37.84	0	28	0	7.48
23/10/2014	5:49:46	-12.026354	135.566101	89.45	0	0	0	15.19
23/10/2014	5:50:45	-12.026223	135.566025	2.49	144	322	0	16.75
23/10/2014	5:51:45	-12.025983	135.566101	-59.82	0	133	0	27.94
23/10/2014	5:52:49	-12.026321	135.566116	67.57	144	269	0	37.62
23/10/2014	5:53:53	-12.02627	135.566086	60.35	216	0	0	6.54
23/10/2014	5:54:57	-12.026167	135.566101	-3.23	0	253	0	11.57
23/10/2014	5:56:00	-12.026335	135.566101	-24.48	0	189	0	18.68
23/10/2014	5:57:03	-12.026234	135.566071	43.84	0	334	0	11.7
23/10/2014	5:58:05	-12.026266	135.566055	96.52	648	239	0	3.96
23/10/2014	5:59:06	-12.026224	135.566132	42.1	756	243	0	9.59
23/10/2014	6:00:09	-12.026278	135.566132	67.3	720	166	0	6
23/10/2014	6:01:12	-12.026278	135.566086	22.47	216	315	0	5
23/10/2014	6:02:10	-12.026294	135.566147	32.12	0	251	0	6.87
23/10/2014	6:03:14	-12.026264	135.566101	24.38	144	255	0	6.01
23/10/2014	6:04:17	-12.026279	135.566086	16.57	720	196	0	2.33
23/10/2014	6:05:16	-12.026229	135.565994	38.22	0	31	0	11.45
23/10/2014	6:06:15	-12.026078	135.56604	52.24	0	219	0	17.52
23/10/2014	6:07:15	-12.02626	135.566086	28.89	180	327	0	20.85
23/10/2014	6:08:16	-12.026257	135.566086	45.17	324	320	0	0.33
23/10/2014	6:09:18	-12.026273	135.566086	35.86	108	86	0	1.78
23/10/2014	6:10:21	-12.026245	135.566101	24.05	72	323	0	3.51
23/10/2014	6:11:24	-12.02625	135.566071	31.48	36	293	0	3.31
23/10/2014	6:12:24	-12.02632	135.566162	24.53	0	4	0	12.59
23/10/2014	6:13:26	-12.026248	135.566071	63.3	0	44	0	12.73
23/10/2014	6:14:25	-12.026654	135.566147	204.99	0	358	0	45.9
23/10/2014	6:15:25	-12.026228	135.566116	68.6	0	94	0	47.49
23/10/2014	6:16:25	-12.026228	135.566086	43.5	576	18	0	3.26
23/10/2014	6:17:26	-12.026264	135.56601	107.48	0	27	0	9.18
23/10/2014	6:18:25	-12.026273	135.565857	84.81	0	1	0	16.67
23/10/2014	6:19:26	-12.026188	135.56604	61.81	0	69	0	22.03
23/10/2014	6:20:25	-12.026142	135.566101	131.64	0	122	0	8.38
23/10/2014	6:21:27	-12.026317	135.566101	82.52	0	78	0	19.46
23/10/2014	6:22:29	-12.026209	135.566071	36.01	1008	221	0	12.44
23/10/2014	6:23:29	-12.026289	135.565994	102.93	0	76	0	12.22
23/10/2014	6:24:28	-12.026238	135.56601	132.87	0	337	0	5.93
23/10/2014	6:25:29	-12.026202	135.566071	37.45	1836	124	0	7.75
23/10/2014	6:26:30	-12.026219	135.566055	52.77	180	269	0	2.57
23/10/2014	6:27:34	-12.02623	135.566086	40.27	0	125	0	3.59
23/10/2014	6:28:39	-12.02622	135.565994	42.07	0	127	0	10.07
23/10/2014	6:29:42	-12.026191	135.566254	50.01	0	81	0	28.46
23/10/2014	6:30:45	-12.026181	135.566055	64.73	180	287	0	21.67
23/10/2014	6:31:51	-12.026169	135.566116	42.47	0	262	0	6.77
23/10/2014	6:32:54	-12.026195	135.565704	18.87	2736	72	0	44.9
23/10/2014	6:33:57	-12.026225	135.565918	30.97	1764	340	0	23.51
23/10/2014	6:35:00	-12.026235	135.565979	37.49	0	346	0	6.73
23/10/2014	6:36:05	-12.027062	135.565857	-147.01	1692	227	0	92.91
23/10/2014	6:37:10	-12.026203	135.566086	34.73	0	11	0	98.71
23/10/2014	6:38:30	-12.026295	135.565903	123.64	0	91	0	22.38
23/10/2014	6:39:33	-12.026193	135.566086	-10.77	0	38	0	22.91
23/10/2014	6:40:35	-12.026231	135.565933	26.51	1728	308	0	17.17
23/10/2014	6:41:38	-12.026165	135.565948	65.22	936	110	0	7.52
23/10/2014	6:42:43	-12.026161	135.566132	54.78	756	252	0	20.02
23/10/2014	6:43:58	-12.026273	135.566086	53.38	396	213	0	13.42
23/10/2014	6:45:03	-12.026125	135.566086	19.11	648	346	0	16.46
23/10/2014	6:46:09	-12.026251	135.566086	32.65	0	51	0	14.01
23/10/2014	6:47:18	-12.026262	135.566086	78.59	3960	258	0	1.22
23/10/2014	6:48:42	-12.026176	135.566177	79.8	432	46	0	13.76
23/10/2014	6:50:07	-12.026213	135.565918	16.4	0	260	0	28.47
23/10/2014	6:51:27	-12.026239	135.565964	26.65	0	278	0	5.78
23/10/2014	6:52:31	-12.026338	135.565475	-25.25	1440	267	0	54.31
23/10/2014	6:53:43	-12.026063	135.566635	114.24	0	36	0	129.81
23/10/2014	6:54:47	-12.026299	135.565948	34.32	1764	260	0	79.19
23/10/2014	6:55:53	-12.026155	135.56633	79.34	540	241	0	44.52
23/10/2014	6:56:59	-12.026191	135.566025	43.32	0	57	0	33.41
23/10/2014	6:58:03	-12.02612	135.566254	80.21	1836	69	0	26.13
23/10/2014	6:59:25	-12.026258	135.566101	8.96	72	215	0	22.63
23/10/2014	7:00:32	-12.026223	135.565979	54.54	0	258	0	13.83
23/10/2014	7:01:41	-12.026244	135.566086	29.93	16416	74	0	11.87
23/10/2014	7:02:45	-12.025987	135.566299	63.7	288	345	0	36.79
23/10/2014	7:03:51	-12.026068	135.566696	84.34	0	48	0	44.1
23/10/2014	7:04:57	-12.026106	135.566315	57	8388	322	0	41.65
23/10/2014	7:06:01	-12.026111	135.566055	51.75	0	265	0	28.28
23/10/2014	7:07:10	-12.026304	135.565964	97.26	360	304	0	23.63
23/10/2014	7:08:17	-12.026411	135.56572	61.96	0	19	0	29.08
23/10/2014	7:09:23	-12.026361	135.565796	69.1	0	212	0	9.96
23/10/2014	7:10:28	-12.026187	135.565994	67.39	0	58	0	28.95
23/10/2014	7:11:32	-12.026103	135.566315	73.31	1188	32	0	36.14
23/10/2014	7:12:36	-12.026151	135.566345	83.46	4572	73	0	6.26
23/10/2014	7:13:50	-12.026	135.566879	179.1	0	145	0	60.45
23/10/2014	7:15:08	-12.026016	135.566406	77.79	0	75	0	51.47
23/10/2014	7:16:39	-12.026089	135.566208	33.15	0	49	0	23.01
23/10/2014	7:17:59	-12.026387	135.565842	-2.36	684	331	0	51.79
23/10/2014	7:19:06	-12.026417	135.565414	-53.91	0	208	0	46.67
23/10/2014	7:20:15	-12.026392	135.565598	-25	0	126	0	20.2
23/10/2014	7:21:19	-12.026334	135.565979	44.36	0	55	0	41.93
23/10/2014	7:22:23	-12.026396	135.565903	56.42	360	227	0	10.76
23/10/2014	7:23:25	-12.026634	135.565826	47.37	4356	215	0	27.76
23/10/2014	7:24:29	-12.026442	135.565842	42.11	8100	228	0	21.42
23/10/2014	7:25:36	-12.026258	135.565964	34.24	0	40	0	24.39
23/10/2014	7:26:48	-12.026404	135.56604	2.35	936	235	0	18.22
23/10/2014	7:27:53	-12.026152	135.566101	44.98	0	310	0	28.8
23/10/2014	7:29:04	-12.025983	135.566574	109.4	0	310	0	54.77
23/10/2014	7:30:33	-12.02632	135.566071	6.14	180	56	0	66.31
23/10/2014	7:31:36	-12.026349	135.565903	36.62	180	88	0	18.55
23/10/2014	7:32:37	-12.026237	135.566315	94.81	0	221	0	46.51
23/10/2014	7:33:37	-12.026317	135.56604	25.02	0	359	0	31.2
23/10/2014	7:34:37	-12.025628	135.565842	-63.16	288	300	0	79.58
23/10/2014	7:35:37	-12.02624	135.565964	35.46	2088	252	0	69.33
23/10/2014	7:36:40	-12.026298	135.565933	15.3	0	58	0	7.28
23/10/2014	7:37:40	-12.02635	135.565964	15.23	108	168	0	6.69
23/10/2014	7:38:40	-12.026269	135.565887	26.31	1368	356	0	12.3
23/10/2014	7:39:41	-12.026336	135.565628	-48.17	0	221	0	29.14
23/10/2014	7:40:42	-12.025944	135.567383	332.39	0	219	0	195.78
23/10/2014	7:41:43	-12.02589	135.567963	436.36	0	253	0	63.36
23/10/2014	7:42:43	-12.026452	135.565475	-53.53	432	247	0	277.7
23/10/2014	7:43:42	-12.026336	135.565857	34.7	1800	5	0	43.5
23/10/2014	7:44:42	-12.026157	135.566223	67.17	180	346	0	44.5
23/10/2014	7:45:50	-12.026246	135.566116	23.94	0	102	0	15.28
23/10/2014	7:46:53	-12.025934	135.566132	83.75	4500	201	0	34.74
23/10/2014	7:47:54	-12.026171	135.566086	77.14	0	128	0	26.82
23/10/2014	7:48:57	-12.026252	135.565948	30.33	864	35	0	17.5
23/10/2014	7:50:00	-12.026266	135.565933	40.62	108	145	0	2.25
23/10/2014	7:51:00	-12.026408	135.56575	54.94	540	98	0	25.4
23/10/2014	7:52:00	-12.027313	135.565491	235.67	2124	18	0	104.5
23/10/2014	7:53:01	-12.026278	135.565948	23.48	0	171	0	125.36
23/10/2014	7:54:00	-12.026788	135.565872	94.4	1332	22	0	57.31
23/10/2014	7:54:59	-12.026104	135.565842	46.9	972	146	0	76.13
23/10/2014	7:56:01	-12.026379	135.565887	51.89	0	181	0	30.97
23/10/2014	7:57:08	-12.025932	135.565689	65.51	1548	163	0	54.17
23/10/2014	7:58:13	-12.025954	135.565735	20.55	324	94	0	5.57
23/10/2014	7:59:19	-12.026219	135.565948	31.35	0	19	0	37.48
23/10/2014	8:00:22	-12.026447	135.565948	14.72	0	357	0	25.35
23/10/2014	8:01:25	-12.026402	135.565918	32.96	0	163	0	5.97
23/10/2014	8:02:31	-12.026503	135.56604	61.3	0	120	0	17.38
23/10/2014	8:03:34	-12.026483	135.565918	49.2	504	23	0	13.45
23/10/2014	8:04:33	-12.026369	135.56517	1.44	1476	33	0	82.33
23/10/2014	8:05:36	-12.026361	135.565964	41.17	288	6	0	86.36
23/10/2014	8:06:36	-12.02656	135.565796	108.66	1440	251	0	28.7
23/10/2014	8:07:36	-12.026399	135.565903	53.31	756	110	0	21.35
23/10/2014	8:08:37	-12.026535	135.565933	74.98	0	32	0	15.47
23/10/2014	8:09:39	-12.026398	135.565933	52.71	360	98	0	15.23
23/10/2014	8:10:43	-12.026352	135.565903	32.25	144	357	0	6.07
23/10/2014	8:11:49	-12.026339	135.566086	31.57	1836	196	0	19.95
23/10/2014	8:12:53	-12.026335	135.565872	42.62	1368	59	0	23.28
23/10/2014	8:13:58	-12.026362	135.565933	45.12	864	21	0	7.28
23/10/2014	8:15:02	-12.026307	135.565948	48.03	0	37	0	6.33
23/10/2014	8:16:05	-12.026537	135.565826	23.79	504	190	0	28.81
23/10/2014	8:17:08	-12.026367	135.565842	54.74	900	254	0	18.98
23/10/2014	8:18:11	-12.026451	135.565826	74.75	396	244	0	9.5
23/10/2014	8:19:14	-12.026396	135.565903	53.13	288	34	0	10.37
23/10/2014	8:20:18	-12.02634	135.565979	32.88	288	43	0	10.35
23/10/2014	8:21:21	-12.026362	135.565903	43.47	1404	55	0	8.62
23/10/2014	8:22:27	-12.026291	135.565948	56.94	0	26	0	9.29
23/10/2014	8:23:31	-12.026257	135.565994	38.64	2556	22	0	6.27
23/10/2014	8:24:43	-12.026363	135.565857	41.2	0	356	0	19
23/10/2014	8:25:46	-12.026462	135.565857	41.96	828	58	0	11.01
23/10/2014	8:26:53	-12.026361	135.565887	48.76	360	254	0	11.7
23/10/2014	8:27:56	-12.026431	135.565994	7.67	2124	44	0	14
23/10/2014	8:29:04	-12.026562	135.565933	26.84	324	170	0	16.01
23/10/2014	8:30:07	-12.026278	135.566101	13.73	2196	197	0	36.48
23/10/2014	8:31:12	-12.026305	135.56601	19.72	252	157	0	10.34
23/10/2014	8:32:17	-12.026319	135.566025	28.89	468	23	0	2.25
23/10/2014	8:33:22	-12.026264	135.566071	13.51	432	210	0	7.9
23/10/2014	8:34:30	-12.026551	135.565857	63.42	3276	183	0	39.5
23/10/2014	8:35:33	-12.026333	135.566025	25.04	576	261	0	30.35
23/10/2014	8:36:39	-12.026392	135.56601	48.47	1980	26	0	6.76
23/10/2014	8:37:43	-12.026311	135.565948	45.61	504	102	0	11.25
23/10/2014	8:38:51	-12.026317	135.565933	11.05	828	232	0	1.76
23/10/2014	8:40:06	-12.026354	135.56601	33.92	0	11	0	9.33
23/10/2014	8:41:13	-12.02637	135.565964	20.43	4968	22	0	5.31
23/10/2014	8:42:20	-12.026175	135.566132	-9.6	936	162	0	28.35
23/10/2014	8:43:22	-12.026311	135.56604	8.45	468	357	0	18.13
23/10/2014	8:44:29	-12.026452	135.566071	4.84	468	284	0	16.04
23/10/2014	8:45:35	-12.026419	135.565918	28.32	864	359	0	17.04
23/10/2014	8:46:39	-12.026424	135.566071	33.01	756	206	0	16.65
23/10/2014	8:47:42	-12.026428	135.565918	45.41	3456	48	0	16.65
23/10/2014	8:48:46	-12.026253	135.566147	-78.86	1116	38	0	31.61
23/10/2014	8:49:50	-12.026362	135.565994	17.7	252	67	0	20.59
23/10/2014	8:50:54	-12.026354	135.565948	35.6	8136	275	0	5.08
23/10/2014	8:51:57	-12.026371	135.56604	36.46	432	143	0	10.18
23/10/2014	8:53:02	-12.026295	135.565979	7.21	0	13	0	10.74
23/10/2014	8:54:05	-12.026309	135.565964	3.69	3240	178	0	2.25
23/10/2014	8:56:23	-12.026309	135.565964	3.69	3240	178	0	0
23/10/2014	8:57:41	-12.026192	135.565903	51.3	0	99	0	14.6
23/10/2014	8:58:47	-12.026386	135.565826	78.54	1728	280	0	23.14
23/10/2014	9:03:23	-12.026386	135.565826	78.54	1728	280	0	0
23/10/2014	9:04:28	-12.026347	135.565887	54.62	1188	280	0	7.93
23/10/2014	9:05:33	-12.026367	135.566101	23.43	792	102	0	23.38
23/10/2014	9:06:38	-12.026315	135.565872	51.54	108	351	0	25.57
23/10/2014	9:07:43	-12.026331	135.565872	55.63	216	76	0	1.78
23/10/2014	9:08:47	-12.026305	135.565918	41.57	144	41	0	5.78
23/10/2014	9:09:51	-12.026304	135.565887	49.71	72	34	0	3.37
23/10/2014	9:10:55	-12.026357	135.566055	32.24	396	287	0	19.2
23/10/2014	9:11:59	-12.026279	135.566086	21.09	1296	83	0	9.31
23/10/2014	9:13:17	-12.026241	135.565857	43.74	7020	105	0	25.26
23/10/2014	9:14:51	-12.026306	135.566193	3.03	2340	269	0	37.25
23/10/2014	9:16:32	-12.026241	135.565659	79.17	3888	105	0	58.52
23/10/2014	9:18:07	-12.026275	135.565811	62.35	0	112	0	16.96
23/10/2014	9:19:13	-12.026332	135.566086	22.98	2376	120	0	30.57
23/10/2014	9:20:20	-12.026329	135.566025	30.94	4140	94	0	6.64
23/10/2014	9:21:25	-12.026328	135.566101	23.48	2304	283	0	8.27
23/10/2014	9:22:31	-12.026293	135.565933	31.11	1404	248	0	18.68
23/10/2014	9:23:40	-12.026358	135.566025	43.59	3996	275	0	12.34
23/10/2014	9:24:45	-12.026421	135.566208	-8.5	5508	88	0	21.1
23/10/2014	9:25:52	-12.026386	135.566208	0.09	0	283	0	3.89
23/10/2014	9:27:01	-12.026342	135.566071	12.72	0	116	0	15.68
23/10/2014	9:28:10	-12.026228	135.565918	25.48	4068	15	0	20.92
23/10/2014	9:29:14	-12.026129	135.566391	-4.5	2556	100	0	52.61
23/10/2014	9:30:52	-12.026153	135.566437	22.3	1476	35	0	5.67
23/10/2014	9:32:06	-12.026347	135.56633	-11.26	3312	32	0	24.51
23/10/2014	9:33:15	-12.026683	135.566223	-83.47	1404	24	0	39.13
23/10/2014	9:34:23	-12.026909	135.566116	-129.94	0	162	0	27.69
23/10/2014	9:35:43	-12.026602	135.566315	-121.39	6732	199	0	40.42
23/10/2014	9:37:04	-12.026388	135.566467	7.57	0	62	0	28.97
23/10/2014	9:38:26	-12.026486	135.566437	20.76	0	81	0	11.38
23/10/2014	9:40:03	-12.026261	135.566345	18.33	8964	168	0	26.95
23/10/2014	9:42:13	-12.026025	135.566406	61.33	0	168	0	27.07
23/10/2014	9:44:07	-12.025886	135.566345	69.44	3528	14	0	16.82
23/10/2014	9:45:15	-12.025984	135.566315	69.2	0	350	0	11.38
23/10/2014	9:46:18	-12.026274	135.566269	34.89	9072	212	0	32.63
23/10/2014	9:47:22	-12.026315	135.566345	-26.97	972	349	0	9.44
23/10/2014	9:48:27	-12.026379	135.566299	9.02	1728	35	0	8.7
23/10/2014	9:49:33	-12.026208	135.566315	10.7	0	35	0	19.09
23/10/2014	9:50:39	-12.026094	135.566299	39.82	0	354	0	12.8
23/10/2014	9:51:44	-12.026114	135.566299	52.64	0	244	0	2.22
23/10/2014	9:53:23	-12.026241	135.566284	33.98	0	157	0	14.22
23/10/2014	9:54:40	-12.026214	135.566254	33.36	0	199	0	4.43
23/10/2014	9:56:04	-12.02611	135.56633	68.19	4536	327	0	14.21
23/10/2014	9:57:16	-12.026444	135.566177	6.64	0	267	0	40.7
23/10/2014	9:58:24	-12.026238	135.566269	-4.87	432	305	0	25
23/10/2014	9:59:30	-12.026336	135.566391	-5.68	1692	18	0	17.17
23/10/2014	10:00:34	-12.026326	135.566406	22.51	2052	36	0	1.97
23/10/2014	10:01:41	-12.026091	135.566177	41.91	972	16	0	36.1
23/10/2014	10:02:47	-12.026228	135.566254	35.44	1116	19	0	17.38
23/10/2014	10:03:57	-12.026355	135.566208	-25.34	0	167	0	14.98
23/10/2014	10:05:04	-12.026028	135.566315	83.49	0	216	0	38.18
23/10/2014	10:06:09	-12.026475	135.566315	-19.49	1980	261	0	49.7
23/10/2014	10:07:14	-12.026137	135.566223	46.48	0	24	0	38.89
23/10/2014	10:08:20	-12.025759	135.56636	121.37	2700	107	0	44.59
23/10/2014	10:09:29	-12.025845	135.566177	123.24	0	1	0	22.08
23/10/2014	10:10:36	-12.02599	135.566223	71.12	0	303	0	16.88
23/10/2014	10:11:40	-12.026104	135.566162	-10.11	3816	181	0	14.31
23/10/2014	10:12:47	-12.026133	135.566238	24.48	1404	21	0	8.87
23/10/2014	10:14:07	-12.02643	135.566254	-29.47	1296	342	0	33.07
23/10/2014	10:15:13	-12.026058	135.566284	62.89	0	155	0	41.49
23/10/2014	10:16:21	-12.026049	135.566238	57.09	0	319	0	5.1
23/10/2014	10:17:27	-12.026124	135.566223	21.07	0	132	0	8.5
23/10/2014	10:18:31	-12.026633	135.566284	-53.62	0	95	0	56.99
23/10/2014	10:19:37	-12.02653	135.566299	-51.13	0	241	0	11.57
23/10/2014	10:20:44	-12.026113	135.566177	43.61	1548	292	0	48.23
23/10/2014	10:21:56	-12.026077	135.566299	48.96	0	24	0	13.86
23/10/2014	10:23:31	-12.026063	135.566315	50.52	5616	4	0	2.33
23/10/2014	10:24:47	-12.026038	135.566269	50.94	2268	135	0	5.72
23/10/2014	10:25:55	-12.026855	135.566116	-114.44	6372	20	0	92.36
23/10/2014	10:27:04	-12.026855	135.566116	-114.44	6372	20	0	0
23/10/2014	10:28:32	-12.025802	135.566162	77.7	6012	115	0	117.2
23/10/2014	10:30:23	-12.025802	135.566162	77.7	6012	115	0	0
23/10/2014	10:32:18	-12.025923	135.566269	105.76	2232	37	0	17.79
23/10/2014	10:34:02	-12.026008	135.566223	67.91	2052	170	0	10.69
23/10/2014	10:35:17	-12.025857	135.566177	94.21	2520	162	0	17.52
23/10/2014	10:36:41	-12.025767	135.566162	112.9	900	137	0	10.14
23/10/2014	10:37:55	-12.026179	135.565918	39.28	0	35	0	52.94
23/10/2014	10:39:25	-12.026059	135.566055	51.01	0	15	0	20
23/10/2014	10:41:05	-12.025821	135.566101	109.37	2124	16	0	26.93
23/10/2014	10:43:20	-12.026505	135.565948	-69.55	0	28	0	77.86
23/10/2014	10:46:40	-12.026501	135.566055	-76.22	5220	242	0	11.65
[truncated: 354 more rows]
