# Supplementary material for: A preliminary study to estimate contact rates between free-roaming domestic dogs using novel miniature cameras
Source: PLoS One. 2017 Jul 27;12(7):e0181859. doi: 10.1371/journal.pone.0181859 (PMC5547700; doi:10.1371/journal.pone.0181859)
Supplement: S1 Data — (ZIP) [file pone.0181859.s001.zip › Galiwinku_10.csv]

Date	Time	Latitude	Longitude	Altitude	Speed	Course	Type	Distance	Essential
16/10/2014	12:30:11	-34.032299	150.657288	97.15	0	0	-2	0	1
16/10/2014	12:31:13	-34.032299	150.657288	97.15	0	0	0	0	1
16/10/2014	12:32:05	-34.032219	150.657242	117.74	180	82	0	9.85	1
16/10/2014	12:32:26	-34.032169	150.657074	80.18	0	53	0	16.45	1
16/10/2014	12:32:32	-34.032169	150.657074	80.18	0	123	0	0	1
16/10/2014	12:32:38	-34.032169	150.657074	80.18	0	97	0	0	1
16/10/2014	12:32:44	-34.032169	150.657074	80.18	0	66	0	0	1
16/10/2014	12:32:50	-34.032169	150.657074	80.18	0	96	0	0	1
16/10/2014	12:32:55	-34.032185	150.657211	97.46	4752	42	0	12.75	1
16/10/2014	12:33:02	-34.032185	150.657227	96.99	0	17	0	1.47	1
16/10/2014	12:33:08	-34.032185	150.657227	96.99	0	16	0	0	1
16/10/2014	12:33:14	-34.032185	150.657227	96.99	0	121	0	0	1
16/10/2014	12:33:20	-34.032185	150.657227	96.99	0	235	0	0	1
16/10/2014	12:33:26	-34.032185	150.657227	96.99	0	285	0	0	1
16/10/2014	12:33:32	-34.032185	150.657227	96.99	0	122	0	0	1
16/10/2014	12:33:38	-34.032185	150.657227	96.99	0	7	0	0	1
16/10/2014	12:33:44	-34.032185	150.657227	96.99	0	341	0	0	1
16/10/2014	12:33:50	-34.032185	150.657227	96.99	0	146	0	0	1
16/10/2014	12:33:56	-34.032185	150.657227	96.99	0	111	0	0	1
16/10/2014	12:34:03	-34.032185	150.657227	96.99	0	269	-4	0	1
21/10/2014	12:48:29	-34.032185	150.657227	96.99	0	269	-2	0	1
21/10/2014	12:50:35	-12.024484	135.56636	98.53	72	249	0	2885434.47	1
21/10/2014	12:51:37	-12.02457	135.56636	75.69	0	337	0	9.56	1
21/10/2014	12:52:41	-12.024546	135.566345	77.31	0	177	0	3.13	1
21/10/2014	12:53:45	-12.024598	135.56636	113.05	0	90	0	6.01	1
21/10/2014	12:54:49	-12.024441	135.566391	94.91	648	217	0	17.78	1
21/10/2014	12:55:53	-12.024486	135.566345	42.5	0	30	0	7.08	1
21/10/2014	12:57:00	-12.02443	135.566391	61.42	0	32	0	7.99	1
21/10/2014	12:58:16	-12.024323	135.566437	114.18	7560	17	0	12.91	1
21/10/2014	12:59:29	-12.026166	135.565369	50.01	39420	190	0	235.56	1
21/10/2014	13:00:55	-12.031977	135.564026	55.59	8388	225	0	662.46	1
21/10/2014	13:02:15	-12.032027	135.563919	4.33	0	144	0	12.9	1
21/10/2014	13:03:31	-12.032011	135.564102	59.8	0	346	0	19.98	1
21/10/2014	13:04:38	-12.031939	135.56398	32.29	0	270	0	15.5	1
21/10/2014	13:05:47	-12.031769	135.564056	37.91	0	320	0	20.63	1
21/10/2014	13:06:54	-12.031794	135.563934	50.5	0	293	0	13.56	1
21/10/2014	13:08:05	-12.032058	135.563919	103	0	335	0	29.4	1
21/10/2014	13:09:13	-12.031995	135.56395	29.26	0	291	0	7.77	1
21/10/2014	13:10:24	-12.031747	135.564072	80.9	288	42	0	30.6	1
21/10/2014	13:11:30	-12.03097	135.564499	236.36	2916	42	0	98.09	1
21/10/2014	13:12:35	-12.031086	135.564407	188.92	2016	17	0	16.32	1
21/10/2014	13:14:01	-12.03269	135.563751	-81.22	1368	114	0	192.1	1
21/10/2014	13:15:07	-12.032314	135.563889	-9.35	1620	5	0	44.42	1
21/10/2014	13:16:13	-12.032563	135.563904	0.91	324	157	0	27.74	1
21/10/2014	13:17:18	-12.031726	135.564209	102.35	1908	51	0	98.8	1
21/10/2014	13:18:23	-12.032274	135.564011	4.6	1116	182	0	64.63	1
21/10/2014	13:19:30	-12.03233	135.563873	-34.02	0	196	0	16.25	1
21/10/2014	13:20:38	-12.031749	135.564056	47.91	0	306	0	67.6	1
21/10/2014	13:21:54	-12.031541	135.564194	118.37	0	258	0	27.57	1
21/10/2014	13:23:03	-12.031614	135.56395	51.48	0	148	0	27.75	1
21/10/2014	13:24:16	-12.031849	135.563934	23.46	1944	325	0	26.19	1
21/10/2014	13:25:41	-12.03157	135.56424	77.72	5400	43	0	45.5	1
21/10/2014	13:27:05	-12.029634	135.56517	-117.29	32652	10	0	237.85	1
21/10/2014	13:28:29	-12.026162	135.565491	-120.06	0	210	0	387.64	1
21/10/2014	13:30:24	-12.02367	135.567001	11.14	34416	103	0	322.1	1
21/10/2014	13:32:14	-12.024392	135.568756	-69.41	0	319	0	207.06	1
21/10/2014	13:34:01	-12.024043	135.568954	9.49	0	358	0	44.38	1
21/10/2014	13:35:10	-12.024852	135.568848	-83.99	0	16	0	90.69	1
21/10/2014	13:36:18	-12.023873	135.568924	25.97	828	169	0	109.17	1
21/10/2014	13:37:29	-12.022814	135.568939	133.33	0	308	0	117.77	1
21/10/2014	13:38:48	-12.023754	135.568878	59.54	14292	255	0	104.73	1
21/10/2014	13:40:32	-12.022726	135.567078	118.67	6516	175	0	226.69	1
21/10/2014	13:42:16	-12.021118	135.564621	58.98	3240	356	0	321.52	1
21/10/2014	13:43:54	-12.020704	135.564728	105.9	0	186	0	47.48	1
21/10/2014	13:45:03	-12.020164	135.56485	240.64	0	174	0	61.49	1
21/10/2014	13:46:12	-12.020843	135.564743	98.87	0	32	0	76.39	1
21/10/2014	13:47:22	-12.02092	135.564545	42.13	0	130	0	23.17	1
21/10/2014	13:48:28	-12.020863	135.564682	88.05	0	203	0	16.19	1
21/10/2014	13:49:39	-12.020936	135.564636	83.48	0	190	0	9.54	1
21/10/2014	13:50:55	-12.020433	135.564545	127.34	0	127	0	56.8	1
21/10/2014	13:52:07	-12.020895	135.564636	87.17	0	28	0	52.32	1
21/10/2014	13:53:16	-12.020935	135.564575	73.96	0	19	0	7.99	1
21/10/2014	13:54:29	-12.020998	135.564682	74.97	0	322	0	13.58	1
21/10/2014	13:55:47	-12.021601	135.56604	105.29	9144	103	0	162.2	1
21/10/2014	13:56:59	-12.024105	135.566971	105.22	3348	110	0	296.27	1
21/10/2014	13:58:11	-12.024169	135.567017	116.12	0	10	0	8.7	1
21/10/2014	13:59:24	-12.024034	135.567062	102.6	5364	104	0	15.79	1
21/10/2014	14:00:36	-12.022986	135.569794	92.75	26172	8	0	319.16	1
21/10/2014	14:01:50	-12.021348	135.569778	125.99	0	183	0	182.15	1
21/10/2014	14:03:01	-12.021308	135.569702	138.5	0	22	0	9.39	1
21/10/2014	14:04:12	-12.021243	135.569733	161.91	0	187	0	7.98	1
21/10/2014	14:05:24	-12.021246	135.569717	147.95	0	196	0	1.77	1
21/10/2014	14:06:35	-12.021321	135.569702	118.66	0	195	0	8.5	1
21/10/2014	14:07:49	-12.021298	135.569717	153.76	0	356	0	3.03	1
21/10/2014	14:09:11	-12.02156	135.569717	94.72	1764	186	0	29.13	1
21/10/2014	14:10:24	-12.021257	135.569855	165.19	1764	88	0	36.88	1
21/10/2014	14:11:49	-12.021372	135.569397	104.33	13068	283	0	51.43	1
21/10/2014	14:13:30	-12.021719	135.568207	121.01	0	117	0	135.05	1
21/10/2014	14:15:06	-12.021909	135.568115	109.98	0	183	0	23.38	1
21/10/2014	14:16:16	-12.021744	135.568115	100.95	0	28	0	18.35	1
21/10/2014	14:17:22	-12.021845	135.568069	84.28	0	350	0	12.29	1
21/10/2014	14:18:31	-12.021779	135.568054	104.92	0	193	0	7.52	1
21/10/2014	14:19:39	-12.021874	135.568161	92.23	0	230	0	15.72	1
21/10/2014	14:20:50	-12.021786	135.5681	93.36	0	6	0	11.82	1
21/10/2014	14:21:59	-12.022007	135.568054	40.37	1404	17	0	25.08	1
21/10/2014	14:23:11	-12.021841	135.567932	92.11	0	181	0	22.73	1
21/10/2014	14:25:02	-12.023753	135.569748	62.74	37476	188	0	290.18	1
21/10/2014	14:26:33	-12.023753	135.569748	62.74	37476	188	0	0	1
21/10/2014	14:27:51	-12.026786	135.569061	52.54	0	254	0	345.43	1
21/10/2014	14:29:03	-12.026598	135.56929	114.92	144	320	0	32.52	1
21/10/2014	14:30:15	-12.02672	135.569534	123.89	0	243	0	29.8	1
21/10/2014	14:31:27	-12.026765	135.569305	120.23	3780	38	0	25.4	1
21/10/2014	14:32:49	-12.026429	135.569138	125.6	360	153	0	41.54	1
21/10/2014	14:34:37	-12.024527	135.569595	66.59	30420	359	0	217.25	1
21/10/2014	14:36:24	-12.020242	135.576096	63.89	39744	96	0	852.59	1
21/10/2014	14:37:51	-12.021561	135.576965	82.92	5256	190	0	174.48	1
21/10/2014	14:39:32	-12.021443	135.576492	110.02	4968	277	0	53.09	1
21/10/2014	14:41:30	-12.021393	135.576706	90.16	1188	125	0	23.93	1
21/10/2014	14:43:15	-12.021757	135.57663	24.48	324	241	0	41.31	1
21/10/2014	14:45:25	-12.022818	135.576538	83.79	10080	157	0	118.4	1
21/10/2014	14:47:47	-12.022961	135.576736	83.73	5688	296	0	26.77	1
21/10/2014	14:50:25	-12.022952	135.576508	83.66	792	280	0	24.82	1
21/10/2014	14:53:06	-12.02291	135.576202	125.64	11052	294	0	33.61	1
21/10/2014	14:55:29	-12.021921	135.577682	60.57	29556	11	0	194.94	1
21/10/2014	14:56:50	-12.020698	135.572021	99.08	44028	274	0	630.51	1
21/10/2014	14:58:42	-12.022558	135.569901	115.5	792	214	0	309.73	1
21/10/2014	15:00:29	-12.022745	135.56987	-40.43	0	56	0	21.06	1
21/10/2014	15:01:58	-12.023184	135.569656	-309.15	1260	198	0	54.08	1
21/10/2014	15:03:44	-12.022327	135.569946	205.19	1692	201	0	100.38	1
21/10/2014	15:05:21	-12.022531	135.569962	91.87	3816	301	0	22.75	1
21/10/2014	15:06:47	-12.026442	135.566986	105.37	15372	253	0	542.1	1
21/10/2014	15:08:11	-12.026155	135.565964	79.66	0	333	0	115.64	1
21/10/2014	15:09:19	-12.026294	135.566132	62.64	0	218	0	23.93	1
21/10/2014	15:10:27	-12.026375	135.566452	69.84	0	289	0	35.95	1
21/10/2014	15:11:36	-12.026181	135.566116	88.5	0	35	0	42.43	1
21/10/2014	15:12:48	-12.026403	135.566345	27.98	0	68	0	35.07	1
21/10/2014	15:13:56	-12.026237	135.566193	104.21	0	17	0	24.78	1
21/10/2014	15:15:05	-12.026191	135.566101	119.22	288	70	0	11.24	1
21/10/2014	15:16:14	-12.02619	135.566101	122.8	396	89	0	0.11	1
21/10/2014	15:17:25	-12.026276	135.566299	91.68	0	37	0	23.56	1
21/10/2014	15:18:34	-12.02626	135.566132	88.04	180	68	0	18.25	1
21/10/2014	15:19:43	-12.02619	135.56604	83.21	216	83	0	12.68	1
21/10/2014	15:20:49	-12.026391	135.56604	1.17	0	359	0	22.35	1
21/10/2014	15:21:57	-12.026285	135.565994	42.63	0	80	0	12.8	1
21/10/2014	15:23:06	-12.026287	135.566086	61.49	180	84	0	10.01	1
21/10/2014	15:24:18	-12.026432	135.565933	-36.99	0	39	0	23.17	1
21/10/2014	15:25:38	-12.026198	135.565979	82.94	3996	103	0	26.5	1
21/10/2014	15:26:46	-12.026254	135.566208	87.19	0	33	0	25.67	1
21/10/2014	15:27:57	-12.026138	135.565948	93.48	3060	101	0	31.08	1
21/10/2014	15:29:07	-12.026237	135.566147	98.49	0	291	0	24.28	1
21/10/2014	15:31:48	-12.026196	135.566315	92.93	5220	261	0	18.83	1
21/10/2014	15:34:56	-12.026169	135.56604	93.35	216	306	0	30.06	1
21/10/2014	16:25:13	-12.026169	135.56604	93.35	216	306	0	0	1
21/10/2014	16:27:13	-12.022231	135.566925	30.62	0	262	0	448.34	1
21/10/2014	16:28:22	-12.022469	135.566711	78.28	0	79	0	35.24	1
21/10/2014	16:29:31	-12.022365	135.567078	44.24	0	63	0	41.55	1
21/10/2014	16:31:24	-12.022343	135.56691	60.6	3348	279	0	18.43	1
21/10/2014	16:33:35	-12.022177	135.567337	-20.46	1800	99	0	49.97	1
21/10/2014	16:35:42	-12.022406	135.567169	-36.41	1728	329	0	31.34	1
21/10/2014	16:38:04	-12.022357	135.566803	82.45	2448	11	0	40.18	1
21/10/2014	16:40:25	-12.023003	135.566116	66.66	9612	331	0	103.64	1
21/10/2014	16:42:49	-12.021956	135.565903	42.13	1368	244	0	118.7	1
21/10/2014	16:44:47	-12.022154	135.56575	-4.89	0	254	0	27.6	1
21/10/2014	16:46:43	-12.022019	135.565643	24.92	5364	236	0	18.99	1
21/10/2014	16:48:46	-12.023933	135.565704	35.07	18360	93	0	212.93	1
21/10/2014	16:50:40	-12.030545	135.568283	67.85	5364	160	0	786.9	1
21/10/2014	16:52:21	-12.031027	135.567993	24.76	2196	270	0	62.19	1
21/10/2014	16:54:35	-12.031284	135.567841	168.59	1152	175	0	33.01	1
21/10/2014	16:56:49	-12.03132	135.56781	88.98	1800	10	0	5.23	1
21/10/2014	16:59:12	-12.030908	135.567917	50	0	185	0	47.27	1
21/10/2014	17:01:51	-12.030994	135.567932	46.96	0	158	0	9.7	1
21/10/2014	17:03:18	-12.030943	135.567963	59.32	5076	21	0	6.6	1
21/10/2014	17:07:39	-12.030796	135.567947	11.29	0	27	0	16.44	1
21/10/2014	17:13:02	-12.030976	135.567902	26.19	3816	157	0	20.6	1
21/10/2014	17:40:38	-12.030976	135.567902	26.19	3816	157	0	0	1
21/10/2014	17:43:29	-12.031058	135.567917	72.9	0	0	-4	9.26	1
22/10/2014	9:03:41	-12.031058	135.567917	72.9	0	0	-2	0	1
22/10/2014	9:07:02	-12.022683	135.577698	23.86	504	36	0	1413.77	1
22/10/2014	9:08:13	-12.022157	135.578079	76.57	1116	21	0	71.68	1
22/10/2014	9:09:28	-12.022898	135.578018	-40.04	3924	29	0	82.66	1
22/10/2014	9:10:46	-12.022571	135.577637	95.96	468	230	0	55.13	1
22/10/2014	9:25:57	-12.022571	135.577637	95.96	468	230	0	0	1
22/10/2014	9:27:22	-12.022678	135.577713	40.6	360	332	0	14.49	1
22/10/2014	9:28:44	-12.023656	135.578125	-140.02	2124	290	0	117.62	1
22/10/2014	9:30:08	-12.022562	135.577896	52.44	7092	188	0	124.17	1
22/10/2014	9:31:36	-12.022628	135.578033	29.87	0	136	0	16.61	1
22/10/2014	9:32:52	-12.02242	135.577789	77.04	4968	209	0	35.2	1
22/10/2014	9:33:56	-12.022519	135.577728	73.81	2736	356	0	12.85	1
22/10/2014	9:35:07	-12.022529	135.577637	54.75	0	162	0	9.96	1
22/10/2014	9:36:16	-12.025784	135.575623	-243.94	6372	326	0	423.06	1
22/10/2014	9:37:24	-12.022554	135.577881	82.58	0	110	0	435.09	1
22/10/2014	9:38:37	-12.022838	135.57785	9.48	21312	207	0	31.76	1
22/10/2014	9:39:41	-12.022604	135.577713	20.85	756	296	0	29.98	1
22/10/2014	9:40:48	-12.022711	135.577667	40.15	2592	146	0	12.91	1
22/10/2014	9:41:54	-12.022525	135.577728	91.52	3708	357	0	21.72	1
22/10/2014	10:44:51	-12.022525	135.577728	91.52	3708	357	0	0	1
22/10/2014	10:46:40	-12.022782	135.577866	115.49	396	307	0	32.28	1
22/10/2014	10:47:49	-12.022782	135.577866	115.49	396	307	0	0	1
22/10/2014	10:49:03	-12.022763	135.578171	127.7	2268	222	0	33.24	1
22/10/2014	10:50:47	-12.022982	135.577454	-74.46	5580	108	0	81.69	1
22/10/2014	10:52:29	-12.022982	135.577454	-74.46	5580	108	0	0	1
22/10/2014	10:53:39	-12.022746	135.577942	75.15	0	138	0	59.21	1
22/10/2014	11:12:04	-12.022746	135.577942	75.15	0	138	0	0	1
22/10/2014	11:15:11	-12.023273	135.577728	-78.44	5220	294	0	63.05	1
22/10/2014	11:16:52	-12.023064	135.577789	-66.06	2592	337	0	24.17	1
22/10/2014	12:07:05	-12.023064	135.577789	-66.06	2592	337	0	0	1
22/10/2014	12:10:44	-12.022933	135.577698	82.84	216	248	0	17.61	1
22/10/2014	12:12:11	-12.023037	135.577332	118.68	5760	214	0	41.45	1
22/10/2014	13:07:15	-12.023037	135.577332	118.68	5760	214	0	0	1
22/10/2014	13:09:24	-12.023016	135.578079	91.94	0	111	0	81.27	1
22/10/2014	13:10:31	-12.023088	135.578064	82.15	0	295	0	8.17	1
22/10/2014	13:11:38	-12.023019	135.578064	68.64	0	75	0	7.67	1
22/10/2014	13:12:48	-12.022968	135.577957	59.79	1296	276	0	12.95	1
22/10/2014	13:28:23	-12.022968	135.577957	59.79	1296	276	0	0	1
22/10/2014	13:32:23	-12.022864	135.578079	61.53	6408	277	0	17.6	1
22/10/2014	13:33:46	-12.022856	135.578293	34.5	5868	112	0	23.29	1
22/10/2014	13:37:46	-12.02269	135.577744	19.34	7776	300	0	62.5	1
22/10/2014	13:40:32	-12.022693	135.577698	-31.17	6408	290	0	5.01	1
22/10/2014	13:44:05	-12.022686	135.578171	65.88	6552	70	0	51.45	1
22/10/2014	13:47:04	-12.022836	135.578217	29.66	1872	33	0	17.41	1
22/10/2014	13:50:35	-12.022345	135.578003	-1.61	0	97	0	59.35	1
22/10/2014	13:53:29	-12.022869	135.578064	39.65	4968	37	0	58.64	1
22/10/2014	13:54:48	-12.022188	135.577896	-53.05	540	126	0	77.9	1
22/10/2014	13:56:53	-12.022787	135.57814	69.42	0	104	0	71.7	1
22/10/2014	13:58:49	-12.022815	135.578217	67.67	0	335	0	8.93	1
22/10/2014	14:00:00	-12.022807	135.578247	82.46	0	57	0	3.38	1
22/10/2014	14:03:27	-12.022807	135.578247	82.46	0	57	0	0	1
22/10/2014	14:04:56	-12.022753	135.578171	67.53	12636	281	0	10.22	1
22/10/2014	14:08:23	-12.022753	135.578171	67.53	12636	281	0	0	1
22/10/2014	14:09:32	-12.022776	135.578186	36.35	23940	315	0	3.03	1
22/10/2014	14:10:49	-12.022783	135.577957	30.19	3780	286	0	24.92	1
22/10/2014	14:12:19	-12.022718	135.578293	89.85	5652	81	0	37.25	1
22/10/2014	14:14:15	-12.022864	135.578079	32.74	2988	328	0	28.38	1
22/10/2014	14:16:10	-12.022751	135.57785	7.8	8280	310	0	27.9	1
22/10/2014	14:18:17	-12.022701	135.577957	39.42	1080	168	0	12.9	1
22/10/2014	14:20:02	-12.022744	135.577606	11.09	720	174	0	38.47	1
22/10/2014	14:21:09	-12.022775	135.577927	23.77	0	99	0	35.08	1
22/10/2014	14:22:13	-12.022749	135.57785	25.6	0	276	0	8.86	1
22/10/2014	14:23:44	-12.022848	135.578064	-0.07	7812	290	0	25.75	1
22/10/2014	14:36:19	-12.022848	135.578064	-0.07	7812	290	0	0	1
22/10/2014	14:38:16	-12.022697	135.578201	30.52	5976	258	0	22.45	1
22/10/2014	14:39:22	-12.022738	135.577637	59.75	1332	346	0	61.51	1
22/10/2014	14:40:30	-12.022628	135.577942	49.91	0	35	0	35.35	1
22/10/2014	14:41:37	-12.022782	135.578323	13.44	20340	279	0	44.83	1
22/10/2014	14:42:46	-12.021975	135.57692	-199.92	0	311	0	177.02	1
22/10/2014	14:43:52	-12.022776	135.57814	62.44	2484	271	0	159.8	1
22/10/2014	14:44:58	-12.022773	135.57843	67.01	4500	262	0	31.54	1
22/10/2014	14:46:02	-12.02276	135.578217	69.97	0	275	0	23.21	1
22/10/2014	14:47:08	-12.022766	135.578537	66.77	0	279	0	34.81	1
22/10/2014	14:48:14	-12.022728	135.578598	79.68	0	276	0	7.87	1
22/10/2014	14:49:19	-12.022841	135.57782	33.15	9540	274	0	85.54	1
22/10/2014	14:50:26	-12.022839	135.578217	43.71	0	92	0	43.18	1
22/10/2014	14:51:30	-12.02282	135.578278	57.73	2484	117	0	6.96	1
22/10/2014	14:52:35	-12.022909	135.578156	40.83	2340	67	0	16.55	1
22/10/2014	14:53:44	-12.022791	135.577911	44.12	0	75	0	29.7	1
22/10/2014	14:54:48	-12.022745	135.578049	17.67	5688	277	0	15.86	1
22/10/2014	14:55:57	-12.022781	135.578217	57.62	0	78	0	18.7	1
22/10/2014	14:57:06	-12.022815	135.57814	61.81	0	81	0	9.19	1
22/10/2014	14:58:13	-12.02281	135.578583	76.64	1584	150	0	48.18	1
22/10/2014	14:59:19	-12.022827	135.578201	49.81	2808	267	0	41.59	1
22/10/2014	15:00:25	-12.022808	135.578094	40.47	648	277	0	11.83	1
22/10/2014	15:01:29	-12.022861	135.578064	63.96	3636	268	0	6.74	1
22/10/2014	15:08:22	-12.022861	135.578064	63.96	3636	268	0	0	1
22/10/2014	15:09:49	-12.022947	135.577576	-63.13	12924	316	0	53.93	1
22/10/2014	15:11:04	-12.022834	135.577759	68.97	3096	51	0	23.54	1
22/10/2014	15:12:21	-12.022783	135.577744	63.02	936	107	0	5.9	1
22/10/2014	15:13:26	-12.022758	135.577942	41.77	0	13	0	21.71	1
22/10/2014	15:14:32	-12.02259	135.577942	53.36	0	92	0	18.68	1
22/10/2014	15:36:11	-12.02259	135.577942	53.36	0	92	0	0	1
22/10/2014	15:38:02	-12.022663	135.577652	131.84	2484	29	0	32.57	1
22/10/2014	15:39:54	-12.022553	135.577637	77.67	6300	77	0	12.34	1
22/10/2014	15:43:09	-12.022597	135.577621	95.09	1044	121	0	5.19	1
22/10/2014	15:50:37	-12.022597	135.577621	95.09	1044	121	0	0	1
22/10/2014	15:52:45	-12.022758	135.577698	60.99	1296	135	0	19.76	1
22/10/2014	15:55:00	-12.022885	135.577652	26.61	2268	334	0	14.98	1
22/10/2014	16:01:46	-12.022885	135.577652	26.61	2268	334	0	0	1
22/10/2014	16:08:22	-12.022713	135.57782	57.32	864	151	0	26.45	1
22/10/2014	16:14:43	-12.022862	135.578003	56.59	1980	28	0	25.9	1
22/10/2014	16:19:39	-12.023179	135.57814	-202	0	202	0	38.27	1
22/10/2014	16:34:47	-12.023179	135.57814	-202	0	202	0	0	1
22/10/2014	16:36:21	-12.022405	135.577972	163.39	1404	11	0	87.98	1
22/10/2014	16:37:31	-12.022728	135.578003	12.99	2412	2	0	36.07	1
22/10/2014	16:39:12	-12.022841	135.577515	78.7	7776	188	0	54.54	1
22/10/2014	16:40:46	-12.022841	135.577515	78.7	7776	188	0	0	1
22/10/2014	16:42:13	-12.022676	135.578064	7.93	0	237	0	62.46	1
22/10/2014	16:47:41	-12.02224	135.578384	33.22	0	0	0	59.68	1
22/10/2014	16:54:08	-12.02261	135.577881	108.22	2484	249	0	68.45	1
22/10/2014	17:07:05	-12.02261	135.577881	108.22	2484	249	0	0	1
22/10/2014	17:13:31	-12.022342	135.578262	32.2	2700	224	0	51.04	1
22/10/2014	17:18:59	-12.022412	135.578323	18.24	0	267	0	10.23	1
22/10/2014	17:23:53	-12.022408	135.578079	56.97	0	193	0	26.54	1
22/10/2014	17:27:57	-12.022356	135.578262	56.9	0	270	0	20.73	1
22/10/2014	17:59:21	-12.022356	135.578262	56.9	0	270	0	0	1
22/10/2014	18:01:31	-12.022477	135.578217	36.33	828	169	0	14.32	1
22/10/2014	18:02:42	-12.022289	135.578094	28.39	3744	137	0	24.82	1
22/10/2014	18:04:32	-12.022289	135.578094	28.39	3744	137	0	0	1
22/10/2014	18:05:44	-12.022611	135.578201	72.35	0	234	0	37.65	1
22/10/2014	18:07:07	-12.022452	135.578186	24.77	0	325	0	17.76	1
22/10/2014	18:08:15	-12.022452	135.578186	24.77	0	325	0	0	1
22/10/2014	18:09:27	-12.022275	135.578156	-46.97	0	286	0	19.95	1
22/10/2014	18:10:51	-12.022441	135.57814	29.96	2268	110	0	18.54	1
22/10/2014	18:12:14	-12.022591	135.578293	32.46	8784	337	0	23.56	1
22/10/2014	18:13:18	-12.022187	135.578171	49.54	5400	343	0	46.84	1
22/10/2014	18:14:22	-12.022375	135.57811	27.81	0	341	0	21.93	1
22/10/2014	18:15:50	-12.022548	135.578201	11.93	0	200	0	21.63	1
22/10/2014	18:17:06	-12.022534	135.578201	19.59	1332	175	0	1.56	1
22/10/2014	18:18:26	-12.022431	135.578171	24.11	0	246	0	11.91	1
22/10/2014	18:19:55	-12.022474	135.578262	38.42	0	14	0	10.99	1
22/10/2014	18:21:27	-12.02249	135.578125	21.2	0	180	0	15.01	1
22/10/2014	18:26:13	-12.02249	135.578125	21.2	0	180	0	0	1
22/10/2014	18:27:45	-12.022385	135.578232	65.31	0	135	0	16.48	1
22/10/2014	18:29:02	-12.02247	135.578079	29.48	288	333	0	19.14	1
22/10/2014	18:30:47	-12.022682	135.577805	15.94	5220	239	0	38	1
22/10/2014	18:32:41	-12.022507	135.578186	15.16	0	51	0	45.78	1
22/10/2014	18:34:48	-12.022433	135.578217	27.08	0	60	0	8.89	1
22/10/2014	18:36:41	-12.022533	135.578033	49.89	2916	32	0	22.89	1
22/10/2014	18:37:47	-12.022342	135.5784	11.92	0	248	0	45.21	1
22/10/2014	18:38:50	-12.022277	135.578232	131.14	8496	212	0	19.65	1
22/10/2014	18:39:58	-12.022385	135.578186	11.75	0	228	0	13.01	1
22/10/2014	18:42:36	-12.022385	135.578186	11.75	0	228	0	0	1
22/10/2014	18:45:13	-12.022593	135.578033	29.37	3672	248	0	28.49	1
22/10/2014	18:47:43	-12.0226	135.57814	22.06	4356	193	0	11.66	1
22/10/2014	18:48:47	-12.022608	135.577881	44.67	0	11	0	28.18	1
22/10/2014	18:49:55	-12.022509	135.57785	41.99	0	128	0	11.51	1
22/10/2014	18:51:26	-12.022775	135.577866	-4.43	0	71	0	29.63	1
22/10/2014	18:53:02	-12.022913	135.577728	7.76	0	191	0	21.46	1
22/10/2014	18:54:48	-12.022898	135.577667	6.45	0	244	0	6.84	1
22/10/2014	18:56:46	-12.022656	135.577744	74.18	0	164	0	28.18	1
22/10/2014	18:58:47	-12.022758	135.577713	11.59	324	314	0	11.83	1
22/10/2014	19:00:35	-12.022772	135.577744	45.44	0	279	0	3.71	1
22/10/2014	19:01:39	-12.022782	135.577652	20.7	0	316	0	10.07	1
22/10/2014	19:02:45	-12.022756	135.577652	32.47	0	271	0	2.89	1
22/10/2014	19:04:04	-12.022891	135.577774	5.47	1584	255	0	20.03	1
22/10/2014	19:05:35	-12.022726	135.57785	-2.03	0	250	0	20.12	1
22/10/2014	19:06:59	-12.02273	135.577591	55	2880	285	0	28.17	1
22/10/2014	19:08:07	-12.02273	135.577591	55	2880	285	0	0	1
22/10/2014	19:09:15	-12.022962	135.577698	0.16	0	60	0	28.3	1
22/10/2014	19:10:17	-12.022749	135.57782	16.32	180	50	0	27.15	1
22/10/2014	19:11:22	-12.022789	135.577713	40.83	0	256	0	12.46	1
22/10/2014	19:12:27	-12.022822	135.577606	18.13	180	253	0	12.2	1
22/10/2014	19:13:30	-12.022811	135.577698	11.79	0	214	0	10.08	1
22/10/2014	19:14:33	-12.022845	135.577637	16.5	1728	350	0	7.64	1
22/10/2014	19:15:39	-12.022837	135.577591	29.11	0	259	0	5.08	1
22/10/2014	19:16:43	-12.022665	135.577896	26.52	2304	41	0	38.29	1
22/10/2014	19:17:43	-12.022639	135.577881	25.77	2376	175	0	3.32	1
22/10/2014	19:18:46	-12.022587	135.578171	56.4	360	254	0	32.06	1
22/10/2014	19:19:53	-12.022812	135.577728	25.95	0	199	0	54.29	1
22/10/2014	19:21:00	-12.022779	135.577805	33.77	2232	281	0	9.14	1
22/10/2014	19:22:05	-12.022419	135.577682	64.36	0	331	0	42.21	1
22/10/2014	19:23:16	-12.022844	135.577759	35.81	4320	330	0	47.99	1
22/10/2014	19:24:19	-12.022768	135.577774	28.87	576	279	0	8.61	1
22/10/2014	19:25:21	-12.022714	135.577667	41.72	1332	277	0	13.09	1
22/10/2014	19:26:25	-12.022767	135.577713	31.31	1980	148	0	7.73	1
22/10/2014	19:27:28	-12.022747	135.577759	27.05	468	340	0	5.47	1
22/10/2014	19:28:30	-12.022581	135.577744	40.05	6192	315	0	18.53	1
22/10/2014	19:30:24	-12.020201	135.576157	24.89	28692	284	0	315.95	1
22/10/2014	19:31:45	-12.020201	135.576157	24.89	28692	284	0	0	1
22/10/2014	19:33:55	-12.024123	135.565308	39	0	176	0	1257.91	1
22/10/2014	19:35:54	-12.024123	135.565308	39	0	176	0	0	1
22/10/2014	19:37:02	-12.024017	135.565643	15.29	0	172	0	38.29	1
22/10/2014	19:38:15	-12.024057	135.56543	32.29	5616	72	0	23.59	1
22/10/2014	19:40:58	-12.024374	135.565002	44.58	5472	240	0	58.39	1
22/10/2014	19:43:13	-12.024007	135.56546	37.66	504	215	0	64.39	1
22/10/2014	19:44:16	-12.024011	135.565506	47.4	1188	355	0	5.02	1
22/10/2014	19:45:19	-12.023995	135.565872	-3.12	4608	71	0	39.84	1
22/10/2014	19:46:28	-12.02402	135.565567	27.12	6480	305	0	33.29	1
22/10/2014	19:47:58	-12.023908	135.565628	73.91	3168	118	0	14.11	1
22/10/2014	19:49:35	-12.024025	135.565414	54.59	7956	115	0	26.66	1
22/10/2014	19:51:10	-12.024066	135.565506	10.13	4392	102	0	11	1
22/10/2014	19:53:34	-12.024208	135.565674	14.45	6372	293	0	24.15	1
22/10/2014	19:55:49	-12.024036	135.565567	38.25	0	156	0	22.39	1
22/10/2014	19:57:13	-12.024136	135.56546	65.49	0	277	0	16.1	1
22/10/2014	19:59:26	-12.024131	135.565262	9.41	4320	124	0	21.54	1
22/10/2014	20:02:02	-12.024178	135.56546	61.76	0	116	0	22.16	1
22/10/2014	20:04:11	-12.024076	135.565445	28.33	3492	280	0	11.46	1
22/10/2014	20:05:16	-12.024024	135.565582	44.18	0	193	0	15.98	1
22/10/2014	20:07:33	-12.023999	135.565582	41.18	0	357	0	2.78	1
22/10/2014	20:10:07	-12.02466	135.565735	37.68	5652	352	0	75.36	1
22/10/2014	20:12:15	-12.024063	135.565536	24.63	2016	340	0	69.82	1
22/10/2014	20:13:20	-12.023544	135.565399	15.09	1584	45	0	59.6	1
22/10/2014	20:14:41	-12.02421	135.56546	47.75	0	50	0	74.35	1
22/10/2014	20:16:02	-12.024134	135.565536	26.86	0	6	0	11.82	1
22/10/2014	20:17:05	-12.023326	135.565384	-6.01	0	151	0	91.35	1
22/10/2014	20:18:14	-12.022939	135.565399	-42.6	0	94	0	43.06	1
22/10/2014	20:19:21	-12.025084	135.56546	69.63	0	306	0	238.61	1
22/10/2014	20:20:27	-12.023352	135.565369	-5.69	0	343	0	192.84	1
22/10/2014	20:21:32	-12.023888	135.565491	23.7	1260	326	0	61.06	1
22/10/2014	20:22:38	-12.025322	135.565582	91.47	0	74	0	159.76	1
22/10/2014	20:23:44	-12.024103	135.565491	33.32	216	118	0	135.91	1
22/10/2014	20:24:51	-12.023962	135.565384	34.01	3024	8	0	19.53	1
22/10/2014	20:25:58	-12.022811	135.565247	-19.14	5220	9	0	128.85	1
22/10/2014	20:27:06	-12.023889	135.565445	20.02	2736	37	0	121.79	1
22/10/2014	20:28:22	-12.024066	135.56572	-26.97	0	69	0	35.8	1
22/10/2014	20:33:28	-12.024066	135.56572	-26.97	0	69	0	0	1
22/10/2014	20:38:58	-12.024078	135.565384	11.09	2052	318	0	36.57	1
22/10/2014	20:44:21	-12.02429	135.565475	87.4	684	177	0	25.57	1
22/10/2014	20:47:56	-12.02402	135.565521	45.41	0	32	0	30.44	1
22/10/2014	20:49:06	-12.024148	135.565506	37.09	1368	337	0	14.33	1
22/10/2014	20:51:48	-12.024344	135.565567	60.28	0	178	0	22.78	1
22/10/2014	20:54:13	-12.023938	135.565521	42.52	1980	114	0	45.42	1
22/10/2014	20:55:17	-12.024181	135.565414	53.1	1080	203	0	29.42	1
22/10/2014	20:56:40	-12.024214	135.56543	25.37	0	76	0	4.06	1
22/10/2014	20:58:06	-12.024014	135.565414	37.75	4356	315	0	22.31	1
22/10/2014	20:59:17	-12.023838	135.565445	68.91	0	129	0	19.86	1
22/10/2014	21:00:21	-12.024055	135.565643	35.71	2520	228	0	32.34	1
22/10/2014	21:02:04	-12.024051	135.565536	65.44	0	54	0	11.65	1
22/10/2014	21:03:38	-12.024008	135.565445	57.48	0	322	0	10.99	1
22/10/2014	21:05:11	-12.023718	135.565231	25.06	4428	81	0	39.77	1
22/10/2014	21:07:28	-12.024227	135.565369	49.22	0	177	0	58.55	1
22/10/2014	21:09:49	-12.023752	135.565506	-4.38	0	237	0	54.88	1
22/10/2014	21:12:37	-12.023746	135.565414	29.58	5364	6	0	10.03	1
22/10/2014	21:15:12	-12.024162	135.565475	48.77	0	68	0	46.73	1
22/10/2014	21:17:34	-12.023966	135.565796	38.11	1152	253	0	41.15	1
22/10/2014	21:18:40	-12.023746	135.565247	-25.54	0	138	0	64.52	1
22/10/2014	21:19:42	-12.023988	135.565338	64.61	1944	316	0	28.67	1
22/10/2014	21:20:57	-12.024304	135.565567	51.55	7956	309	0	43.07	1
22/10/2014	21:22:27	-12.024146	135.565582	7.41	4608	139	0	17.64	1
22/10/2014	21:23:45	-12.023733	135.565231	-3.68	5508	111	0	59.72	1
22/10/2014	21:40:58	-12.023733	135.565231	-3.68	5508	111	0	0	1
22/10/2014	21:42:29	-12.024382	135.56572	90.49	0	131	0	89.64	1
22/10/2014	21:43:50	-12.023968	135.565399	34.92	0	176	0	57.77	1
22/10/2014	21:45:52	-12.023477	135.565018	-18.52	0	13	0	68.54	1
22/10/2014	21:47:01	-12.022524	135.564209	-164.97	0	329	0	137.73	1
22/10/2014	21:48:19	-12.022321	135.564285	-177.3	4356	30	0	24.04	1
22/10/2014	21:50:58	-12.022321	135.564285	-177.3	4356	30	0	0	1
22/10/2014	21:53:45	-12.023038	135.564682	-98.49	12168	159	0	90.67	1
22/10/2014	22:07:08	-12.023038	135.564682	-98.49	12168	159	0	0	1
22/10/2014	22:10:35	-12.023396	135.564499	-165.03	2556	301	0	44.51	1
22/10/2014	22:28:59	-12.023396	135.564499	-165.03	2556	301	-4	0	1
22/10/2014	22:34:44	-12.025824	135.564636	-283.04	3996	197	-2	0	1
22/10/2014	22:36:40	-12.02625	135.564545	-194.62	0	223	0	48.39	1
22/10/2014	22:41:41	-12.02625	135.564545	-194.62	0	223	0	0	1
22/10/2014	22:44:11	-12.024824	135.564682	-138.07	0	236	0	159.26	1
22/10/2014	22:49:29	-12.02669	135.564758	-165.39	3276	193	0	207.65	1
22/10/2014	22:54:12	-12.02669	135.564758	-165.39	3276	193	0	0	1
22/10/2014	22:55:46	-12.025201	135.56514	-41.2	8640	187	0	170.7	1
22/10/2014	22:59:46	-12.024405	135.56514	14.63	0	70	0	88.51	1
22/10/2014	23:03:13	-12.024209	135.565094	-83.12	1152	88	0	22.36	1
22/10/2014	23:06:07	-12.024232	135.565781	205.42	0	173	0	74.76	1
22/10/2014	23:08:45	-12.023973	135.565445	45.65	0	221	0	46.53	1
22/10/2014	23:18:23	-12.023973	135.565445	45.65	0	221	0	0	1
22/10/2014	23:19:56	-12.024709	135.565903	208.4	6732	345	0	95.81	1
22/10/2014	23:21:22	-12.024086	135.565582	144.26	1296	345	0	77.57	1
22/10/2014	23:24:02	-12.024086	135.565582	144.26	1296	345	0	0	1
22/10/2014	23:26:43	-12.02403	135.56575	55.46	3564	259	0	19.3	1
22/10/2014	23:29:16	-12.023872	135.565582	14.59	0	53	0	25.35	1
23/10/2014	9:27:55	-12.023872	135.565582	14.59	0	53	0	0	1
23/10/2014	9:29:33	-12.02417	135.565552	4.89	180	349	0	33.3	1
23/10/2014	9:30:46	-12.024261	135.565613	-17.71	2988	159	0	12.1	1
23/10/2014	9:32:28	-12.024263	135.565628	47.02	4500	104	0	1.65	1
23/10/2014	9:34:08	-12.024458	135.565659	-16.84	20448	145	0	21.94	1
23/10/2014	9:35:46	-12.024458	135.565659	-16.84	20448	145	0	0	1
23/10/2014	9:37:19	-12.024284	135.565659	27	5976	313	0	19.35	1
23/10/2014	9:39:16	-12.024288	135.565643	-85.4	5004	336	0	1.8	1
23/10/2014	9:41:05	-12.023907	135.565613	-6.91	720	127	0	42.49	1
23/10/2014	9:42:30	-12.024301	135.565643	127.98	18036	118	0	43.93	1
23/10/2014	9:44:04	-12.024188	135.565628	-75.13	0	336	0	12.67	1
23/10/2014	9:45:22	-12.024263	135.565674	-68.13	900	293	0	9.73	1
23/10/2014	9:47:16	-12.023851	135.565491	-162.95	4356	193	0	49.95	1
23/10/2014	9:49:34	-12.024085	135.565643	27.72	4320	145	0	30.83	1
23/10/2014	9:54:13	-12.024085	135.565643	27.72	4320	145	0	0	1
23/10/2014	9:56:28	-12.023995	135.565704	-84.19	3672	74	0	12.01	1
23/10/2014	10:05:12	-12.023995	135.565704	-84.19	3672	74	0	0	1
23/10/2014	10:06:38	-12.024085	135.565414	24.6	756	122	0	33.09	1
23/10/2014	10:09:42	-12.02403	135.56572	-6.36	3456	268	0	33.84	1
23/10/2014	10:12:26	-12.024067	135.565628	-24.09	0	185	0	10.82	1
23/10/2014	10:13:39	-12.02433	135.565063	33.07	1584	217	0	68.05	1
23/10/2014	10:14:46	-12.024157	135.565475	-86.9	1872	327	0	48.76	1
23/10/2014	10:15:57	-12.024104	135.565689	-21.42	0	293	0	24.01	1
23/10/2014	10:17:11	-12.02418	135.565689	-85.18	0	212	0	8.45	1
23/10/2014	10:18:23	-12.024162	135.565628	-27.31	1332	117	0	6.93	1
23/10/2014	10:19:32	-12.024181	135.565582	-46.11	0	109	0	5.43	1
23/10/2014	10:20:51	-12.02428	135.565567	-122.69	0	229	0	11.13	1
23/10/2014	10:22:01	-12.0242	135.565384	-106.65	0	151	0	21.8	1
23/10/2014	10:23:09	-12.02413	135.565399	-117.5	0	332	0	7.95	1
23/10/2014	10:24:23	-12.024387	135.56543	-125.62	0	17	0	28.78	1
23/10/2014	10:25:56	-12.024506	135.565506	-159.83	3852	9	0	15.6	1
23/10/2014	10:27:12	-12.024256	135.56543	-191.57	0	17	0	29	1
23/10/2014	10:29:18	-12.024308	135.565399	-112.67	2520	85	0	6.69	1
23/10/2014	10:31:20	-12.024685	135.564499	-227.33	12924	99	0	106.48	1
23/10/2014	10:34:05	-12.024206	135.565125	14.04	4032	134	0	86.44	1
23/10/2014	11:10:00	-12.024206	135.565125	14.04	4032	134	0	0	1
23/10/2014	11:11:50	-12.024441	135.565277	-115.4	756	244	0	30.92	1
23/10/2014	11:12:59	-12.024202	135.56517	-13.54	1296	266	0	29.01	1
23/10/2014	11:14:08	-12.024112	135.565445	58.85	0	43	0	31.54	1
23/10/2014	11:15:15	-12.024423	135.564865	-79.94	1188	186	0	71.94	1
23/10/2014	11:16:23	-12.024208	135.565292	10.36	0	80	0	52.23	1
23/10/2014	11:17:47	-12.024365	135.565262	-30.92	1656	151	0	17.76	1
23/10/2014	11:20:32	-12.02382	135.565552	87.76	3024	228	0	68.32	1
23/10/2014	11:23:36	-12.023913	135.565491	84.25	5400	47	0	12.29	1
23/10/2014	11:26:35	-12.023892	135.565445	107.83	0	215	0	5.52	1
23/10/2014	11:28:34	-12.023558	135.565613	117.83	0	175	0	41.39	1
23/10/2014	11:33:33	-12.024315	135.565094	193.05	1800	145	0	101.35	1
23/10/2014	11:38:14	-12.024103	135.565063	122.2	1404	102	0	23.81	1
23/10/2014	11:42:38	-12.023552	135.566071	-210.65	1656	351	0	125.58	1
23/10/2014	11:46:11	-12.023457	135.566254	-339.43	2628	220	0	22.53	1
23/10/2014	11:49:13	-12.023509	135.566071	-228.44	0	236	0	20.73	1
23/10/2014	11:50:31	-12.023912	135.565765	-75.19	1008	27	0	55.82	1
23/10/2014	11:52:55	-12.023855	135.565781	-130.61	0	160	0	6.57	1
23/10/2014	11:55:09	-12.023703	135.565842	-130.26	0	178	0	18.16	1
23/10/2014	11:56:45	-12.022632	135.565399	-110.2	3168	341	0	128.47	1
23/10/2014	11:58:43	-12.023993	135.565247	49.74	2016	248	0	152.24	1
23/10/2014	12:00:49	-12.02419	135.565903	-250.3	0	209	0	74.63	1
23/10/2014	12:03:09	-12.024305	135.565277	-143.09	2232	250	0	69.27	1
23/10/2014	12:07:27	-12.023823	135.565567	-15.06	4320	40	0	62.19	1
23/10/2014	12:11:17	-12.023823	135.565567	-15.06	4320	40	0	0	1
23/10/2014	12:13:13	-12.023992	135.565399	-31.57	3780	166	0	26.21	1
23/10/2014	12:17:14	-12.024065	135.565552	-25.49	828	338	0	18.51	1
23/10/2014	12:21:36	-12.02394	135.565155	-37.16	4212	136	0	45.36	1
23/10/2014	12:25:03	-12.024108	135.564697	-105.54	2592	34	0	53.2	1
23/10/2014	12:28:06	-12.024096	135.565491	1.4	864	155	0	86.36	1
23/10/2014	12:30:37	-12.024329	135.565689	-79.73	0	123	0	33.69	1
23/10/2014	12:31:50	-12.023997	135.565399	86.1	0	245	0	48.55	1
23/10/2014	12:33:18	-12.024069	135.56572	43.68	0	165	0	35.82	1
23/10/2014	12:34:23	-12.024077	135.565521	13.07	0	38	0	21.66	1
23/10/2014	12:35:31	-12.024077	135.565521	13.07	0	38	0	0	1
23/10/2014	12:36:45	-12.024023	135.565567	43.03	1044	101	0	7.82	1
23/10/2014	12:37:48	-12.024031	135.565353	23.56	576	28	0	23.29	1
23/10/2014	12:38:51	-12.024028	135.565414	41.62	468	345	0	6.64	1
23/10/2014	12:39:54	-12.024012	135.565567	34.92	396	115	0	16.73	1
23/10/2014	12:40:57	-12.024021	135.565521	31.84	0	240	0	5.1	1
23/10/2014	12:41:59	-12.024211	135.565384	-27.18	1440	19	0	25.85	1
23/10/2014	12:43:03	-12.023964	135.565414	70.61	1764	270	0	27.66	1
23/10/2014	12:44:09	-12.024037	135.565506	24.5	1944	236	0	12.88	1
23/10/2014	12:45:15	-12.023963	135.565506	51.89	0	222	0	8.23	1
23/10/2014	12:46:31	-12.024096	135.565506	20.98	0	110	0	14.79	1
23/10/2014	12:47:38	-12.024079	135.565414	28.36	1404	356	0	10.18	1
23/10/2014	12:48:45	-12.024076	135.565491	44.06	2124	131	0	8.38	1
23/10/2014	12:49:54	-12.023973	135.565399	56.47	0	118	0	15.21	1
23/10/2014	12:51:01	-12.024162	135.565308	32.96	2664	199	0	23.23	1
23/10/2014	12:52:06	-12.024117	135.565582	20.78	288	87	0	30.22	1
23/10/2014	12:53:24	-12.024068	135.565674	40.19	3528	103	0	11.39	1
23/10/2014	12:54:33	-12.023952	135.565399	14.46	0	341	0	32.57	1
23/10/2014	12:55:38	-12.024009	135.565247	42.22	0	320	0	17.7	1
23/10/2014	12:59:00	-12.023931	135.565567	-15.99	1044	244	0	35.87	1
23/10/2014	13:02:15	-12.023932	135.565201	73.84	0	336	0	39.8	1
23/10/2014	13:14:34	-12.023932	135.565201	73.84	0	336	0	0	1
23/10/2014	13:15:49	-12.024067	135.565308	54.66	0	229	0	18.99	1
23/10/2014	13:17:10	-12.02412	135.565384	30.61	2772	159	0	10.15	1
23/10/2014	13:18:36	-12.024831	135.567703	151.96	5004	93	0	264.3	1
23/10/2014	13:20:27	-12.024298	135.565918	67.33	7776	288	0	202.97	1
23/10/2014	13:26:07	-12.024636	135.567368	157.47	0	0	0	162.11	1
23/10/2014	13:34:41	-12.024636	135.567368	157.47	0	0	0	0	1
23/10/2014	13:36:27	-12.024277	135.565842	75.61	0	129	0	170.69	1
23/10/2014	13:37:30	-12.024167	135.565811	51.67	396	45	0	12.69	1
23/10/2014	13:38:51	-12.024135	135.565887	79.66	144	27	0	9	1
23/10/2014	13:40:56	-12.02418	135.566071	101.83	1512	283	0	20.63	1
23/10/2014	13:42:04	-12.024096	135.565613	-35.85	612	33	0	50.68	1
23/10/2014	13:43:13	-12.024085	135.565613	16.04	1404	303	0	1.22	1
23/10/2014	13:44:21	-12.024074	135.565765	59.25	0	76	0	16.58	1
23/10/2014	13:45:25	-12.024043	135.565643	37.03	2880	95	0	13.71	1
23/10/2014	13:46:33	-12.024142	135.565582	26.2	0	278	0	12.85	1
23/10/2014	13:49:17	-12.024308	135.566193	36.6	5508	117	0	68.97	1
23/10/2014	13:51:39	-12.024308	135.566193	36.6	5508	117	0	0	1
23/10/2014	13:52:47	-12.023925	135.565857	30.08	0	87	0	56.12	1
23/10/2014	13:54:04	-12.02411	135.565964	112.02	3384	103	0	23.63	1
23/10/2014	13:55:55	-12.024262	135.565567	-108	0	127	0	46.37	1
23/10/2014	13:57:23	-12.024093	135.56575	62.89	1656	63	0	27.37	1
23/10/2014	13:58:32	-12.024141	135.565872	54.57	0	151	0	14.3	1
23/10/2014	13:59:40	-12.023998	135.565887	49.57	0	310	0	15.98	1
23/10/2014	14:00:51	-12.024027	135.565353	31.62	4212	68	0	58.16	1
23/10/2014	14:02:00	-12.024141	135.56575	49.63	0	221	0	45	1
23/10/2014	14:03:33	-12.02411	135.565323	24.11	1836	258	0	46.57	1
23/10/2014	14:04:59	-12.024132	135.565536	43.58	7200	3	0	23.29	1
23/10/2014	14:06:24	-12.024132	135.565536	43.58	7200	3	0	0	1
23/10/2014	14:07:28	-12.024016	135.565506	18.6	1692	57	0	13.3	1
23/10/2014	14:08:42	-12.024092	135.565552	54.61	5220	157	0	9.82	1
23/10/2014	14:11:34	-12.024092	135.565552	54.61	5220	157	0	0	1
23/10/2014	14:14:18	-12.024063	135.565338	23.48	2808	258	0	23.5	1
23/10/2014	14:16:59	-12.024156	135.565353	30.95	1440	44	0	10.47	1
23/10/2014	14:18:54	-12.024064	135.565445	31.52	468	256	0	14.31	1
23/10/2014	14:20:03	-12.024186	135.565536	61	2664	284	0	16.79	1
23/10/2014	14:21:11	-12.024186	135.565536	61	2664	284	0	0	1
23/10/2014	14:22:18	-12.024106	135.565399	23.81	864	261	0	17.35	1
23/10/2014	14:23:25	-12.024213	135.565369	-14.54	0	200	0	12.34	1
23/10/2014	14:24:31	-12.023973	135.565552	55.74	5652	269	0	33.29	1
23/10/2014	14:25:39	-12.023498	135.566437	287.51	0	322	0	109.79	1
23/10/2014	14:26:45	-12.024	135.565308	30.64	792	61	0	134.88	1
23/10/2014	14:27:53	-12.024069	135.565125	27.72	0	99	0	21.33	1
23/10/2014	14:29:03	-12.023984	135.565063	27.17	0	120	0	11.61	1
23/10/2014	14:30:09	-12.02396	135.565155	26.88	4680	270	0	10.36	1
23/10/2014	14:31:15	-12.023085	135.564331	-239.76	0	56	0	132.28	1
23/10/2014	14:32:23	-12.023265	135.564697	-124.38	0	296	0	44.55	1
23/10/2014	14:33:32	-12.023951	135.565613	41.04	1728	294	0	125.47	1
23/10/2014	14:34:49	-12.023521	135.564697	-72.08	5580	267	0	110.5	1
23/10/2014	14:36:16	-12.023681	135.564667	-42.9	2520	252	0	18.09	1
23/10/2014	14:37:39	-12.023585	135.564774	-66.36	1332	347	0	15.79	1
23/10/2014	14:38:56	-12.023795	135.564926	-21.15	0	235	0	28.61	1
23/10/2014	14:40:08	-12.023477	135.564575	-145.75	6840	146	0	52.03	1
23/10/2014	14:42:34	-12.023299	135.564285	-192.67	1800	143	0	37.24	1
23/10/2014	14:44:50	-12.024127	135.565216	-13.9	4572	299	0	136.85	1
23/10/2014	14:45:56	-12.024627	135.564926	-166.74	0	37	0	63.92	1
23/10/2014	14:47:07	-12.02359	135.564789	-52.97	4860	321	0	116.27	1
23/10/2014	14:48:16	-12.024214	135.565323	3.28	0	266	0	90.48	1
23/10/2014	14:49:30	-12.024021	135.565414	13.66	7092	263	0	23.63	1
23/10/2014	14:51:11	-12.024079	135.565201	43.87	0	261	0	24.05	1
23/10/2014	14:52:48	-12.02422	135.565475	37.92	1692	310	0	33.67	1
23/10/2014	14:54:02	-12.024229	135.565506	24.02	1764	341	0	3.52	1
23/10/2014	14:55:33	-12.029773	135.565598	64.96	33408	89	0	616.55	1
23/10/2014	14:57:18	-12.030499	135.569122	130.16	4608	233	0	391.66	1
23/10/2014	14:59:12	-12.032727	135.580032	28.7	56736	101	0	1212.08	1
23/10/2014	15:00:58	-12.021741	135.584091	71.69	26640	316	0	1298.9	1
23/10/2014	15:02:38	-12.024524	135.579681	6.51	13356	306	0	570.78	1
23/10/2014	15:04:00	-12.023582	135.577377	-12.8	0	19	0	271.58	1
23/10/2014	15:05:06	-12.023938	135.577972	131.78	0	306	0	75.86	1
23/10/2014	15:06:12	-12.023559	135.57753	-23.78	0	101	0	63.93	1
23/10/2014	15:07:17	-12.023539	135.577454	-8.1	5148	240	0	8.56	1
23/10/2014	15:08:22	-12.023462	135.577438	15.03	2700	76	0	8.74	1
23/10/2014	15:09:31	-12.022671	135.577652	16.16	22392	13	0	90.98	1
23/10/2014	15:10:35	-12.021725	135.577957	39.14	1656	16	0	110.3	1
23/10/2014	15:11:40	-12.021769	135.577759	-5.66	432	170	0	22.08	1
23/10/2014	15:12:45	-12.021789	135.57785	6.51	648	76	0	10.14	1
23/10/2014	15:13:46	-12.021758	135.577713	22.01	3780	247	0	15.29	1
23/10/2014	15:14:50	-12.021748	135.577744	42.09	2016	246	0	3.55	1
23/10/2014	15:15:55	-12.021747	135.577698	15.11	0	46	0	5	1
23/10/2014	15:17:08	-12.021159	135.576874	-119.96	0	56	0	110.93	1
23/10/2014	15:18:13	-12.021447	135.577332	-5.27	1404	273	0	59.22	1
23/10/2014	15:19:17	-12.021394	135.577148	22.99	468	287	0	20.86	1
23/10/2014	15:20:22	-12.021444	135.577164	34.35	72	253	0	5.83	1
23/10/2014	15:21:39	-12.022642	135.577499	-24.75	21744	198	0	138.1	1
23/10/2014	15:23:08	-12.022832	135.577057	3.31	2448	240	0	52.51	1
23/10/2014	15:24:30	-12.022751	135.576965	50.18	0	62	0	13.46	1
23/10/2014	15:25:48	-12.022758	135.577164	21.58	4032	261	0	21.66	1
23/10/2014	15:26:54	-12.022856	135.576767	36.3	0	239	0	44.53	1
23/10/2014	15:28:51	-12.02307	135.57666	10	9072	98	0	26.49	1
23/10/2014	15:31:38	-12.022821	135.576309	-50.38	0	35	0	47.16	1
23/10/2014	15:34:40	-12.023515	135.576736	13.72	6588	106	0	90.06	1
23/10/2014	15:38:12	-12.023489	135.57695	43.22	2376	324	0	23.45	1
23/10/2014	15:41:09	-12.023437	135.576447	-15.72	0	156	0	55.01	1
23/10/2014	15:42:18	-12.02377	135.576324	-97.18	0	272	0	39.37	1
23/10/2014	15:43:44	-12.023288	135.576416	33.32	0	189	0	54.52	1
23/10/2014	15:45:54	-12.023657	135.576355	-78.17	8100	342	0	41.56	1
23/10/2014	15:48:03	-12.023467	135.576126	-98.4	5976	345	0	32.66	1
23/10/2014	15:49:55	-12.021812	135.576492	20.65	0	238	0	188.28	1
23/10/2014	15:51:29	-12.021226	135.576599	60.01	3096	344	0	66.19	1
23/10/2014	15:52:36	-12.021219	135.576584	33.13	0	205	0	1.81	1
23/10/2014	15:53:44	-12.021231	135.576675	44.29	2232	13	0	9.99	1
23/10/2014	15:54:50	-12.020992	135.576431	-16.83	0	347	0	37.56	1
23/10/2014	15:56:06	-12.020248	135.57515	53.12	48276	264	0	162.03	1
23/10/2014	15:57:19	-12.019716	135.566376	60.66	21888	245	0	956.07	1
23/10/2014	15:58:51	-12.022332	135.566864	69.94	0	207	0	295.69	1
23/10/2014	16:00:08	-12.022511	135.567062	43.22	0	72	0	29.32	1
23/10/2014	16:01:15	-12.022632	135.566956	23.45	10116	189	0	17.72	1
23/10/2014	16:02:24	-12.023685	135.566437	29.73	0	199	0	129.98	1
23/10/2014	16:03:35	-12.023654	135.566544	29.69	7128	231	0	12.14	1
23/10/2014	16:04:42	-12.024055	135.567657	43.28	0	282	0	129	1
23/10/2014	16:05:51	-12.023928	135.567612	51.04	0	177	0	14.95	1
23/10/2014	16:08:13	-12.023928	135.567612	51.04	0	177	0	0	1
23/10/2014	16:09:45	-12.021042	135.564606	39.36	0	71	0	458.1	1
23/10/2014	16:11:12	-12.020815	135.564682	92.4	0	211	0	26.56	1
23/10/2014	16:12:57	-12.021229	135.564667	33.6	0	149	0	46.06	1
23/10/2014	16:14:37	-12.020787	135.56488	105.73	4032	179	0	54.33	1
23/10/2014	16:16:18	-12.021697	135.565002	43.97	36108	106	0	102.05	1
23/10/2014	16:18:23	-12.022878	135.566589	118.67	0	122	0	216.87	1
23/10/2014	16:20:19	-12.023133	135.566498	105.27	0	55	0	30.03	1
23/10/2014	16:21:35	-12.022592	135.566483	189.07	1188	127	0	60.18	1
23/10/2014	16:23:16	-12.023814	135.566345	35.7	30600	175	0	136.71	1
23/10/2014	16:25:00	-12.03005	135.565475	21.69	28692	104	0	699.84	1
23/10/2014	16:26:29	-12.030653	135.567993	-28.23	0	190	0	281.93	1
23/10/2014	16:27:41	-12.030205	135.568222	45.89	0	127	0	55.69	1
23/10/2014	16:28:56	-12.030327	135.568222	5.16	0	176	0	13.57	1
23/10/2014	16:30:00	-12.029786	135.568268	118.78	0	10	0	60.36	1
23/10/2014	16:31:16	-12.030728	135.567764	-35.99	9360	193	0	118.22	1
23/10/2014	16:32:25	-12.03082	135.56781	-35	396	153	0	11.39	1
23/10/2014	16:33:34	-12.03127	135.567886	34.82	648	14	0	50.72	1
23/10/2014	16:34:42	-12.031141	135.567886	13.42	0	163	0	14.34	1
23/10/2014	16:35:51	-12.031127	135.567856	10.25	0	31	0	3.61	1
23/10/2014	16:36:58	-12.031216	135.567871	19.86	3024	343	0	10.03	1
23/10/2014	16:38:05	-12.031221	135.567886	19.01	972	335	0	1.72	1
23/10/2014	16:39:11	-12.03111	135.567734	-29.36	1044	90	0	20.63	1
23/10/2014	16:40:19	-12.031174	135.567856	6.75	1224	130	0	15.06	1
23/10/2014	16:41:26	-12.03128	135.567886	8.49	540	107	0	12.23	1
23/10/2014	16:42:32	-12.031222	135.567886	20.09	1404	218	0	6.45	1
23/10/2014	16:43:39	-12.03119	135.567688	-39.25	216	46	0	21.82	1
23/10/2014	16:44:46	-12.031162	135.567734	-23.49	540	324	0	5.89	1
23/10/2014	16:45:52	-12.031063	135.567734	-35.04	1764	120	0	11.01	1
23/10/2014	16:46:59	-12.031096	135.567871	15.85	0	276	0	15.34	1
23/10/2014	16:48:05	-12.03117	135.567825	-6.71	1296	127	0	9.63	1
23/10/2014	16:49:12	-12.03117	135.56781	9.87	792	65	0	1.63	1
23/10/2014	16:50:20	-12.031263	135.567902	30.66	0	119	0	14.39	1
23/10/2014	16:51:26	-12.031174	135.567871	11.22	1548	23	0	10.45	1
23/10/2014	16:52:35	-12.03112	135.567856	25.86	252	134	0	6.22	1
23/10/2014	16:53:44	-12.031065	135.567963	42.76	3708	114	0	13.15	1
23/10/2014	16:54:55	-12.031155	135.567795	1.44	0	306	0	20.83	1
23/10/2014	16:56:04	-12.031217	135.567886	15.67	828	6	0	12.06	1
23/10/2014	16:57:10	-12.03109	135.567688	-23.68	0	258	0	25.75	1
23/10/2014	16:58:16	-12.031095	135.56778	-4.46	0	225	0	10.02	1
23/10/2014	16:59:23	-12.031153	135.567703	-22.65	3204	98	0	10.57	1
23/10/2014	17:00:30	-12.031134	135.567795	7.51	0	106	0	10.23	1
23/10/2014	17:01:38	-12.031134	135.567764	7.95	0	151	0	3.37	1
23/10/2014	17:02:45	-12.031167	135.567917	41.34	0	97	0	17.04	1
23/10/2014	17:03:53	-12.031186	135.567719	-5.12	0	20	0	21.64	1
23/10/2014	17:05:00	-12.031117	135.567581	-49.54	0	21	0	16.86	1
23/10/2014	17:06:06	-12.031174	135.567886	22.99	1152	167	0	33.77	1
23/10/2014	17:07:15	-12.031113	135.567947	46.24	504	21	0	9.49	1
23/10/2014	17:08:28	-12.03104	135.56813	43.96	0	293	0	21.49	1
23/10/2014	17:09:37	-12.031137	135.567947	25.85	0	277	0	22.64	1
23/10/2014	17:10:47	-12.031018	135.567856	-6.94	0	113	0	16.52	1
23/10/2014	17:11:55	-12.031312	135.567963	27.17	2772	44	0	34.7	1
23/10/2014	17:13:03	-12.030796	135.567871	-4.23	1404	45	0	58.24	1
23/10/2014	17:14:10	-12.030931	135.568008	49.59	792	59	0	21.15	1
23/10/2014	17:15:18	-12.030955	135.567978	46.39	0	234	0	4.22	1
23/10/2014	17:16:29	-12.030918	135.567291	-127.71	936	150	0	74.83	1
23/10/2014	17:17:39	-12.030951	135.568298	105.26	0	256	0	109.58	1
23/10/2014	17:18:50	-12.031124	135.567673	-34.89	0	78	0	70.64	1
23/10/2014	17:19:59	-12.031135	135.567642	-37.54	0	115	0	3.59	1
23/10/2014	17:21:06	-12.031136	135.567856	19.01	108	293	0	23.27	1
23/10/2014	17:22:15	-12.031077	135.567734	-29.29	0	336	0	14.8	1
23/10/2014	17:23:21	-12.031077	135.567749	-30.7	756	158	0	1.63	1
23/10/2014	17:24:27	-12.031078	135.567932	3.3	3060	50	0	19.9	1
23/10/2014	17:25:35	-12.031099	135.567993	46.12	324	64	0	7.03	1
23/10/2014	17:27:00	-12.03088	135.568237	19.44	7128	65	0	36.02	1
23/10/2014	17:28:25	-12.03122	135.568237	96.7	0	229	0	37.81	1
23/10/2014	17:29:44	-12.031236	135.56778	26.5	0	346	0	49.73	1
23/10/2014	17:35:54	-12.031236	135.56778	26.5	0	346	0	0	1
23/10/2014	17:40:09	-12.030961	135.567886	-12.2	144	109	0	32.68	1
23/10/2014	17:41:15	-12.030893	135.567917	-25.58	1080	41	0	8.28	1
23/10/2014	17:42:16	-12.031055	135.56781	32.4	1296	82	0	21.45	1
23/10/2014	17:43:22	-12.031073	135.567795	27.54	288	242	0	2.58	1
23/10/2014	17:44:24	-12.031141	135.567902	23.44	1152	104	0	13.88	1
23/10/2014	17:45:26	-12.031135	135.567795	37.11	972	73	0	11.66	1
23/10/2014	17:46:30	-12.031049	135.567993	48.12	0	352	0	23.56	1
23/10/2014	17:47:31	-12.030967	135.567841	-20.49	2124	300	0	18.88	1
23/10/2014	17:48:53	-12.030924	135.567871	-30.23	72	13	0	5.79	1
23/10/2014	17:49:54	-12.031078	135.567902	23.01	0	265	0	17.45	1
23/10/2014	17:50:55	-12.031054	135.567856	-1.07	648	281	0	5.67	1
23/10/2014	17:51:59	-12.031019	135.567856	2.44	0	163	0	3.89	1
23/10/2014	17:53:03	-12.031001	135.567856	9.98	0	248	0	2	1
23/10/2014	17:54:10	-12.031025	135.567871	14.94	2340	159	0	3.13	1
23/10/2014	17:55:14	-12.031103	135.568085	45.87	576	225	0	24.84	1
23/10/2014	17:56:17	-12.031048	135.567902	-13.76	324	344	0	20.82	1
23/10/2014	17:57:18	-12.031085	135.568024	31.14	1692	142	0	13.89	1
23/10/2014	17:58:18	-12.031063	135.567917	37.23	468	1	0	11.89	1
23/10/2014	17:59:19	-12.031001	135.567841	-3.82	108	141	0	10.76	1
23/10/2014	18:00:21	-12.031072	135.567993	39.49	144	286	0	18.32	1
23/10/2014	18:01:23	-12.031075	135.568008	40.67	1512	93	0	1.67	1
23/10/2014	18:03:10	-12.03122	135.567932	-6.95	0	27	0	18.12	1
23/10/2014	18:04:28	-12.031144	135.567917	40.1	0	232	-4	8.61	1
24/10/2014	8:06:35	-12.031144	135.567917	40.1	0	232	-2	0	1
24/10/2014	8:08:58	-12.031007	135.567978	31.6	288	321	0	16.62	1
24/10/2014	8:10:10	-12.030895	135.567932	23.95	0	21	0	13.42	1
24/10/2014	8:11:28	-12.030733	135.567856	-12.18	0	254	0	19.82	1
24/10/2014	8:13:36	-12.030142	135.568115	2.84	0	273	0	71.5	1
24/10/2014	8:15:44	-12.029894	135.564713	9.73	8352	283	0	371	1
24/10/2014	8:16:54	-12.024563	135.565613	41.53	17316	87	0	600.81	1
24/10/2014	8:18:23	-12.024689	135.565842	66.93	2556	206	0	28.58	1
24/10/2014	8:20:04	-12.0245	135.565857	64.88	0	184	0	21.08	1
24/10/2014	8:21:18	-12.024622	135.565872	42.88	0	6	0	13.66	1
24/10/2014	8:22:38	-12.024875	135.565811	135.03	288	193	0	28.9	1
24/10/2014	8:23:56	-12.024485	135.565857	48.81	0	169	0	43.65	1
24/10/2014	8:25:10	-12.024605	135.565857	68.14	396	157	0	13.34	1
24/10/2014	8:26:24	-12.024698	135.565842	117.79	324	336	0	10.47	1
24/10/2014	8:27:37	-12.024936	135.56572	149.46	0	52	0	29.6	1
24/10/2014	8:28:48	-12.024895	135.565628	199.59	0	3	0	11	1
24/10/2014	8:30:08	-12.024763	135.565872	106.63	0	321	0	30.33	1
24/10/2014	8:31:22	-12.024612	135.565857	70.23	0	69	0	16.87	1
24/10/2014	8:32:36	-12.024622	135.565796	105.66	0	54	0	6.73	1
24/10/2014	8:33:50	-12.024678	135.565781	123.03	5076	43	0	6.44	1
24/10/2014	8:35:01	-12.024609	135.56575	89.75	0	20	0	8.38	1
24/10/2014	8:36:16	-12.024548	135.565964	66.35	0	331	0	24.24	1
24/10/2014	8:37:27	-12.024362	135.565857	29.57	2628	295	0	23.73	1
24/10/2014	8:38:48	-12.024678	135.566422	212.34	0	297	0	70.78	1
24/10/2014	8:40:08	-12.024417	135.565491	-81.37	3996	289	0	105.33	1
24/10/2014	8:41:54	-12.024473	135.566208	62.73	828	265	0	78.23	1
24/10/2014	8:43:24	-12.024467	135.565964	72.86	252	130	0	26.54	1
24/10/2014	8:44:33	-12.02668	135.565231	15.79	39852	186	0	258.66	1
24/10/2014	8:45:43	-12.030238	135.566422	-27.78	7020	145	0	416.29	1
24/10/2014	8:46:55	-12.030279	135.566284	4.08	108	24	0	15.69	1
24/10/2014	8:48:03	-12.03025	135.566208	9.49	0	87	0	8.87	1
24/10/2014	8:49:14	-12.03028	135.566406	13.1	972	322	0	21.79	1
24/10/2014	8:50:24	-12.030203	135.565536	47.76	14436	94	0	95	1
24/10/2014	8:51:34	-12.029807	135.564651	23.61	16992	329	0	105.84	1
24/10/2014	8:52:45	-12.024522	135.565872	50.14	468	72	0	602.48	1
24/10/2014	8:53:56	-12.024608	135.565933	59.53	720	282	0	11.64	1
24/10/2014	8:55:06	-12.024575	135.566071	53.31	612	297	0	15.45	1
24/10/2014	8:56:18	-12.024581	135.565842	54.68	1224	77	0	24.91	1
24/10/2014	8:57:29	-12.024615	135.565765	44.64	1404	271	0	9.19	1
24/10/2014	8:58:37	-12.024487	135.564941	62.55	0	277	0	90.74	1
24/10/2014	8:59:45	-12.024595	135.56575	41.88	0	278	0	88.8	1
24/10/2014	9:00:57	-12.024626	135.565643	59.88	396	79	0	12.14	1
24/10/2014	9:02:09	-12.023572	135.566498	44.55	936	77	0	149.61	1
24/10/2014	9:03:21	-12.023576	135.566544	35.08	324	329	0	5.02	1
24/10/2014	9:04:31	-12.023586	135.566559	38.75	252	41	0	1.97	1
24/10/2014	9:05:42	-12.023488	135.566391	11.52	432	341	0	21.27	1
24/10/2014	9:06:54	-12.023571	135.566605	43.69	504	306	0	25.04	1
24/10/2014	9:08:05	-12.022349	135.566956	28.67	396	103	0	141.14	1
24/10/2014	9:09:16	-12.022316	135.566849	52.77	216	214	0	12.2	1
24/10/2014	9:10:27	-12.022503	135.566833	25.56	7164	182	0	20.87	1
24/10/2014	9:11:38	-12.026192	135.565353	13.49	42876	187	0	440.65	1
24/10/2014	9:12:45	-12.0304	135.56456	10.7	828	136	0	475.79	1
24/10/2014	9:13:52	-12.030383	135.564529	0.17	36	225	0	3.87	1
24/10/2014	9:14:59	-12.030143	135.564713	86.41	396	249	0	33.36	1
24/10/2014	9:16:06	-12.030366	135.56456	14.61	180	19	0	29.86	1
24/10/2014	9:17:14	-12.030378	135.56459	7.72	1116	121	0	3.52	1
24/10/2014	9:18:21	-12.03036	135.56456	-18.43	216	36	0	3.83	1
24/10/2014	9:19:28	-12.030433	135.564484	2.89	216	35	0	11.58	1
24/10/2014	9:20:35	-12.030365	135.564621	7.02	180	249	0	16.71	1
24/10/2014	9:21:42	-12.030392	135.564575	-2.21	180	59	0	5.83	1
24/10/2014	9:22:50	-12.030238	135.566727	2.86	31788	101	0	234.66	1
24/10/2014	9:24:12	-12.031186	135.569199	98.34	0	143	0	288.76	1
24/10/2014	9:25:21	-12.030574	135.567886	4.56	18756	269	0	158.18	1
24/10/2014	9:26:33	-12.027757	135.564941	5.76	37368	16	0	447.99	1
24/10/2014	9:27:44	-12.024739	135.566238	11.1	20916	90	0	364.03	1
24/10/2014	9:28:53	-12.024199	135.567291	-52.2	612	32	0	129.31	1
24/10/2014	9:30:05	-12.024215	135.567352	-57.27	36	355	0	6.87	1
24/10/2014	9:31:13	-12.024593	135.5672	-107.12	0	236	0	45.17	1
24/10/2014	9:32:22	-12.02502	135.56839	220.66	0	343	0	137.85	1
24/10/2014	9:33:30	-12.024343	135.567886	89.4	2340	320	0	93.12	1
24/10/2014	9:34:39	-12.024392	135.567596	24.44	936	177	0	32.01	1
24/10/2014	9:35:46	-12.02445	135.567657	50.69	1152	130	0	9.25	1
24/10/2014	9:36:57	-12.024645	135.567978	128.98	720	115	0	41.1	1
24/10/2014	9:38:04	-12.024702	135.567276	34.61	396	49	0	76.61	1
24/10/2014	9:39:11	-12.024902	135.567169	47.51	756	40	0	25.1	1
24/10/2014	9:40:21	-12.025027	135.567383	19.52	6552	134	0	27.11	1
24/10/2014	9:41:30	-12.025097	135.567612	48.27	0	63	0	26.09	1
24/10/2014	9:42:38	-12.025546	135.567184	-62.44	0	226	0	68.26	1
24/10/2014	9:43:49	-12.025174	135.56749	27.57	72	59	0	53.09	1
24/10/2014	9:45:00	-12.025187	135.567474	5.97	648	97	0	2.26	1
24/10/2014	9:46:10	-12.024611	135.566757	39.77	24948	244	0	100.91	1
24/10/2014	9:47:17	-12.02549	135.565735	-193.56	0	25	0	148.01	1
24/10/2014	9:48:29	-12.024522	135.565567	26.16	108	65	0	109.18	1
24/10/2014	9:49:41	-12.024539	135.565552	30.31	216	331	0	2.5	1
24/10/2014	9:50:48	-12.024492	135.563934	12.89	0	278	0	176.04	1
24/10/2014	9:51:59	-12.02457	135.565704	29.48	360	67	0	192.69	1
24/10/2014	9:53:08	-12.025996	135.565399	12.5	37368	188	0	162	1
24/10/2014	9:54:17	-12.030415	135.567032	16.17	28332	98	0	522.48	1
24/10/2014	9:55:28	-12.030757	135.567566	39.65	468	77	0	69.42	1
24/10/2014	9:56:40	-12.030774	135.567337	25.37	0	145	0	24.98	1
24/10/2014	9:57:51	-12.030887	135.567612	29.52	288	43	0	32.44	1
24/10/2014	9:59:02	-12.030755	135.567444	50.58	7740	112	0	23.44	1
24/10/2014	10:00:13	-12.030879	135.567535	37.2	252	54	0	16.97	1
24/10/2014	10:01:24	-12.030791	135.567459	20.73	396	91	0	12.81	1
24/10/2014	10:02:34	-12.030742	135.567474	25.49	1188	334	0	5.69	1
24/10/2014	10:03:46	-12.0309	135.567566	39.44	792	332	0	20.22	1
24/10/2014	10:04:58	-12.030931	135.567398	23.35	0	238	0	18.59	1
24/10/2014	10:06:05	-12.030712	135.567398	48.4	3276	56	0	24.35	1
24/10/2014	10:07:17	-12.029988	135.565094	19.57	35964	283	0	263.18	1
24/10/2014	10:08:29	-12.023791	135.565842	66.32	47196	8	0	693.86	1
24/10/2014	10:09:41	-12.020152	135.569214	59.61	34560	97	0	546.1	1
24/10/2014	10:10:53	-12.019965	135.570114	34.44	2376	84	0	100.07	1
24/10/2014	10:12:25	-12.019656	135.569534	-12.32	0	97	0	71.83	1
24/10/2014	10:14:11	-12.019656	135.569534	-12.32	0	97	0	0	1
24/10/2014	10:17:28	-12.019531	135.569763	31.1	2520	15	0	28.52	1
24/10/2014	10:20:43	-12.019713	135.569656	27.07	4500	97	0	23.34	1
24/10/2014	10:23:41	-12.019481	135.569916	76.43	432	69	0	38.28	1
24/10/2014	10:24:55	-12.019218	135.569656	58.87	540	350	0	40.68	1
24/10/2014	10:26:09	-12.019155	135.569687	55.57	0	48	-4	7.77	1
26/10/2014	10:52:01	-12.019155	135.569687	55.57	0	48	-2	0	1
26/10/2014	10:57:11	-34.036209	150.654022	33.34	36	22	-4	2885963.81	1
