# Supplementary material for: A preliminary study to estimate contact rates between free-roaming domestic dogs using novel miniature cameras
Source: PLoS One. 2017 Jul 27;12(7):e0181859. doi: 10.1371/journal.pone.0181859 (PMC5547700; doi:10.1371/journal.pone.0181859)
Supplement: S1 Data — (ZIP) [file pone.0181859.s001.zip › Galiwinku_11.csv]

Date	Time	Latitude	Longitude	Altitude	Speed	Course	Type	Distance	Essential
17/10/2014	8:51:07	-34.031895	150.657547	-4.55	0	65	-2	0	1
17/10/2014	8:51:12	-34.031895	150.657547	-4.55	0	56	0	0	1
17/10/2014	8:51:18	-34.031895	150.657547	-4.55	0	55	0	0	1
17/10/2014	8:51:24	-34.031895	150.657547	-4.55	0	57	0	0	1
17/10/2014	8:51:30	-34.031895	150.657547	-4.55	0	58	0	0	1
17/10/2014	8:51:36	-34.031895	150.657547	-4.55	0	14	0	0	1
17/10/2014	8:51:42	-34.031895	150.657547	-4.55	0	17	0	0	1
17/10/2014	8:51:48	-34.031895	150.657547	-4.55	0	339	0	0	1
17/10/2014	8:51:54	-34.031895	150.657547	-4.55	0	355	0	0	1
17/10/2014	8:52:00	-34.031895	150.657547	-4.55	0	314	-4	0	1
21/10/2014	11:51:01	-12.031369	135.565201	27.13	0	314	-2	0	1
21/10/2014	11:55:41	-12.031369	135.565201	27.13	0	32	0	0	1
21/10/2014	11:56:51	-12.031192	135.56517	61.73	5148	219	0	19.97
21/10/2014	11:58:02	-12.031138	135.565414	-28.97	0	235	0	27.21
21/10/2014	11:59:35	-12.031322	135.565277	-16.63	360	282	0	25.31
21/10/2014	12:02:22	-12.031358	135.565231	-5.08	0	226	0	6.41
21/10/2014	12:03:33	-12.03139	135.565231	14.99	0	270	0	3.56
21/10/2014	12:04:44	-12.031381	135.565125	2.54	0	106	0	11.57
21/10/2014	12:05:51	-12.031337	135.565231	286.06	0	93	0	12.52
21/10/2014	12:07:00	-12.031305	135.565125	428.06	0	86	0	12.06
21/10/2014	12:08:06	-12.031297	135.565048	360.09	0	95	0	8.42
21/10/2014	12:09:15	-12.031332	135.565201	-4.5	0	287	0	17.09
21/10/2014	12:10:22	-12.031364	135.565308	19.03	0	258	0	12.17
21/10/2014	12:11:28	-12.031358	135.565262	-19.59	0	343	0	5.05
21/10/2014	12:12:34	-12.031343	135.56517	-15.97	0	96	0	10.14
21/10/2014	12:13:40	-12.031373	135.565262	-65.54	0	58	0	10.55
21/10/2014	12:14:46	-12.031379	135.565048	-42.68	0	291	0	23.28
21/10/2014	12:15:52	-12.031364	135.565353	-3.61	1908	271	0	33.21
21/10/2014	12:17:01	-12.03138	135.565186	-75.68	1404	103	0	18.25
21/10/2014	12:18:08	-12.031324	135.565231	-111.25	0	349	0	7.92
21/10/2014	12:19:16	-12.031311	135.565018	-212.87	900	275	0	23.21
21/10/2014	12:20:23	-12.031319	135.565216	-135.24	2016	110	0	21.55
21/10/2014	12:21:31	-12.031415	135.565506	-52.3	0	281	0	33.3
21/10/2014	12:22:39	-12.031404	135.565094	11.61	0	106	0	44.82
21/10/2014	12:23:46	-12.031394	135.565109	2.58	612	224	0	1.97
21/10/2014	12:24:55	-12.031328	135.56517	-15.19	0	306	0	9.89
21/10/2014	12:26:07	-12.031333	135.56517	-50.75	0	110	0	0.56
21/10/2014	12:27:18	-12.031354	135.565201	-2.47	792	56	0	4.1
21/10/2014	12:28:30	-12.031318	135.565048	11.01	0	277	0	17.11
21/10/2014	12:29:40	-12.031342	135.565277	-36.97	0	134	0	25.05
21/10/2014	12:30:49	-12.031381	135.565247	87.14	0	94	0	5.43
21/10/2014	12:32:32	-12.031069	135.565048	-262.73	0	251	0	40.89
21/10/2014	12:33:50	-12.031473	135.565323	97.44	0	76	0	53.97
21/10/2014	12:35:11	-12.031506	135.565155	10.6	2988	7	0	18.64
21/10/2014	12:36:23	-12.031621	135.565018	50.76	4320	15	0	19.63
21/10/2014	12:37:35	-12.031245	135.564987	23.6	0	199	0	41.94
21/10/2014	12:38:44	-12.031157	135.564911	-13.04	2304	155	0	12.81	1
21/10/2014	12:39:51	-12.031805	135.564957	58.56	3960	19	0	72.23	1
21/10/2014	12:47:04	-12.031805	135.564957	58.56	3960	19	0	0	1
21/10/2014	12:48:32	-12.031637	135.564728	62.46	3708	186	0	31.13
21/10/2014	12:49:52	-12.031366	135.565048	-8.63	0	122	0	46.03
21/10/2014	12:51:55	-12.031555	135.565063	59.19	1800	29	0	21.08
21/10/2014	12:53:48	-12.031555	135.565063	59.19	1800	29	0	0	1
21/10/2014	12:54:59	-12.031412	135.565155	55.96	0	163	0	18.79	1
21/10/2014	12:56:13	-12.031319	135.56488	-4.85	3204	30	0	31.64
21/10/2014	12:57:35	-12.031343	135.565018	19.27	0	71	0	15.24
21/10/2014	12:58:42	-12.031412	135.564957	-16.72	1332	60	0	10.14
21/10/2014	12:59:51	-12.031507	135.565063	67.85	1800	277	0	15.64
21/10/2014	13:00:58	-12.031344	135.564957	14.99	6588	16	0	21.48
21/10/2014	13:02:11	-12.031344	135.564957	14.99	6588	16	0	0
21/10/2014	13:03:18	-12.031593	135.565201	41.67	0	148	0	38.35
21/10/2014	13:04:32	-12.031614	135.565048	40.13	0	290	0	16.8
21/10/2014	13:05:40	-12.031693	135.565186	42.33	0	148	0	17.39
21/10/2014	13:06:48	-12.031328	135.56488	0.29	2088	328	0	52.48
21/10/2014	13:08:06	-12.031536	135.565048	29.76	0	243	0	29.47
21/10/2014	13:09:16	-12.031357	135.564835	14.46	0	164	0	30.54
21/10/2014	13:10:26	-12.031657	135.56514	37.45	0	154	0	47.04
21/10/2014	13:11:36	-12.031572	135.565079	37.9	0	346	0	11.55
21/10/2014	13:12:46	-12.031456	135.564987	19.08	0	307	0	16.32
21/10/2014	13:13:53	-12.031479	135.565063	43.97	0	309	0	8.65
21/10/2014	13:15:00	-12.031329	135.564941	-1.81	0	154	0	21.31
21/10/2014	13:16:08	-12.03153	135.565079	30.63	0	322	0	26.92
21/10/2014	13:17:16	-12.031338	135.564972	8.95	0	60	0	24.31
21/10/2014	13:18:26	-12.031379	135.565002	24.67	0	355	0	5.61
21/10/2014	13:19:36	-12.031546	135.565048	25.51	2592	167	0	19.23
21/10/2014	13:20:44	-12.031436	135.564987	14.65	0	157	0	13.91
21/10/2014	13:21:53	-12.031615	135.565125	40.51	1404	11	0	24.93
21/10/2014	13:23:02	-12.031425	135.564987	13.08	720	134	0	25.91
21/10/2014	13:24:19	-12.031038	135.565002	-19.61	900	113	0	43.06
21/10/2014	13:25:27	-12.031404	135.565002	22.48	0	158	0	40.7
21/10/2014	14:04:08	-12.031404	135.565002	22.48	0	158	0	0
21/10/2014	14:07:33	-12.03137	135.565063	36.6	0	158	0	7.64
21/10/2014	14:08:44	-12.031429	135.56517	21.88	0	137	0	13.36
21/10/2014	14:09:56	-12.031327	135.565308	-2.33	0	96	0	18.81
21/10/2014	14:11:07	-12.031386	135.565155	21.53	0	279	0	17.89
21/10/2014	14:12:16	-12.03138	135.565323	3.27	0	297	0	18.28
21/10/2014	14:14:47	-12.031507	135.565002	50.08	3960	290	0	37.66
21/10/2014	14:17:40	-12.031405	135.565262	-0.85	0	337	0	30.47
21/10/2014	14:20:29	-12.031405	135.565262	-0.85	0	337	0	0
21/10/2014	14:22:19	-12.031192	135.565201	-6.62	2556	352	0	24.6
21/10/2014	14:25:12	-12.031348	135.565125	36.74	2340	355	0	19.21
21/10/2014	14:27:51	-12.031351	135.565247	-29.71	0	129	0	13.27
21/10/2014	14:30:35	-12.031181	135.565277	35.06	3024	334	0	19.18
21/10/2014	14:32:48	-12.031458	135.565033	34.81	1152	260	0	40.66
21/10/2014	14:33:57	-12.031324	135.564957	8.42	0	4	0	17.04
21/10/2014	14:36:13	-12.031445	135.565018	-15.16	0	0	0	15
21/10/2014	14:39:45	-12.031445	135.565018	-15.16	0	0	0	0
21/10/2014	14:41:05	-12.031368	135.565094	17.79	612	240	0	11.9
21/10/2014	14:42:17	-12.031451	135.56488	-19.37	0	306	0	25.04
21/10/2014	14:43:48	-12.031525	135.564987	56.01	3276	354	0	14.25
21/10/2014	14:45:08	-12.031431	135.565002	-2.35	2016	348	0	10.58
21/10/2014	14:46:27	-12.031519	135.564987	27.18	3672	244	0	9.92	1
21/10/2014	14:47:56	-12.031535	135.564941	38.39	0	233	0	5.31	1
21/10/2014	14:49:15	-12.031588	135.564804	-48.59	0	229	0	16.02
21/10/2014	14:51:03	-12.031731	135.565109	15.84	0	184	0	36.78
21/10/2014	14:55:03	-12.031681	135.565048	8.45	7128	200	0	8.66	1
21/10/2014	14:59:49	-12.031483	135.565338	82.68	8028	62	0	38.46	1
21/10/2014	15:04:19	-12.031355	135.565201	24.55	0	225	0	20.6
21/10/2014	15:08:05	-12.031282	135.565262	-13.11	3780	16	0	10.48
21/10/2014	15:11:09	-12.031282	135.565262	-13.11	3780	16	0	0
21/10/2014	15:13:12	-12.031378	135.565353	13.35	0	46	0	14.56
21/10/2014	15:21:45	-12.031378	135.565353	13.35	0	46	0	0
21/10/2014	15:23:23	-12.031466	135.565247	3.79	0	271	0	15.12
21/10/2014	15:24:45	-12.031304	135.565109	26.14	0	343	0	23.45
21/10/2014	15:26:17	-12.031318	135.565079	46.23	0	175	0	3.61
21/10/2014	15:27:53	-12.031369	135.565079	-28.87	1008	249	0	5.67	1
21/10/2014	15:30:06	-12.031236	135.565201	58.71	1224	20	0	19.87	1
21/10/2014	15:33:22	-12.031236	135.565201	58.71	1224	20	0	0
21/10/2014	15:35:16	-12.03189	135.565506	-70.09	360	275	0	79.93
21/10/2014	15:40:38	-12.031715	135.56543	17.1	1620	350	0	21.14
21/10/2014	15:45:24	-12.031366	135.565292	43.72	0	321	0	41.61
21/10/2014	15:47:24	-12.031404	135.565491	37.57	3960	262	0	22.05
21/10/2014	15:51:55	-12.031507	135.56517	44.76	0	193	0	36.74
21/10/2014	15:56:17	-12.031358	135.565201	8.1	0	169	0	16.91
21/10/2014	15:59:25	-12.031501	135.565125	45.73	0	90	0	17.92
21/10/2014	16:39:07	-12.031501	135.565125	45.73	0	90	0	0
21/10/2014	16:42:21	-12.031533	135.564941	8.21	5580	200	0	20.32
21/10/2014	16:43:31	-12.031533	135.564941	8.21	5580	200	0	0
21/10/2014	16:44:36	-12.03151	135.564896	48.48	0	90	0	5.52
21/10/2014	16:45:45	-12.031495	135.565048	46.85	0	124	0	16.61
21/10/2014	16:46:50	-12.031492	135.564957	62.24	0	214	0	9.9
21/10/2014	16:47:58	-12.0315	135.565079	63.19	0	76	0	13.3
21/10/2014	16:49:04	-12.031461	135.565125	51.74	2844	273	0	6.62
21/10/2014	16:50:08	-12.031487	135.565018	53.82	2232	102	0	11.99
21/10/2014	16:51:17	-12.031434	135.56514	28.45	2268	107	0	14.52	1
21/10/2014	16:52:23	-12.031511	135.564743	55.23	2232	281	0	44.02	1
21/10/2014	16:53:28	-12.031475	135.565094	37.24	0	247	0	38.38	1
21/10/2014	16:54:34	-12.031507	135.565063	25.27	0	172	0	4.9
21/10/2014	16:55:50	-12.031525	135.56514	5.45	0	210	0	8.61
21/10/2014	16:57:12	-12.031479	135.564957	59.38	0	270	0	20.55
21/10/2014	16:58:41	-12.031481	135.565033	19.54	0	314	0	8.27
21/10/2014	17:00:12	-12.031514	135.565018	34.59	0	331	0	4.02
21/10/2014	17:01:39	-12.031489	135.565079	38.83	0	294	0	7.19
21/10/2014	17:03:57	-12.031484	135.565033	40.39	2376	235	0	5.03
21/10/2014	17:06:13	-12.031442	135.565063	37.29	0	303	0	5.7
21/10/2014	17:08:19	-12.03138	135.565186	36.45	0	131	0	15.05
21/10/2014	17:09:25	-12.031234	135.565109	36.63	1008	226	0	18.27
21/10/2014	17:10:29	-12.031471	135.565063	28.13	1908	287	0	26.82
21/10/2014	17:11:34	-12.031452	135.565048	47.7	0	127	0	2.67
21/10/2014	17:12:36	-12.03147	135.565002	41.37	1836	84	0	5.39
21/10/2014	17:13:39	-12.031457	135.564957	39.57	1332	236	0	5.1
21/10/2014	17:14:43	-12.031433	135.565048	36.71	216	164	0	10.25
21/10/2014	17:16:11	-12.031409	135.564957	23.15	0	279	0	10.25
21/10/2014	17:17:22	-12.031413	135.565033	5.42	0	266	0	8.28
21/10/2014	17:19:03	-12.031453	135.564957	11.44	360	112	0	9.39
21/10/2014	17:20:24	-12.031466	135.565109	27.32	612	247	0	16.59
21/10/2014	17:21:25	-12.031438	135.564911	-23.86	3132	243	0	21.76
21/10/2014	17:22:29	-12.031439	135.565033	29.29	396	106	0	13.27
21/10/2014	17:23:34	-12.031448	135.564926	-0.1	4284	262	0	11.68
21/10/2014	17:24:42	-12.03143	135.565033	51.38	0	187	0	11.81
21/10/2014	17:25:50	-12.031402	135.565094	24.11	0	159	0	7.33
21/10/2014	17:26:54	-12.031461	135.565094	75.7	792	194	0	6.56
21/10/2014	17:27:58	-12.03145	135.565109	7.45	0	270	0	2.04
21/10/2014	17:29:03	-12.031405	135.565079	33.79	1836	211	0	5.97
21/10/2014	17:30:08	-12.031461	135.565033	23.39	288	122	0	7.99
21/10/2014	17:31:14	-12.03149	135.565094	6.03	0	55	0	7.38
21/10/2014	17:32:20	-12.031436	135.565063	6.99	0	261	0	6.89
21/10/2014	17:33:23	-12.03143	135.565063	9.45	396	179	0	0.67
21/10/2014	17:34:28	-12.031485	135.565063	27.11	468	345	0	6.12
21/10/2014	17:35:32	-12.031434	135.565079	20.13	1692	11	0	5.93
21/10/2014	17:36:34	-12.031465	135.565018	-4.97	0	68	0	7.48
21/10/2014	17:37:38	-12.031471	135.565048	34.28	324	172	0	3.33
21/10/2014	17:38:40	-12.03146	135.565109	17.59	0	350	0	6.75
21/10/2014	17:39:42	-12.031417	135.565018	15.58	2628	223	0	10.99
21/10/2014	17:40:46	-12.031398	135.565048	3.81	1404	62	0	3.89
21/10/2014	17:41:48	-12.031455	135.565125	30.2	0	348	0	10.5
21/10/2014	17:42:52	-12.031541	135.565079	55.5	0	183	0	10.79
21/10/2014	17:43:57	-12.031451	135.565079	26.22	0	19	0	10.01
21/10/2014	17:45:00	-12.031348	135.56514	-26.41	0	295	0	13.24
21/10/2014	17:46:04	-12.031437	135.565063	-3.56	0	11	0	12.96
21/10/2014	17:47:10	-12.031431	135.565079	3.33	0	78	0	1.86
21/10/2014	17:48:18	-12.031589	135.564789	7.14	2196	24	0	36.1
21/10/2014	17:49:27	-12.031548	135.564972	-20.49	3636	259	0	20.42
21/10/2014	17:50:31	-12.031432	135.564987	36.95	0	157	0	13
21/10/2014	17:51:36	-12.031408	135.564987	16.95	0	149	0	2.67
21/10/2014	17:52:41	-12.031439	135.564941	29.65	0	296	0	6.08
21/10/2014	17:53:44	-12.031431	135.564987	27.74	216	51	0	5.08
21/10/2014	17:54:48	-12.031446	135.564972	22.36	0	267	0	2.33
21/10/2014	17:55:52	-12.031446	135.564957	15.85	504	336	0	1.63
21/10/2014	17:56:55	-12.031481	135.565018	18.59	1332	285	0	7.69
21/10/2014	17:57:58	-12.031391	135.564957	5.83	684	359	0	12.01
21/10/2014	17:59:01	-12.031411	135.564926	32.25	0	354	0	4.04
21/10/2014	18:00:07	-12.031453	135.564941	37.57	0	146	0	4.95
21/10/2014	18:01:11	-12.031365	135.564972	19.27	540	284	0	10.35
21/10/2014	18:02:14	-12.031421	135.564957	23.55	1044	33	0	6.44
21/10/2014	18:03:18	-12.031439	135.564972	23.11	828	185	0	2.58
21/10/2014	18:04:23	-12.031408	135.564987	34.47	180	168	0	3.81
21/10/2014	18:05:27	-12.03148	135.565002	9.66	396	347	0	8.17
21/10/2014	18:06:34	-12.031393	135.565033	4.68	0	220	0	10.24
21/10/2014	18:07:40	-12.031476	135.564941	34.06	0	178	0	13.61
21/10/2014	18:08:51	-12.031448	135.565002	13.36	2808	110	0	7.33
21/10/2014	18:10:06	-12.031526	135.564804	30.07	5904	282	0	23.21
21/10/2014	18:11:25	-12.031423	135.564972	14.33	1260	83	0	21.56
21/10/2014	18:12:42	-12.031526	135.565063	6.2	0	51	0	15.14
21/10/2014	18:14:01	-12.031161	135.565323	-39.64	0	92	0	49.46
21/10/2014	18:15:16	-12.031446	135.564987	0.98	5904	173	0	48.37
21/10/2014	18:16:28	-12.031831	135.56485	130.75	17820	195	0	45.33
21/10/2014	18:17:39	-12.031225	135.565048	-32.59	4680	32	0	70.74
21/10/2014	18:18:48	-12.031487	135.564941	21.63	0	97	0	31.37
21/10/2014	18:19:58	-12.0313	135.565018	-14.6	0	346	0	22.42
21/10/2014	18:21:16	-12.031441	135.565002	15.04	10800	35	0	15.77
21/10/2014	18:22:44	-12.031231	135.565033	-27.62	7344	17	0	23.59
21/10/2014	18:25:04	-12.031279	135.565109	-21.73	6048	19	0	9.84
21/10/2014	18:28:17	-12.031486	135.564835	58.5	108	222	0	37.65
21/10/2014	18:31:12	-12.031486	135.564896	4.88	6084	245	0	6.63	1
21/10/2014	18:32:16	-12.032455	135.563614	146.08	4032	25	0	176.2	1
21/10/2014	18:33:57	-12.031207	135.565247	19.52	14400	231	0	225.38	1
21/10/2014	18:36:06	-12.031853	135.564896	46.92	0	159	0	81.34	1
21/10/2014	18:38:00	-12.031585	135.564865	-4.26	4824	32	0	29.99	1
21/10/2014	18:40:13	-12.031489	135.564865	8.49	9252	54	0	10.67	1
21/10/2014	18:42:43	-12.031398	135.565063	12.92	6696	333	0	23.79
21/10/2014	18:44:55	-12.03142	135.564941	11.09	2988	254	0	13.49
21/10/2014	18:46:34	-12.031475	135.564911	31.53	3168	152	0	6.93
21/10/2014	18:49:22	-12.031545	135.564957	2.6	1836	141	0	9.25
21/10/2014	18:53:05	-12.031558	135.564911	-7.91	2880	165	0	5.21
21/10/2014	18:56:13	-12.031662	135.565063	-10.53	0	146	0	20.17
21/10/2014	18:57:22	-12.031771	135.565033	13.88	432	256	0	12.55
21/10/2014	18:59:35	-12.031625	135.564896	-26.33	0	138	0	22.03
21/10/2014	19:01:50	-12.031386	135.564957	25.88	3420	297	0	27.39
21/10/2014	19:03:38	-12.031487	135.564957	28.42	324	83	0	11.23
21/10/2014	19:04:39	-12.031452	135.56488	-0.89	4176	7	0	9.23
21/10/2014	19:05:42	-12.031621	135.564926	-13.55	180	35	0	19.45
21/10/2014	19:06:46	-12.031673	135.564911	-8.97	4320	163	0	6.01	1
21/10/2014	19:07:49	-12.031685	135.564941	-30.35	2016	169	0	3.52	1
21/10/2014	19:08:53	-12.031641	135.565018	20.3	1044	340	0	9.7
21/10/2014	19:09:56	-12.031724	135.564926	-40.55	0	247	0	13.61
21/10/2014	19:10:59	-12.031601	135.564957	-4.93	396	194	0	14.09
21/10/2014	19:12:00	-12.031619	135.564972	-4.64	0	318	0	2.58
21/10/2014	19:13:03	-12.031536	135.564896	1.33	0	314	0	12.39
21/10/2014	19:14:07	-12.031399	135.565018	45.74	1980	39	0	20.2
21/10/2014	19:15:10	-12.031643	135.565002	-20.6	828	185	0	27.19
21/10/2014	19:16:17	-12.031501	135.564957	20	972	185	0	16.53
21/10/2014	19:17:59	-12.031586	135.565002	18.47	2880	200	0	10.64
21/10/2014	19:19:36	-12.031609	135.564987	18.65	9216	186	0	3.03
21/10/2014	19:21:13	-12.031489	135.56488	-18.41	1836	245	0	17.7
21/10/2014	19:22:34	-12.03147	135.564972	6.36	0	332	0	10.23
21/10/2014	19:23:38	-12.031524	135.564972	21.46	0	279	0	6
21/10/2014	19:24:41	-12.031295	135.565002	56.07	0	186	0	25.67
21/10/2014	19:25:45	-12.031247	135.564987	46.82	0	0	0	5.58
21/10/2014	19:26:52	-12.031734	135.564987	21.23	7308	169	0	54.15
21/10/2014	19:27:58	-12.031367	135.565002	41.29	5976	347	0	40.84
21/10/2014	19:29:04	-12.031508	135.564941	2.64	0	335	-4	17.02	1
21/10/2014	23:38:15	-12.031508	135.564941	2.64	0	335	-2	0	1
21/10/2014	23:41:39	-12.031255	135.565262	30.66	0	90	0	44.83	1
21/10/2014	23:42:49	-12.031203	135.565338	42.81	0	95	0	10.09
21/10/2014	23:48:05	-12.031312	135.565186	11.17	0	13	0	20.5
21/10/2014	23:51:54	-12.031091	135.565323	39.29	0	335	0	28.74
21/10/2014	23:52:53	-12.03124	135.565216	23.75	0	221	0	20.25
21/10/2014	23:53:53	-12.031313	135.565216	14.42	0	196	0	8.12
21/10/2014	23:54:56	-12.031337	135.56514	14.67	0	38	0	8.69
21/10/2014	23:55:56	-12.03123	135.565338	30.87	0	296	0	24.6
21/10/2014	23:57:02	-12.03147	135.565231	2.51	6192	145	0	29.11
21/10/2014	23:58:05	-12.031187	135.565216	20.36	0	10	0	31.51
21/10/2014	23:59:07	-12.031056	135.56517	31.18	0	153	0	15.4
22/10/2014	0:00:11	-12.031258	135.565445	43.57	0	114	0	37.4
22/10/2014	0:01:16	-12.031034	135.56517	25.82	0	134	0	38.92
22/10/2014	0:02:20	-12.031328	135.565018	4.61	0	109	0	36.63
22/10/2014	0:03:24	-12.031364	135.565063	0.18	4500	17	0	6.32
22/10/2014	0:04:37	-12.031293	135.56514	0.16	0	134	0	11.51
22/10/2014	0:05:55	-12.031577	135.565323	7.94	4068	142	0	37.33
22/10/2014	0:07:25	-12.031264	135.565628	61.49	0	132	0	48.08
22/10/2014	0:09:05	-12.030794	135.564972	28.22	0	191	0	88.44
22/10/2014	0:10:35	-12.031148	135.565125	29.49	0	156	0	42.74
22/10/2014	0:11:32	-12.030319	135.564789	53.21	0	127	0	99.16
22/10/2014	0:12:30	-12.031628	135.565369	3.44	2376	163	0	158.63
22/10/2014	0:13:29	-12.030542	135.564865	54.75	0	166	0	132.61
22/10/2014	0:14:27	-12.032003	135.565613	-24.48	0	165	0	181.68
22/10/2014	0:15:27	-12.031423	135.565186	16.01	0	159	0	79.47
22/10/2014	0:16:28	-12.031425	135.565231	10.38	0	153	0	4.9
22/10/2014	0:17:29	-12.031965	135.565536	-10.58	2412	325	0	68.6
22/10/2014	0:18:30	-12.031098	135.56514	31.73	1728	236	0	105.59
22/10/2014	0:19:31	-12.031393	135.565308	14.03	10152	142	0	37.55
22/10/2014	0:20:35	-12.031386	135.565231	9.54	2988	154	0	8.41
22/10/2014	0:21:34	-12.03139	135.565201	17.23	0	299	0	3.29
22/10/2014	0:22:32	-12.031024	135.565048	35.89	0	329	0	43.97
22/10/2014	0:23:32	-12.031285	135.565201	37.06	2016	158	0	33.45
22/10/2014	0:24:32	-12.031144	135.565079	23.17	936	277	0	20.54
22/10/2014	0:25:34	-12.031405	135.565231	5.66	0	315	0	33.4
22/10/2014	0:26:35	-12.031129	135.56517	29.66	0	346	0	31.4
22/10/2014	0:27:34	-12.031137	135.565109	28.92	0	342	0	6.69
22/10/2014	0:28:34	-12.031446	135.565262	3.85	0	144	0	38.18
22/10/2014	0:29:35	-12.031063	135.565109	31.77	0	320	0	45.72
22/10/2014	0:30:34	-12.03144	135.565277	2.8	0	8	0	45.73
22/10/2014	0:31:35	-12.031293	135.565231	27.12	0	156	0	17.09
22/10/2014	0:32:37	-12.031208	135.565262	18.17	0	139	0	10.03
22/10/2014	0:33:37	-12.031089	135.565125	28.89	0	109	0	19.93
22/10/2014	0:34:50	-12.031479	135.565414	-8.16	288	94	0	53.56
22/10/2014	0:36:00	-12.031074	135.565109	45.21	0	320	0	55.93
22/10/2014	0:37:25	-12.030898	135.564926	53.63	0	349	0	27.91
22/10/2014	0:39:40	-12.031305	135.565186	28.68	0	14	0	53.36
22/10/2014	0:41:40	-12.031111	135.56514	42.4	1944	309	0	22.14
22/10/2014	0:43:05	-12.03125	135.565186	21.52	0	156	0	16.25
22/10/2014	0:44:46	-12.03124	135.565231	27.89	1440	353	0	5.02
22/10/2014	0:45:59	-12.031014	135.565048	62.39	0	312	0	32.06
22/10/2014	0:47:25	-12.031387	135.565353	11.28	3816	331	0	53.11
22/10/2014	0:48:27	-12.031351	135.565277	21.25	6516	171	0	9.18
22/10/2014	0:49:28	-12.031344	135.565262	30.82	0	151	0	1.81
22/10/2014	0:50:31	-12.031448	135.565277	14.24	5400	336	0	11.68
22/10/2014	0:51:38	-12.031746	135.56546	-51.12	0	343	0	38.65
22/10/2014	0:52:41	-12.03133	135.565216	18.71	1908	148	0	53.33
22/10/2014	0:53:55	-12.03084	135.565033	61.4	5616	154	0	58.01
22/10/2014	0:54:58	-12.031484	135.565353	-4.08	3168	342	0	79.62
22/10/2014	0:56:01	-12.031053	135.565155	33.85	1692	148	0	52.54
22/10/2014	0:57:07	-12.031	135.565125	33.62	612	22	0	6.74
22/10/2014	0:58:15	-12.031163	135.565231	24.63	7344	334	0	21.48
22/10/2014	0:59:59	-12.031162	135.565247	32.11	2808	153	0	1.74
22/10/2014	1:04:30	-12.031479	135.565292	-15.2	0	68	0	35.59
22/10/2014	1:08:33	-12.031564	135.565445	-3.32	4428	339	0	19.14
22/10/2014	1:24:10	-12.031564	135.565445	-3.32	4428	339	0	0
22/10/2014	1:25:59	-12.031268	135.565231	20.41	0	140	0	40.31
22/10/2014	1:27:02	-12.030965	135.565018	22.77	0	127	0	40.89
22/10/2014	1:28:07	-12.031181	135.565262	30.05	0	339	0	35.79
22/10/2014	1:29:10	-12.031341	135.565277	16.62	0	140	0	17.87
22/10/2014	1:30:30	-12.031527	135.565399	0	3888	145	0	24.57
22/10/2014	1:31:53	-12.03107	135.565033	39.75	1584	140	0	64.55
22/10/2014	1:33:20	-12.031173	135.565155	34.85	792	79	0	17.53
22/10/2014	1:38:40	-12.031748	135.56601	19.77	0	0	0	112.84
22/10/2014	2:54:51	-12.031748	135.56601	19.77	0	0	0	0
22/10/2014	2:57:08	-12.031255	135.565155	22.86	0	50	0	107.94
22/10/2014	2:58:12	-12.031229	135.565277	23.44	0	337	0	13.58
22/10/2014	2:59:15	-12.031166	135.565186	23.11	2412	279	0	12.12
22/10/2014	3:00:16	-12.031254	135.56517	30.25	1980	40	0	9.94
22/10/2014	3:01:21	-12.031285	135.565216	12.37	0	312	0	6.08
22/10/2014	3:02:26	-12.031074	135.565186	48.1	0	133	0	23.69
22/10/2014	3:03:39	-12.031143	135.565186	18.81	2664	78	0	7.67
22/10/2014	3:04:49	-12.031214	135.565216	21.53	5040	197	0	8.54
22/10/2014	3:06:04	-12.031382	135.565338	-7.73	0	160	0	22.91
22/10/2014	3:07:05	-12.031622	135.565384	-24.54	0	146	0	27.15
22/10/2014	3:08:07	-12.031559	135.565338	-8.69	0	125	0	8.61
22/10/2014	3:09:13	-12.030725	135.56485	78.36	3816	353	0	106.85
22/10/2014	3:10:18	-12.031372	135.565292	6.2	0	194	0	86.52
22/10/2014	3:11:20	-12.031241	135.565231	16.87	900	131	0	16.01
22/10/2014	3:12:26	-12.031241	135.565231	16.87	900	131	0	0
22/10/2014	3:13:31	-12.031184	135.565277	22.16	0	327	0	8.07
22/10/2014	3:14:39	-12.031204	135.565277	51.12	0	243	0	2.22
22/10/2014	3:15:41	-12.03113	135.565262	57.97	0	236	0	8.39
22/10/2014	3:16:46	-12.031219	135.565247	27.54	0	281	0	10.03
22/10/2014	3:17:54	-12.031405	135.565338	8.11	0	158	0	22.93
22/10/2014	3:18:58	-12.031063	135.565109	30.86	0	154	0	45.46
22/10/2014	3:20:01	-12.031123	135.565186	52.4	2880	309	0	10.71
22/10/2014	3:21:06	-12.031366	135.565353	-17.73	0	141	0	32.56
22/10/2014	3:22:10	-12.03115	135.565247	20.06	0	81	0	26.64
22/10/2014	3:23:15	-12.031026	135.565125	58.29	0	284	0	19.14
22/10/2014	3:24:46	-12.031384	135.565323	30.15	6192	312	0	45.26
22/10/2014	3:25:58	-12.031095	135.565201	34.69	2232	51	0	34.77
22/10/2014	3:27:02	-12.031217	135.565201	23.91	0	157	0	13.57
22/10/2014	3:29:04	-12.031145	135.565231	51.13	0	157	0	8.65
22/10/2014	3:31:03	-12.031158	135.565094	-25.13	684	158	0	14.97
22/10/2014	3:36:21	-12.031044	135.56514	83.47	0	105	0	13.63
22/10/2014	3:41:19	-12.031433	135.565384	53.28	972	198	0	50.75
22/10/2014	3:46:33	-12.031236	135.565216	26.08	324	314	0	28.52
22/10/2014	3:50:00	-12.031438	135.565353	-8.88	0	333	0	26.95
22/10/2014	3:51:01	-12.031226	135.565201	29.45	0	3	0	28.79
22/10/2014	3:52:00	-12.031455	135.565353	-15.35	1008	163	0	30.36
22/10/2014	3:53:00	-12.031208	135.565186	16.23	0	349	0	32.93
22/10/2014	3:54:01	-12.031135	135.565247	43.01	0	303	0	10.48
22/10/2014	3:55:01	-12.031161	135.565186	36.51	0	135	0	7.24
22/10/2014	3:56:01	-12.031216	135.565201	25.68	0	333	0	6.33
22/10/2014	3:57:02	-12.031439	135.565247	-21.3	0	216	0	25.3
22/10/2014	3:58:03	-12.031537	135.565338	-40.38	0	314	0	14.72
22/10/2014	3:59:05	-12.031045	135.56517	64.3	0	173	0	57.68
22/10/2014	4:00:10	-12.031361	135.565231	11.61	0	343	0	35.76
22/10/2014	4:01:15	-12.031305	135.565186	12.27	5940	162	0	7.92
22/10/2014	4:02:19	-12.031448	135.565292	-18.25	0	14	0	19.64
22/10/2014	4:03:20	-12.031371	135.565323	-1.15	1512	154	0	9.2
22/10/2014	4:04:21	-12.031266	135.565231	20.09	0	164	0	15.38
22/10/2014	4:05:22	-12.031279	135.565201	11.24	3420	155	0	3.57
22/10/2014	4:06:22	-12.031525	135.565338	-43.45	0	335	0	31.15
22/10/2014	4:07:25	-12.031094	135.565033	45.56	0	148	0	58.28
22/10/2014	4:08:27	-12.03138	135.565231	1.09	0	312	0	38.41
22/10/2014	4:09:27	-12.031226	135.56514	25.98	0	317	0	19.78
22/10/2014	4:10:27	-12.031338	135.565247	-3.79	1800	317	0	17.04
22/10/2014	4:11:29	-12.031306	135.565247	14.09	3024	314	0	3.56
22/10/2014	4:12:34	-12.031614	135.565308	-41.95	3708	329	0	34.88
22/10/2014	4:13:36	-12.031403	135.565323	-8.85	0	322	0	23.52
22/10/2014	4:14:38	-12.031607	135.565414	-31	0	164	0	24.75
22/10/2014	4:15:40	-12.031396	135.565231	-1.73	3888	147	0	30.77
22/10/2014	4:16:43	-12.031095	135.565109	35.71	0	139	0	36
22/10/2014	4:17:44	-12.03127	135.565247	8.89	0	307	0	24.57
22/10/2014	4:18:53	-12.03157	135.565353	-27.48	0	292	0	35.29
22/10/2014	4:19:59	-12.031513	135.565338	-13.27	0	178	0	6.54
22/10/2014	4:21:01	-12.031298	135.565231	18.06	0	173	0	26.59
22/10/2014	4:22:05	-12.03134	135.565292	15.67	0	238	0	8.11
22/10/2014	4:23:08	-12.031345	135.565262	-1.86	0	160	0	3.31
22/10/2014	4:24:13	-12.031168	135.56514	29.08	0	147	0	23.74
22/10/2014	4:26:04	-12.0316	135.565353	-29.52	4500	158	0	53.33
22/10/2014	4:27:29	-12.031351	135.565292	16.05	0	319	0	28.47
22/10/2014	4:28:32	-12.03118	135.565125	29.77	0	152	0	26.29
22/10/2014	4:29:34	-12.031334	135.565231	-1.87	0	190	0	20.64
22/10/2014	4:30:39	-12.031504	135.565323	-7.2	0	356	0	21.39
22/10/2014	4:31:41	-12.031297	135.565216	21.57	1692	132	0	25.79
22/10/2014	4:32:42	-12.031201	135.56517	25.94	3096	328	0	11.79
22/10/2014	4:33:42	-12.03119	135.565109	21.58	0	163	0	6.75
22/10/2014	4:34:46	-12.031179	135.565201	27.18	0	342	0	10.08
22/10/2014	4:35:51	-12.031322	135.565292	5.18	3384	336	0	18.73
22/10/2014	4:36:52	-12.031425	135.565338	9.43	0	181	0	12.5
22/10/2014	4:37:55	-12.031254	135.565186	12.69	0	172	0	25.2
22/10/2014	4:38:56	-12.031244	135.565216	27.64	0	312	0	3.45
22/10/2014	4:40:00	-12.031188	135.565155	22.6	1548	312	0	9.1
22/10/2014	4:41:04	-12.031116	135.565109	20.86	0	303	0	9.44
22/10/2014	4:42:06	-12.031238	135.565247	10.64	4680	330	0	20.23
22/10/2014	4:43:08	-12.031301	135.565247	14.83	0	283	0	7.01
22/10/2014	4:44:10	-12.03128	135.56517	22.04	0	299	0	8.69
22/10/2014	4:45:13	-12.031363	135.565231	1.09	0	347	0	11.37
22/10/2014	4:46:19	-12.031197	135.565155	18.15	0	338	0	20.22
22/10/2014	4:47:23	-12.031356	135.565247	7.6	0	265	0	20.31
22/10/2014	4:48:28	-12.031557	135.565323	6.76	0	216	0	23.83
22/10/2014	4:49:30	-12.031256	135.56514	15.12	0	315	0	38.94
22/10/2014	4:50:31	-12.031309	135.565247	30.79	4860	127	0	13.04
22/10/2014	4:51:33	-12.031194	135.565186	3.68	1836	173	0	14.41
22/10/2014	4:52:34	-12.031274	135.565262	13.41	0	174	0	12.14
22/10/2014	4:53:37	-12.031302	135.565247	-3.88	0	299	0	3.51
22/10/2014	4:54:40	-12.031158	135.56517	2.09	0	285	0	18.07
22/10/2014	4:55:41	-12.031223	135.56517	16.5	0	148	0	7.23
22/10/2014	4:56:41	-12.031226	135.565186	15.76	0	308	0	1.77
22/10/2014	4:57:41	-12.031133	135.565155	30.35	0	325	0	10.88
22/10/2014	4:58:43	-12.031153	135.565186	9.24	0	186	0	4.04
22/10/2014	4:59:44	-12.031153	135.565155	28.49	0	246	0	3.37
22/10/2014	5:00:45	-12.031209	135.565155	21.74	0	329	0	6.23
22/10/2014	5:01:47	-12.031236	135.565216	20.14	0	198	0	7.28
22/10/2014	5:02:46	-12.031151	135.565247	30.27	0	170	0	10.03
22/10/2014	5:03:47	-12.031219	135.565201	14.86	0	192	0	9.07
22/10/2014	5:04:47	-12.031216	135.565201	22.65	0	174	0	0.33
22/10/2014	5:05:48	-12.031197	135.565231	18.23	0	258	0	3.89
22/10/2014	5:06:50	-12.031191	135.565186	30.57	0	7	0	4.94
22/10/2014	5:07:52	-12.031286	135.565231	13.89	0	202	0	11.64
22/10/2014	5:08:53	-12.031322	135.565308	31.32	0	259	0	9.28
22/10/2014	5:09:54	-12.031223	135.56517	17.19	0	145	0	18.61
22/10/2014	5:10:57	-12.031269	135.565231	9.1	0	313	0	8.38
22/10/2014	5:11:58	-12.031226	135.565155	8.59	0	345	0	9.55
22/10/2014	5:13:01	-12.031237	135.56517	16.51	0	115	0	2.04
22/10/2014	5:14:03	-12.031139	135.56514	38.37	0	211	0	11.38
22/10/2014	5:15:08	-12.031272	135.565201	17.77	0	343	0	16.21
22/10/2014	5:16:16	-12.031155	135.565231	22.5	0	2	0	13.41
22/10/2014	5:17:53	-12.031313	135.565231	12.02	0	174	0	17.57
22/10/2014	5:19:18	-12.031229	135.565262	12.49	0	15	0	9.93
22/10/2014	5:20:52	-12.031238	135.565292	19.66	0	127	0	3.41
22/10/2014	5:22:14	-12.031328	135.565262	0.13	4500	193	0	10.53
22/10/2014	5:23:36	-12.031199	135.56517	19.47	0	185	0	17.49
22/10/2014	5:24:45	-12.031158	135.565308	26.06	0	341	0	15.69
22/10/2014	5:25:56	-12.031215	135.565277	17.17	0	232	0	7.18
22/10/2014	5:27:20	-12.031242	135.565186	3.31	0	295	0	10.34
22/10/2014	5:28:46	-12.031427	135.565186	62.08	0	122	0	20.57
22/10/2014	6:57:07	-12.031427	135.565186	62.08	0	122	0	0
22/10/2014	7:00:04	-12.031242	135.565247	18.23	936	23	0	21.61
22/10/2014	7:01:11	-12.031288	135.56517	-4.79	0	10	0	9.81
22/10/2014	7:02:20	-12.031025	135.565247	26.86	0	339	0	30.42
22/10/2014	7:03:27	-12.031131	135.565216	30.5	0	24	0	12.26
22/10/2014	7:04:37	-12.031328	135.565247	-10.21	792	211	0	22.16
22/10/2014	7:05:47	-12.031169	135.565323	37.07	2304	204	0	19.52
22/10/2014	7:06:59	-12.031531	135.565201	-23.6	0	226	0	42.38
22/10/2014	7:08:07	-12.031261	135.565277	13.73	0	185	0	31.14
22/10/2014	7:09:18	-12.031308	135.565231	-5.97	0	341	0	7.23
22/10/2014	7:11:27	-12.031202	135.565277	7.1	0	7	0	12.8
22/10/2014	7:13:12	-12.031199	135.565277	-1.94	0	27	0	0.33
22/10/2014	7:14:27	-12.031252	135.565308	-6.12	0	304	0	6.79
22/10/2014	7:16:01	-12.03132	135.565201	3.01	0	337	0	13.88
22/10/2014	7:17:38	-12.031207	135.565308	16.41	0	300	0	17.13
22/10/2014	7:27:16	-12.031207	135.565308	16.41	0	300	0	0
22/10/2014	7:28:42	-12.031195	135.565399	31.02	0	7	0	9.99
22/10/2014	7:30:08	-12.031286	135.565231	3.81	9468	243	0	20.89
22/10/2014	7:31:34	-12.031286	135.565231	3.81	9468	243	0	0
22/10/2014	7:33:05	-12.031271	135.565063	10.7	0	277	0	18.35
22/10/2014	7:34:28	-12.030984	135.564911	61.02	8352	115	0	35.94
22/10/2014	7:36:29	-12.031322	135.565445	-1.64	10584	303	0	69.17
22/10/2014	7:38:58	-12.031697	135.566055	-5.42	14616	117	0	78.36
22/10/2014	7:41:57	-12.031285	135.565186	10.26	180	198	0	105.02
22/10/2014	7:44:23	-12.031258	135.565155	17.03	1368	157	0	4.51
22/10/2014	7:45:29	-12.031283	135.565125	14.53	324	50	0	4.29
22/10/2014	7:46:35	-12.031343	135.565384	14.6	612	96	0	28.95
22/10/2014	7:47:42	-12.031295	135.56514	18.69	0	141	0	27.07
22/10/2014	7:48:49	-12.031263	135.565231	18.32	0	86	0	10.52
22/10/2014	7:49:53	-12.031282	135.565155	20.14	3456	114	0	8.53
22/10/2014	7:50:59	-12.031289	135.56514	39.92	648	104	0	1.81
22/10/2014	7:52:02	-12.031332	135.565689	19.05	2808	289	0	59.9
22/10/2014	7:53:08	-12.031275	135.565155	0.93	504	59	0	58.42
22/10/2014	7:54:12	-12.031262	135.565262	2.93	13716	98	0	11.73
22/10/2014	7:55:18	-12.031276	135.565369	8.45	1620	323	0	11.74
22/10/2014	7:56:24	-12.031245	135.565292	11.89	1440	93	0	9.06
22/10/2014	7:57:30	-12.031246	135.565216	14.85	288	20	0	8.27
22/10/2014	7:58:36	-12.031294	135.565277	16.48	972	72	0	8.51
22/10/2014	7:59:42	-12.031244	135.565125	11.12	2052	259	0	17.44
22/10/2014	8:00:48	-12.031339	135.565323	17.06	36	142	0	23.98
22/10/2014	8:01:55	-12.031243	135.565109	16.25	2124	97	0	25.6
22/10/2014	8:03:01	-12.031237	135.565125	0.68	756	94	0	1.86
22/10/2014	8:04:08	-12.031265	135.565262	18.97	828	103	0	15.22
22/10/2014	8:05:13	-12.031261	135.565079	10.81	1224	109	0	19.91
22/10/2014	8:06:20	-12.031326	135.565231	17.91	2628	283	0	18.04
22/10/2014	8:07:24	-12.031374	135.565414	14.07	1152	189	0	20.6
22/10/2014	8:08:29	-12.031238	135.565002	-3.33	1224	110	0	47.29
22/10/2014	8:09:35	-12.031312	135.565399	28.8	0	284	0	43.95
22/10/2014	8:10:40	-12.031286	135.565247	16.4	1692	282	0	16.78
22/10/2014	8:11:43	-12.031175	135.564926	10.85	1728	88	0	37.03
22/10/2014	8:12:49	-12.0313	135.565292	21.23	5004	105	0	42.16
22/10/2014	8:13:56	-12.031239	135.565277	15.9	252	304	0	6.98
22/10/2014	8:15:02	-12.031227	135.565186	18.04	972	83	0	9.99
22/10/2014	8:16:09	-12.031326	135.565384	26.02	648	286	0	24.18
22/10/2014	8:17:15	-12.031322	135.565384	17.04	2952	97	0	0.44
22/10/2014	8:18:22	-12.031314	135.565292	3.25	612	277	0	10.04
22/10/2014	8:19:29	-12.031256	135.565201	12.8	648	286	0	11.81
22/10/2014	8:20:35	-12.03127	135.565048	12.08	1044	271	0	16.71
22/10/2014	8:21:40	-12.031301	135.56514	10.74	4680	293	0	10.58
22/10/2014	8:22:46	-12.031297	135.565216	12.35	432	39	0	8.28
22/10/2014	8:23:53	-12.031234	135.564972	-5.03	1008	269	0	27.44
22/10/2014	8:25:01	-12.031209	135.565033	6.73	2484	107	0	7.19	1
22/10/2014	8:26:07	-12.031231	135.565002	4.55	252	18	0	4.17	1
22/10/2014	8:27:14	-12.03124	135.564987	-7.79	1260	112	0	1.91
22/10/2014	8:28:23	-12.031135	135.565048	-4.79	0	104	0	13.43
22/10/2014	8:29:30	-12.03125	135.564972	3.83	0	320	0	15.23
22/10/2014	8:30:38	-12.031222	135.565048	-5.54	0	330	0	8.83
22/10/2014	8:31:45	-12.031286	135.565277	15.65	1692	128	0	25.9
22/10/2014	8:32:52	-12.031143	135.565125	-42.63	1620	132	0	22.94
22/10/2014	8:33:58	-12.031138	135.564972	-58.53	756	325	0	16.65
22/10/2014	8:35:05	-12.031201	135.565201	-0.76	540	51	0	25.87
22/10/2014	8:36:11	-12.031298	135.565384	22.68	2808	324	0	22.64
22/10/2014	8:37:19	-12.031215	135.565186	-3.43	0	146	0	23.43
22/10/2014	8:38:25	-12.031199	135.56514	-10.57	0	129	0	5.31
22/10/2014	8:39:31	-12.031157	135.565125	-26.61	0	318	0	4.95
22/10/2014	8:40:38	-12.031193	135.565262	8.89	0	67	0	15.43
22/10/2014	8:41:47	-12.03124	135.565155	-5.88	0	347	0	12.76
22/10/2014	8:42:56	-12.031326	135.565186	9	0	327	0	10.14
22/10/2014	8:44:09	-12.031171	135.565216	-18.69	9000	276	0	17.54
22/10/2014	8:45:19	-12.031396	135.564697	-22.69	2124	247	0	61.74
22/10/2014	8:46:43	-12.031273	135.565155	19.37	8388	272	0	51.65
22/10/2014	8:47:55	-12.031199	135.565155	31.38	4716	73	0	8.23
22/10/2014	8:49:05	-12.031214	135.56517	10.21	0	263	0	2.33
22/10/2014	8:50:14	-12.031206	135.56514	-2.85	0	282	0	3.38
22/10/2014	8:51:23	-12.03124	135.565079	5.58	0	273	0	7.64
22/10/2014	8:52:30	-12.031216	135.565201	29.99	0	261	0	13.53
22/10/2014	8:53:43	-12.031184	135.564926	12.7	0	287	0	30.12
22/10/2014	8:54:54	-12.031281	135.564697	9.62	3636	106	0	27.14
22/10/2014	8:56:05	-12.031336	135.56485	6.16	0	16	0	17.73
22/10/2014	8:57:26	-12.031377	135.565033	22.6	0	240	0	20.42
22/10/2014	8:58:36	-12.031365	135.565292	26.83	4248	81	0	28.2
22/10/2014	8:59:48	-12.031287	135.565536	-59.94	2160	269	0	27.92
22/10/2014	9:01:09	-12.031258	135.564987	5.56	0	90	0	59.79
22/10/2014	9:02:19	-12.031351	135.565033	-23.77	0	83	0	11.49
22/10/2014	9:03:38	-12.031232	135.565613	63.18	0	266	0	64.45
22/10/2014	9:04:54	-12.03128	135.564865	6.46	31824	270	0	81.52
22/10/2014	9:06:08	-12.031348	135.564972	17.53	3096	272	0	13.88
22/10/2014	9:07:59	-12.031428	135.56514	40.39	0	116	0	20.32
22/10/2014	11:12:56	-12.031428	135.56514	40.39	0	116	0	0
22/10/2014	11:16:12	-12.031733	135.565155	4.31	8856	357	0	33.95
22/10/2014	11:17:18	-12.031925	135.56517	-7.98	4608	163	0	21.41
22/10/2014	11:18:26	-12.031646	135.56517	-8.64	3888	4	0	31.02
22/10/2014	11:19:36	-12.031926	135.565231	-58.52	14076	168	0	31.83
22/10/2014	11:21:20	-12.030974	135.565292	-158.69	756	59	0	106.07
22/10/2014	11:23:07	-12.031569	135.565186	-15.14	1152	358	0	67.16
22/10/2014	11:24:16	-12.031608	135.565186	-37.38	1656	340	0	4.34
22/10/2014	11:25:33	-12.031501	135.56517	9.04	0	0	0	12.02
22/10/2014	11:27:21	-12.031599	135.565201	17.82	22176	161	0	11.41
22/10/2014	11:28:46	-12.031399	135.565109	-37.56	7668	154	0	24.39
22/10/2014	11:50:07	-12.031399	135.565109	-37.56	7668	154	0	0
22/10/2014	11:55:10	-12.031397	135.565414	3.32	1080	108	0	33.17
22/10/2014	11:56:45	-12.031439	135.565521	3.17	7776	114	0	12.54
22/10/2014	12:00:35	-12.031421	135.565292	-8.92	0	132	0	24.98
22/10/2014	12:04:16	-12.031347	135.565506	-157.61	0	348	0	24.68
22/10/2014	12:05:31	-12.031391	135.56514	-83.73	0	119	0	40.1
22/10/2014	12:51:47	-12.031391	135.56514	-83.73	0	119	0	0
22/10/2014	12:53:30	-12.031067	135.564575	-95.07	504	290	0	71.23
22/10/2014	12:55:00	-12.031067	135.56459	-94.88	288	31	0	1.63
22/10/2014	12:56:59	-12.031038	135.564758	-94.58	144	330	0	18.55	1
22/10/2014	12:58:54	-12.030896	135.564819	-161.32	3924	273	0	17.13	1
22/10/2014	13:00:42	-12.030891	135.565048	-177.94	0	93	0	24.91
22/10/2014	13:02:18	-12.030791	135.56514	-190.01	0	47	0	14.96
22/10/2014	13:03:34	-12.030756	135.565125	-182.07	0	298	0	4.22
22/10/2014	13:05:26	-12.031343	135.56488	-7.41	612	275	0	70.5
22/10/2014	13:07:11	-12.031311	135.564819	-6.42	252	284	0	7.53
22/10/2014	13:08:20	-12.031301	135.564941	-15.35	1908	148	0	13.31
22/10/2014	13:09:26	-12.031294	135.564865	-9.38	9900	277	0	8.3
22/10/2014	13:10:32	-12.031242	135.564407	2.04	4212	101	0	50.14
22/10/2014	13:11:40	-12.031257	135.564972	42.46	4176	123	0	61.47
22/10/2014	13:12:48	-12.031223	135.564865	19.53	1116	297	0	12.24	1
22/10/2014	13:13:56	-12.031341	135.565048	12.52	14688	113	0	23.84	1
22/10/2014	13:15:05	-12.031262	135.564911	11.73	1512	152	0	17.3
22/10/2014	13:16:16	-12.031394	135.564713	27.82	900	313	0	26.06
22/10/2014	13:17:32	-12.031324	135.564941	1.47	5472	121	0	25.99
22/10/2014	13:18:41	-12.03129	135.564941	-8.47	2628	106	0	3.78
22/10/2014	13:19:54	-12.03129	135.564941	-8.47	2628	106	0	0
22/10/2014	13:21:09	-12.031281	135.564835	1.53	1512	322	0	11.57
22/10/2014	13:22:24	-12.031513	135.565308	13.39	0	123	0	57.55
22/10/2014	13:23:36	-12.031514	135.565369	20.37	7596	297	0	6.63
22/10/2014	13:24:47	-12.031325	135.565063	-9.41	432	101	0	39.36
22/10/2014	13:25:58	-12.031365	135.565079	-8.69	0	142	0	4.78
22/10/2014	13:27:10	-12.031268	135.56488	0.44	0	251	0	24.18
22/10/2014	13:28:22	-12.031281	135.564865	1.29	0	162	0	2.18
22/10/2014	13:29:33	-12.031207	135.564819	-7.97	0	304	0	9.63
22/10/2014	13:30:45	-12.031183	135.564728	11.09	0	121	0	10.25
22/10/2014	13:31:59	-12.031278	135.564911	5.08	0	273	0	22.53
22/10/2014	13:33:13	-12.03128	135.565063	-4.87	0	308	0	16.53
22/10/2014	13:34:25	-12.031269	135.565063	-6.91	3888	302	0	1.22
22/10/2014	13:35:45	-12.031231	135.564972	-8.28	0	126	0	10.76
22/10/2014	13:37:11	-12.031164	135.564926	-23.39	0	100	0	8.97
22/10/2014	13:38:46	-12.031328	135.564651	23.7	3852	246	0	35.03
22/10/2014	13:40:12	-12.031301	135.564987	6.77	0	87	0	36.66
22/10/2014	13:41:24	-12.031425	135.565079	-6	0	250	0	17.04
22/10/2014	13:42:38	-12.031351	135.565094	-13.39	1080	324	0	8.39
22/10/2014	13:43:57	-12.031405	135.565079	5.18	1440	117	0	6.22
22/10/2014	13:45:10	-12.031136	135.56488	-20.91	0	18	0	36.92
22/10/2014	13:46:25	-12.031391	135.565063	15.64	0	268	0	34.64
22/10/2014	13:48:31	-12.031207	135.565018	-16.68	0	262	0	21.04
22/10/2014	13:50:29	-12.031458	135.565201	7.02	0	308	0	34.28
22/10/2014	13:52:52	-12.031602	135.565201	19.3	2160	282	0	16.01
22/10/2014	13:54:56	-12.03142	135.565201	-1.24	2196	20	0	20.24
22/10/2014	13:56:58	-12.031225	135.565277	-54.86	0	186	0	23.2
22/10/2014	13:58:16	-12.031441	135.565155	-23.57	2736	205	0	27.44
22/10/2014	14:00:15	-12.031483	135.565216	49.49	1584	253	0	8.11
22/10/2014	14:03:34	-12.031361	135.565155	20.2	0	0	0	15.1
22/10/2014	14:25:08	-12.031361	135.565155	20.2	0	0	0	0
22/10/2014	14:26:21	-12.031424	135.565292	-17.65	180	242	0	16.46
22/10/2014	14:28:12	-12.031305	135.565109	39.16	0	259	0	23.9
22/10/2014	14:29:59	-12.031623	135.56517	64.2	3528	36	0	35.98
22/10/2014	14:51:08	-12.031623	135.56517	64.2	3528	36	0	0
22/10/2014	14:52:29	-12.031232	135.565079	-29.27	468	320	0	44.59
22/10/2014	14:53:37	-12.031334	135.565109	29.61	0	244	0	11.8
22/10/2014	14:54:46	-12.031334	135.565109	29.61	0	244	0	0
22/10/2014	14:57:00	-12.031393	135.565308	26.4	3996	185	0	22.61
22/10/2014	14:58:54	-12.031393	135.565308	26.4	3996	185	0	0
22/10/2014	15:00:19	-12.031427	135.565125	-57.82	1368	322	0	20.26
22/10/2014	15:02:25	-12.031616	135.565155	-80.41	4788	14	0	21.27
22/10/2014	15:04:30	-12.031616	135.565155	-80.41	4788	14	0	0
22/10/2014	15:06:30	-12.031517	135.56517	-21.81	4068	11	0	11.13
22/10/2014	15:10:19	-12.031322	135.565186	27.25	4464	34	0	21.75
22/10/2014	15:14:56	-12.031333	135.565216	16.91	1512	186	0	3.48
22/10/2014	15:18:53	-12.031183	135.565216	24.13	2880	0	0	16.68	1
22/10/2014	15:19:58	-12.030955	135.564865	-83.65	1944	77	0	45.82	1
22/10/2014	15:21:01	-12.031078	135.565353	5.89	3348	287	0	54.81	1
22/10/2014	15:22:05	-12.031047	135.564865	-50.11	2952	311	0	53.18	1
22/10/2014	15:23:09	-12.031257	135.565445	42.26	3384	268	0	67.26	1
22/10/2014	15:24:18	-12.031108	135.566681	161.31	0	95	0	135.44	1
22/10/2014	15:25:21	-12.03134	135.565201	31.51	3240	233	0	163.01
22/10/2014	15:26:27	-12.031072	135.56543	19.85	0	192	0	38.84
22/10/2014	15:27:32	-12.030928	135.566513	149.78	0	228	0	118.86
22/10/2014	15:28:38	-12.03122	135.56543	25.6	1008	273	0	122.17	1
22/10/2014	15:29:50	-12.031254	135.565277	23.27	0	310	0	17.06	1
22/10/2014	15:33:32	-12.031254	135.565277	23.27	0	310	0	0
22/10/2014	15:35:37	-12.031599	135.565369	-42.75	0	168	0	39.65
22/10/2014	15:36:42	-12.031678	135.565384	-45.42	0	199	0	8.93
22/10/2014	15:37:47	-12.031956	135.565643	-105.17	0	213	0	41.82
22/10/2014	15:39:42	-12.031447	135.565231	21.1	0	132	0	72.19
22/10/2014	15:41:33	-12.031447	135.565231	21.1	0	132	0	0
22/10/2014	15:42:45	-12.032055	135.565552	-121.38	0	173	0	76.09
22/10/2014	15:44:34	-12.031963	135.565216	-47.78	2592	20	0	37.95
22/10/2014	15:46:20	-12.031501	135.565002	20.71	0	90	0	56.4
22/10/2014	15:47:24	-12.031403	135.564896	-33.6	756	292	0	15.86
22/10/2014	15:49:42	-12.031403	135.564896	-33.6	756	292	0	0
22/10/2014	15:50:50	-12.031536	135.565063	56.01	0	275	0	23.42
22/10/2014	15:52:03	-12.031563	135.565002	141.91	2412	86	0	7.28
22/10/2014	15:53:24	-12.031518	135.565079	-15.53	3636	271	0	9.76
22/10/2014	15:54:30	-12.03114	135.564926	95.34	0	202	0	45.21
22/10/2014	15:55:37	-12.031452	135.565063	7.41	0	142	0	37.76
22/10/2014	15:56:46	-12.031301	135.564957	67.69	0	306	0	20.37
22/10/2014	15:57:55	-12.032267	135.56517	-67.86	0	202	0	109.88
22/10/2014	15:58:58	-12.03134	135.564911	43.73	1332	283	0	106.86
22/10/2014	16:00:02	-12.031406	135.565201	26.54	0	97	0	32.38
22/10/2014	16:01:05	-12.031835	135.565109	-16.65	7164	18	0	48.74
22/10/2014	16:02:11	-12.031475	135.565216	-4.16	0	58	0	41.69
22/10/2014	16:20:35	-12.031475	135.565216	-4.16	0	58	0	0
22/10/2014	16:21:52	-12.031631	135.565155	-27.8	936	176	0	18.57
22/10/2014	16:22:58	-12.031315	135.565094	32.72	0	104	0	35.76
22/10/2014	16:24:05	-12.031445	135.565033	5.49	0	99	0	15.9
22/10/2014	16:25:11	-12.03145	135.565033	30.53	0	197	0	0.56
22/10/2014	16:26:16	-12.031432	135.565018	12.29	0	204	0	2.58
22/10/2014	16:27:21	-12.031416	135.565079	24.08	1440	136	0	6.87	1
22/10/2014	16:28:26	-12.031483	135.565033	22.67	1044	303	0	8.97	1
22/10/2014	16:29:29	-12.031565	135.565094	-6.22	0	126	0	11.28
22/10/2014	16:30:33	-12.031542	135.565063	9.45	504	109	0	4.23
22/10/2014	16:31:38	-12.031585	135.565125	-17.46	0	310	0	8.27
22/10/2014	16:32:42	-12.031652	135.565094	-18.87	684	180	0	8.18
22/10/2014	16:33:47	-12.031452	135.565063	18.21	1080	10	0	22.49
22/10/2014	16:34:51	-12.031487	135.565048	14.28	648	151	0	4.22
22/10/2014	16:35:59	-12.03125	135.564987	80.64	0	307	0	27.18
22/10/2014	16:37:04	-12.031461	135.565079	12.48	3816	143	0	25.51
22/10/2014	16:38:33	-12.031554	135.564926	1.21	72	105	0	19.59
22/10/2014	16:39:36	-12.031447	135.564987	6.77	0	77	0	13.62
22/10/2014	16:40:41	-12.03153	135.564926	11.02	72	50	0	11.37
22/10/2014	16:41:46	-12.031435	135.564957	7.85	972	256	0	11.09
22/10/2014	16:42:51	-12.031427	135.564972	16.45	468	123	0	1.86
22/10/2014	16:43:55	-12.031442	135.564987	13.86	864	201	0	2.33
22/10/2014	16:45:00	-12.031443	135.564987	20.46	504	239	0	0.11
22/10/2014	16:46:05	-12.031473	135.564987	18.12	0	232	0	3.34
22/10/2014	16:47:09	-12.031465	135.564987	15.38	216	89	0	0.89
22/10/2014	16:48:13	-12.03144	135.564972	21.77	36	142	0	3.22
22/10/2014	16:49:18	-12.031446	135.565002	13.72	216	325	0	3.33
22/10/2014	16:50:22	-12.031444	135.564987	11.22	684	137	0	1.65
22/10/2014	16:51:26	-12.031454	135.564957	29.22	360	318	0	3.45
22/10/2014	16:52:33	-12.031415	135.565094	30.86	0	5	0	15.52
22/10/2014	16:53:37	-12.031458	135.565002	16.9	1224	88	0	11.09
22/10/2014	16:54:41	-12.031463	135.565002	25.31	540	25	0	0.56
22/10/2014	16:55:46	-12.031468	135.564972	14.3	0	349	0	3.31
22/10/2014	16:56:50	-12.031453	135.564972	8.02	180	358	0	1.67
22/10/2014	16:57:52	-12.031489	135.564911	10.13	792	226	0	7.75
22/10/2014	16:58:53	-12.031483	135.564865	-3.22	936	319	0	5.05
22/10/2014	16:59:54	-12.031367	135.565109	65.68	540	310	0	29.5
22/10/2014	17:01:00	-12.031503	135.565018	39.11	180	164	0	18.07
22/10/2014	17:02:04	-12.031461	135.565048	27.77	504	199	0	5.7
22/10/2014	17:03:08	-12.031438	135.565018	29.62	900	243	0	4.15
22/10/2014	17:04:12	-12.031457	135.565002	11.39	1224	304	0	2.74
22/10/2014	17:05:15	-12.03147	135.565018	28.6	648	306	0	2.26
22/10/2014	17:06:18	-12.031446	135.565033	38.04	324	278	0	3.13
22/10/2014	17:07:22	-12.031447	135.564972	19	684	289	0	6.63
22/10/2014	17:08:25	-12.031464	135.564957	21.57	1368	122	0	2.5
22/10/2014	17:09:28	-12.03147	135.565018	23.38	504	287	0	6.67
22/10/2014	17:10:30	-12.031611	135.565277	107.15	3456	27	0	32.24
22/10/2014	17:11:33	-12.031454	135.565002	8.76	756	252	0	34.63
22/10/2014	17:12:36	-12.031434	135.565033	7.08	0	304	0	4.04
22/10/2014	17:13:38	-12.031399	135.565018	2.38	2484	314	0	4.22
22/10/2014	17:14:38	-12.031032	135.56488	-47.87	468	175	0	43.48
22/10/2014	17:15:42	-12.031466	135.565048	23.46	576	82	0	51.6
22/10/2014	17:16:47	-12.031499	135.565094	20.01	396	259	0	6.2
22/10/2014	17:17:51	-12.031445	135.565048	16.9	684	322	0	7.82
22/10/2014	17:18:55	-12.031434	135.565048	16.27	792	98	0	1.22
22/10/2014	17:19:58	-12.031414	135.564987	8.94	900	359	0	7
22/10/2014	17:21:00	-12.03147	135.565018	17.02	1332	262	0	7.08
22/10/2014	17:22:05	-12.031398	135.564972	-0.62	900	327	0	9.44
22/10/2014	17:23:09	-12.03138	135.564667	-8.28	0	252	0	33.23
22/10/2014	17:24:12	-12.031391	135.565002	16.83	1620	298	0	36.45
22/10/2014	17:25:15	-12.031322	135.565125	10.99	1800	304	0	15.42
22/10/2014	17:26:18	-12.031333	135.56488	-27.14	3492	270	0	26.67
22/10/2014	17:27:21	-12.031313	135.564957	9.15	2700	126	0	8.66
22/10/2014	17:28:24	-12.031387	135.565033	12.05	972	104	0	11.66
22/10/2014	17:29:28	-12.03136	135.565002	13.82	1152	63	0	4.51
22/10/2014	17:30:32	-12.031459	135.565048	28.46	1656	112	0	12.09
22/10/2014	17:31:35	-12.031514	135.565018	18.4	1188	209	0	6.93
22/10/2014	17:32:39	-12.031453	135.565094	27.28	72	67	0	10.69
22/10/2014	17:33:42	-12.031397	135.565048	20.89	1152	133	0	7.99
22/10/2014	17:34:45	-12.031417	135.564911	-1.74	1008	191	0	15.06
22/10/2014	17:35:49	-12.031404	135.565063	19.7	1188	289	0	16.59
22/10/2014	17:36:53	-12.031377	135.565033	26.88	1656	279	0	4.43
22/10/2014	17:37:55	-12.031425	135.565063	18.06	0	267	0	6.26
22/10/2014	17:38:57	-12.031392	135.564957	19.71	3060	298	0	12.1
22/10/2014	17:40:00	-12.031046	135.565002	20.36	3816	96	0	38.78
22/10/2014	17:41:12	-12.03107	135.565094	12.21	0	96	0	10.36
22/10/2014	17:42:16	-12.031112	135.565033	-17.78	0	201	0	8.11
22/10/2014	17:43:29	-12.031054	135.565079	6.38	864	352	0	8.16
22/10/2014	17:44:36	-12.031137	135.565125	6.6	0	212	0	10.5
22/10/2014	17:45:41	-12.031116	135.564972	-6.4	2916	302	0	16.8
22/10/2014	17:46:43	-12.031198	135.565109	43.96	1404	88	0	17.47
22/10/2014	17:47:54	-12.031369	135.564941	92.74	0	204	0	26.37
22/10/2014	17:49:06	-12.03116	135.565079	5.75	0	268	0	27.66
22/10/2014	17:50:13	-12.031413	135.565094	14.51	0	194	0	28.18
22/10/2014	17:51:17	-12.031349	135.565048	18.46	0	211	0	8.7
22/10/2014	17:52:21	-12.03133	135.565033	11.62	0	288	0	2.67
22/10/2014	17:53:25	-12.031447	135.565018	6.96	0	159	0	13.11
22/10/2014	17:54:28	-12.031363	135.565109	22.12	1116	174	0	13.61
22/10/2014	17:55:31	-12.031355	135.565094	1.44	1440	353	0	1.86
22/10/2014	17:56:35	-12.031403	135.565094	12.96	432	194	0	5.34
22/10/2014	17:57:39	-12.031422	135.565079	26.99	324	283	0	2.67
22/10/2014	17:58:43	-12.031491	135.565048	-0.59	2988	26	0	8.38
22/10/2014	17:59:47	-12.031411	135.565063	28.57	0	193	0	9.04
22/10/2014	18:00:50	-12.031355	135.565109	21.38	2592	212	0	7.99
22/10/2014	18:01:54	-12.031449	135.565033	13.76	0	221	0	13.33
22/10/2014	18:02:59	-12.031362	135.565063	14.69	936	21	0	10.21
22/10/2014	18:04:11	-12.031283	135.565216	-38.61	2052	54	0	18.82
22/10/2014	18:05:19	-12.031394	135.565125	14.12	0	212	0	15.82
22/10/2014	18:06:23	-12.03138	135.565155	5.89	0	237	0	3.61
22/10/2014	18:07:24	-12.03138	135.565186	17.88	0	34	0	3.37
22/10/2014	18:08:25	-12.031406	135.564987	30.85	900	285	0	21.83
22/10/2014	18:09:30	-12.031351	135.565125	19.14	0	255	0	16.21
22/10/2014	18:10:36	-12.031384	135.565125	5.8	0	287	0	3.67
22/10/2014	18:11:41	-12.031503	135.565033	34.96	0	249	0	16.59
22/10/2014	18:12:44	-12.031515	135.565125	-19.68	0	84	0	10.09
22/10/2014	18:13:48	-12.031368	135.565186	16.48	0	333	0	17.64
22/10/2014	18:14:52	-12.031342	135.56517	7.51	1116	253	0	3.37
22/10/2014	18:16:00	-12.031453	135.565048	14.69	3888	250	0	18.12
22/10/2014	18:17:05	-12.03136	135.565125	0.73	4284	24	0	13.31
22/10/2014	18:18:09	-12.03149	135.564926	8.92	2016	44	0	26.03
22/10/2014	18:19:14	-12.031505	135.564957	18.99	2340	16	0	3.76
22/10/2014	18:20:19	-12.0314	135.56514	6.42	0	240	0	23.07
22/10/2014	18:21:23	-12.031377	135.565186	24.37	0	226	0	5.62
22/10/2014	18:22:26	-12.031422	135.565079	3.52	0	44	0	12.67
22/10/2014	18:23:30	-12.031361	135.565125	13.23	792	234	0	8.43
22/10/2014	18:24:35	-12.031565	135.564835	29.92	900	103	0	38.85
22/10/2014	18:25:40	-12.031399	135.565125	3.87	1728	78	0	36.54
22/10/2014	18:27:20	-12.03134	135.565201	25.64	0	88	0	10.55
22/10/2014	18:28:39	-12.031281	135.565445	65.09	5940	265	0	27.33
22/10/2014	18:30:11	-12.031201	135.565216	9.78	7704	77	0	26.45
22/10/2014	18:31:36	-12.031346	135.565308	39.01	0	346	0	18.98
22/10/2014	18:33:32	-12.031346	135.565308	39.01	0	346	0	0
22/10/2014	18:35:12	-12.031388	135.565094	-15.1	3852	76	0	23.74
22/10/2014	18:36:23	-12.031414	135.565094	-4.67	0	114	0	2.89
22/10/2014	18:37:31	-12.031549	135.564987	-33.69	0	325	0	18.99
22/10/2014	18:38:40	-12.031367	135.565048	7.11	5436	205	0	21.3
22/10/2014	18:40:04	-12.031372	135.565125	23.36	0	153	0	8.39
22/10/2014	18:41:16	-12.031379	135.565094	7.68	0	247	0	3.46
22/10/2014	18:42:25	-12.031418	135.565048	-11.3	1656	61	0	6.62
22/10/2014	18:43:34	-12.031644	135.564972	-58.72	1872	238	0	26.45
22/10/2014	18:44:48	-12.031339	135.565109	-4.7	468	194	0	37.04
22/10/2014	18:46:09	-12.031623	135.564957	-51.99	0	23	0	35.64
22/10/2014	18:48:04	-12.031765	135.565125	-115.1	0	173	0	24.15
22/10/2014	18:49:50	-12.031625	135.564896	-59.78	0	228	0	29.37
22/10/2014	18:51:05	-12.031336	135.565216	31.53	0	89	0	47.37
22/10/2014	18:52:26	-12.031581	135.564987	-57.12	0	256	0	36.91
22/10/2014	18:53:48	-12.031432	135.565002	-35.29	9036	186	0	16.65
22/10/2014	18:55:05	-12.031546	135.564911	-25.18	1764	287	0	16.08
22/10/2014	18:56:19	-12.031583	135.565033	-23.12	0	170	0	13.89
22/10/2014	18:57:57	-12.031867	135.56485	-80.94	180	145	0	37.33
22/10/2014	18:59:41	-12.03165	135.564774	-39.42	2448	69	0	25.51
22/10/2014	19:02:49	-12.03163	135.564941	-80.65	0	0	0	18.3
22/10/2014	19:08:04	-12.03163	135.564941	-80.65	0	0	0	0
22/10/2014	19:09:16	-12.031651	135.565094	-72.75	4104	36	0	16.8
22/10/2014	19:10:40	-12.031553	135.564941	-50.41	2700	170	0	19.89
22/10/2014	19:12:26	-12.031501	135.564972	-30.26	396	193	0	6.69
22/10/2014	19:15:22	-12.031485	135.565048	-39.2	1152	226	0	8.45
22/10/2014	20:41:02	-12.031485	135.565048	-39.2	1152	226	0	0
22/10/2014	20:45:36	-12.031145	135.565308	40.31	3672	42	0	47.21
22/10/2014	20:46:50	-12.031001	135.565399	42.56	4284	145	0	18.82
22/10/2014	20:48:40	-12.031432	135.565201	3.2	2736	203	0	52.54
22/10/2014	20:52:34	-12.031296	135.565125	32.83	4068	278	0	17.23
22/10/2014	20:56:23	-12.031529	135.564987	10.5	1656	103	0	29.94
22/10/2014	20:57:32	-12.031456	135.565231	33.46	4356	99	0	27.75
22/10/2014	20:58:48	-12.031629	135.565704	51.16	5364	85	0	54.92
22/10/2014	21:01:10	-12.031486	135.565231	22.73	2124	172	0	53.84
22/10/2014	21:03:20	-12.03146	135.565369	35.43	0	293	0	15.28
22/10/2014	21:04:36	-12.031377	135.565262	22.09	11412	40	0	14.85
22/10/2014	21:06:31	-12.031544	135.565002	5.35	0	193	0	33.83
22/10/2014	21:08:09	-12.031132	135.56546	85.6	2520	43	0	67.67
22/10/2014	21:09:35	-12.031121	135.565262	31.35	0	315	0	21.57
22/10/2014	21:10:58	-12.031121	135.565262	31.35	0	315	0	0
22/10/2014	21:12:12	-12.031226	135.565338	27.73	0	66	0	14.3
22/10/2014	21:13:26	-12.031255	135.565231	24.45	2916	241	0	12.08	1
22/10/2014	21:14:58	-12.031322	135.565323	21.26	0	315	0	12.47	1
22/10/2014	21:16:30	-12.031172	135.56543	24.2	1332	152	0	20.34
22/10/2014	21:18:02	-12.031151	135.565125	39.64	7380	240	0	33.25
22/10/2014	21:19:26	-12.031177	135.565308	17.45	0	25	0	20.11
22/10/2014	21:20:51	-12.031293	135.565186	36.24	3564	86	0	18.5
22/10/2014	21:22:36	-12.031293	135.565186	36.24	3564	86	0	0
22/10/2014	21:25:35	-12.030974	135.565292	80.98	2340	271	0	37.3
22/10/2014	21:28:31	-12.031157	135.565384	36.46	324	65	0	22.68
22/10/2014	21:31:13	-12.031258	135.565338	4.19	540	103	0	12.29
22/10/2014	21:32:36	-12.031134	135.565353	-6.22	0	205	0	13.88
22/10/2014	21:34:32	-12.0313	135.565277	20.75	0	93	0	20.22
22/10/2014	21:35:44	-12.031296	135.565262	42.56	0	285	0	1.69
22/10/2014	21:37:07	-12.031134	135.565323	24.05	2772	72	0	19.2
22/10/2014	21:38:58	-12.03109	135.565369	-45.88	6876	69	0	7
22/10/2014	21:40:48	-12.031159	135.565155	8.51	0	321	0	24.51
22/10/2014	21:50:13	-12.031159	135.565155	8.51	0	321	0	0
22/10/2014	21:52:22	-12.031235	135.56514	-31.16	1368	264	0	8.61
22/10/2014	21:53:43	-12.031167	135.565109	-38.56	0	335	0	8.28
22/10/2014	21:55:38	-12.03131	135.565338	79.8	0	100	0	29.55
22/10/2014	21:56:58	-12.031263	135.565186	27.39	0	109	0	17.34
22/10/2014	21:58:59	-12.031243	135.565201	39.99	0	87	0	2.76
22/10/2014	22:11:44	-12.031243	135.565201	39.99	0	87	0	0
22/10/2014	22:15:15	-12.031405	135.565353	26.2	8748	271	0	24.45
22/10/2014	22:16:31	-12.031227	135.56517	23.29	0	90	0	28.07
22/10/2014	22:20:03	-12.031311	135.565201	11.98	3276	343	0	9.93
22/10/2014	22:22:25	-12.031768	135.565384	-65.44	0	129	0	54.57
22/10/2014	22:23:34	-12.031438	135.565216	1.24	0	135	0	40.99
22/10/2014	22:24:42	-12.031235	135.565079	37.98	0	161	0	27.05
22/10/2014	22:25:49	-12.031258	135.565186	28.83	0	136	0	11.91
22/10/2014	22:26:58	-12.031407	135.565216	0.82	0	145	0	16.89
22/10/2014	22:28:04	-12.03151	135.565353	-28.35	0	127	0	18.79
22/10/2014	22:29:13	-12.03119	135.565231	35.6	0	245	-4	37.98	1
22/10/2014	22:30:21	-12.031141	135.565155	42.65	0	163	-2	0	1
22/10/2014	22:31:30	-12.031289	135.565186	12.88	0	165	0	16.8	1
22/10/2014	22:32:39	-12.031156	135.565155	45.53	0	291	0	15.17
22/10/2014	22:33:48	-12.031177	135.565094	80.4	0	296	0	7.03
22/10/2014	22:34:58	-12.031349	135.565247	7.05	0	334	0	25.35
22/10/2014	22:36:07	-12.031092	135.565094	52.77	972	170	0	33.07
22/10/2014	22:37:17	-12.031085	135.565079	67.71	0	329	0	1.81
22/10/2014	22:38:28	-12.031466	135.565247	-17.56	9720	328	0	46.14
22/10/2014	22:39:36	-12.031262	135.565201	32.46	2988	141	0	23.23
22/10/2014	22:40:45	-12.031282	135.565216	12.99	0	131	0	2.76
22/10/2014	22:41:53	-12.031402	135.565277	-12.35	0	339	0	14.9
22/10/2014	22:43:04	-12.031253	135.565216	22.52	0	135	0	17.85
22/10/2014	22:44:12	-12.031353	135.565262	-3.84	0	5	0	12.19
22/10/2014	22:45:23	-12.031137	135.565155	61.86	0	129	0	26.69
22/10/2014	22:46:32	-12.031171	135.565201	44.26	0	333	0	6.27
22/10/2014	22:47:40	-12.031288	135.565247	13.84	1044	120	0	13.94
22/10/2014	22:48:48	-12.03117	135.565201	42.09	1440	333	0	14.04
22/10/2014	22:49:58	-12.031317	135.565247	19.79	0	60	0	17.09
22/10/2014	22:51:05	-12.031156	135.565186	52.11	0	227	0	19.09
22/10/2014	22:52:15	-12.031005	135.564926	84.66	9036	179	0	32.89
22/10/2014	22:53:27	-12.031444	135.565002	25.75	1908	287	0	49.51
22/10/2014	22:54:42	-12.031199	135.565201	-23.16	13896	106	0	34.79
22/10/2014	22:57:04	-12.031725	135.565277	-73.32	6552	33	0	59.07
22/10/2014	23:05:16	-12.031725	135.565277	-73.32	6552	33	0	0
22/10/2014	23:07:35	-12.031431	135.565369	55.86	2304	18	0	34.19
22/10/2014	23:08:44	-12.031369	135.565323	10.36	0	133	0	8.52
22/10/2014	23:09:53	-12.03138	135.565292	10.88	1260	182	0	3.59
22/10/2014	23:11:06	-12.031587	135.565201	15.22	5292	339	0	25.05
22/10/2014	23:13:18	-12.031352	135.565292	57.64	3132	21	0	27.94
22/10/2014	23:15:05	-12.031365	135.565628	133.79	4536	66	0	36.57
22/10/2014	23:16:25	-12.031301	135.565262	32.36	1188	121	0	40.43
22/10/2014	23:17:37	-12.031304	135.565308	66.9	576	276	0	5.01
22/10/2014	23:18:47	-12.030447	135.564941	-79.62	3420	308	0	103.31
22/10/2014	23:19:58	-12.031283	135.565155	22.54	0	85	0	95.83
22/10/2014	23:21:08	-12.031356	135.565216	21.56	0	151	0	10.48
22/10/2014	23:22:16	-12.031157	135.565262	-47.46	0	73	0	22.69
22/10/2014	23:23:23	-12.031345	135.565277	-10.68	0	125	0	20.97
22/10/2014	23:24:31	-12.031341	135.565247	-3.63	0	324	0	3.29
22/10/2014	23:25:38	-12.031096	135.565063	-19.44	0	139	0	33.8
22/10/2014	23:26:44	-12.031279	135.565231	31.66	0	163	0	27.35
22/10/2014	23:27:50	-12.031289	135.565216	-11.93	2628	1	0	1.97
22/10/2014	23:28:55	-12.031274	135.565216	0.63	900	308	0	1.67
22/10/2014	23:30:07	-12.031274	135.565216	0.63	900	308	0	0
22/10/2014	23:31:39	-12.031064	135.564697	68.34	0	164	0	61.08
22/10/2014	23:32:50	-12.031041	135.56456	72.07	0	226	0	15.12
22/10/2014	23:33:57	-12.031215	135.565109	41.79	0	162	0	62.76
22/10/2014	23:35:06	-12.031167	135.564774	61.74	0	151	0	36.82
22/10/2014	23:36:14	-12.031131	135.564804	65.98	0	176	0	5.16
22/10/2014	23:37:23	-12.031131	135.564713	70.26	0	274	0	9.9
22/10/2014	23:38:29	-12.031146	135.564972	30.09	0	252	0	28.22
22/10/2014	23:39:39	-12.031154	135.564667	75.91	0	318	0	33.18
22/10/2014	23:40:50	-12.03118	135.564758	68.41	0	154	0	10.31
22/10/2014	23:42:00	-12.031244	135.564911	49.97	0	162	0	18.1
22/10/2014	23:43:08	-12.031297	135.565186	19.82	0	203	0	30.48
22/10/2014	23:44:19	-12.031229	135.565033	50.95	2484	294	0	18.28
22/10/2014	23:45:26	-12.031325	135.565277	18.69	0	241	0	28.6
22/10/2014	23:46:38	-12.031145	135.56488	49.21	6156	264	0	47.59
22/10/2014	23:47:49	-12.031385	135.565353	-7.52	9072	256	0	57.95
22/10/2014	23:48:59	-12.031285	135.565308	2.51	5472	279	0	12.15
22/10/2014	23:50:17	-12.031119	135.564789	65.45	0	339	0	59.38
22/10/2014	23:51:28	-12.031247	135.565079	29.87	0	332	0	34.6
22/10/2014	23:52:38	-12.03127	135.565002	42.28	7380	98	0	8.76
22/10/2014	23:53:48	-12.031285	135.56514	24.54	0	102	0	15.1
22/10/2014	23:54:58	-12.031259	135.565308	23.24	0	270	0	18.5
22/10/2014	23:56:10	-12.031228	135.564377	76.39	0	84	0	101.31
22/10/2014	23:57:21	-12.031332	135.565384	-18.68	828	167	0	110.12
22/10/2014	23:58:32	-12.030909	135.564194	124.78	0	272	0	137.7
22/10/2014	23:59:40	-12.031112	135.564911	66.44	0	288	0	81.18
23/10/2014	0:00:50	-12.031261	135.565308	23	0	219	0	46.24
23/10/2014	0:02:14	-12.031299	135.565109	37.2	0	33	0	22.05
23/10/2014	0:03:49	-12.031199	135.564865	59.19	0	81	0	28.77
23/10/2014	0:05:39	-12.031102	135.565109	25.12	0	154	0	28.64
23/10/2014	0:07:17	-12.031266	135.565201	18.05	0	2	0	20.8
23/10/2014	0:08:28	-12.031233	135.565262	16.84	0	96	0	7.58
23/10/2014	0:09:39	-12.030922	135.565155	45.15	0	319	0	36.49
23/10/2014	0:10:52	-12.031346	135.565125	14.17	0	125	0	47.26
23/10/2014	0:12:04	-12.030826	135.565109	45.57	0	142	0	57.85
23/10/2014	0:13:18	-12.031253	135.565155	20.11	0	149	0	47.74
23/10/2014	0:14:30	-12.031153	135.565155	25.87	3204	13	0	11.12
23/10/2014	0:15:36	-12.031177	135.565109	26.46	6516	354	0	5.67
23/10/2014	0:19:13	-12.031177	135.565109	26.46	6516	354	0	0
23/10/2014	0:22:58	-12.030919	135.564804	106.24	13824	112	0	43.85
23/10/2014	4:44:53	-12.030919	135.564804	106.24	13824	112	0	0
23/10/2014	4:47:17	-12.031514	135.56514	33.64	324	11	0	75.58
23/10/2014	4:52:28	-12.031514	135.56514	33.64	324	11	0	0
23/10/2014	4:59:12	-12.03232	135.564911	211.57	252	343	0	93.02
23/10/2014	5:05:18	-12.031475	135.565125	36.86	0	223	0	96.8
23/10/2014	5:06:28	-12.030849	135.565369	-113.45	0	71	0	74.49
23/10/2014	5:07:38	-12.031049	135.565338	-54.65	0	349	0	22.49
23/10/2014	5:08:48	-12.030961	135.565292	-89.49	0	235	0	10.99
23/10/2014	5:09:58	-12.031156	135.56514	-46.97	0	317	0	27.27
23/10/2014	5:11:08	-12.031388	135.565186	11.58	0	80	0	26.28
23/10/2014	5:12:17	-12.031218	135.565247	-32.23	0	211	0	20.03
23/10/2014	5:13:26	-12.031334	135.565277	7.01	0	47	0	13.3
23/10/2014	5:14:36	-12.031209	135.565231	-23.6	0	33	0	14.77
23/10/2014	5:15:47	-12.031689	135.56517	99.55	0	42	0	53.78
23/10/2014	5:16:56	-12.031837	135.565216	178.71	0	92	0	17.2
23/10/2014	5:18:04	-12.031793	135.565231	172.51	0	270	0	5.16
23/10/2014	5:19:14	-12.031693	135.565277	164.84	0	21	0	12.19
23/10/2014	5:20:23	-12.031599	135.565277	98.21	0	173	0	10.45
23/10/2014	5:21:42	-12.031394	135.565323	13.75	0	219	0	23.34
23/10/2014	5:22:50	-12.031531	135.565308	78.09	0	110	0	15.32
23/10/2014	5:23:58	-12.031631	135.565338	104.67	0	120	0	11.59
23/10/2014	5:25:07	-12.031683	135.565247	140.83	2052	294	0	11.46
23/10/2014	5:26:18	-12.031674	135.565292	135	0	305	0	5
23/10/2014	5:27:38	-12.031566	135.565277	118.81	0	284	0	12.12
23/10/2014	5:28:49	-12.031643	135.565247	121.29	0	301	0	9.16
23/10/2014	5:30:00	-12.031608	135.565323	121.85	0	91	0	9.14
23/10/2014	5:31:17	-12.031558	135.565323	121.24	0	67	0	5.56
23/10/2014	5:32:28	-12.031627	135.565369	135.93	0	139	0	9.16
23/10/2014	5:33:38	-12.031347	135.565231	27.47	0	291	0	34.56
23/10/2014	5:34:51	-12.031223	135.565033	-88.43	0	276	0	25.57
23/10/2014	5:36:00	-12.031067	135.565109	-116.86	0	4	0	19.21
23/10/2014	5:37:37	-12.031348	135.565231	12.14	4608	70	0	33.95
23/10/2014	5:39:10	-12.031135	135.564972	-141.87	396	73	0	36.8
23/10/2014	5:40:47	-12.031238	135.565094	-92.8	0	307	0	17.53
23/10/2014	5:42:00	-12.031277	135.565079	-68.56	0	329	0	4.63
23/10/2014	5:43:14	-12.031593	135.565231	119.64	0	173	0	38.83
23/10/2014	5:44:41	-12.031265	135.565186	-21.89	3060	65	0	36.8
23/10/2014	5:47:29	-12.031379	135.565292	9.85	0	233	0	17.13
23/10/2014	5:50:09	-12.031254	135.565048	-70.25	0	172	0	29.96
23/10/2014	5:51:20	-12.03137	135.565308	41.12	0	94	0	31.08
23/10/2014	5:52:29	-12.031456	135.56546	89.74	0	100	0	19.1
23/10/2014	5:53:40	-12.031824	135.565582	239.92	0	180	0	43.02
23/10/2014	5:55:34	-12.03135	135.565308	65.72	0	321	0	60.55
23/10/2014	5:57:33	-12.031532	135.565048	25.89	0	185	0	34.77
23/10/2014	5:58:44	-12.031467	135.565109	54.35	0	92	0	9.81
23/10/2014	6:00:00	-12.031342	135.564941	-38.26	0	129	0	22.96
23/10/2014	6:01:49	-12.031413	135.565002	-20.18	2376	182	0	10.31
23/10/2014	6:03:41	-12.031389	135.565002	24.5	0	331	0	2.67
23/10/2014	6:05:26	-12.031352	135.56514	-13.07	0	294	0	15.56
23/10/2014	6:06:37	-12.031301	135.564987	-25.87	0	286	0	17.58
23/10/2014	6:08:55	-12.031242	135.56517	-20.64	4248	276	0	20.96
23/10/2014	6:12:09	-12.031142	135.565277	7.88	2196	336	0	16.1
23/10/2014	6:15:18	-12.031429	135.565491	77.01	0	177	0	39.5
23/10/2014	6:17:57	-12.031227	135.56543	78.63	0	42	0	23.42
23/10/2014	6:21:02	-12.031008	135.565689	163.27	9252	204	0	37.23
23/10/2014	6:27:27	-12.03131	135.565598	163.6	0	0	0	35.01
23/10/2014	6:49:00	-12.03131	135.565598	163.6	0	0	0	0
23/10/2014	6:50:53	-12.031434	135.565125	-44.35	288	251	0	53.26
23/10/2014	6:52:05	-12.031212	135.565247	4.62	0	73	0	28.02
23/10/2014	6:53:18	-12.031259	135.565247	-5.27	0	10	0	5.23
23/10/2014	6:54:28	-12.031264	135.565201	-16.64	360	266	0	5.03
23/10/2014	6:55:41	-12.031318	135.565231	-14.49	0	46	0	6.83
23/10/2014	6:56:54	-12.031443	135.56514	-38.79	2448	198	0	17.06
23/10/2014	6:58:05	-12.030839	135.565292	31.93	8964	188	0	69.17
23/10/2014	6:59:18	-12.031249	135.565155	-18.67	0	346	0	47.96
23/10/2014	7:00:26	-12.03082	135.565399	69.76	3420	35	0	54.59
23/10/2014	7:01:34	-12.031092	135.565399	32.62	2736	21	0	30.25
23/10/2014	7:02:42	-12.031178	135.565338	21.73	0	19	0	11.64
23/10/2014	7:03:50	-12.03132	135.56517	-9.79	0	39	0	24.15
23/10/2014	7:04:58	-12.031247	135.565292	12.61	0	351	0	15.55
23/10/2014	7:06:08	-12.031163	135.565353	29.64	0	184	0	11.46
23/10/2014	7:07:18	-12.031105	135.565414	37.21	0	7	0	9.25
23/10/2014	7:08:30	-12.031048	135.56543	47.73	0	47	0	6.57
23/10/2014	7:09:40	-12.03114	135.565384	13.74	0	119	0	11.39
23/10/2014	7:10:49	-12.03115	135.565384	22.96	1080	227	0	1.11
23/10/2014	7:11:58	-12.031106	135.565475	52.41	2520	239	0	11.04
23/10/2014	7:13:07	-12.031171	135.565323	16.72	3168	226	0	18.04
23/10/2014	7:14:16	-12.031133	135.565399	26.54	1116	40	0	9.28
23/10/2014	7:15:25	-12.031044	135.565521	64.62	1656	75	0	16.55
23/10/2014	7:16:34	-12.031112	135.565384	20.38	1044	138	0	16.71
23/10/2014	7:17:43	-12.031198	135.565323	29.06	0	224	0	11.64
23/10/2014	7:18:55	-12.031065	135.56543	11.19	0	31	0	18.82
23/10/2014	7:20:04	-12.031168	135.565353	50.45	0	244	0	14.19
23/10/2014	7:21:13	-12.031064	135.56546	60.3	0	52	0	16.41
23/10/2014	7:22:25	-12.031056	135.565521	41.84	0	49	0	6.69
23/10/2014	7:23:35	-12.03116	135.565414	32.94	2304	221	0	16.41
23/10/2014	7:25:02	-12.030949	135.565521	89.44	0	230	0	26.19
23/10/2014	7:30:08	-12.031183	135.565353	14.88	6660	133	0	31.79
23/10/2014	9:48:14	-12.031183	135.565353	14.88	6660	133	0	0
23/10/2014	9:50:04	-12.031264	135.56514	37.18	252	97	0	24.85
23/10/2014	9:51:08	-12.031335	135.56575	60.31	4320	315	0	66.81
23/10/2014	9:52:16	-12.031465	135.56517	-42.45	0	242	0	64.71
23/10/2014	9:53:25	-12.031307	135.565048	11.28	2520	258	0	22.02
23/10/2014	9:54:35	-12.031469	135.565201	-30.72	0	346	0	24.52
23/10/2014	9:55:41	-12.031072	135.565216	91.97	0	47	0	44.17
23/10/2014	9:56:48	-12.031694	135.565247	-112.25	0	249	0	69.25
23/10/2014	9:57:56	-12.031375	135.56517	8.38	0	164	0	36.45
23/10/2014	9:59:04	-12.031455	135.565155	-10.64	0	24	0	9.04
23/10/2014	10:00:12	-12.031483	135.565155	-19.89	0	264	0	3.11
23/10/2014	10:01:19	-12.031557	135.565125	-40.6	828	102	0	8.85
23/10/2014	10:02:26	-12.031387	135.565125	-2.3	0	64	0	18.9
23/10/2014	10:03:32	-12.031129	135.565262	98.11	0	74	0	32.33
23/10/2014	10:04:37	-12.031466	135.565125	-39.07	0	73	0	40.33
23/10/2014	10:05:46	-12.031175	135.565262	68.59	252	82	0	35.62
23/10/2014	10:06:53	-12.031153	135.565216	76.1	0	87	0	5.57
23/10/2014	10:08:01	-12.031128	135.565231	80.66	0	192	0	3.22
23/10/2014	10:09:08	-12.031068	135.56514	102.47	0	130	0	11.94
23/10/2014	10:10:18	-12.031122	135.565292	81.85	0	193	0	17.59
23/10/2014	10:11:28	-12.031094	135.565262	83.84	0	133	0	4.51
23/10/2014	10:12:37	-12.031095	135.565231	84.98	0	145	0	3.37
23/10/2014	10:13:45	-12.031389	135.565125	-8.73	0	243	0	34.66
23/10/2014	10:14:53	-12.031168	135.565186	66.2	0	47	0	25.45
23/10/2014	10:16:02	-12.031269	135.565155	36.55	0	165	0	11.73
23/10/2014	10:17:11	-12.031216	135.565292	54.04	0	14	0	16.02
23/10/2014	10:18:19	-12.031312	135.565125	16.26	0	158	0	21.07
23/10/2014	10:19:30	-12.031414	135.565094	-20.08	0	204	0	11.83
23/10/2014	10:20:40	-12.031419	135.565079	-16.08	0	280	0	1.72
23/10/2014	10:21:51	-12.031229	135.565216	47.77	0	28	0	25.85
23/10/2014	10:23:00	-12.031302	135.565201	38.94	0	156	0	8.28
23/10/2014	10:24:09	-12.031345	135.565109	0.45	0	117	0	11.09
23/10/2014	10:25:20	-12.031365	135.565231	16.33	0	212	0	13.45
23/10/2014	10:26:29	-12.031121	135.565262	68.62	1080	270	0	27.34
23/10/2014	10:27:40	-12.031232	135.565155	39.13	4968	271	0	16.96
23/10/2014	10:28:48	-12.031243	135.564804	27.82	0	316	0	38.19
23/10/2014	10:29:57	-12.031049	135.565521	137.5	0	147	0	80.9
23/10/2014	10:31:08	-12.031195	135.565475	81.45	0	275	0	16.99
23/10/2014	10:32:21	-12.031308	135.565445	58.66	1368	208	0	12.98
23/10/2014	10:33:29	-12.031088	135.565414	120.36	0	142	0	24.69
23/10/2014	10:34:37	-12.031306	135.565186	46.79	972	100	0	34.68
23/10/2014	10:35:46	-12.031949	135.564392	-211.45	0	313	0	112.11
23/10/2014	10:36:57	-12.03165	135.564941	-88.11	0	118	0	68.34
23/10/2014	10:38:07	-12.031316	135.565155	38.46	0	69	0	43.83
23/10/2014	10:39:19	-12.031337	135.565094	41.49	0	120	0	7.03
23/10/2014	10:40:31	-12.031384	135.565079	16.31	0	103	0	5.47
23/10/2014	10:41:46	-12.031384	135.565079	16.31	0	103	0	0
23/10/2014	10:43:22	-12.0313	135.565109	27.66	11700	117	0	9.89
23/10/2014	10:45:05	-12.031103	135.565308	64.95	4248	315	0	30.79
23/10/2014	10:46:49	-12.03132	135.565399	44.04	0	152	0	26.08
23/10/2014	10:47:59	-12.03118	135.565414	95.9	0	132	0	15.65
23/10/2014	10:49:07	-12.03083	135.565353	171.95	0	317	0	39.48
23/10/2014	10:50:16	-12.03105	135.565475	136.68	0	317	0	27.83
23/10/2014	10:51:27	-12.031046	135.565582	150.82	144	244	0	11.65
23/10/2014	10:52:34	-12.030867	135.565613	208.52	0	147	0	20.19
23/10/2014	10:53:41	-12.031101	135.565445	116.16	0	305	0	31.79
23/10/2014	10:54:48	-12.031011	135.56543	140.98	0	109	0	10.14
23/10/2014	10:56:02	-12.031034	135.56543	121.75	0	141	0	2.56
23/10/2014	10:57:13	-12.031846	135.565506	-71.04	0	291	0	90.67
23/10/2014	10:58:24	-12.031856	135.565567	-65.95	0	274	0	6.73
23/10/2014	10:59:34	-12.031752	135.565384	-82.23	0	299	0	23.02
23/10/2014	11:00:44	-12.031384	135.565338	19.56	0	99	0	41.22
23/10/2014	11:01:52	-12.031248	135.565399	69.54	0	326	0	16.51
23/10/2014	11:03:02	-12.030979	135.565536	157.05	0	241	0	33.42
23/10/2014	11:04:13	-12.031607	135.565384	-35.52	0	322	0	71.76
23/10/2014	11:05:22	-12.031209	135.56546	68.19	0	11	0	45.02
23/10/2014	11:06:33	-12.0312	135.565506	90.3	0	129	0	5.1
23/10/2014	11:07:46	-12.031571	135.565521	-19.74	0	214	0	41.29
23/10/2014	11:08:59	-12.031477	135.56543	-0.88	0	322	0	14.39
23/10/2014	11:10:09	-12.031503	135.565414	1.48	0	61	0	3.37
23/10/2014	11:11:25	-12.031636	135.565399	-51.66	1620	98	0	14.88
23/10/2014	11:13:11	-12.031489	135.565338	-16.71	3060	138	0	17.64
23/10/2014	11:14:51	-12.031201	135.565262	35.37	1944	287	0	33.07
23/10/2014	11:17:11	-12.031541	135.565262	-45.2	216	103	0	37.81
23/10/2014	11:19:19	-12.031114	135.565475	99.03	0	78	0	52.83
23/10/2014	11:21:39	-12.031096	135.56543	101.48	0	291	0	5.29
23/10/2014	11:24:09	-12.031706	135.565323	-94.12	792	262	0	68.82
23/10/2014	11:26:49	-12.03158	135.565353	-44.39	1152	263	0	14.39
23/10/2014	11:29:14	-12.031595	135.565277	-44.08	108	179	0	8.43
23/10/2014	11:31:29	-12.031561	135.565216	-44.07	144	221	0	7.64
23/10/2014	11:33:30	-12.03151	135.565353	-43.99	216	140	0	15.94
23/10/2014	11:35:32	-12.031468	135.565445	-43.79	108	198	0	11.04
23/10/2014	11:37:32	-12.031452	135.565109	9.34	360	53	0	36.58
23/10/2014	11:39:23	-12.03147	135.565308	-23.12	0	177	0	21.73
23/10/2014	11:40:33	-12.031496	135.565308	-9.5	0	85	0	2.89
23/10/2014	11:41:40	-12.031493	135.565353	-19.49	0	125	0	4.91
23/10/2014	11:42:50	-12.031458	135.565308	21.55	0	106	0	6.25
23/10/2014	11:43:58	-12.031501	135.565414	-28.85	0	87	0	12.48
23/10/2014	11:45:06	-12.031476	135.565323	-15.97	0	308	0	10.28
23/10/2014	11:46:14	-12.031476	135.565292	-26.34	0	110	0	3.37
23/10/2014	11:47:23	-12.031483	135.565445	-42.72	0	290	0	16.66
23/10/2014	11:48:29	-12.031571	135.565567	-150.08	4500	263	0	16.49
23/10/2014	11:49:36	-12.031503	135.565277	-95.26	0	135	0	32.43
23/10/2014	11:50:44	-12.031524	135.565369	-88.93	0	227	0	10.27
23/10/2014	11:51:51	-12.031553	135.565552	-233.72	0	232	0	20.16
23/10/2014	11:52:59	-12.031522	135.565323	-135.28	0	256	0	25.14
23/10/2014	11:54:10	-12.031423	135.565216	16.88	0	262	0	16.02
23/10/2014	11:55:21	-12.031454	135.565323	-120.69	0	260	0	12.14
23/10/2014	11:56:29	-12.031465	135.565308	-190.3	1080	264	0	2.04
23/10/2014	11:57:38	-12.031466	135.565353	-204.81	0	261	0	4.9
23/10/2014	11:58:47	-12.03147	135.565231	-193.27	1332	267	0	13.28
23/10/2014	11:59:56	-12.031487	135.565231	-171.69	0	267	0	1.89
23/10/2014	12:01:04	-12.031448	135.565338	-154.55	1260	228	0	12.42
23/10/2014	12:02:15	-12.031452	135.565292	-65.45	1476	16	0	5.02
23/10/2014	12:03:27	-12.03144	135.565308	-12.73	0	144	0	2.19
23/10/2014	12:04:40	-12.031392	135.565292	102.14	0	22	0	5.61
23/10/2014	12:06:26	-12.031418	135.565216	68.93	3600	218	0	8.76
23/10/2014	12:07:46	-12.031274	135.565536	131.13	0	286	0	38.31
23/10/2014	12:08:58	-12.031507	135.565353	230.46	0	98	0	32.67
23/10/2014	12:10:10	-12.031604	135.565491	258.67	0	114	0	18.48
23/10/2014	12:11:22	-12.031418	135.565384	308.57	0	196	0	23.73
23/10/2014	12:12:34	-12.031554	135.565384	304.18	0	133	0	15.12
23/10/2014	12:13:45	-12.031569	135.565552	141.41	1116	99	0	18.35
23/10/2014	12:14:56	-12.031531	135.565262	108.89	0	126	0	31.82
23/10/2014	12:16:06	-12.03142	135.565338	27.21	360	327	0	14.85
23/10/2014	12:17:17	-12.031512	135.56543	148.97	0	99	0	14.31
23/10/2014	12:18:29	-12.03159	135.565414	244.26	0	103	0	8.85
23/10/2014	12:19:40	-12.031576	135.565567	238.36	0	340	0	16.71
23/10/2014	12:20:55	-12.031596	135.56543	213.1	0	76	0	15.06
23/10/2014	12:22:08	-12.031577	135.565277	186.58	0	105	0	16.77
23/10/2014	12:23:24	-12.031678	135.565689	303.69	0	112	0	46.19
23/10/2014	12:24:53	-12.031641	135.565628	253.46	0	184	0	7.81
23/10/2014	12:26:07	-12.031508	135.56514	101.24	2808	241	0	55.09
23/10/2014	12:28:03	-12.03178	135.56601	284.56	108	207	0	99.33
23/10/2014	12:29:49	-12.031927	135.566147	334.07	0	327	0	22.12
23/10/2014	12:30:59	-12.031783	135.56601	277.95	4680	158	0	21.87
23/10/2014	12:32:23	-12.031431	135.565353	65.8	1260	133	0	81.47
23/10/2014	13:34:48	-12.031431	135.565353	65.8	1260	133	0	0
23/10/2014	13:36:27	-12.031298	135.56514	-11.22	5040	62	0	27.48
23/10/2014	13:37:37	-12.031261	135.565186	-3.76	0	55	0	6.48
23/10/2014	13:39:09	-12.031092	135.565536	10.07	0	319	0	42.45
23/10/2014	13:43:59	-12.031092	135.565536	10.07	0	319	0	0
23/10/2014	13:47:26	-12.031262	135.565445	-48.09	2016	22	0	21.34
23/10/2014	13:49:15	-12.030854	135.565201	-172.36	3816	2	0	52.56
23/10/2014	13:53:12	-12.03132	135.565338	-14.54	4212	134	0	53.92
23/10/2014	13:56:49	-12.031438	135.56514	-14.59	612	51	0	25.22
23/10/2014	14:00:10	-12.03146	135.565201	-25.69	0	196	0	7.07
23/10/2014	14:02:49	-12.031418	135.565216	10.96	0	183	0	4.95
23/10/2014	14:03:55	-12.031432	135.565155	-7.82	0	194	0	6.81
23/10/2014	14:05:01	-12.031532	135.565262	47.49	0	187	0	16.1
23/10/2014	14:06:09	-12.031594	135.565201	45.22	0	196	0	9.57
23/10/2014	14:07:26	-12.031431	135.565048	12.76	6516	278	0	24.6
23/10/2014	14:08:44	-12.031379	135.56514	18.65	0	34	0	11.56
23/10/2014	14:10:08	-12.031322	135.565247	-25.31	612	88	0	13.25
23/10/2014	14:11:15	-12.031371	135.565079	16.56	4392	218	0	19.07
23/10/2014	14:13:34	-12.031371	135.565079	16.56	4392	218	0	0
23/10/2014	14:14:38	-12.030104	135.56813	-24.32	2088	198	0	360.48
23/10/2014	14:15:46	-12.029749	135.568192	4.08	0	233	0	40.05
23/10/2014	14:17:16	-12.030132	135.5681	-49.5	1332	228	0	43.75
23/10/2014	14:18:26	-12.030227	135.568176	-10.54	2052	188	0	13.41
23/10/2014	14:19:36	-12.030155	135.568054	-37.96	2880	190	0	15.5	1
23/10/2014	14:21:25	-12.030168	135.568161	-9.12	3096	175	0	11.73	1
23/10/2014	14:23:12	-12.029722	135.568314	-11.91	792	184	0	52.31
23/10/2014	14:24:54	-12.029613	135.568314	59.14	3636	204	0	12.12
23/10/2014	14:26:12	-12.029916	135.568192	-161.88	3024	13	0	36.21
23/10/2014	14:27:38	-12.029921	135.568192	-38.64	0	296	0	0.56
23/10/2014	14:29:10	-12.029922	135.568222	-0.87	540	259	0	3.26
23/10/2014	14:30:40	-12.029922	135.568222	-0.87	540	259	0	0
23/10/2014	14:32:28	-12.030212	135.571823	132.5	24552	303	0	392.94	1
23/10/2014	14:34:18	-12.026588	135.565338	94.84	38340	10	0	812.27	1
23/10/2014	14:35:22	-12.024601	135.566101	13.94	3240	44	0	236.01	1
23/10/2014	14:36:38	-12.023652	135.56636	121.52	0	73	0	109.22	1
23/10/2014	14:37:59	-12.023877	135.567093	335.45	0	237	0	83.55
23/10/2014	14:39:09	-12.024406	135.566269	84.08	4536	250	0	107.2
23/10/2014	14:40:18	-12.024406	135.566269	84.08	4536	250	0	0
23/10/2014	14:41:52	-12.023332	135.56694	-155.96	684	96	0	139.95
23/10/2014	14:43:15	-12.023024	135.566391	-284.1	0	42	0	68.83
23/10/2014	14:44:42	-12.024075	135.566483	-51.24	9036	88	0	117.29	1
23/10/2014	14:45:56	-12.02472	135.567215	31.94	0	336	0	107.15	1
23/10/2014	14:47:01	-12.02443	135.566467	-91.29	0	79	0	87.51
23/10/2014	14:48:05	-12.024826	135.567184	47.82	1656	100	0	89.55
23/10/2014	14:49:09	-12.024791	135.567184	23.18	288	210	0	3.89
23/10/2014	14:50:15	-12.02465	135.567215	35.48	360	231	0	16.04
23/10/2014	14:51:24	-12.02465	135.567215	35.48	360	231	0	0
23/10/2014	14:52:28	-12.024296	135.565598	20.81	0	286	0	180.21
23/10/2014	14:53:29	-12.024352	135.565369	141.44	432	359	0	25.67
23/10/2014	14:54:45	-12.025533	135.56572	47.82	41796	192	0	136.76	1
23/10/2014	14:56:01	-12.030526	135.568054	33.22	16596	19	0	610.47	1
23/10/2014	14:57:15	-12.030224	135.568359	14.25	0	159	0	47.2	1
23/10/2014	14:58:19	-12.031403	135.572311	4.78	60372	98	0	449.34	1
23/10/2014	14:59:24	-12.033001	135.581802	-5	36288	101	0	1047.35	1
23/10/2014	15:00:50	-12.022258	135.583786	-19.45	50364	11	0	1213.9	1
23/10/2014	15:02:06	-12.023096	135.580093	44.02	22824	189	0	412.3	1
23/10/2014	15:03:23	-12.023966	135.57724	18.24	20124	313	0	325.01	1
23/10/2014	15:04:32	-12.023593	135.577301	51.35	0	327	0	42	1
23/10/2014	15:05:39	-12.023502	135.577606	-43.23	1872	91	0	34.68
23/10/2014	15:06:44	-12.023482	135.577347	53.5	324	174	0	28.26
23/10/2014	15:07:50	-12.023457	135.577515	-5.04	0	32	0	18.48
23/10/2014	15:08:56	-12.023548	135.577469	27.86	3528	206	0	11.29
23/10/2014	15:10:01	-12.021779	135.577866	13.23	3708	44	0	201.39
23/10/2014	15:11:05	-12.021774	135.57785	19.25	288	258	0	1.83
23/10/2014	15:12:07	-12.021758	135.577927	-31.86	1980	328	0	8.56
23/10/2014	15:13:14	-12.021838	135.577866	6.61	648	39	0	11.1	1
23/10/2014	15:14:15	-12.021688	135.577805	15.74	2016	135	0	17.95	1
23/10/2014	15:15:26	-12.021701	135.577988	71.63	252	95	0	19.95
23/10/2014	15:16:37	-12.021404	135.577744	-26.02	13176	291	0	42.37
23/10/2014	15:17:41	-12.021553	135.577454	16.75	252	319	0	35.63
23/10/2014	15:18:46	-12.021539	135.577301	131.12	648	92	0	16.71	1
23/10/2014	15:19:49	-12.021493	135.577286	28.7	144	327	0	5.37	1
23/10/2014	15:21:00	-12.021493	135.577286	28.7	144	327	0	0
23/10/2014	15:22:19	-12.023736	135.577133	-78.26	12996	303	0	249.96
23/10/2014	15:23:27	-12.022937	135.576599	21.92	0	0	0	106.14
23/10/2014	15:24:33	-12.022937	135.57666	5.33	1872	307	0	6.63	1
23/10/2014	15:25:37	-12.02297	135.576675	-6.64	2628	107	0	4.02	1
23/10/2014	15:26:41	-12.022985	135.576599	15.08	576	327	0	8.43
23/10/2014	15:27:47	-12.022973	135.576614	4.46	612	169	0	2.11
23/10/2014	15:28:51	-12.023093	135.57663	-24.82	1656	280	0	13.46
23/10/2014	16:33:01	-12.023093	135.57663	-24.82	1656	280	0	0
23/10/2014	16:34:38	-12.031245	135.567902	25.35	144	51	0	1312.5
23/10/2014	16:35:42	-12.031384	135.567856	1.03	0	63	0	16.25
23/10/2014	16:36:49	-12.031285	135.567993	52.65	0	89	0	18.52
23/10/2014	16:37:55	-12.031177	135.567886	16.41	0	85	0	16.72
23/10/2014	16:39:02	-12.031096	135.56813	58.73	0	59	0	28.02
23/10/2014	16:40:09	-12.031067	135.568161	55.65	0	294	0	4.67
23/10/2014	16:41:17	-12.031177	135.567917	25.66	0	271	0	29.22
23/10/2014	16:42:31	-12.031252	135.567886	29.04	0	53	0	9
23/10/2014	16:43:39	-12.031104	135.568039	53.12	0	22	0	23.4
23/10/2014	16:44:44	-12.031111	135.56781	28.5	0	16	0	24.92
23/10/2014	16:45:49	-12.031126	135.567886	30.74	0	300	0	8.43
23/10/2014	16:46:56	-12.031092	135.568054	58.4	0	184	0	18.66
23/10/2014	16:48:04	-12.031198	135.5681	57.81	0	46	0	12.8
23/10/2014	16:49:20	-12.031113	135.567947	47.09	1800	175	0	19.14
23/10/2014	16:50:47	-12.031054	135.567551	11.4	468	260	0	43.56
23/10/2014	16:52:01	-12.031269	135.567841	17.33	0	234	0	39.58
23/10/2014	16:53:09	-12.031115	135.568085	55.95	0	239	0	31.58
23/10/2014	16:54:16	-12.031101	135.568039	46.97	0	258	0	5.24
23/10/2014	16:55:27	-12.031136	135.568039	50.09	0	237	0	3.89
23/10/2014	16:56:34	-12.031103	135.567932	21.74	0	59	0	12.2
23/10/2014	16:57:46	-12.03109	135.56813	79.65	2088	52	0	21.58	1
23/10/2014	16:59:21	-12.031437	135.56778	24	72	8	0	54.2	1
23/10/2014	17:00:44	-12.030984	135.567856	4.08	0	358	0	51.04
23/10/2014	17:01:46	-12.031275	135.567947	66.03	0	202	0	33.84
23/10/2014	17:02:50	-12.031119	135.567993	43.67	0	357	0	18.05
23/10/2014	17:04:03	-12.031211	135.567764	92.81	2628	197	0	26.92
23/10/2014	17:05:05	-12.031082	135.567947	32.29	4680	176	0	24.53
23/10/2014	17:06:07	-12.031107	135.567902	29.21	2088	178	0	5.63
23/10/2014	17:07:10	-12.031196	135.567917	63.9	1692	294	0	10.03
23/10/2014	17:08:17	-12.028217	135.561462	323.76	0	115	0	776.23
23/10/2014	17:09:20	-12.031149	135.567978	56.16	360	76	0	780.04
23/10/2014	17:10:32	-12.031218	135.5681	38.38	0	37	0	15.33
23/10/2014	17:11:35	-12.03125	135.568008	73.24	252	236	0	10.62
23/10/2014	17:12:37	-12.031097	135.567871	28.61	0	74	0	22.61
23/10/2014	17:13:44	-12.030641	135.567917	-37.18	0	147	0	50.95
23/10/2014	17:14:48	-12.031067	135.567886	38.99	1296	1	0	47.49
23/10/2014	17:15:53	-12.03108	135.567886	26.64	36	78	0	1.45
23/10/2014	17:16:54	-12.031221	135.568054	52.88	0	102	0	24.08
23/10/2014	17:17:59	-12.031163	135.567978	21.71	360	123	0	10.48
23/10/2014	17:19:07	-12.031363	135.567932	63.93	288	10	0	22.79
23/10/2014	17:20:09	-12.030789	135.567352	63.72	3384	119	0	89.74
23/10/2014	17:21:11	-12.031318	135.568329	13.1	0	301	0	121.45
23/10/2014	17:22:17	-12.031271	135.567947	56.15	0	171	0	41.87
23/10/2014	17:23:28	-12.030947	135.567841	21.47	0	153	0	37.83
23/10/2014	17:24:31	-12.031195	135.568024	35.78	936	107	0	34.01
23/10/2014	17:25:36	-12.031168	135.568024	57.28	720	114	0	3
23/10/2014	17:26:42	-12.031254	135.567947	50.54	0	52	0	12.71
23/10/2014	17:27:56	-12.031148	135.568024	25.7	1476	265	0	14.46
23/10/2014	17:29:02	-12.031105	135.56778	18.54	0	107	0	26.96
23/10/2014	17:30:53	-12.03092	135.567947	6.64	0	35	0	27.44
23/10/2014	17:32:16	-12.031289	135.567947	141.32	0	336	0	41.03
23/10/2014	17:33:23	-12.03091	135.567871	-44.6	2412	4	0	42.95
23/10/2014	17:34:28	-12.031176	135.567886	75.37	1116	6	0	29.62
23/10/2014	17:35:34	-12.030921	135.567947	-16.81	0	6	0	29.12
23/10/2014	17:36:38	-12.031088	135.567963	9.88	324	209	0	18.65
23/10/2014	17:37:41	-12.03098	135.567886	10.72	108	93	0	14.64
23/10/2014	17:38:44	-12.030973	135.567902	-1	648	214	0	1.91
23/10/2014	17:39:52	-12.030966	135.56778	-2.16	0	92	0	13.29
23/10/2014	17:41:09	-12.031264	135.568054	63.76	1764	152	0	44.56
23/10/2014	17:42:12	-12.03126	135.567963	65.97	540	127	0	9.91
23/10/2014	17:43:16	-12.03112	135.567917	38.74	180	74	0	16.35
23/10/2014	17:44:22	-12.031132	135.567963	27.87	0	345	0	5.18
23/10/2014	17:45:27	-12.031218	135.567902	65.26	0	48	0	11.64
23/10/2014	17:46:31	-12.031054	135.567902	24.43	1764	209	0	18.24
23/10/2014	17:47:32	-12.031326	135.567841	85.16	0	209	0	30.96
23/10/2014	17:48:36	-12.031207	135.567871	34.2	216	322	0	13.63
23/10/2014	17:49:43	-12.031112	135.567993	77.03	0	71	0	16.96
23/10/2014	17:50:43	-12.031358	135.567841	84.76	0	30	0	31.96
23/10/2014	17:51:50	-12.031338	135.567902	83.79	0	201	0	7
23/10/2014	17:52:54	-12.031278	135.567902	58.12	2880	4	0	6.67
23/10/2014	17:54:00	-12.031157	135.567917	34.54	0	281	0	13.55
23/10/2014	17:55:05	-12.031325	135.567886	95.01	360	94	0	18.98
23/10/2014	17:56:11	-12.031028	135.567947	-19.5	0	0	0	33.68
23/10/2014	17:57:17	-12.031007	135.5681	43.75	288	251	0	16.8
23/10/2014	17:58:24	-12.031151	135.568008	68.96	0	236	0	18.88
23/10/2014	17:59:32	-12.030954	135.567932	-40.25	756	46	0	23.41
23/10/2014	18:00:34	-12.031191	135.567947	83.79	0	50	0	26.4
23/10/2014	18:02:04	-12.031372	135.56813	154.87	6588	14	0	28.3
23/10/2014	18:03:53	-12.031702	135.568054	253.49	1440	336	-4	37.61	1
24/10/2014	8:20:27	-12.026369	135.565155	253.82	1440	336	-2	0	1
24/10/2014	8:25:33	-12.026369	135.565155	253.82	0	0	0	0	1
24/10/2014	8:32:04	-12.024698	135.565857	54.33	1800	210	0	200.88	1
24/10/2014	8:33:21	-12.024413	135.56604	51.17	3240	215	0	37.42	1
24/10/2014	8:37:19	-12.024705	135.565842	75.15	0	222	0	38.96	1
24/10/2014	8:38:54	-12.024225	135.566025	-4.1	7092	218	0	56.96	1
24/10/2014	8:42:48	-12.024214	135.566025	-13.75	2916	216	0	1.22	1
24/10/2014	8:46:42	-12.030041	135.566269	-24.72	0	325	0	648.48	1
24/10/2014	8:47:52	-12.030266	135.566147	1.3	0	118	0	28.32	1
24/10/2014	8:49:00	-12.030403	135.566101	60.88	0	109	0	16.03	1
24/10/2014	8:50:14	-12.030261	135.566162	11.36	0	26	0	17.13	1
24/10/2014	8:51:23	-12.030087	135.565094	24.55	35892	282	0	117.75	1
24/10/2014	8:52:42	-12.024194	135.565933	-9.22	0	70	0	661.59	1
24/10/2014	8:53:54	-12.024628	135.565826	57.06	0	250	0	49.64	1
24/10/2014	8:55:02	-12.024613	135.565842	56.76	0	324	0	2.41	1
24/10/2014	8:56:13	-12.024393	135.565887	-9.5	0	349	0	24.95	1
24/10/2014	8:57:24	-12.024675	135.565811	109.81	0	57	0	32.43	1
24/10/2014	8:58:40	-12.024786	135.565811	136.99	0	86	0	12.34	1
24/10/2014	8:59:52	-12.02485	135.56543	172.6	0	236	0	42.04	1
24/10/2014	9:01:12	-12.024174	135.565903	-34.46	0	289	0	91.08	1
24/10/2014	9:02:23	-12.022806	135.566727	-161.88	3492	106	0	176.55	1
24/10/2014	9:03:32	-12.023848	135.566177	155.63	0	351	0	130.39	1
24/10/2014	9:04:46	-12.02353	135.566345	43.08	0	304	0	39.8	1
24/10/2014	9:05:58	-12.023891	135.566254	156.65	0	73	0	41.34	1
24/10/2014	9:07:13	-12.023515	135.566391	43.04	5940	312	0	44.38	1
24/10/2014	9:08:25	-12.022156	135.566925	-47.71	0	3	0	161.89	1
24/10/2014	9:09:43	-12.021929	135.566971	-121.75	0	2	0	25.73	1
24/10/2014	9:10:51	-12.023053	135.566528	0.85	17928	269	0	133.95	1
24/10/2014	9:12:08	-12.029342	135.564774	26.85	37908	185	0	724.86	1
24/10/2014	9:13:20	-12.030581	135.564438	86.48	0	37	0	142.53	1
24/10/2014	9:14:31	-12.031071	135.564224	278.89	0	70	0	59.25	1
24/10/2014	9:15:55	-12.030925	135.564255	265.39	252	112	0	16.58	1
24/10/2014	9:17:32	-12.030345	135.56456	14.9	252	35	0	72.52	1
24/10/2014	9:19:04	-12.030394	135.564575	15.28	504	46	0	5.69	1
24/10/2014	9:20:12	-12.0304	135.564651	11.54	4032	75	0	8.29	1
24/10/2014	9:21:21	-12.030581	135.56485	-174.94	0	131	0	29.55	1
24/10/2014	9:22:30	-12.029992	135.565094	26.3	27504	103	0	70.67	1
24/10/2014	9:23:43	-12.03014	135.568222	19.51	0	261	0	340.58	1
24/10/2014	9:24:53	-12.029966	135.568283	9.85	4752	105	0	20.45	1
24/10/2014	9:26:03	-12.029766	135.564758	12.96	15192	275	0	384	1
24/10/2014	9:27:11	-12.025739	135.565231	105.87	19620	7	0	450.73	1
24/10/2014	9:28:17	-12.024265	135.5672	30.53	13860	43	0	269.66	1
24/10/2014	9:29:27	-12.023966	135.567474	59.36	0	28	0	44.65	1
24/10/2014	9:30:39	-12.023982	135.567429	107.26	0	219	0	5.21	1
24/10/2014	9:31:47	-12.023907	135.567383	38.57	1872	300	0	9.73	1
24/10/2014	9:32:58	-12.024058	135.567459	44.69	0	125	0	18.71	1
24/10/2014	9:34:09	-12.024041	135.56749	26.85	0	126	0	3.87	1
24/10/2014	9:35:35	-12.024096	135.567551	15.73	0	308	0	9.02	1
24/10/2014	9:36:45	-12.024024	135.56749	6.97	324	227	0	10.4	1
24/10/2014	9:37:51	-12.024769	135.566925	12.8	360	117	0	103.14	1
24/10/2014	9:39:02	-12.024862	135.566864	161.84	5436	137	0	12.29	1
24/10/2014	9:40:08	-12.024924	135.5672	-100.85	684	230	0	37.19	1
24/10/2014	9:41:16	-12.025149	135.567596	26.58	0	102	0	49.81	1
24/10/2014	9:42:22	-12.025	135.567505	49.22	792	208	0	19.3	1
24/10/2014	9:43:29	-12.025142	135.567566	75.31	648	260	0	17.13	1
24/10/2014	9:44:34	-12.024857	135.567596	108.46	0	68	0	31.86	1
24/10/2014	9:45:43	-12.02516	135.567108	309.15	7128	233	0	62.86	1
24/10/2014	9:46:51	-12.024452	135.565918	-21.56	36	4	0	151.48	1
24/10/2014	9:48:00	-12.024555	135.565811	-12.72	252	137	0	16.33	1
24/10/2014	9:49:09	-12.024562	135.565826	-57.9	180	142	0	1.81	1
24/10/2014	9:50:19	-12.024423	135.565887	57.19	0	94	0	16.82	1
24/10/2014	9:51:37	-12.024487	135.565948	-16.5	2520	23	0	9.73	1
24/10/2014	9:52:43	-12.024642	135.565887	-20.32	11304	148	0	18.47	1
24/10/2014	9:53:52	-12.029922	135.564957	34.24	28152	96	0	595.76	1
24/10/2014	9:55:02	-12.030993	135.567505	92.32	2592	273	0	301.61	1
24/10/2014	9:56:17	-12.03091	135.567535	63.03	2160	323	0	9.79	1
24/10/2014	9:57:27	-12.030704	135.567459	-19.78	612	108	0	24.35	1
24/10/2014	9:58:37	-12.030815	135.567444	-17.19	720	209	0	12.45	1
24/10/2014	9:59:48	-12.03085	135.567429	21.56	0	103	0	4.22	1
24/10/2014	10:00:57	-12.030863	135.567444	11.24	1296	37	0	2.18	1
24/10/2014	10:02:04	-12.030877	135.567413	-18.27	1476	292	0	3.71	1
24/10/2014	10:03:12	-12.030915	135.567444	35.67	0	180	0	5.41	1
24/10/2014	10:04:20	-12.03094	135.56752	68.44	0	50	0	8.72	1
24/10/2014	10:05:29	-12.030798	135.567535	74.91	0	103	0	15.87	1
24/10/2014	10:06:36	-12.030401	135.567917	27.68	9468	80	0	60.62	1
24/10/2014	10:07:46	-12.028543	135.564804	-19.8	43740	11	0	396.61	1
24/10/2014	10:08:58	-12.020651	135.566086	44.85	42480	8	0	888.56	1
24/10/2014	10:10:09	-12.019988	135.569916	15.63	2304	275	0	423.01	1
24/10/2014	10:20:39	-12.019988	135.569916	15.63	2304	275	0	0
24/10/2014	10:23:22	-12.019804	135.569885	99.23	1800	313	0	20.74	1
24/10/2014	10:24:29	-12.019219	135.569748	38.57	3636	29	-4	66.73	1
