# Supplementary material for: A preliminary study to estimate contact rates between free-roaming domestic dogs using novel miniature cameras
Source: PLoS One. 2017 Jul 27;12(7):e0181859. doi: 10.1371/journal.pone.0181859 (PMC5547700; doi:10.1371/journal.pone.0181859)
Supplement: S1 Data — (ZIP) [file pone.0181859.s001.zip › Galiwinku_12.csv]

Date	Time	Latitude	Longitude	Altitude	Speed	Course	Type	Distance	Essential
17/10/2014	8:48:24	-34.031921	150.65683	108	180	134	-2	0	1
17/10/2014	8:48:29	-34.031921	150.65683	107.81	0	109	0	0	1
17/10/2014	8:48:35	-34.031921	150.65683	107.81	0	56	0	0	1
17/10/2014	8:48:39	-34.031921	150.65683	107.81	0	56	0	0	1
17/10/2014	8:48:45	-34.031921	150.65683	107.81	0	54	0	0	1
17/10/2014	8:48:51	-34.031921	150.65683	107.81	0	61	0	0	1
17/10/2014	8:48:57	-34.031921	150.65683	107.81	0	51	0	0	1
17/10/2014	8:49:03	-34.031921	150.65683	107.81	0	87	0	0	1
17/10/2014	8:49:09	-34.031921	150.65683	107.81	0	19	0	0	1
17/10/2014	8:49:15	-34.031921	150.65683	107.81	0	23	0	0	1
17/10/2014	8:49:21	-34.031921	150.65683	107.81	0	1	0	0	1
17/10/2014	8:49:27	-34.031921	150.65683	107.81	0	185	0	0	1
17/10/2014	8:49:33	-34.031921	150.65683	107.81	0	341	0	0	1
17/10/2014	8:49:39	-34.031921	150.65683	107.81	0	168	0	0	1
17/10/2014	8:49:45	-34.031921	150.65683	107.81	0	235	0	0	1
17/10/2014	8:49:51	-34.031921	150.65683	107.81	0	183	0	0	1
17/10/2014	8:49:57	-34.031921	150.65683	107.81	0	298	0	0	1
17/10/2014	8:50:03	-34.031921	150.65683	107.81	0	309	0	0	1
17/10/2014	8:50:09	-34.031921	150.65683	107.81	0	332	0	0	1
17/10/2014	8:50:15	-34.031921	150.65683	107.81	0	162	0	0	1
17/10/2014	8:50:21	-34.031921	150.65683	107.81	0	147	0	0	1
17/10/2014	8:50:27	-34.031921	150.65683	107.81	0	332	0	0	1
17/10/2014	8:50:33	-34.031921	150.65683	107.81	0	338	0	0	1
17/10/2014	8:50:39	-34.031921	150.65683	107.81	0	137	0	0	1
17/10/2014	8:50:45	-34.031921	150.65683	107.81	0	337	0	0	1
17/10/2014	8:50:51	-34.031921	150.65683	107.81	0	330	0	0	1
17/10/2014	8:50:57	-34.031921	150.65683	107.81	0	326	0	0	1
17/10/2014	8:51:03	-34.031921	150.65683	107.81	0	327	0	0	1
17/10/2014	8:51:09	-34.031921	150.65683	107.81	0	337	0	0	1
17/10/2014	8:51:15	-34.031921	150.65683	107.81	0	116	0	0	1
17/10/2014	8:51:21	-34.031921	150.65683	107.81	0	121	0	0	1
17/10/2014	8:51:27	-34.031921	150.65683	107.81	0	334	0	0	1
17/10/2014	8:51:33	-34.031921	150.65683	107.81	0	47	0	0	1
17/10/2014	8:51:39	-34.031921	150.65683	107.81	0	338	0	0	1
17/10/2014	8:51:45	-34.031921	150.65683	107.81	0	319	0	0	1
17/10/2014	8:51:51	-34.031921	150.65683	107.81	0	355	0	0	1
17/10/2014	8:51:57	-34.031921	150.65683	107.81	0	298	0	0	1
17/10/2014	8:52:03	-34.031921	150.65683	107.81	0	136	0	0	1
20/10/2014	15:24:46	-34.031921	150.65683	107.81	0	116	-4	0	1
21/10/2014	10:52:18	-33.891216	151.198715	107.15	0	0	-2	0	1
21/10/2014	10:54:31	-12.024119	135.565536	42.51	0	238	0	2902355.85
21/10/2014	10:55:43	-12.023922	135.56543	1.86	0	261	0	24.75	1
21/10/2014	10:56:59	-12.02876	135.564835	-2.95	40032	185	0	541.84	1
21/10/2014	11:32:41	-12.02876	135.564835	-2.95	40032	185	0	0
21/10/2014	11:34:32	-12.030743	135.56868	37.22	0	162	0	472.73	1
21/10/2014	11:35:44	-12.030398	135.568359	24.41	0	144	0	51.87
21/10/2014	11:37:08	-12.03058	135.567612	15.14	11376	223	0	83.72	1
21/10/2014	11:38:35	-12.030431	135.565262	30.5	0	37	0	256.11	1
21/10/2014	11:39:48	-12.029147	135.564407	-55.36	0	165	0	170.38
21/10/2014	11:41:01	-12.030518	135.56543	110.2	0	13	0	188.73
21/10/2014	11:42:11	-12.030545	135.565414	-5.14	4464	282	0	3.47
21/10/2014	11:43:24	-12.030631	135.565674	36.54	5688	223	0	29.85	1
21/10/2014	11:44:46	-12.031733	135.565186	46.28	9612	284	0	133.54	1
21/10/2014	11:46:17	-12.031495	135.56485	-9.62	1188	278	0	45.12	1
21/10/2014	11:48:01	-12.031467	135.564987	104.64	2340	141	0	15.22
21/10/2014	11:49:46	-12.031491	135.564804	21.95	1044	187	0	20.08
21/10/2014	11:51:28	-12.030794	135.564423	8.62	21960	1	0	87.88	1
21/10/2014	11:53:02	-12.025089	135.565399	36.72	14220	342	0	643.19	1
21/10/2014	11:54:53	-12.024257	135.565689	17.58	1944	44	0	97.74	1
21/10/2014	11:56:31	-12.024214	135.56575	46.67	72	318	0	8.18	1
21/10/2014	11:57:41	-12.02411	135.565765	62.42	324	21	0	11.68
21/10/2014	11:59:26	-12.021382	135.564514	1.03	21132	28	0	332.45	1
21/10/2014	12:01:07	-12.02098	135.564743	36.59	504	54	0	51.17	1
21/10/2014	12:02:17	-12.020998	135.564758	31.74	0	54	0	2.58
21/10/2014	12:03:28	-12.02092	135.564743	124.63	756	52	0	8.83
21/10/2014	12:04:42	-12.020645	135.564911	401.15	0	211	0	35.62
21/10/2014	12:05:58	-12.020651	135.56485	497.61	72	123	0	6.67
21/10/2014	12:07:12	-12.020591	135.564972	441.01	0	46	0	14.85
21/10/2014	12:08:26	-12.020548	135.565063	240.18	216	39	0	10.99	1
21/10/2014	12:09:44	-12.019684	135.566528	220.67	5868	109	0	186.05	1
21/10/2014	12:10:57	-12.021067	135.56604	52.03	1440	260	0	162.68	1
21/10/2014	12:12:03	-12.021297	135.565613	-9.99	0	234	0	53.02	1
21/10/2014	12:13:12	-12.020958	135.566071	-34.76	0	60	0	62.47
21/10/2014	12:14:24	-12.021104	135.566025	44.13	10116	238	0	16.99
21/10/2014	12:15:38	-12.022923	135.566956	23.46	17784	359	0	226.19
21/10/2014	12:16:54	-12.022322	135.566925	56.81	3420	105	0	66.91	1
21/10/2014	12:18:08	-12.022305	135.567184	72.35	0	251	0	28.23	1
21/10/2014	12:19:22	-12.022511	135.566803	1.17	2340	210	0	47.35
21/10/2014	12:20:39	-12.023232	135.566467	12.71	15660	252	0	88.11	1
21/10/2014	12:21:57	-12.025516	135.565353	22.38	38592	189	0	281.39	1
21/10/2014	12:23:08	-12.030142	135.565704	24.63	29808	106	0	515.8	1
21/10/2014	12:24:20	-12.030792	135.568054	-16.55	0	205	0	265.59	1
21/10/2014	12:25:31	-12.030767	135.567978	-24.83	0	63	0	8.72
21/10/2014	12:26:41	-12.03075	135.5681	-21.46	252	32	0	13.4
21/10/2014	12:27:48	-12.030667	135.5681	14.02	0	58	0	9.23
21/10/2014	12:28:54	-12.030829	135.568314	-8.05	324	62	0	29.43
21/10/2014	12:30:00	-12.030826	135.568008	1.65	180	6	0	33.28
21/10/2014	12:31:06	-12.03098	135.56781	-11.56	1224	45	0	27.51
21/10/2014	12:32:13	-12.029929	135.568726	230.77	0	32	0	153.56
21/10/2014	12:33:23	-12.030873	135.567993	14.16	252	55	0	131.81
21/10/2014	12:34:34	-12.030886	135.567993	6.52	36	18	0	1.45
21/10/2014	12:35:42	-12.030766	135.567856	66.69	0	138	0	20
21/10/2014	12:36:54	-12.030564	135.566711	-4.28	20952	262	0	126.53
21/10/2014	12:38:13	-12.029876	135.568878	-65.34	5508	9	0	247.77
21/10/2014	12:39:28	-12.029948	135.568405	2.87	0	113	0	52.06
21/10/2014	12:40:41	-12.029854	135.568283	-12.42	0	5	0	16.89
21/10/2014	12:42:14	-12.030618	135.568573	190.3	0	123	0	90.62
21/10/2014	12:43:28	-12.029865	135.568359	-7.94	0	290	0	86.9
21/10/2014	12:44:38	-12.029918	135.568375	-2.42	0	357	0	6.14
21/10/2014	12:45:51	-12.030707	135.567383	-9.67	32868	273	0	139.05	1
21/10/2014	12:47:02	-12.027231	135.565353	52.73	37800	11	0	445.12	1
21/10/2014	12:48:09	-12.024201	135.566681	121.29	0	46	0	366.57	1
21/10/2014	12:49:24	-12.024474	135.566574	75.63	0	143	0	32.51
21/10/2014	12:50:39	-12.024509	135.566605	85.17	2052	350	0	5.15
21/10/2014	12:51:50	-12.024536	135.566559	81.41	1044	355	0	5.83
21/10/2014	12:53:00	-12.024621	135.566406	44.8	288	198	0	19.14
21/10/2014	12:54:10	-12.024502	135.566589	81.3	252	40	0	23.9
21/10/2014	12:55:20	-12.024474	135.566437	37.15	288	7	0	16.82
21/10/2014	12:56:33	-12.023955	135.566803	136.03	0	170	0	70.11
21/10/2014	12:57:44	-12.024566	135.566437	47.74	432	53	0	78.74
21/10/2014	12:59:01	-12.024194	135.566589	192.13	21960	292	0	44.55
21/10/2014	13:00:15	-12.030537	135.564682	18.4	30672	191	0	735.17	1
21/10/2014	13:01:26	-12.031996	135.564209	31.38	3816	218	0	170.19	1
21/10/2014	13:02:36	-12.031937	135.564163	36.77	1836	82	0	8.25	1
21/10/2014	13:03:47	-12.031946	135.56395	20.59	3096	232	0	23.19
21/10/2014	13:04:58	-12.031865	135.564056	22.73	1332	97	0	14.63
21/10/2014	13:06:13	-12.031395	135.564331	106.55	0	344	0	60.21
21/10/2014	13:07:26	-12.031756	135.563995	-10.36	0	329	0	54.28
21/10/2014	13:08:40	-12.031997	135.564163	29.79	0	149	0	32.43
21/10/2014	13:09:53	-12.031966	135.564102	21.58	1440	59	0	7.48
21/10/2014	13:11:07	-12.032022	135.564072	8.15	1332	274	0	7.03
21/10/2014	13:12:20	-12.031996	135.564148	14.44	324	259	0	8.76
21/10/2014	13:13:30	-12.032065	135.564148	19.96	720	188	0	7.67
21/10/2014	13:14:42	-12.032232	135.564072	11.9	2016	313	0	20.33
21/10/2014	13:15:55	-12.032107	135.564056	14.82	0	71	0	14.01
21/10/2014	13:17:08	-12.032214	135.563492	3.32	0	11	0	62.48
21/10/2014	13:18:23	-12.032594	135.563919	-70.39	0	199	0	62.78
21/10/2014	13:19:37	-12.033067	135.563751	-149.32	0	177	0	55.68
21/10/2014	13:20:48	-12.031973	135.564163	18.62	2340	14	0	129.64
21/10/2014	13:21:59	-12.032068	135.564072	22.75	1044	352	0	14.48
21/10/2014	13:23:09	-12.032029	135.564117	21.85	1296	254	0	6.54
21/10/2014	13:24:51	-12.031986	135.563934	17.81	5112	105	0	20.47
21/10/2014	13:26:10	-12.030836	135.564484	-31.07	22716	7	0	141.17	1
21/10/2014	13:27:24	-12.026121	135.565369	41.11	25668	9	0	533.05	1
21/10/2014	13:28:45	-12.024152	135.565567	25.26	0	299	0	220	1
21/10/2014	13:30:28	-12.023279	135.567612	69.31	33372	98	0	242.67	1
21/10/2014	13:32:53	-12.02371	135.56926	100.6	3672	102	0	185.53	1
21/10/2014	13:35:59	-12.023577	135.568832	-37.73	0	84	0	48.84	1
21/10/2014	13:42:11	-12.023577	135.568832	-37.73	0	84	0	0
21/10/2014	13:46:16	-12.021066	135.564453	-27.9	4212	82	0	552.06
21/10/2014	13:50:12	-12.021179	135.564163	-61.53	0	27	0	33.95
21/10/2014	13:53:28	-12.02098	135.563904	-92.98	2556	269	0	35.82
21/10/2014	13:57:43	-12.024166	135.566971	100.33	0	0	0	486.58
21/10/2014	14:01:14	-12.024166	135.566971	100.33	0	0	0	0
21/10/2014	14:02:26	-12.021507	135.570114	109.66	0	38	0	451.95
21/10/2014	14:03:40	-12.021481	135.569916	43.03	0	283	0	21.73
21/10/2014	14:04:55	-12.021556	135.570541	161.44	0	300	0	68.48
21/10/2014	14:06:23	-12.021481	135.57045	166.09	5508	84	0	12.94
21/10/2014	14:07:32	-12.021563	135.570221	137.77	0	265	0	26.52
21/10/2014	14:08:46	-12.021496	135.569977	43.95	0	58	0	27.56
21/10/2014	14:09:55	-12.021604	135.569763	50.04	0	274	0	26.19
21/10/2014	14:11:00	-12.021666	135.570526	170.98	0	232	0	83.27
21/10/2014	14:12:42	-12.02201	135.56868	139.21	5220	263	0	204.38	1
21/10/2014	14:14:09	-12.021964	135.568542	125.89	2736	292	0	15.86	1
21/10/2014	14:15:35	-12.021941	135.568771	178.17	0	143	0	25.04
21/10/2014	14:16:44	-12.021983	135.569138	206.37	0	193	0	40.19
21/10/2014	14:17:51	-12.021925	135.568405	116.09	6912	271	0	79.98
21/10/2014	14:18:58	-12.021979	135.568054	56.19	1260	99	0	38.64
21/10/2014	14:20:08	-12.022007	135.568954	139.71	0	275	0	97.93
21/10/2014	14:21:17	-12.021971	135.568375	76.16	6300	270	0	63.1
21/10/2014	14:22:27	-12.02207	135.568756	100.14	0	200	0	42.87
21/10/2014	14:23:42	-12.021419	135.568848	46.7	24300	101	0	73.08	1
21/10/2014	14:25:04	-12.024189	135.569809	65.21	35928	194	0	325.26	1
21/10/2014	14:26:31	-12.026815	135.568954	40.72	7956	108	0	306.45	1
21/10/2014	14:28:00	-12.026741	135.56929	50.46	0	179	0	37.46	1
21/10/2014	14:29:37	-12.026752	135.569656	157.87	1116	121	0	39.82
21/10/2014	14:31:02	-12.02672	135.569229	5.6	0	20	0	46.57
21/10/2014	14:32:08	-12.026659	135.56929	45.08	2592	285	0	9.49
21/10/2014	14:33:16	-12.026652	135.569244	32.18	3456	270	0	5.06
21/10/2014	14:34:47	-12.023471	135.569214	0.91	33480	8	0	353.73	1
21/10/2014	14:36:14	-12.019887	135.575684	150.6	42876	80	0	808.67	1
21/10/2014	14:37:37	-12.021475	135.577072	117.38	0	276	0	232.31	1
21/10/2014	14:38:46	-12.021472	135.576813	70.43	0	128	0	28.17
21/10/2014	14:39:52	-12.021326	135.576584	16.97	0	172	0	29.73
21/10/2014	14:40:59	-12.021188	135.576309	-45.84	0	207	0	33.61
21/10/2014	14:42:06	-12.021216	135.576202	-94.41	0	45	0	12.05
21/10/2014	14:43:15	-12.021163	135.576355	-33.75	1008	220	0	17.65
21/10/2014	14:44:28	-12.02148	135.576508	-34.63	4608	352	0	38.98	1
21/10/2014	14:47:41	-12.022737	135.575867	-110.19	9144	15	0	156.19	1
21/10/2014	14:50:36	-12.022688	135.575867	-180.43	0	162	0	5.45	1
21/10/2014	14:53:36	-12.023269	135.576447	-31.37	12888	156	0	90.29	1
21/10/2014	14:55:39	-12.021306	135.577316	-37.9	16992	284	0	237.86	1
21/10/2014	14:57:14	-12.021049	135.569992	-21.96	28944	202	0	797.05	1
21/10/2014	14:59:06	-12.022405	135.56987	37.32	0	272	0	151.36	1
21/10/2014	15:00:15	-12.022616	135.569885	14.66	0	174	0	23.52
21/10/2014	15:01:23	-12.022485	135.56987	18.36	0	237	0	14.66
21/10/2014	15:02:29	-12.022472	135.570007	50.46	0	183	0	14.97
21/10/2014	15:03:35	-12.022503	135.569885	-5.61	0	132	0	13.71
21/10/2014	15:04:43	-12.022205	135.569382	-94.63	0	311	0	63.96
21/10/2014	15:05:53	-12.024321	135.569641	44.91	33444	191	0	236.97	1
21/10/2014	15:07:05	-12.027262	135.566055	47.41	24984	233	0	508.96	1
21/10/2014	15:08:15	-12.026386	135.56633	69.96	0	146	0	101.89	1
21/10/2014	15:09:26	-12.026166	135.566132	22.61	1728	88	0	32.59
21/10/2014	15:13:00	-12.026166	135.566132	22.61	1728	88	0	0
21/10/2014	15:14:14	-12.026337	135.566177	46.84	8856	288	0	19.63
21/10/2014	15:17:08	-12.026146	135.566055	7.42	0	163	0	25.04
21/10/2014	15:20:03	-12.025738	135.565491	-72.69	0	293	0	76.29
21/10/2014	15:22:50	-12.026176	135.56572	-40.7	0	261	0	54.7
21/10/2014	15:25:27	-12.026126	135.566025	-13.68	5832	117	0	33.63
21/10/2014	15:27:54	-12.026016	135.565826	-11.9	0	281	0	24.86
21/10/2014	15:29:14	-12.026327	135.566177	44.5	0	288	0	51.51
21/10/2014	15:32:49	-12.025883	135.56601	-0.69	4860	340	0	52.61
21/10/2014	15:36:39	-12.026435	135.565918	81.36	4068	138	0	62.19
21/10/2014	15:40:41	-12.026361	135.565994	18.15	0	203	0	11.66
21/10/2014	15:45:21	-12.026578	135.566055	6.65	6516	356	0	25.02
21/10/2014	15:50:04	-12.026446	135.565918	33.73	4644	331	0	20.91
21/10/2014	15:54:18	-12.026783	135.566055	35.93	0	178	0	40.33
21/10/2014	15:57:54	-12.026528	135.565887	57.13	16020	341	0	33.73
21/10/2014	16:01:46	-12.026338	135.565933	15.16	27468	350	0	21.71
21/10/2014	16:05:46	-12.026553	135.565765	45.58	6660	354	0	30.09
21/10/2014	16:10:09	-12.026553	135.565765	45.58	6660	354	0	0
21/10/2014	16:12:08	-12.025829	135.566055	36.85	8424	358	0	86.46
21/10/2014	16:14:36	-12.026347	135.566238	25.73	9360	161	0	60.94
21/10/2014	16:16:50	-12.026095	135.566727	25.41	0	329	0	60.11
21/10/2014	16:18:07	-12.026101	135.566849	36.66	12024	127	0	13.28	1
21/10/2014	16:19:51	-12.025649	135.567322	29.84	10188	9	0	71.92	1
21/10/2014	16:21:28	-12.025459	135.567139	49.05	10188	148	0	29.02	1
21/10/2014	16:23:05	-12.025664	135.567291	17.84	4896	131	0	28.16
21/10/2014	16:25:15	-12.024981	135.56691	108.38	26712	332	0	86.51
21/10/2014	16:27:14	-12.025697	135.567291	17.32	0	305	0	89.75
21/10/2014	16:29:08	-12.02589	135.567276	39.77	20880	153	0	21.52	1
21/10/2014	16:30:55	-12.026464	135.567642	-33.43	9072	176	0	75.22	1
21/10/2014	16:32:45	-12.026338	135.567398	-8.46	11520	204	0	30.01	1
21/10/2014	16:34:32	-12.025885	135.567383	-10.49	0	351	0	50.4
21/10/2014	16:36:16	-12.025851	135.567764	-14.1	16128	320	0	41.61
21/10/2014	16:38:13	-12.02657	135.567795	-102.08	9396	143	0	80.02
21/10/2014	16:41:15	-12.026305	135.567474	-40.89	0	67	0	45.68
21/10/2014	16:44:24	-12.027749	135.567917	-233.46	0	88	0	167.64
21/10/2014	16:47:16	-12.025505	135.567047	45	4608	88	0	266.86
21/10/2014	16:51:48	-12.026463	135.567535	-110.41	3456	155	0	119.01
21/10/2014	17:08:22	-12.026463	135.567535	-110.41	3456	155	0	0
21/10/2014	17:16:13	-12.02552	135.56723	-108.74	2664	162	0	109.98	1
21/10/2014	17:18:32	-12.025291	135.567108	-108.77	3384	311	0	28.71	1
21/10/2014	17:24:33	-12.025146	135.567352	241.76	1116	232	0	31.05
21/10/2014	17:30:49	-12.025363	135.566879	-108.59	5040	25	0	56.82
21/10/2014	17:35:40	-12.025295	135.567001	-74.92	3456	218	0	15.27
21/10/2014	17:39:57	-12.025254	135.567062	48.35	1296	211	0	8.05
21/10/2014	17:43:52	-12.025346	135.567062	47.8	828	149	0	10.23
21/10/2014	17:47:58	-12.0252	135.567108	47.87	1224	63	0	16.99
21/10/2014	17:52:38	-12.025111	135.566833	34.11	6552	238	0	31.5
21/10/2014	17:57:25	-12.02535	135.567032	34.7	6444	73	0	34.27
21/10/2014	18:03:26	-12.02527	135.567032	47.92	3240	212	0	8.9
21/10/2014	18:09:28	-12.02527	135.567032	47.92	3240	212	0	0
21/10/2014	18:11:34	-12.025336	135.567108	44.38	1080	329	0	11.05
21/10/2014	18:15:27	-12.025475	135.567062	102.13	288	126	0	16.25
21/10/2014	18:18:44	-12.025214	135.567017	30.81	0	227	0	29.43
21/10/2014	18:19:56	-12.025218	135.567123	21.13	0	42	0	11.54
21/10/2014	18:21:07	-12.025433	135.56691	72.46	0	22	0	33.29
21/10/2014	18:22:17	-12.025209	135.567001	30.96	2376	6	0	26.8
21/10/2014	18:23:37	-12.025179	135.567047	36.94	2520	205	0	6.01
21/10/2014	18:25:25	-12.025153	135.567139	42.01	6012	309	0	10.41
21/10/2014	18:27:30	-12.02507	135.567383	59.74	12924	338	0	28.1
21/10/2014	18:29:15	-12.025236	135.5672	51.77	0	339	0	27.14
21/10/2014	18:30:27	-12.025149	135.567123	46.38	8028	340	0	12.79
21/10/2014	18:31:42	-12.025277	135.567032	26.88	5868	276	0	17.34
21/10/2014	18:33:08	-12.025133	135.567627	33.3	4464	105	0	66.66	1
21/10/2014	18:34:28	-12.025906	135.567902	62.65	5148	139	0	91.01	1
21/10/2014	18:35:49	-12.026277	135.568298	62.3	0	245	0	59.64	1
21/10/2014	18:37:16	-12.026183	135.569153	62.56	10044	11	0	93.57
21/10/2014	18:39:27	-12.026544	135.569321	45.76	0	24	0	44.1
21/10/2014	18:41:34	-12.026167	135.568634	56.75	0	282	0	85.67
21/10/2014	18:43:30	-12.02627	135.567596	41.58	8028	234	0	113.47	1
21/10/2014	18:44:51	-12.026478	135.567108	35.96	4428	220	0	57.89	1
21/10/2014	18:47:51	-12.026402	135.566223	43.65	3096	91	0	96.62	1
21/10/2014	18:51:05	-12.026458	135.565933	59.03	1224	245	0	32.15
21/10/2014	18:54:14	-12.026156	135.566406	35.66	0	223	0	61.43
21/10/2014	18:55:22	-12.026257	135.56601	52.64	0	98	0	44.51
21/10/2014	18:56:37	-12.026415	135.565857	37.81	4464	104	0	24.2
21/10/2014	18:58:12	-12.026344	135.566147	12.29	2340	55	0	32.51
21/10/2014	18:59:39	-12.026384	135.566025	50.5	216	320	0	13.99
21/10/2014	19:00:56	-12.026296	135.566025	53.54	5256	129	0	9.79
21/10/2014	19:03:55	-12.026327	135.566177	26.01	0	239	0	16.89
21/10/2014	19:06:27	-12.026327	135.566177	26.01	0	239	0	0
21/10/2014	19:07:53	-12.026239	135.565918	50.72	5688	295	0	29.82
21/10/2014	19:09:49	-12.026215	135.566101	27.98	0	323	0	20.08
21/10/2014	19:12:59	-12.026291	135.566086	46.77	11268	126	0	8.61
21/10/2014	19:15:44	-12.026383	135.566071	33.78	0	54	0	10.36
21/10/2014	19:18:21	-12.02638	135.565994	30.34	6876	258	0	8.38
21/10/2014	19:48:20	-12.02638	135.565994	30.34	6876	258	0	0
21/10/2014	19:50:28	-12.025998	135.566269	127.21	720	214	0	51.95
21/10/2014	19:52:22	-12.026136	135.566284	41.58	2520	6	0	15.43
21/10/2014	19:54:49	-12.027422	135.566193	-66.34	9504	193	0	143.34
21/10/2014	20:20:43	-12.027422	135.566193	-66.34	9504	193	0	0
21/10/2014	20:22:31	-12.026412	135.566055	68.53	0	167	0	113.31
21/10/2014	20:23:42	-12.026248	135.566177	77.96	6048	265	0	22.55
21/10/2014	20:25:16	-12.026147	135.566238	63.33	3312	196	0	13.04
21/10/2014	20:28:51	-12.026147	135.566238	63.33	3312	196	0	0
21/10/2014	20:30:39	-12.026101	135.566147	76.14	2412	250	0	11.14
21/10/2014	20:32:21	-12.026492	135.565842	77.19	7992	66	0	54.69
21/10/2014	20:34:31	-12.026257	135.566299	55.86	0	158	0	56.15
21/10/2014	20:35:42	-12.026149	135.566269	83.32	10944	73	0	12.44
21/10/2014	20:38:05	-12.026305	135.566086	61.49	0	296	0	26.4
21/10/2014	20:40:10	-12.026278	135.566132	48.15	0	152	0	5.83
21/10/2014	20:41:20	-12.02636	135.566116	11.74	0	283	0	9.28
21/10/2014	20:43:10	-12.02622	135.565994	43.89	1476	217	0	20.45
21/10/2014	20:45:25	-12.026313	135.566116	57.16	0	306	0	16.82
21/10/2014	20:47:45	-12.026338	135.566147	65.64	16596	212	0	4.37
21/10/2014	20:49:39	-12.026316	135.566406	38.11	1980	91	0	28.27
21/10/2014	20:51:39	-12.026588	135.566696	15.77	468	140	0	43.7
21/10/2014	20:54:28	-12.026588	135.566696	15.77	468	140	0	0
21/10/2014	20:55:36	-12.026299	135.566376	53.9	3924	341	0	47.37
21/10/2014	21:01:14	-12.026299	135.566376	53.9	3924	341	0	0
21/10/2014	21:02:45	-12.026316	135.566406	66.37	288	330	0	3.77
21/10/2014	21:03:56	-12.026401	135.566528	44.05	0	238	0	16.29
21/10/2014	21:05:34	-12.0263	135.56636	73.54	0	145	0	21.45
21/10/2014	21:07:01	-12.026423	135.566162	55.42	0	283	0	25.51
21/10/2014	21:08:28	-12.026384	135.566147	55.12	0	51	0	4.63
21/10/2014	21:09:32	-12.026398	135.566208	35.52	0	252	0	6.81
21/10/2014	21:10:59	-12.02619	135.566467	76.58	0	56	0	36.45
21/10/2014	21:12:21	-12.026462	135.566605	55.03	8280	198	0	33.76
21/10/2014	21:13:49	-12.026895	135.566681	56.63	5184	358	0	48.85
21/10/2014	21:15:00	-12.026819	135.566711	51.48	3528	272	0	9.06
21/10/2014	21:16:13	-12.026847	135.566635	47.28	360	87	0	8.83
21/10/2014	21:18:51	-12.026711	135.566742	45.21	2772	55	0	19.08
21/10/2014	21:23:59	-12.027321	135.566406	20.18	0	354	0	77.05
21/10/2014	21:28:49	-12.026959	135.566452	103	0	117	0	40.56
21/10/2014	21:33:40	-12.026536	135.566528	64.62	3852	313	0	47.76
21/10/2014	21:37:06	-12.026521	135.56749	6.5	11376	172	0	104.63
21/10/2014	21:40:06	-12.026399	135.567276	56.57	5436	257	0	26.94
21/10/2014	21:41:34	-12.026577	135.567291	50.86	6516	188	0	19.86
21/10/2014	21:44:02	-12.026728	135.56691	55.31	0	332	0	44.71
21/10/2014	21:46:48	-12.026391	135.565994	38.17	5688	273	0	106.43
21/10/2014	21:50:14	-12.026702	135.565643	44.71	900	302	0	51.51
21/10/2014	21:52:52	-12.026315	135.566391	44.57	3528	113	0	92.03
21/10/2014	21:54:43	-12.026336	135.566116	40.38	3276	137	0	30
21/10/2014	21:57:01	-12.0264	135.566193	37.04	0	262	0	10.99
21/10/2014	21:58:11	-12.026336	135.56604	49.84	0	201	0	18.1
21/10/2014	22:06:23	-12.026336	135.56604	49.84	0	201	0	0
21/10/2014	22:07:46	-12.026352	135.566544	53.79	4176	118	0	54.84
21/10/2014	22:09:19	-12.027014	135.566788	16.62	9540	103	0	78.25
21/10/2014	22:11:06	-12.026653	135.566483	51.96	0	140	0	52.07
21/10/2014	22:12:55	-12.026901	135.567307	52.68	38916	158	0	93.76
21/10/2014	22:14:38	-12.026759	135.567245	17.2	0	317	0	17.17
21/10/2014	22:15:54	-12.026689	135.567276	9.9	1152	99	0	8.48
21/10/2014	22:17:18	-12.026792	135.567245	37.59	0	244	0	11.94
21/10/2014	22:18:36	-12.026792	135.567245	37.59	0	244	0	0
21/10/2014	22:20:21	-12.026836	135.567139	26.95	252	213	0	12.52
21/10/2014	22:22:02	-12.026745	135.567123	46.19	0	357	0	10.27
21/10/2014	22:23:22	-12.027199	135.567322	37.42	0	107	0	54.93
21/10/2014	22:24:43	-12.027315	135.566635	40.28	0	91	0	75.82
21/10/2014	22:25:57	-12.027203	135.566437	37.48	5832	297	0	24.88	1
21/10/2014	22:27:11	-12.02757	135.567184	43.94	2628	106	0	90.91	1
21/10/2014	22:28:27	-12.02756	135.566849	100.46	8244	121	0	36.45	1
21/10/2014	22:29:40	-12.027349	135.56665	54.2	0	331	-4	31.92	1
21/10/2014	22:31:00	-12.027193	135.56662	47.82	7848	333	-2	0	1
21/10/2014	22:32:21	-12.027348	135.566666	35.54	4356	327	0	17.95	1
21/10/2014	22:33:36	-12.027227	135.566437	20.39	1836	97	0	28.31
21/10/2014	22:34:46	-12.027209	135.566574	34.4	5292	306	0	15.03
21/10/2014	22:35:56	-12.027234	135.566849	59.32	3600	237	0	30.04
21/10/2014	22:37:05	-12.027207	135.566681	54.52	1512	107	0	18.52
21/10/2014	22:38:18	-12.027027	135.566452	-28.35	0	94	0	31.95
21/10/2014	22:39:32	-12.027443	135.566498	33.83	0	216	0	46.53
21/10/2014	22:40:52	-12.027413	135.566864	61.66	0	46	0	39.94
21/10/2014	22:42:15	-12.027296	135.566254	48.38	0	19	0	67.6
21/10/2014	22:43:30	-12.027318	135.566467	18.8	12204	326	0	23.29
21/10/2014	22:44:39	-12.02733	135.566528	16.1	3852	295	0	6.77
21/10/2014	22:45:48	-12.027022	135.566849	65.75	1944	346	0	48.9	1
21/10/2014	22:47:09	-12.026701	135.567093	65.71	16236	113	0	44.48	1
21/10/2014	22:48:20	-12.026729	135.567032	90.62	8892	340	0	7.33
21/10/2014	22:49:51	-12.026716	135.567001	121.09	52632	285	0	3.67
21/10/2014	22:51:11	-12.026359	135.565948	22.67	2124	46	0	121.2
21/10/2014	22:54:49	-12.026477	135.565994	34.6	0	235	0	14.04
21/10/2014	22:59:42	-12.026426	135.566147	45.95	0	328	0	17.58
21/10/2014	23:04:44	-12.026312	135.565781	6.8	0	8	0	41.77
21/10/2014	23:09:05	-12.026545	135.56601	50.16	0	27	0	35.94
21/10/2014	23:12:35	-12.026318	135.566132	18.4	0	145	0	28.52
21/10/2014	23:13:48	-12.026306	135.566208	23.9	6516	28	0	8.37	1
21/10/2014	23:15:00	-12.026397	135.566071	42.22	0	38	0	18.01	1
21/10/2014	23:16:10	-12.026408	135.56601	35.26	0	213	0	6.75
21/10/2014	23:17:25	-12.026231	135.566147	28.97	2808	47	0	24.69
21/10/2014	23:19:53	-12.026323	135.566147	14.26	3888	291	0	10.23
21/10/2014	23:22:14	-12.02632	135.566177	15.14	0	89	0	3.28
21/10/2014	23:24:28	-12.026345	135.566147	21.26	0	41	0	4.29
21/10/2014	23:25:43	-12.026363	135.566147	31.98	0	207	0	2
21/10/2014	23:26:53	-12.026278	135.566162	33.27	0	288	0	9.59
21/10/2014	23:28:03	-12.026403	135.566055	26.97	0	22	0	18.13
21/10/2014	23:29:13	-12.026325	135.566101	25.91	0	271	0	10.01
21/10/2014	23:34:26	-12.026325	135.566101	25.91	0	271	0	0
21/10/2014	23:40:04	-12.026377	135.566055	39.3	108	236	0	7.65
21/10/2014	23:45:22	-12.026508	135.566315	12.09	0	128	0	31.81
21/10/2014	23:46:30	-12.026387	135.566086	27.24	0	38	0	28.31
21/10/2014	23:47:40	-12.026408	135.566055	39.47	1872	183	0	4.1
21/10/2014	23:48:48	-12.026402	135.566086	39.03	504	279	0	3.44
21/10/2014	23:49:58	-12.026391	135.566086	44	1476	24	0	1.22
21/10/2014	23:51:07	-12.026361	135.566071	36.9	360	253	0	3.71
21/10/2014	23:52:18	-12.026394	135.566055	36.8	612	88	0	4.06
21/10/2014	23:53:24	-12.026186	135.566422	-35.13	180	32	0	46.13
21/10/2014	23:54:33	-12.026355	135.56604	38.19	1296	135	0	45.6
21/10/2014	23:55:42	-12.026446	135.566071	35.7	612	242	0	10.67
21/10/2014	23:56:51	-12.026382	135.566071	51.92	1980	348	0	7.12
21/10/2014	23:57:59	-12.026383	135.566147	26.05	0	278	0	8.27
21/10/2014	23:59:08	-12.026363	135.566055	38.95	1368	72	0	10.25
22/10/2014	0:00:15	-12.026435	135.566147	45.97	3312	239	0	12.81
22/10/2014	0:01:21	-12.026467	135.565826	59.14	2160	249	0	35.09
22/10/2014	0:02:28	-12.026492	135.566071	33.76	2268	339	0	26.79
22/10/2014	0:03:37	-12.026341	135.566025	40.39	0	165	0	17.52
22/10/2014	0:04:48	-12.026394	135.566086	28.2	504	162	0	8.87
22/10/2014	0:05:56	-12.026573	135.565765	42.71	3996	21	0	40.19
22/10/2014	0:07:07	-12.026381	135.566086	33	0	90	0	40.92
22/10/2014	0:08:17	-12.026464	135.566101	47.53	1656	267	0	9.37
22/10/2014	0:09:27	-12.026376	135.566116	28.79	576	213	0	9.92
22/10/2014	0:10:35	-12.026255	135.566299	51.09	5220	53	0	24.02
22/10/2014	0:11:45	-12.026508	135.565918	29.17	1044	183	0	50.08
22/10/2014	0:12:58	-12.026398	135.566101	30.88	1152	4	0	23.36
22/10/2014	0:14:10	-12.026404	135.566101	32.36	1260	237	0	0.67
22/10/2014	0:15:18	-12.026278	135.566162	59.72	1728	281	0	15.5
22/10/2014	0:16:29	-12.026399	135.566132	24.57	2844	236	0	13.84
22/10/2014	0:17:37	-12.026387	135.566055	50.8	684	335	0	8.48
22/10/2014	0:18:45	-12.026445	135.566101	32.3	432	46	0	8.16
22/10/2014	0:19:55	-12.026288	135.566284	15.23	1044	335	0	26.47
22/10/2014	0:21:03	-12.026348	135.56601	67.81	2376	147	0	30.54
22/10/2014	0:22:12	-12.026443	135.566055	34.25	648	205	0	11.64
22/10/2014	0:23:22	-12.026481	135.56604	33.62	1440	60	0	4.53
22/10/2014	0:24:31	-12.026344	135.566055	55.19	1188	299	0	15.32
22/10/2014	0:25:40	-12.0263	135.566132	58.62	2412	40	0	9.7
22/10/2014	0:26:52	-12.026514	135.565918	44.37	2052	30	0	33.28
22/10/2014	0:28:02	-12.026393	135.56633	31.26	2916	56	0	46.78
22/10/2014	0:29:12	-12.0264	135.566071	29.51	2880	90	0	28.18
22/10/2014	0:30:23	-12.026379	135.56604	41.95	252	109	0	4.1
22/10/2014	0:31:33	-12.026355	135.566116	30.97	864	77	0	8.69
22/10/2014	0:32:43	-12.026399	135.566055	35.59	1260	13	0	8.24
22/10/2014	0:33:54	-12.026327	135.566132	30.82	2268	330	0	11.59
22/10/2014	0:35:02	-12.026421	135.56604	46.72	0	186	0	14.47
22/10/2014	0:36:09	-12.026436	135.566208	47.36	360	31	0	18.35
22/10/2014	0:37:20	-12.026315	135.566162	26.09	468	96	0	14.35
22/10/2014	0:38:30	-12.026378	135.566071	41.53	792	89	0	12.13
22/10/2014	0:39:42	-12.026408	135.566055	48.56	252	62	0	3.76
22/10/2014	0:40:51	-12.026379	135.566086	31.14	936	39	0	4.67
22/10/2014	0:41:59	-12.026381	135.565994	49.21	0	38	0	10.01
22/10/2014	0:43:09	-12.02635	135.566086	40.45	504	60	0	10.58
22/10/2014	0:44:19	-12.026348	135.566071	23.64	936	226	0	1.65
22/10/2014	0:45:25	-12.026389	135.565994	66.9	1908	239	0	9.53
22/10/2014	0:46:36	-12.026348	135.566116	39.85	540	234	0	14.03
22/10/2014	0:47:45	-12.026386	135.56604	33.2	2556	50	0	9.28
22/10/2014	0:48:55	-12.026428	135.566071	33.63	720	245	0	5.76
22/10/2014	0:50:04	-12.026398	135.566116	25.99	1620	185	0	5.92
22/10/2014	0:51:11	-12.026399	135.566071	26.68	0	337	0	4.9
22/10/2014	0:52:21	-12.026374	135.56604	21.56	720	264	0	4.37
22/10/2014	0:53:31	-12.026363	135.566116	46.83	144	80	0	8.36
22/10/2014	0:54:42	-12.02639	135.566086	33.5	180	44	0	4.43
22/10/2014	0:55:52	-12.026378	135.56604	32.61	1152	53	0	5.18
22/10/2014	0:57:01	-12.026407	135.566071	37.66	900	44	0	4.67
22/10/2014	0:58:11	-12.02633	135.566193	36.52	324	217	0	15.79
22/10/2014	0:59:17	-12.026392	135.566071	45.09	0	220	0	14.95
22/10/2014	1:00:27	-12.026374	135.566101	51.9	108	38	0	3.83
22/10/2014	1:01:37	-12.02641	135.566132	46.43	540	95	0	5.23
22/10/2014	1:02:48	-12.026446	135.565933	22.73	0	123	0	22.01
22/10/2014	1:03:57	-12.026417	135.565994	40.91	576	92	0	7.38
22/10/2014	1:05:06	-12.026487	135.565887	51.56	0	127	0	14
22/10/2014	1:06:17	-12.026447	135.565979	26.09	0	75	0	10.95
22/10/2014	1:07:28	-12.026441	135.566025	50.97	0	7	0	5.05
22/10/2014	1:08:37	-12.02633	135.566132	64.32	1836	85	0	16.96
22/10/2014	1:09:46	-12.026362	135.566101	50.27	540	28	0	4.9
22/10/2014	1:10:54	-12.026244	135.566055	64.62	3600	260	0	14.04
22/10/2014	1:12:03	-12.026591	135.565674	20.78	1692	156	0	56.62	1
22/10/2014	1:13:18	-12.026928	135.565598	40.18	2664	197	0	38.37	1
22/10/2014	1:14:34	-12.026954	135.565811	10.04	6876	117	0	23.34
22/10/2014	1:16:00	-12.027482	135.565414	47.23	0	205	0	72.88
22/10/2014	1:17:15	-12.027273	135.565506	23.89	0	339	0	25.3
22/10/2014	1:18:29	-12.027765	135.56546	44.84	5364	2	0	54.94	1
22/10/2014	1:19:42	-12.027864	135.565948	32.71	8136	129	0	54.2	1
22/10/2014	1:20:58	-12.028181	135.566711	88.34	6336	52	0	90.16	1
22/10/2014	1:22:13	-12.028357	135.566818	45.06	792	239	0	22.77	1
22/10/2014	1:23:28	-12.028268	135.566544	22.72	4356	102	0	31.4
22/10/2014	1:25:35	-12.028928	135.566528	22.88	5364	209	0	73.41
22/10/2014	1:27:25	-12.028677	135.566559	55.76	5184	303	0	28.11
22/10/2014	1:28:47	-12.028518	135.566513	21.02	0	177	0	18.37
22/10/2014	1:30:21	-12.02804	135.566589	-3.27	6084	348	0	53.79	1
22/10/2014	1:31:59	-12.026657	135.566742	18.88	0	284	0	154.68	1
22/10/2014	1:33:19	-12.026467	135.566513	18.27	7668	302	0	32.66
22/10/2014	1:34:28	-12.02633	135.566254	44.46	0	298	0	32.02
22/10/2014	1:35:33	-12.026253	135.566238	56.78	0	105	0	8.74
22/10/2014	1:36:41	-12.026142	135.566498	76.98	0	1	0	30.85
22/10/2014	1:37:54	-12.026215	135.566422	94.32	3492	34	0	11.58	1
22/10/2014	1:42:04	-12.026189	135.566238	57.65	0	137	0	20.22	1
22/10/2014	2:06:11	-12.026189	135.566238	57.65	0	137	0	0
22/10/2014	2:08:26	-12.026364	135.566193	42.35	0	0	0	20.07
22/10/2014	2:09:43	-12.026266	135.566223	50.94	0	322	0	11.38
22/10/2014	2:12:33	-12.026225	135.566376	124.01	0	200	0	17.25
22/10/2014	2:14:58	-12.026278	135.566208	14.77	5832	99	0	19.2
22/10/2014	2:18:57	-12.026526	135.566284	38.15	1944	338	0	28.79
22/10/2014	2:22:50	-12.026389	135.566147	38.33	5472	33	0	21.31
22/10/2014	2:26:57	-12.026383	135.566116	38.05	4572	314	0	3.44
22/10/2014	2:33:23	-12.02609	135.566162	37.99	4284	162	0	32.96
22/10/2014	3:08:43	-12.02609	135.566162	37.99	4284	162	0	0
22/10/2014	3:22:30	-12.026308	135.566208	47.55	0	247	0	24.75
22/10/2014	3:23:41	-12.02654	135.566025	4.47	2988	240	0	32.58
22/10/2014	3:24:48	-12.026126	135.56633	94.68	0	51	0	56.74
22/10/2014	3:26:00	-12.026554	135.56601	-9.22	2052	61	0	58.96
22/10/2014	4:26:08	-12.026554	135.56601	-9.22	2052	61	0	0
22/10/2014	4:28:39	-12.026362	135.566147	27.2	3852	288	0	26.03
22/10/2014	4:29:49	-12.026321	135.565872	55.68	0	273	0	30.25
22/10/2014	4:31:00	-12.026332	135.566177	48.63	0	57	0	33.19
22/10/2014	4:32:12	-12.026394	135.566254	21.11	0	3	0	10.85
22/10/2014	4:33:23	-12.026332	135.566116	33.47	0	109	0	16.52
22/10/2014	4:34:36	-12.02634	135.566223	32.51	504	56	0	11.67
22/10/2014	4:36:04	-12.026299	135.566177	18.84	252	21	0	6.77
22/10/2014	4:37:32	-12.026297	135.566177	22.22	0	24	0	0.22
22/10/2014	4:38:38	-12.02616	135.566238	38.86	0	210	0	16.62
22/10/2014	4:39:47	-12.026289	135.566101	48.9	0	185	0	20.68
22/10/2014	4:40:53	-12.026432	135.566147	70.25	0	7	0	16.67
22/10/2014	4:42:00	-12.026472	135.566086	52.82	2880	174	0	7.99
22/10/2014	4:43:09	-12.026554	135.56604	74.2	504	26	0	10.4
22/10/2014	4:44:21	-12.026554	135.56604	74.2	504	26	0	0
22/10/2014	4:46:23	-12.026278	135.566254	60.95	7956	144	0	38.52
22/10/2014	4:48:06	-12.026043	135.566132	44.19	0	80	0	29.31
22/10/2014	4:49:52	-12.026023	135.566071	55.55	14832	305	0	7
22/10/2014	4:51:45	-12.025651	135.565842	14.63	576	61	0	48.28
22/10/2014	4:53:40	-12.025559	135.565628	-42.21	0	323	0	25.42
22/10/2014	4:56:20	-12.025718	135.565903	11.16	3348	330	0	34.74
22/10/2014	5:00:10	-12.026612	135.566589	132.99	2772	135	0	124.29
22/10/2014	5:06:13	-12.026612	135.566589	132.99	2772	135	0	0
22/10/2014	5:07:35	-12.026472	135.566101	57.86	0	353	0	55.31
22/10/2014	5:08:49	-12.026328	135.566086	13.37	0	196	0	16.09
22/10/2014	5:10:35	-12.026543	135.566147	74.87	12240	8	0	24.81
22/10/2014	5:12:24	-12.026473	135.566116	63.33	2340	356	0	8.48
22/10/2014	5:14:00	-12.026177	135.566116	-27.71	4536	278	0	32.91
22/10/2014	5:15:14	-12.026253	135.56604	12.77	0	335	0	11.82
22/10/2014	5:16:36	-12.026231	135.566132	5.7	4536	143	0	10.3
22/10/2014	5:18:50	-12.026502	135.566116	76.55	0	355	0	30.18
22/10/2014	5:21:13	-12.02634	135.566254	26.68	6804	258	0	23.45
22/10/2014	5:23:26	-12.026534	135.566238	86.07	0	246	0	21.64
22/10/2014	5:24:42	-12.026253	135.566132	37.7	1188	201	0	33.3
22/10/2014	5:26:21	-12.026308	135.566223	43.78	4356	161	0	11.63
22/10/2014	5:27:33	-12.026052	135.565994	18.83	1548	340	0	37.82
22/10/2014	5:28:44	-12.026144	135.566025	12.36	1800	154	0	10.77
22/10/2014	5:29:59	-12.026229	135.565872	7.75	11736	320	0	19.14
22/10/2014	5:31:14	-12.02639	135.566177	39.15	0	56	0	37.69
22/10/2014	5:32:27	-12.026334	135.566193	63.43	3708	178	0	6.47
22/10/2014	5:33:36	-12.026128	135.566101	-16.22	2520	109	0	25
22/10/2014	5:34:45	-12.026305	135.56604	35.93	0	221	0	20.77
22/10/2014	5:35:58	-12.026383	135.566162	27.3	0	189	0	15.85
22/10/2014	5:37:08	-12.026247	135.566055	17.75	0	35	0	19.08
22/10/2014	5:38:20	-12.026252	135.566101	17.57	0	334	0	5.03
22/10/2014	5:39:30	-12.026216	135.566116	22.29	1152	107	0	4.32
22/10/2014	5:40:41	-12.026192	135.566101	31.06	0	68	0	3.13
22/10/2014	5:41:50	-12.026285	135.566132	47.82	0	357	0	10.88
22/10/2014	5:42:59	-12.026292	135.566025	60.4	0	94	0	11.66
22/10/2014	5:44:09	-12.026131	135.566055	8.63	1368	292	0	18.2
22/10/2014	5:45:22	-12.02623	135.566101	25.9	0	290	0	12.09
22/10/2014	5:46:37	-12.026258	135.566132	39.82	0	145	0	4.59
22/10/2014	5:47:57	-12.026157	135.565948	18.68	0	176	0	22.95
22/10/2014	5:57:56	-12.026157	135.565948	18.68	0	176	0	0
22/10/2014	5:59:27	-12.026229	135.566101	23.74	3312	84	0	18.47
22/10/2014	6:02:42	-12.026389	135.566193	57.45	3312	99	0	20.41
22/10/2014	6:06:35	-12.026275	135.566055	20.24	2916	87	0	19.65
22/10/2014	6:09:24	-12.026355	135.566437	63	4716	85	0	42.49
22/10/2014	6:10:45	-12.026371	135.566208	66.61	9540	260	0	24.97
22/10/2014	6:13:48	-12.026357	135.566147	39.98	0	271	0	6.81
22/10/2014	6:16:50	-12.02634	135.565231	-40.72	2916	276	0	99.64
22/10/2014	6:22:40	-12.02634	135.565231	-40.72	2916	276	0	0
22/10/2014	6:27:57	-12.026319	135.566208	72.64	0	266	0	106.28
22/10/2014	6:29:09	-12.02623	135.566177	25.35	1296	163	0	10.45
22/10/2014	6:30:28	-12.026332	135.566177	79.2	0	169	0	11.34
22/10/2014	6:33:39	-12.026307	135.565994	23.92	0	38	0	20.1
22/10/2014	6:35:59	-12.026352	135.566177	23.02	3744	57	0	20.52
22/10/2014	6:38:22	-12.026407	135.565979	89.32	0	212	0	22.38
22/10/2014	6:40:56	-12.026295	135.565964	57.53	0	274	0	12.56
22/10/2014	6:43:18	-12.026279	135.566101	42.22	0	31	0	15.01
22/10/2014	6:44:26	-12.026327	135.565933	85.5	0	52	0	19.03
22/10/2014	6:45:35	-12.026335	135.566025	84.37	756	13	0	10.04
22/10/2014	6:46:43	-12.026295	135.565964	4.73	0	312	0	7.99
22/10/2014	6:47:54	-12.026333	135.566025	32.96	0	299	0	7.87
22/10/2014	6:49:05	-12.026197	135.566101	12.47	0	141	0	17.23
22/10/2014	6:50:16	-12.026082	135.566071	-1.13	0	79	0	13.2
22/10/2014	6:51:31	-12.026192	135.565994	8.7	0	323	0	14.82
22/10/2014	6:52:41	-12.026281	135.566055	49.52	1836	284	0	11.91
22/10/2014	6:53:48	-12.026185	135.566284	66.26	0	67	0	27.1
22/10/2014	6:55:00	-12.026335	135.566101	39.73	792	113	0	25.97
22/10/2014	6:56:10	-12.026274	135.566055	28.36	0	133	0	8.43
22/10/2014	6:57:25	-12.026301	135.566101	41.33	0	116	0	5.83
22/10/2014	6:58:41	-12.026276	135.566147	29.5	648	106	0	5.72
22/10/2014	6:59:50	-12.026265	135.566055	56.03	1008	336	0	10.08
22/10/2014	7:00:58	-12.026436	135.565979	61.21	0	43	0	20.73
22/10/2014	7:02:08	-12.026326	135.566025	31.04	0	326	0	13.21
22/10/2014	7:03:17	-12.026309	135.566025	30.57	0	8	0	1.89
22/10/2014	7:04:27	-12.026237	135.566086	34.4	0	152	0	10.4
22/10/2014	7:05:41	-12.026378	135.566193	108.55	0	161	0	19.53
22/10/2014	7:07:21	-12.02645	135.566147	79.67	648	11	0	9.44
22/10/2014	7:08:43	-12.026394	135.566177	113.48	0	137	0	7.03
22/10/2014	7:09:50	-12.026619	135.566177	168.46	0	352	0	25.02
22/10/2014	7:11:00	-12.02643	135.566223	128.82	540	13	0	21.6
22/10/2014	7:12:09	-12.02623	135.566101	69.06	1584	0	0	25.9
22/10/2014	7:13:19	-12.026338	135.566223	110.57	3132	8	0	17.9
22/10/2014	7:14:27	-12.026355	135.566162	80.96	648	5	0	6.9
22/10/2014	7:15:37	-12.026233	135.566177	70.46	1296	293	0	13.66
22/10/2014	7:16:47	-12.026165	135.566101	51.37	0	113	0	11.2
22/10/2014	7:18:01	-12.02619	135.566101	73.91	1944	359	0	2.78
22/10/2014	7:19:08	-12.026527	135.566299	163.49	0	5	0	43.22
22/10/2014	7:20:15	-12.026409	135.566208	120.3	0	54	0	16.43
22/10/2014	7:21:22	-12.026398	135.566269	155.18	396	124	0	6.75
22/10/2014	7:22:31	-12.02636	135.566254	171.9	0	21	0	4.53
22/10/2014	7:23:38	-12.026508	135.566437	202.06	0	165	0	25.82
22/10/2014	7:24:48	-12.026409	135.566574	240.66	792	337	0	18.52
22/10/2014	7:26:02	-12.026414	135.56633	157.48	3672	15	0	26.54
22/10/2014	7:27:13	-12.026649	135.566574	311.54	0	317	0	37.24
22/10/2014	7:28:22	-12.026239	135.566605	259.62	0	183	0	45.71
22/10/2014	7:29:30	-12.026587	135.566757	328.84	0	22	0	42.08
22/10/2014	7:30:56	-12.026245	135.566238	100.94	1584	15	0	68.06
22/10/2014	7:32:06	-12.026238	135.566055	30.8	0	288	0	19.92
22/10/2014	7:33:21	-12.026461	135.565643	-20.9	0	234	0	51.21
22/10/2014	7:34:28	-12.02646	135.565872	17.03	2592	210	0	24.9
22/10/2014	7:35:40	-12.026688	135.565918	-28.84	0	264	0	25.84
22/10/2014	7:36:55	-12.026608	135.566086	-5.66	10548	94	0	20.32	1
22/10/2014	7:38:13	-12.028069	135.566757	-17.37	21600	52	0	178.09	1
22/10/2014	7:39:54	-12.02824	135.567184	10.82	3024	29	0	50.18	1
22/10/2014	7:42:08	-12.028196	135.566772	-26.53	4500	228	0	45.07	1
22/10/2014	7:45:11	-12.027765	135.56842	205.3	7344	46	0	185.52	1
22/10/2014	7:48:20	-12.028549	135.566528	-49.79	2124	225	0	223.47	1
22/10/2014	7:51:09	-12.028366	135.566788	-20.28	0	23	0	34.84	1
22/10/2014	7:53:55	-12.028379	135.567001	53.02	17496	220	0	23.21
22/10/2014	7:56:23	-12.028772	135.566818	-20.81	0	199	0	48.02
22/10/2014	7:59:10	-12.028519	135.567337	15.67	0	21	0	63.07
22/10/2014	8:02:17	-12.029145	135.566269	-242.77	2196	195	0	135.41
22/10/2014	8:05:32	-12.028784	135.566971	-96	1080	39	0	86.25
22/10/2014	8:08:18	-12.028433	135.567459	116.13	0	155	0	65.88
22/10/2014	8:10:48	-12.027944	135.567978	260.74	3852	216	0	78.37
22/10/2014	8:13:57	-12.028693	135.566742	-73.85	936	283	0	158.13
22/10/2014	8:16:53	-12.028524	135.566422	-79.4	5220	104	0	39.55
22/10/2014	8:19:29	-12.028081	135.567123	29.89	0	277	0	90.77
22/10/2014	8:20:46	-12.028194	135.566864	-23.13	0	261	0	30.84
22/10/2014	8:24:40	-12.028122	135.567108	29.37	5220	93	0	27.72
22/10/2014	8:28:42	-12.028062	135.567261	40.8	1836	152	0	17.93
22/10/2014	8:32:30	-12.02784	135.567184	72.65	0	230	0	26.07
22/10/2014	8:33:36	-12.028301	135.56662	-19.5	2160	230	0	79.94
22/10/2014	8:34:44	-12.028069	135.566788	27.61	4284	287	0	31.61
22/10/2014	8:35:59	-12.028511	135.566284	-1.26	5076	218	0	73.62
22/10/2014	8:37:40	-12.027781	135.567032	115.13	0	300	0	114.92
22/10/2014	8:39:24	-12.028008	135.567322	58.14	4320	12	0	40.4
22/10/2014	8:41:14	-12.02819	135.56694	7.13	0	258	0	46.21
22/10/2014	8:42:32	-12.027727	135.567505	141.95	0	289	0	80.16
22/10/2014	8:43:34	-12.027972	135.567322	81.11	5328	262	0	33.74
22/10/2014	8:44:40	-12.028034	135.567169	19.06	0	41	0	18.01
22/10/2014	8:45:50	-12.027672	135.567535	163.41	0	321	0	56.61
22/10/2014	8:47:10	-12.027772	135.5672	58.17	5004	257	0	38.09
22/10/2014	8:48:24	-12.027691	135.566742	19.29	7200	206	0	50.62	1
22/10/2014	8:49:43	-12.027532	135.566849	99.69	4464	44	0	21.17	1
22/10/2014	8:50:52	-12.027396	135.566513	126.69	7560	276	0	39.55	1
22/10/2014	8:52:04	-12.027086	135.565918	169.26	7848	323	0	73.32	1
22/10/2014	8:53:14	-12.026642	135.565445	24.6	5832	42	0	71.3	1
22/10/2014	8:55:52	-12.026061	135.566299	74.33	0	263	0	113.14	1
22/10/2014	8:58:30	-12.02513	135.566956	211.25	10872	29	0	125.79
22/10/2014	9:02:36	-12.026364	135.56604	48.54	0	340	0	169.56
22/10/2014	9:12:34	-12.026364	135.56604	48.54	0	340	0	0
22/10/2014	9:13:56	-12.026313	135.565948	12.47	2664	280	0	11.5
22/10/2014	9:14:59	-12.0258	135.566208	11.31	7380	336	0	63.67
22/10/2014	9:16:06	-12.025077	135.566177	59.75	5544	27	0	80.46
22/10/2014	9:17:14	-12.024833	135.566299	8.88	2484	115	0	30.2
22/10/2014	9:18:22	-12.025607	135.566116	34.71	5436	151	0	88.34
22/10/2014	9:19:32	-12.026284	135.566223	50.58	0	219	0	76.17
22/10/2014	9:20:46	-12.026314	135.565933	11.45	3816	72	0	31.71
22/10/2014	9:21:51	-12.026399	135.565704	44.34	0	95	0	26.64
22/10/2014	9:22:59	-12.026495	135.565887	-22.25	3708	204	0	22.58
22/10/2014	9:24:06	-12.026283	135.565964	23.81	11196	86	0	25.02
22/10/2014	9:25:20	-12.02632	135.565994	26.08	0	44	0	5.25
22/10/2014	9:26:31	-12.026333	135.565964	28.62	1764	256	0	3.57
22/10/2014	9:27:43	-12.026303	135.566055	16.06	0	179	0	10.44
22/10/2014	9:29:34	-12.026373	135.56633	33.4	0	277	0	30.9
22/10/2014	10:18:21	-12.026373	135.56633	33.4	0	277	0	0
22/10/2014	10:19:58	-12.026107	135.566147	-16.15	252	46	0	35.65
22/10/2014	10:21:04	-12.026238	135.56636	11.67	0	37	0	27.36
22/10/2014	10:22:34	-12.026371	135.566208	30.9	432	218	0	22.18	1
22/10/2014	10:23:53	-12.026418	135.566147	54.81	1656	49	0	8.45	1
22/10/2014	10:25:02	-12.02681	135.566605	181.25	0	281	0	66.19
22/10/2014	10:26:09	-12.026375	135.566711	56.95	0	90	0	49.72
22/10/2014	10:27:11	-12.02645	135.56604	13.17	0	180	0	73.45
22/10/2014	10:28:15	-12.026397	135.566254	44.9	0	196	0	24.01
22/10/2014	10:29:31	-12.026473	135.566528	24.26	3780	82	0	30.97
22/10/2014	10:30:42	-12.026201	135.566376	71.32	2016	223	0	34.47
22/10/2014	10:31:46	-12.026438	135.566116	31.47	5004	328	0	38.65
22/10/2014	10:33:09	-12.025734	135.56575	-76.88	2988	169	0	87.82
22/10/2014	10:34:19	-12.0263	135.565994	31.59	1008	117	0	68.3
22/10/2014	10:35:28	-12.026205	135.566071	68.52	2088	253	0	13.48
22/10/2014	10:36:36	-12.026334	135.566101	46.1	0	175	0	14.71
22/10/2014	10:37:50	-12.02478	135.565521	-76.49	756	90	0	183.95
22/10/2014	10:38:54	-12.026278	135.565231	-145.67	0	226	0	169.53
22/10/2014	10:40:01	-12.026352	135.566055	43.56	1476	47	0	89.99
22/10/2014	10:41:06	-12.026426	135.565735	-46.75	288	84	0	35.76
22/10/2014	10:42:38	-12.02632	135.56575	15.84	4608	247	0	11.9
22/10/2014	10:43:46	-12.026389	135.565933	8.29	0	271	0	21.33
22/10/2014	10:45:10	-12.025303	135.564774	-276.77	864	352	0	174.56
22/10/2014	10:46:17	-12.026237	135.565903	38.52	0	296	0	160.82
22/10/2014	10:47:19	-12.026312	135.56601	35.97	4320	289	0	14.32
22/10/2014	10:48:26	-12.026829	135.56514	-213.44	0	100	0	110.71
22/10/2014	10:49:36	-12.026867	135.564682	-262.29	0	348	0	49.99
22/10/2014	10:50:40	-12.026328	135.566284	24.57	1728	263	0	184.25
22/10/2014	10:52:04	-12.025895	135.565842	143.2	1512	29	0	68.04
22/10/2014	10:53:36	-12.026079	135.565933	66.11	0	10	0	22.73
22/10/2014	10:56:13	-12.02611	135.565735	63.48	0	66	0	21.81
22/10/2014	11:01:59	-12.026533	135.565796	-38.54	1944	217	0	47.5
22/10/2014	11:07:23	-12.026509	135.566055	15.02	3528	95	0	28.29
22/10/2014	11:12:19	-12.026704	135.564743	-35.72	12348	278	0	144.32
22/10/2014	11:15:44	-12.026367	135.565796	24.08	0	335	0	120.49
22/10/2014	11:18:46	-12.026294	135.565842	41.64	1404	259	0	9.54
22/10/2014	11:20:07	-12.02638	135.565872	74.14	468	51	0	10.1
22/10/2014	11:22:23	-12.026134	135.56572	-28.68	0	293	0	31.96
22/10/2014	11:23:32	-12.026219	135.566071	-32.62	756	300	0	39.33
22/10/2014	11:24:39	-12.026196	135.566071	-6.56	1872	216	0	2.56
22/10/2014	11:25:44	-12.026316	135.565857	44.04	3312	272	0	26.83
22/10/2014	11:26:48	-12.026372	135.565643	66.9	720	322	0	24.09
22/10/2014	11:27:55	-12.026558	135.566193	17.34	0	148	0	63.29
22/10/2014	11:29:03	-12.026301	135.566162	16.31	0	107	0	28.78
22/10/2014	11:30:39	-12.026885	135.56601	73.13	0	173	0	67.01
22/10/2014	11:31:48	-12.026922	135.565933	82.63	0	3	0	9.33
22/10/2014	11:32:54	-12.026152	135.566177	4.47	0	168	0	89.64
22/10/2014	11:34:00	-12.026541	135.566101	35.55	0	174	0	44.04
22/10/2014	11:35:05	-12.026758	135.566055	71.12	0	21	0	24.64
22/10/2014	11:36:12	-12.0269	135.565994	55.22	0	16	0	17.13
22/10/2014	11:37:18	-12.026032	135.566162	7.75	0	64	0	98.23
22/10/2014	11:38:24	-12.026423	135.566116	37.12	0	5	0	43.76
22/10/2014	11:39:27	-12.026253	135.566162	25.2	0	16	0	19.55
22/10/2014	11:40:31	-12.026317	135.566162	42.56	0	192	0	7.12
22/10/2014	11:41:35	-12.026424	135.566101	32.37	0	29	0	13.62
22/10/2014	11:42:36	-12.026134	135.566177	24.39	4248	11	0	33.29
22/10/2014	11:43:39	-12.026381	135.566162	43.69	3456	12	0	27.51
22/10/2014	11:44:41	-12.026866	135.566025	53.62	0	18	0	55.95
22/10/2014	11:45:47	-12.026309	135.566116	28.82	0	17	0	62.72
22/10/2014	11:46:52	-12.02651	135.566086	54.35	0	13	0	22.59
22/10/2014	11:47:54	-12.025774	135.566269	14.22	1440	179	0	84.22
22/10/2014	11:48:54	-12.026258	135.566116	5.34	0	42	0	56.33
22/10/2014	11:49:59	-12.026546	135.566132	48.7	0	192	0	32.07
22/10/2014	11:51:05	-12.026293	135.566071	34.92	0	130	0	28.9
22/10/2014	11:52:11	-12.026703	135.566025	41.79	0	18	0	45.86
22/10/2014	11:53:17	-12.026505	135.56604	18.93	0	23	0	22.08
22/10/2014	11:54:23	-12.026502	135.566147	44.03	0	21	0	11.64
22/10/2014	11:55:29	-12.026247	135.566223	37.66	0	20	0	29.53
22/10/2014	11:56:35	-12.026453	135.566116	34.07	0	137	0	25.69
22/10/2014	11:57:40	-12.02632	135.566101	19.15	0	195	0	14.88
22/10/2014	11:58:46	-12.026179	135.566177	20.7	0	22	0	17.72
22/10/2014	11:59:50	-12.026591	135.566055	15.48	0	15	0	47.69
22/10/2014	12:00:56	-12.026576	135.566071	10.06	0	26	0	2.41
22/10/2014	12:02:03	-12.026264	135.566223	2.87	0	12	0	38.43
22/10/2014	12:03:07	-12.026439	135.566193	55.37	10728	201	0	19.73
22/10/2014	12:04:31	-12.026562	135.566025	18.51	0	165	0	22.82
22/10/2014	12:06:16	-12.026345	135.566025	-172.58	468	126	0	24.13
22/10/2014	12:07:53	-12.026411	135.566345	97.17	0	222	0	35.57
22/10/2014	12:09:18	-12.026385	135.566406	167.26	0	14	0	7.24
22/10/2014	12:10:19	-12.026365	135.566406	112.37	0	148	0	2.22
22/10/2014	12:11:20	-12.026392	135.56604	-39.25	1872	272	0	39.92
22/10/2014	12:12:23	-12.026368	135.56601	-81.74	0	310	0	4.22
22/10/2014	12:13:25	-12.026436	135.56604	-111.19	0	259	0	8.24
22/10/2014	12:14:29	-12.026421	135.56633	68.88	0	96	0	31.58
22/10/2014	12:15:33	-12.026403	135.566223	47.63	0	294	0	11.81
22/10/2014	12:16:37	-12.026399	135.566269	64.27	0	91	0	5.02
22/10/2014	12:17:42	-12.02641	135.566269	41.44	0	274	0	1.22
22/10/2014	12:18:45	-12.026402	135.566193	22.28	0	318	0	8.31
22/10/2014	12:19:47	-12.026414	135.566086	-10	0	80	0	11.71
22/10/2014	12:20:50	-12.026411	135.566223	16.63	540	311	0	14.9
22/10/2014	12:21:51	-12.026518	135.566269	-19.44	0	133	0	12.91
22/10/2014	12:22:55	-12.026428	135.566315	68.84	684	77	0	11.19
22/10/2014	12:23:57	-12.026427	135.56604	-13.23	0	48	0	29.91
22/10/2014	12:25:02	-12.026389	135.566162	28.95	0	92	0	13.92
22/10/2014	12:26:05	-12.026386	135.565948	-40.05	0	271	0	23.28
22/10/2014	12:27:08	-12.026428	135.566055	-16.53	0	216	0	12.54
22/10/2014	12:28:12	-12.026424	135.566208	37.09	0	144	0	16.65
22/10/2014	12:29:14	-12.026437	135.56601	-31.42	4680	264	0	21.58
22/10/2014	12:30:19	-12.026417	135.566223	45.48	5112	271	0	23.27
22/10/2014	12:31:26	-12.026381	135.566391	67.78	5364	269	0	18.7
22/10/2014	12:32:30	-12.026435	135.566406	63.45	2232	78	0	6.22
22/10/2014	12:33:31	-12.02642	135.566376	34.31	1224	290	0	3.66
22/10/2014	12:34:33	-12.026426	135.566071	28.05	5724	255	0	33.18
22/10/2014	12:35:42	-12.026426	135.566071	28.05	5724	255	0	0
22/10/2014	12:39:45	-12.026306	135.565964	4.18	6804	294	0	17.7
22/10/2014	12:46:42	-12.026168	135.566376	76.44	15444	88	0	47.36
22/10/2014	12:53:20	-12.026212	135.565826	-3.46	6336	117	0	60.01
22/10/2014	12:56:52	-12.026309	135.566086	24.1	0	289	0	30.26
22/10/2014	13:04:20	-12.026805	135.566452	-1.2	3276	131	0	68.02
22/10/2014	13:11:39	-12.026241	135.566162	32.86	0	136	0	70.2
22/10/2014	13:17:08	-12.026555	135.565765	-29.67	7272	78	0	55.53
22/10/2014	13:26:30	-12.026555	135.565765	-29.67	7272	78	0	0
22/10/2014	13:27:59	-12.027723	135.565292	87.54	4788	211	0	139.69
22/10/2014	13:29:14	-12.026316	135.566162	28.58	20700	221	0	182.84
22/10/2014	13:30:41	-12.027039	135.565613	52.08	0	45	0	100.14
22/10/2014	13:31:56	-12.025856	135.566574	5.4	1584	204	0	168.01
22/10/2014	13:34:25	-12.026013	135.566513	4.03	7704	217	0	18.68
22/10/2014	13:36:38	-12.02586	135.566498	0.02	0	204	0	17.09
22/10/2014	13:41:32	-12.02586	135.566498	0.02	0	204	0	0
22/10/2014	13:43:53	-12.026363	135.566269	50.85	0	34	0	61.23
22/10/2014	13:46:54	-12.026482	135.566147	34.3	11484	22	0	18.74
22/10/2014	13:50:04	-12.02587	135.566406	6.52	0	196	0	73.65
22/10/2014	13:52:24	-12.026283	135.566177	36.6	1836	235	0	52.24
22/10/2014	13:53:40	-12.026229	135.566299	32.41	648	288	0	14.56
22/10/2014	13:55:48	-12.027014	135.565475	13.08	5076	235	0	125.1
22/10/2014	13:58:11	-12.026545	135.565918	9.81	13788	336	0	71
22/10/2014	14:00:07	-12.026224	135.566284	3.3	0	44	0	53.46
22/10/2014	14:01:12	-12.026293	135.566162	9.93	0	289	0	15.33
22/10/2014	14:02:20	-12.027125	135.56694	26.66	15804	256	0	125.37
22/10/2014	14:03:27	-12.027103	135.566345	1.64	0	8	0	64.75
22/10/2014	14:04:34	-12.027674	135.566696	102.09	11700	238	0	74.08
22/10/2014	14:06:04	-12.026557	135.566254	-48.89	540	111	0	133.18
22/10/2014	14:07:17	-12.02543	135.565369	-231.39	0	57	0	158.01
22/10/2014	14:08:21	-12.027021	135.566559	56.62	1008	322	0	219.2
22/10/2014	14:09:23	-12.02624	135.566452	-18.72	2592	47	0	87.62	1
22/10/2014	14:11:56	-12.026855	135.566422	31.91	3852	242	0	68.46	1
22/10/2014	14:14:13	-12.026862	135.566467	99.27	4176	50	0	4.96
22/10/2014	14:16:31	-12.026878	135.566467	48.63	1656	84	0	1.78
22/10/2014	14:17:38	-12.026684	135.566803	-2.28	0	51	0	42.43
22/10/2014	14:18:42	-12.026652	135.566589	17	0	69	0	23.54
22/10/2014	14:19:48	-12.026784	135.566391	28.21	0	205	0	26.06
22/10/2014	14:20:55	-12.026865	135.566437	40.83	0	110	0	10.3
22/10/2014	14:22:15	-12.026552	135.566559	32.29	2808	181	0	37.25
22/10/2014	14:23:32	-12.026759	135.566483	40.31	4320	44	0	24.46
22/10/2014	14:24:39	-12.0268	135.566345	-47.34	1080	270	0	15.69
22/10/2014	14:25:47	-12.02671	135.566452	69.08	6300	265	0	15.35
22/10/2014	14:27:03	-12.026524	135.56662	5.74	3456	285	0	27.6
22/10/2014	14:28:17	-12.026881	135.567093	113.42	2916	268	0	64.98
22/10/2014	14:29:41	-12.026542	135.56662	16.03	3636	60	0	63.77	1
22/10/2014	14:30:56	-12.026228	135.567154	170	180	60	0	67.76	1
22/10/2014	14:32:15	-12.026491	135.566498	14.13	3456	335	0	77.1	1
22/10/2014	14:33:22	-12.026187	135.567169	179.04	0	103	0	80.42	1
22/10/2014	14:34:27	-12.02628	135.567108	176.81	2448	234	0	12.29
22/10/2014	14:35:39	-12.026449	135.56636	117.76	0	68	0	83.49
22/10/2014	14:36:49	-12.026196	135.566177	50.19	0	325	0	34.46
22/10/2014	14:37:59	-12.026466	135.566208	50.24	0	291	0	30.21
22/10/2014	14:39:05	-12.026369	135.565903	96.92	6120	88	0	34.88
22/10/2014	14:40:13	-12.026262	135.565842	133.15	0	352	0	13.62
22/10/2014	14:41:19	-12.026276	135.566223	58.46	0	69	0	41.46
22/10/2014	14:42:28	-12.026351	135.566223	36.41	576	300	0	8.34	1
22/10/2014	14:43:34	-12.026391	135.565979	71.51	5148	76	0	26.91	1
22/10/2014	14:44:43	-12.026262	135.566208	36.99	180	198	0	28.74
22/10/2014	14:45:51	-12.026419	135.566132	52.73	0	235	0	19.32
22/10/2014	14:46:58	-12.026381	135.566055	-3.54	1440	112	0	9.38
22/10/2014	14:48:04	-12.026144	135.565704	72.69	2592	105	0	46.39
22/10/2014	14:49:09	-12.026489	135.56604	44.91	972	57	0	52.98
22/10/2014	14:50:15	-12.026228	135.56604	21.54	0	327	0	29.02
22/10/2014	14:51:22	-12.026264	135.566086	22.21	1764	65	0	6.41
22/10/2014	14:52:26	-12.026304	135.566193	58.19	1260	160	0	12.46
22/10/2014	14:53:33	-12.026235	135.566116	75.01	0	109	0	11.36
22/10/2014	14:54:39	-12.026341	135.566055	24.88	0	64	0	13.53
22/10/2014	14:55:42	-12.026295	135.566055	22.04	2988	130	0	5.11
22/10/2014	14:56:47	-12.02642	135.566132	22.35	0	47	0	16.23
22/10/2014	14:57:53	-12.026321	135.566025	60	432	61	0	16.02
22/10/2014	14:59:01	-12.02575	135.565948	56.58	6156	344	0	64.04
22/10/2014	15:01:41	-12.024873	135.565811	150.6	612	30	0	98.65
22/10/2014	15:03:49	-12.024873	135.565811	150.6	612	30	0	0
22/10/2014	15:05:00	-12.02638	135.566299	30.6	0	336	0	175.77
22/10/2014	15:06:16	-12.026262	135.565643	209.5	2124	110	0	72.54
22/10/2014	15:07:56	-12.026205	135.565567	205.27	0	121	0	10.42
22/10/2014	15:09:03	-12.026134	135.565536	223.69	1008	82	0	8.58
22/10/2014	15:10:10	-12.026399	135.566132	41.23	0	119	0	71.2
22/10/2014	15:11:24	-12.026402	135.566299	31.71	0	92	0	18.17
22/10/2014	15:12:45	-12.026415	135.566254	39.15	0	49	0	5.1
22/10/2014	15:14:01	-12.02629	135.565842	81.16	1080	280	0	46.91
22/10/2014	15:15:13	-12.026101	135.56543	230.32	0	38	0	49.49
22/10/2014	15:16:28	-12.026387	135.566162	50.13	0	114	0	85.73
22/10/2014	15:17:37	-12.02626	135.565872	138.22	13032	105	0	34.56
22/10/2014	15:18:45	-12.026111	135.565659	211.53	6084	110	0	28.48
22/10/2014	15:19:53	-12.026197	135.565811	162.42	4608	136	0	19.1
22/10/2014	15:21:26	-12.02629	135.566086	78.82	1044	235	0	31.64
22/10/2014	15:22:47	-12.026306	135.566132	108.14	3492	53	0	5.31
22/10/2014	15:23:54	-12.026509	135.565964	-32.98	0	67	0	29.04
22/10/2014	15:24:58	-12.026208	135.565811	150.66	5508	352	0	37.38
22/10/2014	15:26:03	-12.026196	135.566055	176.19	2628	54	0	26.57
22/10/2014	15:27:09	-12.026155	135.566055	19.97	180	296	0	4.56
22/10/2014	15:28:13	-12.026212	135.565994	90.46	540	87	0	9.18
22/10/2014	15:29:17	-12.026196	135.566025	105.38	288	43	0	3.81
22/10/2014	15:34:24	-12.025611	135.565948	96.99	0	0	0	65.59
22/10/2014	15:39:25	-12.027116	135.565735	-147.04	0	11	0	168.94
22/10/2014	15:44:34	-12.026253	135.565826	-24.49	3348	167	0	96.47
22/10/2014	15:48:02	-12.026483	135.565659	27.78	396	234	0	31.37
22/10/2014	15:49:07	-12.026383	135.565811	45.38	1188	37	0	19.92
22/10/2014	15:50:13	-12.02654	135.565933	-33.93	360	165	0	21.93
22/10/2014	15:51:33	-12.02759	135.565659	-253.23	0	315	0	120.5
22/10/2014	15:53:36	-12.026568	135.565948	-57.21	0	75	0	117.91
22/10/2014	15:54:42	-12.026267	135.565811	1.57	8208	326	0	36.64
22/10/2014	15:56:23	-12.026396	135.565918	19.48	3384	24	0	18.47
22/10/2014	15:58:23	-12.025521	135.566177	219.89	1080	194	0	101.29
22/10/2014	16:00:22	-12.026426	135.565887	49.87	180	118	0	105.46
22/10/2014	16:02:03	-12.026416	135.565964	47.79	0	221	0	8.45
22/10/2014	16:03:11	-12.026679	135.565872	-6.61	0	219	0	30.91
22/10/2014	16:04:26	-12.026701	135.565857	-25.95	468	257	0	2.94
22/10/2014	16:05:43	-12.0267	135.565704	9.14	1116	228	0	16.64
22/10/2014	16:06:50	-12.026562	135.565979	-55.73	432	92	0	33.61
22/10/2014	16:07:58	-12.02675	135.565765	-25.72	0	188	0	31.28
22/10/2014	16:09:04	-12.026515	135.565994	7.25	540	4	0	36.1
22/10/2014	16:10:12	-12.026626	135.566284	86.61	18972	126	0	33.87
22/10/2014	16:12:23	-12.026571	135.566132	59.9	1728	60	0	17.63
22/10/2014	16:14:09	-12.026592	135.566025	21.43	0	60	0	11.87
22/10/2014	16:15:17	-12.026588	135.565903	66.63	0	41	0	13.28
22/10/2014	16:16:24	-12.026525	135.566055	31.76	0	43	0	17.95
22/10/2014	16:17:34	-12.026455	135.566208	77.55	1800	221	0	18.37
22/10/2014	16:19:01	-12.026818	135.56604	46.07	0	201	0	44.31
22/10/2014	16:20:26	-12.026528	135.566177	99.27	7488	210	0	35.52
22/10/2014	16:21:33	-12.026644	135.566177	57.71	0	56	0	12.9
22/10/2014	16:22:57	-12.026576	135.566055	77.21	4932	15	0	15.27
22/10/2014	16:24:29	-12.027196	135.565979	-35.93	252	125	0	69.43
22/10/2014	16:26:11	-12.026771	135.56604	64.2	1368	81	0	47.72
22/10/2014	16:27:48	-12.026776	135.565796	51.69	2736	82	0	26.54
22/10/2014	16:29:19	-12.026715	135.565842	4.85	0	115	0	8.43
22/10/2014	16:31:15	-12.028728	135.565155	-198.53	5256	171	0	235.98
22/10/2014	16:33:15	-12.027057	135.565277	37.55	0	29	0	186.28
22/10/2014	16:35:14	-12.027373	135.565155	34.75	2916	47	0	37.56
22/10/2014	16:36:50	-12.027373	135.565155	34.75	2916	47	0	0
22/10/2014	16:38:07	-12.026067	135.566055	139.5	0	334	0	175.13
22/10/2014	16:39:32	-12.026769	135.566055	24.57	0	241	0	78.06
22/10/2014	16:40:55	-12.026567	135.565796	-18.2	0	344	0	36.03
22/10/2014	16:41:59	-12.027046	135.566391	158.93	2484	43	0	83.81
22/10/2014	16:43:07	-12.026611	135.565948	41.6	0	82	0	68.27
22/10/2014	16:44:26	-12.026526	135.565933	41.85	0	325	0	9.59
22/10/2014	16:46:11	-12.026469	135.56604	56.96	5904	54	0	13.25
22/10/2014	16:47:52	-12.026468	135.565857	21.86	0	249	0	19.9
22/10/2014	16:49:00	-12.027131	135.56546	-20.29	180	278	0	85.43
22/10/2014	16:50:15	-12.026749	135.565643	-19.21	5400	164	0	46.91	1
22/10/2014	16:52:44	-12.027083	135.565765	21.22	6156	41	0	39.44	1
22/10/2014	16:55:02	-12.026956	135.565842	19.43	0	208	0	16.42
22/10/2014	16:57:14	-12.026882	135.565689	4.72	13752	55	0	18.56
22/10/2014	16:59:16	-12.027034	135.565567	-11.24	4716	305	0	21.49
22/10/2014	17:01:54	-12.027241	135.565186	-23.2	3456	232	0	47.4
22/10/2014	17:04:35	-12.026783	135.565903	45.48	0	183	0	93.13
22/10/2014	17:06:57	-12.027069	135.565552	29.71	13968	286	0	49.68
22/10/2014	17:10:06	-12.026777	135.566513	13.15	15912	98	0	109.44
22/10/2014	17:12:48	-12.026443	135.566101	7.47	5112	212	0	58.2
22/10/2014	17:15:08	-12.026443	135.566101	7.47	5112	212	0	0	1
22/10/2014	17:16:43	-12.026147	135.566055	-4.87	0	306	0	33.29	1
22/10/2014	17:18:54	-12.026319	135.566025	46.83	0	92	0	19.4
22/10/2014	17:20:53	-12.026257	135.566132	6.1	1152	224	0	13.53
22/10/2014	17:22:28	-12.026393	135.566101	32.85	0	345	0	15.49
22/10/2014	17:23:39	-12.026391	135.566147	45.53	0	265	0	5.01
22/10/2014	17:25:12	-12.026386	135.566101	63.93	4428	328	0	5.03
22/10/2014	17:27:30	-12.026157	135.56601	24.12	0	308	0	27.32
22/10/2014	17:29:37	-12.026356	135.566269	33.5	1584	170	0	35.82
22/10/2014	17:30:49	-12.026106	135.565964	10.06	0	196	0	43.28
22/10/2014	17:32:20	-12.026324	135.566223	19.66	3888	308	0	37.16
22/10/2014	17:33:26	-12.026111	135.566071	-16.95	2448	299	0	28.88
22/10/2014	17:34:51	-12.026282	135.566086	39.51	0	157	0	19.08
22/10/2014	17:36:13	-12.026348	135.566193	32.02	1296	298	0	13.76
22/10/2014	17:37:33	-12.026687	135.566544	50.03	5112	138	0	53.65
22/10/2014	17:38:56	-12.026388	135.566177	53.86	0	150	0	51.95
22/10/2014	17:40:14	-12.026584	135.56636	32.07	0	16	0	29.51
22/10/2014	17:41:26	-12.026676	135.566422	27.67	14868	321	0	12.25
22/10/2014	17:42:40	-12.026298	135.566147	39.4	0	151	0	51.59
22/10/2014	17:43:48	-12.026313	135.566147	21.61	0	258	0	1.67
22/10/2014	17:44:59	-12.026314	135.566116	53.54	3780	149	0	3.37
22/10/2014	17:46:15	-12.02621	135.565857	36.96	7560	122	0	30.45
22/10/2014	17:47:51	-12.026245	135.566238	15.09	1764	74	0	41.62
22/10/2014	17:49:22	-12.026101	135.566116	-47.71	0	89	0	20.79
22/10/2014	17:50:28	-12.026126	135.566315	31.61	0	26	0	21.82
22/10/2014	17:51:32	-12.026084	135.566254	17.38	2268	119	0	8.11
22/10/2014	17:52:35	-12.026094	135.566422	34.74	0	78	0	18.3
22/10/2014	17:53:38	-12.026073	135.56636	44.65	0	217	0	7.14
22/10/2014	17:54:41	-12.026206	135.566376	42.11	5148	297	0	14.89
22/10/2014	17:55:47	-12.026413	135.566101	56.58	0	208	0	37.74
22/10/2014	17:56:51	-12.026304	135.566101	27.39	0	209	0	12.12
22/10/2014	17:58:04	-12.026244	135.566071	1.63	5544	213	0	7.43
22/10/2014	17:59:14	-12.026241	135.566025	34.33	4932	345	0	5.01
22/10/2014	18:00:19	-12.026097	135.566147	44.41	0	263	0	20.79
22/10/2014	18:01:52	-12.026292	135.566132	45.14	2484	49	0	21.74
22/10/2014	18:03:29	-12.026329	135.566162	44.79	324	243	0	5.25
22/10/2014	18:05:26	-12.02631	135.566055	38.2	648	28	0	11.83
22/10/2014	18:07:06	-12.026429	135.565948	48.01	0	319	0	17.62
22/10/2014	18:08:10	-12.026295	135.566162	-1.41	0	302	0	27.63
22/10/2014	18:09:14	-12.026333	135.566071	26.16	0	314	0	10.76
22/10/2014	18:10:20	-12.026356	135.565994	42.05	0	307	0	8.76
22/10/2014	18:11:24	-12.026339	135.565933	38.45	0	59	0	6.9
22/10/2014	18:12:32	-12.026325	135.566147	26.14	0	283	0	23.33
22/10/2014	18:13:35	-12.026345	135.56604	35.95	0	38	0	11.85
22/10/2014	18:14:40	-12.026378	135.565994	38.74	0	270	0	6.2
22/10/2014	18:15:43	-12.026238	135.566147	15.43	3024	95	0	22.79
22/10/2014	18:18:48	-12.026329	135.566238	30.73	0	120	0	14.15
22/10/2014	18:21:16	-12.026421	135.566284	59.35	11880	136	0	11.39
22/10/2014	18:23:56	-12.026299	135.566055	34.5	468	90	0	28.36
22/10/2014	18:25:53	-12.026512	135.566193	18.23	0	260	0	28.04
22/10/2014	18:33:25	-12.026512	135.566193	18.23	0	260	0	0
22/10/2014	18:34:44	-12.026361	135.566208	45.24	0	0	0	16.87
22/10/2014	18:35:51	-12.026283	135.566284	23.4	4140	75	0	11.98
22/10/2014	18:36:55	-12.02632	135.566193	34.59	4824	194	0	10.72
22/10/2014	18:38:04	-12.026448	135.565796	31.67	3636	248	0	45.46
22/10/2014	18:39:10	-12.026711	135.565598	37.09	5976	103	0	36.32
22/10/2014	18:40:13	-12.026371	135.56575	37.35	14004	318	0	41.26
22/10/2014	18:41:21	-12.026395	135.565948	51.45	4140	306	0	21.7
22/10/2014	18:42:25	-12.026321	135.566116	24.16	5040	90	0	20.04
22/10/2014	18:43:28	-12.026325	135.565994	21.88	1116	331	0	13.28
22/10/2014	18:44:39	-12.026423	135.565903	-52.87	0	296	0	14.72
22/10/2014	18:45:46	-12.02634	135.566055	38.75	0	194	0	18.93
22/10/2014	18:46:47	-12.026384	135.56601	6.38	864	167	0	6.92
22/10/2014	18:47:55	-12.026402	135.566116	19.87	0	72	0	11.7
22/10/2014	18:49:15	-12.026381	135.566055	27.2	0	70	0	7.03
22/10/2014	18:50:17	-12.026093	135.566238	47.77	1368	165	0	37.7
22/10/2014	18:51:25	-12.026258	135.566162	39.78	0	265	0	20.12
22/10/2014	18:52:28	-12.02631	135.566147	22.58	1836	57	0	6.01
22/10/2014	18:54:02	-12.026103	135.565811	80.67	4752	165	0	43.19
22/10/2014	18:55:08	-12.026327	135.566086	36.69	0	52	0	38.92
22/10/2014	18:56:14	-12.026367	135.566147	39.55	1584	81	0	7.99
22/10/2014	18:57:18	-12.026351	135.566086	35.83	576	262	0	6.87
22/10/2014	18:59:38	-12.026257	135.565948	29.74	0	108	0	18.29
22/10/2014	19:02:38	-12.026257	135.565948	29.74	0	108	0	0
22/10/2014	19:03:41	-12.026374	135.566193	30.44	0	217	0	29.65
22/10/2014	19:04:44	-12.026243	135.56604	36.26	3168	221	0	22.11
22/10/2014	19:05:48	-12.026289	135.566132	36.75	0	66	0	11.24
22/10/2014	19:06:54	-12.026259	135.566132	34.62	0	306	0	3.34
22/10/2014	19:07:58	-12.026222	135.566208	44.67	0	268	0	9.23
22/10/2014	19:09:04	-12.026378	135.566101	46.62	1692	102	0	20.89
22/10/2014	19:10:08	-12.02623	135.566376	33.89	936	332	0	34.14	1
22/10/2014	19:11:28	-12.026431	135.566254	19.74	1836	307	0	25.99	1
22/10/2014	19:12:35	-12.026261	135.566376	36.04	2160	74	0	23.09
22/10/2014	19:13:48	-12.026212	135.566925	35.5	3708	81	0	59.95
22/10/2014	19:15:30	-12.026366	135.566177	48.53	1944	212	0	83.13
22/10/2014	19:17:00	-12.026324	135.566101	16.28	1476	117	0	9.49
22/10/2014	19:18:14	-12.026381	135.566238	38.76	0	271	0	16.19
22/10/2014	19:19:26	-12.026265	135.566269	44.84	0	81	0	13.33
22/10/2014	19:20:32	-12.026328	135.566208	38.66	1584	87	0	9.65
22/10/2014	19:21:44	-12.026395	135.566147	29.69	0	283	0	9.98
22/10/2014	19:23:02	-12.026398	135.566055	39.4	4824	271	0	10.01
22/10/2014	19:24:13	-12.026363	135.566101	1.5	3888	333	0	6.34
22/10/2014	19:25:24	-12.026321	135.566086	27.84	0	301	0	4.95
22/10/2014	19:26:35	-12.026237	135.566162	38.69	2340	77	0	12.47
22/10/2014	19:27:44	-12.026364	135.566208	45.17	2304	39	0	14.98
22/10/2014	19:28:48	-12.026196	135.566254	41.03	0	35	0	19.34
22/10/2014	19:42:12	-12.026196	135.566254	41.03	0	35	0	0
22/10/2014	19:52:16	-12.026438	135.565964	46.42	504	13	0	41.46
22/10/2014	20:01:05	-12.026423	135.565994	46.42	540	28	0	3.66
22/10/2014	20:17:06	-12.026423	135.565994	46.42	540	28	0	0
22/10/2014	20:18:39	-12.026733	135.566666	35.26	0	339	0	80.8
22/10/2014	20:20:00	-12.026628	135.566589	42.58	0	106	0	14.37
22/10/2014	20:21:28	-12.026598	135.566422	16.04	3528	266	0	18.47
22/10/2014	20:22:37	-12.026643	135.566727	58.88	0	339	0	33.55
22/10/2014	20:24:29	-12.026591	135.566574	25.41	0	77	0	17.62
22/10/2014	20:26:12	-12.026729	135.566666	27.78	0	45	0	18.32
22/10/2014	20:27:51	-12.026494	135.566696	44.23	0	336	0	26.33
22/10/2014	20:29:35	-12.026372	135.566406	14.26	0	244	0	34.33
22/10/2014	20:31:30	-12.026415	135.566483	54.28	0	322	0	9.64
22/10/2014	20:33:11	-12.026383	135.56636	9.36	0	131	0	13.84
22/10/2014	20:34:17	-12.026394	135.566498	13.88	0	137	0	15.06
22/10/2014	20:35:23	-12.026626	135.566467	13.3	0	37	0	26.02
22/10/2014	20:36:29	-12.026477	135.566467	24.46	3744	327	0	16.57
22/10/2014	20:37:35	-12.026413	135.566483	53.71	0	318	0	7.33
22/10/2014	20:39:08	-12.026479	135.566376	34.81	0	334	0	13.76
22/10/2014	20:41:07	-12.026308	135.566422	31.68	1512	68	0	19.66
22/10/2014	20:42:58	-12.026632	135.566803	57.82	0	335	0	54.91
22/10/2014	20:44:51	-12.026345	135.566116	-13.63	1656	236	0	81.24
22/10/2014	20:46:35	-12.026533	135.565598	-33.85	0	35	0	60.09
22/10/2014	20:48:08	-12.026468	135.565964	28.95	5220	201	0	40.45
22/10/2014	20:49:28	-12.026202	135.566376	26.19	4572	113	0	53.69
22/10/2014	20:51:02	-12.026159	135.566391	34.52	6840	156	0	5.05
22/10/2014	20:52:37	-12.026213	135.566467	71.94	7668	316	0	10.22
22/10/2014	20:54:01	-12.026213	135.566467	71.94	7668	316	0	0
22/10/2014	20:55:08	-12.026491	135.565643	33.53	0	217	0	94.8
22/10/2014	20:56:24	-12.026652	135.565521	9.45	4356	219	0	22.28	1
22/10/2014	20:57:29	-12.026148	135.564957	18.03	8424	156	0	83.08	1
22/10/2014	20:58:38	-12.026337	135.565094	39.63	5004	16	0	25.76	1
22/10/2014	21:01:47	-12.026283	135.565277	41.96	4140	344	0	20.79
22/10/2014	21:04:35	-12.026524	135.566269	38.31	3564	126	0	111.16
22/10/2014	21:07:19	-12.025855	135.566147	9.61	5688	357	0	75.56	1
22/10/2014	21:08:21	-12.025531	135.566177	38.72	1728	164	0	36.17	1
22/10/2014	21:09:24	-12.025932	135.56633	47.09	0	148	0	47.59
22/10/2014	21:10:44	-12.026142	135.566406	43.62	4788	317	0	24.77	1
22/10/2014	21:12:16	-12.026387	135.566376	42.45	3132	97	0	27.44	1
22/10/2014	21:13:50	-12.026189	135.56665	-20.83	0	71	0	37.05
22/10/2014	21:15:20	-12.026189	135.56665	-20.83	0	71	0	0
22/10/2014	21:16:40	-12.026541	135.566635	-6.06	9144	241	0	39.17
22/10/2014	21:17:53	-12.026635	135.566864	26.5	14004	161	0	27.01
22/10/2014	21:19:06	-12.026748	135.56662	37.69	4968	276	0	29.36
22/10/2014	21:20:20	-12.026253	135.566376	47.14	2376	352	0	61.1
22/10/2014	21:21:29	-12.026425	135.565918	-6.4	4932	243	0	53.36	1
22/10/2014	21:23:02	-12.026356	135.565079	55.47	0	348	0	91.57	1
22/10/2014	21:24:37	-12.026264	135.564987	42.39	10836	335	0	14.31
22/10/2014	21:26:14	-12.026724	135.565033	58.49	8496	23	0	51.39	1
22/10/2014	21:27:43	-12.02655	135.565857	36.13	0	47	0	91.68	1
22/10/2014	21:29:02	-12.026174	135.566116	39.52	0	32	0	50.41
22/10/2014	21:30:15	-12.026105	135.566223	28.94	0	319	0	13.94
22/10/2014	21:31:41	-12.026333	135.56694	39.23	4464	41	0	81.99
22/10/2014	21:33:21	-12.026276	135.566589	23.2	8208	212	0	38.7
22/10/2014	21:35:53	-12.026332	135.566208	22.91	14760	335	0	41.9
22/10/2014	21:39:11	-12.026134	135.565903	55.31	11844	140	0	39.81
22/10/2014	21:43:08	-12.02642	135.566055	44.3	26424	154	0	35.84
22/10/2014	21:49:40	-12.026437	135.566223	18.55	11484	348	0	18.37
22/10/2014	21:55:13	-12.025859	135.565842	29.4	4896	145	0	76.47
22/10/2014	21:56:21	-12.026349	135.566071	46.89	7776	341	0	59.91
22/10/2014	21:57:42	-12.026173	135.566055	23.52	15732	338	0	19.65
22/10/2014	22:21:59	-12.026173	135.566055	23.52	15732	338	0	0
22/10/2014	22:24:12	-12.026464	135.566132	34.49	1368	319	0	33.42
22/10/2014	22:25:35	-12.026305	135.566788	65.7	10584	287	0	73.5
22/10/2014	22:27:55	-12.026414	135.565964	26.43	3888	90	0	90.43
22/10/2014	22:29:41	-12.026414	135.565887	38.68	3780	44	-4	8.37	1
22/10/2014	22:30:48	-12.026379	135.565918	41.96	9900	304	-2	0	1
22/10/2014	22:31:51	-12.026356	135.566071	32.8	540	67	0	16.83	1
22/10/2014	22:32:55	-12.02632	135.566223	41.16	936	90	0	17.01
22/10/2014	22:34:00	-12.026376	135.566238	30.23	0	50	0	6.44
22/10/2014	22:35:02	-12.026278	135.566025	50.66	1044	292	0	25.6
22/10/2014	22:36:02	-12.026301	135.566116	18.68	5112	230	0	10.22
22/10/2014	22:37:05	-12.026398	135.566071	24.32	432	88	0	11.84
22/10/2014	22:38:07	-12.026328	135.566223	34.79	2016	104	0	18.27
22/10/2014	22:42:45	-12.026418	135.566147	48.89	0	30	0	12.98
22/10/2014	22:46:28	-12.026316	135.566101	43.94	0	45	0	12.4
22/10/2014	22:47:35	-12.026316	135.566101	43.94	0	45	0	0
22/10/2014	22:48:45	-12.026159	135.565613	-31.74	0	100	0	55.87
22/10/2014	22:52:15	-12.026253	135.565918	43.98	4356	312	0	34.78
22/10/2014	22:55:15	-12.026314	135.566055	32.07	2736	106	0	16.37
22/10/2014	22:58:23	-12.026306	135.566116	51.83	0	340	0	6.69
22/10/2014	23:01:10	-12.026241	135.566269	49.9	4716	115	0	18.14
22/10/2014	23:03:52	-12.026396	135.566254	32.95	0	161	0	17.31
22/10/2014	23:05:28	-12.026265	135.566101	46.05	0	240	0	22.11
22/10/2014	23:06:33	-12.02643	135.566116	44.34	2124	94	0	18.42
22/10/2014	23:07:38	-12.02623	135.565765	67.2	0	297	0	44.18
22/10/2014	23:20:41	-12.02623	135.565765	67.2	0	297	0	0
22/10/2014	23:22:41	-12.026217	135.565552	-14.18	0	116	0	23.21
22/10/2014	23:25:50	-12.026143	135.564148	-117.09	0	129	0	152.91
22/10/2014	23:29:07	-12.026236	135.566162	48.94	0	221	0	219.28
22/10/2014	23:35:52	-12.026236	135.566162	48.94	0	221	0	0
22/10/2014	23:37:54	-12.026307	135.566055	25.65	2952	280	0	14.06
22/10/2014	23:38:54	-12.026237	135.566132	48.92	1476	93	0	11.43
22/10/2014	23:39:56	-12.026382	135.566071	30.37	1152	247	0	17.43
22/10/2014	23:41:00	-12.026287	135.566086	29.64	828	250	0	10.69
22/10/2014	23:42:02	-12.026429	135.566147	41.87	2052	46	0	17.13
22/10/2014	23:43:05	-12.026302	135.566101	22.76	684	279	0	14.98
22/10/2014	23:44:07	-12.026448	135.565903	-8.16	3384	77	0	26.97
22/10/2014	23:45:11	-12.026219	135.566193	66.92	2124	239	0	40.54
22/10/2014	23:46:15	-12.026283	135.566055	26.94	6156	268	0	16.61
22/10/2014	23:47:17	-12.026352	135.566193	53.46	0	247	0	16.86
22/10/2014	23:48:20	-12.02637	135.56604	34.21	0	58	0	16.76
22/10/2014	23:49:23	-12.026273	135.566132	43.46	0	70	0	14.71
22/10/2014	23:50:24	-12.026317	135.566132	45.92	2916	53	0	4.89
22/10/2014	23:51:26	-12.026303	135.566132	53.27	2880	260	0	1.56
22/10/2014	23:52:27	-12.026529	135.565964	14.95	4176	84	0	31.07
22/10/2014	23:53:29	-12.026239	135.566116	50.51	0	37	0	36.24
22/10/2014	23:54:30	-12.026327	135.566055	16.24	3132	74	0	11.82
22/10/2014	23:55:33	-12.026321	135.56633	84.42	2628	226	0	29.91
22/10/2014	23:56:35	-12.026158	135.56633	79.9	2952	229	0	18.12
23/10/2014	0:24:48	-12.026158	135.56633	79.9	2952	229	0	0
23/10/2014	0:26:28	-12.026446	135.565948	-1.28	0	208	0	52.45
23/10/2014	0:27:52	-12.026362	135.566147	56.32	1152	51	0	23.57
23/10/2014	0:29:25	-12.0275	135.564651	-170.7	0	311	0	206.11
23/10/2014	0:30:33	-12.026779	135.56517	-162.66	2232	200	0	98.05
23/10/2014	0:31:45	-12.026373	135.565857	-15.57	4212	38	0	87.29
23/10/2014	0:33:10	-12.02631	135.566193	57.37	0	114	0	37.21
23/10/2014	0:34:28	-12.02631	135.566086	32.48	216	200	0	11.64
23/10/2014	0:36:17	-12.026461	135.565918	-10.9	2664	23	0	24.81
23/10/2014	0:38:06	-12.02685	135.565399	-127.57	0	257	0	71.11
23/10/2014	0:39:12	-12.026054	135.566376	84.45	0	343	0	138.29
23/10/2014	0:40:17	-12.026664	135.565689	-75.61	0	201	0	100.91
23/10/2014	0:41:27	-12.026731	135.565613	-47.97	0	210	0	11.13
23/10/2014	0:42:47	-12.02621	135.566254	84.01	0	286	0	90.64
23/10/2014	0:44:26	-12.026289	135.566132	45.59	2988	40	0	15.91
23/10/2014	0:46:07	-12.026618	135.56575	-25.59	0	191	0	55.36
23/10/2014	0:48:08	-12.026431	135.566101	36.24	0	188	0	43.47
23/10/2014	0:49:43	-12.026328	135.566208	41.21	1188	174	0	16.33
23/10/2014	0:54:40	-12.026184	135.566345	80.62	11952	240	0	21.87
23/10/2014	0:59:17	-12.026166	135.566269	87.39	25812	237	0	8.5
23/10/2014	1:03:48	-12.026299	135.56604	29.62	828	16	0	28.96
23/10/2014	1:04:54	-12.026364	135.566101	42.25	0	250	0	9.81
23/10/2014	1:06:16	-12.02635	135.566055	41.35	612	179	0	5.24
23/10/2014	1:08:51	-12.026326	135.566055	34.76	1152	162	0	2.67
23/10/2014	1:11:13	-12.026236	135.566299	73.64	864	331	0	28.36
23/10/2014	1:12:13	-12.026256	135.566132	60.24	684	225	0	18.3
23/10/2014	1:13:16	-12.026347	135.566132	41.45	5040	272	0	10.12
23/10/2014	1:14:18	-12.026304	135.566162	40.06	6084	318	0	5.79
23/10/2014	1:15:19	-12.026324	135.566177	47.49	0	17	0	2.76
23/10/2014	1:16:20	-12.026343	135.566162	38	2844	123	0	2.67
23/10/2014	1:17:22	-12.0264	135.566147	38.59	504	282	0	6.54
23/10/2014	1:18:23	-12.026288	135.566132	50	0	310	0	12.56
23/10/2014	1:19:24	-12.026371	135.566193	34.47	828	298	0	11.37
23/10/2014	1:20:23	-12.026278	135.566101	50.97	1008	280	0	14.39
23/10/2014	1:21:27	-12.026372	135.565979	27.61	0	196	0	16.89
23/10/2014	1:22:29	-12.026311	135.566055	48.98	0	302	0	10.69
23/10/2014	1:23:30	-12.026329	135.566101	43.49	0	107	0	5.39
23/10/2014	1:24:31	-12.026319	135.566132	52.64	0	267	0	3.55
23/10/2014	1:25:31	-12.026381	135.565994	51.82	0	272	0	16.52
23/10/2014	1:26:35	-12.026314	135.56601	48.43	2016	293	0	7.65
23/10/2014	1:27:38	-12.026331	135.566071	41.95	1224	95	0	6.9
23/10/2014	1:28:41	-12.026314	135.566101	36.19	648	288	0	3.77
23/10/2014	1:29:44	-12.026355	135.566132	45.41	432	77	0	5.67
23/10/2014	1:30:49	-12.026341	135.566086	43.45	0	187	0	5.24
23/10/2014	1:31:51	-12.026296	135.566055	19.9	900	4	0	6.03
23/10/2014	1:32:56	-12.026278	135.566086	39.46	3168	109	0	3.92
23/10/2014	1:33:57	-12.026278	135.566147	27.98	1008	247	0	6.63
23/10/2014	1:35:00	-12.026337	135.566208	42.2	0	51	0	9.33
23/10/2014	1:36:02	-12.026305	135.566086	56.45	1404	42	0	13.74
23/10/2014	1:37:14	-12.026389	135.566086	43.82	0	223	0	9.34
23/10/2014	1:38:18	-12.026408	135.566086	35.75	0	340	0	2.11
23/10/2014	1:39:23	-12.026377	135.566116	22.16	0	15	0	4.75
23/10/2014	1:40:25	-12.026384	135.566071	59.7	1872	292	0	4.96
23/10/2014	1:41:26	-12.026432	135.566162	37.05	1908	346	0	11.24
23/10/2014	1:42:31	-12.026261	135.566116	49.6	5328	11	0	19.66
23/10/2014	1:43:35	-12.026557	135.566025	44.66	0	27	0	34.37
23/10/2014	1:44:42	-12.026343	135.565994	41.1	0	12	0	24.03
23/10/2014	1:45:49	-12.026562	135.566315	-25.14	5652	152	0	42.56
23/10/2014	1:47:00	-12.026294	135.566177	23.84	3960	16	0	33.37
23/10/2014	1:48:22	-12.026278	135.566101	36.22	1260	197	0	8.45
23/10/2014	1:50:25	-12.02635	135.566025	52.49	5184	15	0	11.51
23/10/2014	1:54:11	-12.026373	135.566071	45.55	18072	194	0	5.62
23/10/2014	1:57:42	-12.026402	135.566055	37.17	0	87	0	3.66
23/10/2014	2:00:45	-12.026193	135.566162	32.48	5436	358	0	25.99
23/10/2014	2:03:20	-12.026118	135.566162	34.16	0	29	0	8.34
23/10/2014	2:06:57	-12.026374	135.566086	30.61	0	215	0	29.64
23/10/2014	2:11:14	-12.026656	135.566071	4.03	15048	26	0	31.4
23/10/2014	2:17:53	-12.026366	135.566025	37.54	0	14	0	32.63
23/10/2014	2:24:26	-12.026168	135.566116	50.78	6336	25	0	24.14
23/10/2014	2:29:52	-12.026388	135.566071	38.29	1080	172	0	24.95
23/10/2014	2:30:57	-12.026244	135.566132	31.37	4356	173	0	17.33
23/10/2014	2:32:00	-12.02632	135.566086	51.15	936	53	0	9.82
23/10/2014	2:33:03	-12.026317	135.566086	34.38	576	5	0	0.33
23/10/2014	2:34:06	-12.026329	135.566101	37.61	864	126	0	2.11
23/10/2014	2:35:08	-12.026307	135.566116	44.26	1152	37	0	2.94
23/10/2014	2:36:11	-12.026343	135.566116	32.64	1260	344	0	4
23/10/2014	2:37:15	-12.026371	135.566132	31.81	144	341	0	3.57
23/10/2014	2:38:17	-12.026277	135.566101	30.77	1116	65	0	10.98
23/10/2014	2:39:19	-12.026381	135.566101	15.68	252	327	0	11.56
23/10/2014	2:40:23	-12.026401	135.566116	14.44	540	234	0	2.76
23/10/2014	2:49:07	-12.026401	135.566116	14.44	540	234	0	0
23/10/2014	2:50:16	-12.02635	135.56604	31.74	1872	236	0	10.02
23/10/2014	2:51:23	-12.026296	135.565933	-13.87	0	113	0	13.09
23/10/2014	2:52:29	-12.026271	135.566025	34.34	0	48	0	10.38
23/10/2014	2:53:45	-12.026346	135.566086	0.1	0	178	0	10.66
23/10/2014	2:55:15	-12.026631	135.565826	18.07	4572	136	0	42.47
23/10/2014	2:56:57	-12.026226	135.566086	63.3	3708	34	0	53.18
23/10/2014	2:59:50	-12.026251	135.566284	14.15	288	147	0	21.71
23/10/2014	3:02:25	-12.026154	135.566116	85.37	5508	28	0	21.22
23/10/2014	3:05:08	-12.026308	135.566162	13.84	720	25	0	17.84
23/10/2014	3:07:45	-12.026427	135.56601	13.64	504	68	0	21.17
23/10/2014	3:10:37	-12.026292	135.566223	13.3	1584	44	0	27.6
23/10/2014	3:13:33	-12.026417	135.566055	13.13	936	19	0	22.96
23/10/2014	3:16:11	-12.026181	135.566208	51.78	2628	245	0	31.07
23/10/2014	3:18:26	-12.026322	135.566193	-1.56	0	71	0	15.76
23/10/2014	3:20:21	-12.026468	135.56601	-13.08	4644	58	0	25.68
23/10/2014	3:22:29	-12.026447	135.565765	-3.41	1080	309	0	26.75
23/10/2014	3:23:30	-12.026239	135.565994	21.25	864	214	0	33.99
23/10/2014	3:24:33	-12.026254	135.565903	58.46	4176	252	0	10.04
23/10/2014	3:25:45	-12.026242	135.566055	48.74	720	236	0	16.58
23/10/2014	3:27:00	-12.026628	135.565765	52.89	0	338	0	53.26
23/10/2014	3:28:06	-12.02652	135.565796	85.79	0	272	0	12.47
23/10/2014	3:29:11	-12.026381	135.566467	36.86	4392	180	0	74.59
23/10/2014	3:30:16	-12.026314	135.566818	94.68	4608	222	0	38.89
23/10/2014	3:32:06	-12.026677	135.566986	73.45	2484	247	0	44.31
23/10/2014	3:33:34	-12.027072	135.566132	-40.29	2844	177	0	102.74
23/10/2014	3:35:04	-12.026626	135.566528	-6.6	15624	48	0	65.68
23/10/2014	3:36:39	-12.026513	135.565857	-8.42	0	209	0	74.05
23/10/2014	3:42:08	-12.026513	135.565857	-8.42	0	209	0	0
23/10/2014	3:48:05	-12.026494	135.566147	7.3	4392	339	0	31.61
23/10/2014	3:53:46	-12.026342	135.565964	20.1	0	356	0	26.11
23/10/2014	3:54:58	-12.026258	135.566086	50.78	1656	27	0	16.23
23/10/2014	3:58:26	-12.026365	135.566025	28.59	0	349	0	13.62
23/10/2014	4:33:00	-12.026365	135.566025	28.59	0	349	0	0
23/10/2014	4:38:07	-12.026335	135.566101	38.34	0	0	0	8.91
23/10/2014	6:29:08	-12.026335	135.566101	38.34	0	0	0	0
23/10/2014	6:31:15	-12.026221	135.566055	33.41	1872	15	0	13.63
23/10/2014	6:32:48	-12.026049	135.565292	35.81	6948	347	0	85.16
23/10/2014	6:35:13	-12.026416	135.565979	2.76	0	250	0	85.13
23/10/2014	6:38:00	-12.026258	135.566147	38.32	2376	208	0	25.35
23/10/2014	6:41:25	-12.026303	135.565979	39.26	2160	208	0	18.94
23/10/2014	6:44:43	-12.026358	135.566025	16.82	1188	46	0	7.9
23/10/2014	6:48:26	-12.026271	135.566132	38.98	3816	57	0	15.13
23/10/2014	6:51:40	-12.026361	135.565994	6.17	2052	0	0	18.04
23/10/2014	6:59:15	-12.026361	135.565994	6.17	2052	0	0	0
23/10/2014	7:01:15	-12.026456	135.566025	-20.47	720	83	0	11.09
23/10/2014	7:03:55	-12.026491	135.565948	-20.05	576	216	0	9.23
23/10/2014	7:07:27	-12.026452	135.565735	-11.6	972	321	0	23.57
23/10/2014	7:10:57	-12.026448	135.565857	-21.05	1044	111	0	13.28
23/10/2014	7:13:43	-12.026354	135.565994	20.53	0	252	0	18.2
23/10/2014	7:15:03	-12.026339	135.565964	6.03	2736	288	0	3.66
23/10/2014	7:17:02	-12.026515	135.565826	-27.41	0	116	0	24.66
23/10/2014	7:18:15	-12.02638	135.56601	27.53	288	198	0	25.02
23/10/2014	7:20:23	-12.026291	135.566116	50.94	396	35	0	15.19
23/10/2014	7:22:14	-12.026314	135.565994	25.99	0	100	0	13.51
23/10/2014	7:23:22	-12.026377	135.566025	19.02	0	1	0	7.77
23/10/2014	7:24:32	-12.026276	135.566071	53.72	6120	273	0	12.29
23/10/2014	7:29:39	-12.026433	135.566025	57.69	0	0	0	18.16
23/10/2014	7:50:16	-12.026433	135.566025	57.69	0	0	0	0
23/10/2014	7:53:34	-12.026305	135.566193	67	360	234	0	23.16
23/10/2014	7:54:42	-12.026561	135.565735	-12.57	0	222	0	57.37
23/10/2014	7:55:55	-12.02639	135.566055	42.19	0	236	0	39.66
23/10/2014	7:57:11	-12.025514	135.566162	89.68	6912	42	0	98.1
23/10/2014	7:58:25	-12.026153	135.566025	68.05	5220	221	0	72.6
23/10/2014	8:00:56	-12.026153	135.566025	68.05	5220	221	0	0
23/10/2014	8:02:16	-12.026385	135.566025	55.59	5616	250	0	25.8
23/10/2014	8:03:28	-12.026239	135.56636	87.25	1800	228	0	39.89
23/10/2014	8:04:41	-12.026372	135.566132	53.33	0	221	0	28.87
23/10/2014	8:06:01	-12.026192	135.566391	100.48	0	180	0	34.55
23/10/2014	8:07:08	-12.026455	135.56604	49.87	2340	234	0	48.09
23/10/2014	8:08:18	-12.026418	135.565964	31.12	3240	242	0	9.23
23/10/2014	8:09:32	-12.026408	135.56601	50.16	0	240	0	5.12
23/10/2014	8:10:46	-12.02634	135.565979	32.19	0	78	0	8.28
23/10/2014	8:12:08	-12.026764	135.56543	38.26	7236	241	0	76.08
23/10/2014	8:14:07	-12.026199	135.56601	-6.66	2052	111	0	89.03
23/10/2014	8:15:52	-12.026807	135.565659	56.74	0	274	0	77.64
23/10/2014	8:18:03	-12.026447	135.566071	20.45	2340	218	0	60.08
23/10/2014	8:23:30	-12.026447	135.566071	20.45	2340	218	0	0
23/10/2014	8:24:45	-12.025689	135.566605	84.59	11304	48	0	102.36
23/10/2014	8:25:56	-12.026124	135.566254	54.94	0	249	0	61.62
23/10/2014	8:27:07	-12.026009	135.566406	113.98	0	85	0	20.9
23/10/2014	8:28:28	-12.026343	135.565887	17.46	12852	220	0	67.57
23/10/2014	8:29:42	-12.026323	135.566193	149.96	4140	62	0	33.35
23/10/2014	8:30:59	-12.026074	135.566681	81.25	288	153	0	59.86
23/10/2014	8:49:53	-12.026074	135.566681	81.25	288	153	0	0
23/10/2014	8:51:36	-12.026441	135.565781	36.26	2412	45	0	106.05
23/10/2014	8:52:43	-12.026657	135.565567	-47.43	3204	59	0	33.44
23/10/2014	8:53:51	-12.026179	135.565994	50.65	684	45	0	70.58
23/10/2014	8:55:00	-12.025848	135.566254	103.82	0	221	0	46.41
23/10/2014	8:56:08	-12.026038	135.566116	11.86	864	46	0	25.92
23/10/2014	8:57:22	-12.026349	135.566025	26.97	8820	148	0	35.97
23/10/2014	8:59:29	-12.026183	135.566467	-9.07	3672	8	0	51.49
23/10/2014	9:01:16	-12.026837	135.56665	-51.13	3960	156	0	75.4
23/10/2014	9:02:54	-12.026644	135.566681	-52.39	0	58	0	21.72
23/10/2014	9:04:03	-12.026247	135.56633	60.04	5688	278	0	58.36
23/10/2014	9:05:58	-12.025354	135.565659	166.82	9972	143	0	123.23
23/10/2014	9:07:55	-12.025987	135.566162	49.47	0	292	0	89.14
23/10/2014	9:09:52	-12.025859	135.56604	92.22	5832	20	0	19.46
23/10/2014	9:11:06	-12.026443	135.566223	-42.59	0	186	0	67.92
23/10/2014	9:12:24	-12.026034	135.566025	79.39	3636	124	0	50.32
23/10/2014	9:13:36	-12.025916	135.566193	63.01	684	82	0	22.49
23/10/2014	9:15:23	-12.02639	135.565964	13.1	792	19	0	58.29
23/10/2014	9:17:42	-12.026237	135.56604	31.68	0	113	0	18.91
23/10/2014	9:20:05	-12.025344	135.567215	89.3	0	65	0	161.83
23/10/2014	9:21:24	-12.025746	135.567535	44.12	5148	158	0	56.65	1
23/10/2014	9:23:00	-12.025322	135.567734	34.51	1188	236	0	51.88	1
23/10/2014	9:24:26	-12.025579	135.567459	20.16	0	167	0	41.37
23/10/2014	9:25:52	-12.025323	135.56749	64.13	0	351	0	28.66
23/10/2014	9:27:05	-12.025543	135.567459	7.38	5004	23	0	24.69
23/10/2014	9:28:42	-12.025307	135.567215	50.35	6624	350	0	37.32	1
23/10/2014	9:31:11	-12.024619	135.567413	200.14	1152	256	0	79.47	1
23/10/2014	9:33:19	-12.024803	135.567551	143.7	0	141	0	25.37
23/10/2014	9:35:14	-12.024791	135.56749	159.45	0	320	0	6.77
23/10/2014	9:38:39	-12.024791	135.56749	159.45	0	320	0	0
23/10/2014	9:40:14	-12.024935	135.567429	128.3	0	113	0	17.33
23/10/2014	9:41:26	-12.02531	135.567474	21.18	0	242	0	41.98
23/10/2014	9:42:59	-12.02565	135.567215	-12.57	0	200	0	47.15
23/10/2014	9:44:08	-12.025628	135.567398	-8.2	0	88	0	20.05
23/10/2014	9:45:41	-12.025837	135.567429	-51.62	1044	347	0	23.48
23/10/2014	9:46:59	-12.025795	135.567383	-59.24	0	181	0	6.84
23/10/2014	9:48:05	-12.025469	135.56749	10.83	0	109	0	38.07
23/10/2014	9:49:09	-12.02543	135.567429	28.33	0	31	0	7.93
23/10/2014	9:50:23	-12.025414	135.567383	56.57	0	148	0	5.31
23/10/2014	9:51:36	-12.025598	135.567307	1.18	3168	59	0	22.07
23/10/2014	9:53:20	-12.025957	135.567307	-80.2	2772	35	0	39.92
23/10/2014	9:55:04	-12.025558	135.567474	7.32	828	150	0	47.94
23/10/2014	9:57:55	-12.025533	135.567398	-0.15	3636	166	0	8.72
23/10/2014	10:00:40	-12.025468	135.567413	-0.49	1116	254	0	7.41	1
23/10/2014	10:03:59	-12.0255	135.567429	2.64	288	178	0	3.96	1
23/10/2014	10:07:02	-12.02592	135.567337	-89.74	0	34	0	47.76
23/10/2014	10:12:27	-12.02592	135.567337	-89.74	0	34	0	0
23/10/2014	10:16:36	-12.025476	135.567368	2.8	7668	56	0	49.49
23/10/2014	10:21:12	-12.025192	135.567352	75.06	360	226	0	31.63
23/10/2014	10:24:54	-12.025192	135.567352	75.06	360	226	0	0
23/10/2014	10:26:21	-12.025629	135.567245	-50.15	0	12	0	49.97
23/10/2014	10:31:47	-12.025373	135.567596	64.59	576	76	0	47.62
23/10/2014	10:37:14	-12.024914	135.567169	171.32	5472	8	0	69
23/10/2014	10:42:14	-12.024963	135.567535	146.6	0	256	0	40.18
23/10/2014	10:45:57	-12.026031	135.567291	-130.9	1656	145	0	121.68
23/10/2014	10:47:07	-12.025508	135.567078	-79.37	9972	307	0	62.6
23/10/2014	10:49:10	-12.026438	135.567581	33.87	8604	238	0	116.99	1
23/10/2014	10:50:17	-12.02636	135.566589	130.21	7956	233	0	108.23	1
23/10/2014	10:53:43	-12.02636	135.566589	130.21	7956	233	0	0	1
23/10/2014	10:54:49	-12.026875	135.566147	-94.02	0	130	0	74.77
23/10/2014	10:55:57	-12.027554	135.566238	-223.08	0	121	0	76.15
23/10/2014	10:57:06	-12.026689	135.565918	-169.91	8892	358	0	102.29
23/10/2014	10:58:18	-12.026227	135.565948	-23.2	0	163	0	51.48
23/10/2014	11:01:03	-12.027577	135.566193	-292.79	0	0	0	152.46
23/10/2014	11:04:37	-12.027577	135.566193	-292.79	0	0	0	0
23/10/2014	11:05:49	-12.026462	135.56604	-18.81	0	118	0	125.09
23/10/2014	11:07:08	-12.026487	135.566254	69.6	2412	330	0	23.44
23/10/2014	11:09:12	-12.026641	135.566177	-23.8	0	200	0	19.06
23/10/2014	11:11:17	-12.027053	135.566483	0.51	14904	147	0	56.62
23/10/2014	11:13:17	-12.02686	135.566208	-40.78	5760	154	0	36.81
23/10/2014	11:15:10	-12.026449	135.565948	-31.12	8568	332	0	53.74
23/10/2014	11:16:39	-12.026649	135.56604	-42.12	792	69	0	24.39
23/10/2014	11:18:11	-12.026536	135.566055	-6.33	0	15	0	12.67
23/10/2014	11:20:33	-12.026534	135.566071	-1.8	19440	159	0	1.75	1
23/10/2014	11:22:38	-12.027264	135.565521	-21.93	0	34	0	100.83	1
23/10/2014	11:23:43	-12.02747	135.565399	-31.78	0	217	0	26.47
23/10/2014	12:34:36	-12.02747	135.565399	-31.78	0	217	0	0
23/10/2014	12:37:21	-12.026371	135.565521	59.57	180	278	0	122.92
23/10/2014	12:38:28	-12.026416	135.565643	64.95	0	246	0	14.18
23/10/2014	12:39:32	-12.026358	135.565475	51.53	0	265	0	19.38
23/10/2014	12:40:39	-12.02632	135.565567	59.88	0	296	0	10.86
23/10/2014	12:41:46	-12.026349	135.565445	67.82	0	126	0	13.65
23/10/2014	12:43:11	-12.026417	135.565292	73.39	1080	231	0	18.28
23/10/2014	12:44:37	-12.026368	135.565613	58.53	4716	75	0	35.33
23/10/2014	12:45:44	-12.026449	135.565338	62.1	0	48	0	31.23
23/10/2014	12:46:51	-12.026369	135.565598	39.4	0	233	0	29.64
23/10/2014	12:48:09	-12.026049	135.56572	-82.44	1296	78	0	37.98
23/10/2014	12:49:20	-12.02592	135.565414	-162.97	0	299	0	36.24
23/10/2014	12:50:32	-12.025921	135.565353	-164.87	0	289	0	6.63
23/10/2014	12:51:41	-12.026156	135.565628	-31.68	0	260	0	39.71
23/10/2014	12:53:14	-12.026228	135.566086	48.57	612	299	0	50.45
23/10/2014	12:54:35	-12.026377	135.565598	48.75	0	224	0	55.6
23/10/2014	12:55:42	-12.026375	135.565598	33.77	2556	251	0	0.22
23/10/2014	12:56:48	-12.026409	135.565308	41.98	1260	89	0	31.76	1
23/10/2014	12:58:46	-12.025907	135.566147	-26.3	1404	155	0	106.96	1
23/10/2014	13:00:26	-12.025868	135.566162	-49.18	0	358	0	4.63	1
23/10/2014	13:01:33	-12.025832	135.566223	-73.54	6552	91	0	7.75
23/10/2014	13:02:49	-12.026299	135.565918	34.44	648	3	0	61.62
23/10/2014	13:04:36	-12.026366	135.56572	27.47	0	154	0	22.79
23/10/2014	13:06:59	-12.026253	135.566208	38.97	4752	48	0	54.54
23/10/2014	13:09:15	-12.026253	135.566208	38.97	4752	48	0	0
23/10/2014	13:10:40	-12.02561	135.566193	-104.2	7128	23	0	71.52
23/10/2014	13:12:34	-12.026137	135.566208	-22.85	0	171	0	58.62
23/10/2014	13:13:41	-12.026008	135.566132	3.81	2556	216	0	16.56
23/10/2014	13:14:50	-12.02586	135.566422	-3.12	6948	54	0	35.57
23/10/2014	13:15:57	-12.025887	135.566422	68.83	0	189	0	3
23/10/2014	13:17:04	-12.025805	135.566391	9.52	0	220	0	9.72
23/10/2014	13:18:59	-12.02556	135.56691	14.02	2088	181	0	62.67
23/10/2014	13:20:48	-12.025534	135.566833	-26.85	720	272	0	8.86
23/10/2014	13:22:41	-12.025531	135.566788	-50.75	0	240	0	4.91
23/10/2014	13:24:56	-12.027616	135.56543	12.69	12780	106	0	274.89	1
23/10/2014	13:27:04	-12.02609	135.569016	-30.16	0	173	0	425.31	1
23/10/2014	13:28:53	-12.026178	135.569031	-7.8	0	333	0	9.92
23/10/2014	13:31:30	-12.022839	135.567917	-33.31	18144	7	0	390.55	1
23/10/2014	13:34:28	-12.021636	135.568161	-41.99	3312	148	0	136.37	1
23/10/2014	13:40:16	-12.021636	135.568161	-41.99	3312	148	0	0	1
23/10/2014	13:41:19	-12.021591	135.569763	21.9	0	346	0	174.3
23/10/2014	13:42:25	-12.021609	135.569702	67.44	0	15	0	6.93
23/10/2014	13:43:40	-12.021418	135.56955	-18.15	0	315	0	26.91
23/10/2014	13:45:18	-12.021305	135.56958	-70.44	144	114	0	12.98	1
23/10/2014	13:47:20	-12.021459	135.569641	18.19	7668	13	0	18.36	1
23/10/2014	13:49:00	-12.020917	135.56601	63.34	0	300	0	399.47
23/10/2014	13:50:32	-12.020983	135.566162	62.78	0	191	0	18.09
23/10/2014	13:51:38	-12.021021	135.566132	23.18	0	148	0	5.34
23/10/2014	13:52:48	-12.021738	135.566101	67.44	12672	203	0	79.8
23/10/2014	13:53:56	-12.021738	135.566101	67.44	12672	203	0	0	1
23/10/2014	13:55:07	-12.025668	135.566864	65.25	0	342	0	444.8	1
23/10/2014	13:56:57	-12.025516	135.566879	21.13	5868	294	0	16.98
23/10/2014	13:59:21	-12.030204	135.565704	12.08	15228	223	0	536.72	1
23/10/2014	14:01:51	-12.030577	135.565552	44.23	0	312	0	44.65	1
23/10/2014	14:03:59	-12.030734	135.56572	40.37	0	113	0	25.27
23/10/2014	14:05:07	-12.030734	135.56572	40.37	0	113	0	0
23/10/2014	14:06:25	-12.031539	135.565384	-12.06	7776	51	0	96.68
23/10/2014	14:07:54	-12.03136	135.564957	-7.48	0	8	0	50.52
23/10/2014	14:08:58	-12.031334	135.565033	6.88	0	71	0	8.76
23/10/2014	14:10:09	-12.031399	135.565018	-23.01	1620	174	0	7.41	1
23/10/2014	14:12:06	-12.031858	135.565308	38.05	20268	99	0	60	1
23/10/2014	14:13:46	-12.030084	135.568192	15.21	0	55	0	370.52
23/10/2014	14:15:22	-12.029911	135.568146	-76.44	1404	322	0	19.88
23/10/2014	14:17:08	-12.030305	135.568878	190	5436	62	0	90.87
23/10/2014	14:19:32	-12.03015	135.568405	38.65	4284	107	0	54.25
23/10/2014	14:21:26	-12.030303	135.567886	-95.87	0	23	0	58.95
23/10/2014	14:23:23	-12.030099	135.568176	-27.64	3636	26	0	38.85	1
23/10/2014	14:25:50	-12.029175	135.568008	-31.78	1368	208	0	104.36	1
23/10/2014	14:28:01	-12.030044	135.568268	-168.68	0	225	0	100.68	1
23/10/2014	14:29:05	-12.029859	135.568024	13.4	2016	268	0	33.58
23/10/2014	14:31:00	-12.030265	135.567825	26.17	22680	241	0	50.06	1
23/10/2014	14:34:35	-12.02481	135.565765	215.52	38520	10	0	646.62	1
23/10/2014	14:37:49	-12.024576	135.565994	61.82	0	97	0	36.02	1
23/10/2014	14:40:35	-12.024618	135.566055	23.66	0	0	0	8.11
23/10/2014	14:44:26	-12.024625	135.56662	46.22	7092	317	0	61.45
23/10/2014	14:48:09	-12.024803	135.567215	55.06	0	267	0	67.67
23/10/2014	14:50:45	-12.024691	135.567169	51.19	5688	16	0	13.42
23/10/2014	14:53:13	-12.024279	135.565491	15.04	0	304	0	188.15
23/10/2014	14:54:19	-12.024239	135.565552	17.38	0	115	0	7.99
23/10/2014	14:55:25	-12.030005	135.564774	-19.82	23688	154	0	646.71	1
23/10/2014	14:56:30	-12.030276	135.568375	-67.59	864	217	0	392.78	1
23/10/2014	14:57:44	-12.030699	135.568176	25.12	25812	110	0	51.78	1
23/10/2014	14:58:53	-12.032184	135.577362	18.83	54936	100	0	1012.55	1
23/10/2014	14:59:58	-12.029557	135.582397	-40.53	54792	7	0	620.61	1
23/10/2014	15:01:11	-12.021224	135.582169	37.73	48852	282	0	926.92	1
23/10/2014	15:02:19	-12.023648	135.579926	21.61	28548	190	0	363.53	1
23/10/2014	15:03:28	-12.023925	135.577347	-150.51	16920	28	0	282.17	1
23/10/2014	15:04:34	-12.023548	135.577515	46.87	648	127	0	45.73	1
23/10/2014	15:05:38	-12.023552	135.577454	-17.43	504	302	0	6.65	1
23/10/2014	15:06:41	-12.02357	135.577423	12.8	360	23	0	3.92
23/10/2014	15:07:48	-12.023389	135.577347	142.93	0	65	0	21.76
23/10/2014	15:08:57	-12.023501	135.577499	11.34	0	104	0	20.7
23/10/2014	15:10:00	-12.022079	135.577621	-129.04	0	350	0	158.67
23/10/2014	15:11:04	-12.022056	135.577621	-75.48	900	214	0	2.56
23/10/2014	15:12:11	-12.02202	135.577667	-85.04	0	53	0	6.41
23/10/2014	15:13:17	-12.02202	135.577591	-130.94	0	209	0	8.27
23/10/2014	15:14:21	-12.022172	135.577423	-252.72	0	238	0	24.89
23/10/2014	15:15:25	-12.022167	135.577454	-227.24	0	236	0	3.42
23/10/2014	15:16:47	-12.021665	135.577209	-199.88	6120	231	0	61.85
23/10/2014	15:17:53	-12.021836	135.577209	-191.81	0	149	0	19.01
23/10/2014	15:18:57	-12.021921	135.577209	-176.23	3096	163	0	9.45
23/10/2014	15:20:03	-12.022188	135.577194	-342.55	0	177	0	29.73
23/10/2014	15:21:07	-12.021159	135.577484	-18.98	10800	141	0	118.69
23/10/2014	15:22:16	-12.023072	135.576736	12.13	12204	282	0	227.74	1
23/10/2014	15:23:19	-12.023091	135.576416	-21.38	1944	11	0	34.87	1
23/10/2014	15:24:21	-12.023182	135.57637	-103.01	0	31	0	11.29
23/10/2014	15:25:26	-12.023363	135.576431	-155.56	0	247	0	21.19
23/10/2014	15:26:33	-12.023199	135.576462	-35.51	0	35	0	18.55
23/10/2014	15:27:37	-12.023275	135.576355	-111.61	1620	44	0	14.38
23/10/2014	15:28:47	-12.023603	135.576187	-202.78	0	329	0	40.79
23/10/2014	15:32:00	-12.023091	135.576553	47.98	0	77	0	69.47
23/10/2014	15:35:17	-12.02386	135.577057	40.09	0	149	0	101.57
23/10/2014	15:40:45	-12.02386	135.577057	40.09	0	149	0	0
23/10/2014	15:42:30	-12.023374	135.576431	10.41	0	324	0	86.92
23/10/2014	15:43:42	-12.023386	135.576523	27.73	0	149	0	10.09
23/10/2014	15:45:53	-12.023312	135.576538	-3.04	2988	310	0	8.39
23/10/2014	15:48:19	-12.02257	135.576416	21.77	4824	351	0	83.57	1
23/10/2014	15:50:54	-12.021961	135.576691	31.37	0	139	0	74.03	1
23/10/2014	15:53:29	-12.021213	135.576675	65.1	4824	228	0	83.19	1
23/10/2014	15:55:47	-12.020045	135.576538	152.93	18792	3	0	130.73	1
23/10/2014	15:57:04	-12.02	135.568008	81.92	56088	279	0	927.71	1
23/10/2014	15:59:33	-12.022199	135.56694	61.83	5364	176	0	270.7	1
23/10/2014	16:01:42	-12.0232	135.566467	73.75	11304	237	0	122.62	1
23/10/2014	16:03:44	-12.023777	135.56633	70.74	15012	200	0	65.87	1
23/10/2014	16:05:22	-12.02411	135.567627	43.82	0	46	0	145.83
23/10/2014	16:06:27	-12.024054	135.567673	46.81	8028	126	0	7.99	1
23/10/2014	16:08:09	-12.021351	135.564423	74.17	17532	2	0	463.97	1
23/10/2014	16:09:37	-12.021694	135.564484	-73.32	0	33	0	38.71	1
23/10/2014	16:10:40	-12.02111	135.564514	-6.87	504	274	0	65.02
23/10/2014	16:12:08	-12.021196	135.564484	1.24	4860	311	0	10.1
23/10/2014	16:13:30	-12.021081	135.56459	60.64	5040	232	0	17.22
23/10/2014	16:14:54	-12.021346	135.56459	-3.17	0	192	0	29.47
23/10/2014	16:16:13	-12.021595	135.56459	0.3	12852	125	0	27.69
23/10/2014	16:17:43	-12.022776	135.566772	204.05	4500	190	0	271.22
23/10/2014	16:19:13	-12.022738	135.566452	173.33	0	359	0	35.06
23/10/2014	16:20:57	-12.023041	135.56633	106.84	1512	10	0	36.21	1
23/10/2014	16:22:34	-12.023155	135.566467	78.31	0	194	0	19.56	1
23/10/2014	16:23:48	-12.0247	135.565521	62.87	9216	220	0	200.25	1
23/10/2014	16:25:24	-12.029878	135.567795	124.54	32796	100	0	626.63	1
23/10/2014	16:26:55	-12.030066	135.568024	49.51	72	192	0	32.52	1
23/10/2014	16:28:03	-12.030417	135.568069	10.88	0	64	0	39.34
23/10/2014	16:29:09	-12.029931	135.568161	85.13	9720	199	0	54.96
23/10/2014	16:30:14	-12.030472	135.568268	-7.02	0	35	0	61.27
23/10/2014	16:31:23	-12.030738	135.568024	-0.22	7128	178	0	39.74
23/10/2014	16:32:33	-12.030634	135.568039	29.58	1584	240	0	11.68	1
23/10/2014	16:33:40	-12.031198	135.568039	15.66	0	221	0	62.71	1
23/10/2014	16:34:44	-12.030968	135.567902	53.48	4824	19	0	29.6
23/10/2014	16:35:46	-12.03101	135.568008	53.16	2412	348	0	12.44
23/10/2014	16:37:07	-12.031315	135.567795	-15.63	684	30	0	41.07
23/10/2014	16:38:12	-12.031122	135.567841	29.55	3852	211	0	22.04
23/10/2014	16:39:19	-12.031094	135.567963	47.93	1008	292	0	13.63
23/10/2014	16:40:25	-12.030314	135.568542	160.69	3636	40	0	107.18
23/10/2014	16:41:30	-12.031249	135.567795	14.96	3384	214	0	131.94
23/10/2014	16:42:37	-12.03118	135.567551	12.35	0	258	0	27.62
23/10/2014	16:43:41	-12.031084	135.567886	20.52	1080	52	0	37.96
23/10/2014	16:44:47	-12.030646	135.568283	125.5	0	111	0	65.09
23/10/2014	16:45:54	-12.031036	135.568024	51.65	0	274	0	51.71
23/10/2014	16:47:00	-12.030844	135.568085	90.53	0	74	0	22.36
23/10/2014	16:48:03	-12.031114	135.568069	43.1	3312	238	0	30.07
23/10/2014	16:49:07	-12.031083	135.568237	92.07	3168	66	0	18.59
23/10/2014	16:50:33	-12.031128	135.567764	28.24	1260	159	0	51.68
23/10/2014	16:51:36	-12.031254	135.56778	14.02	144	0	0	14.12
23/10/2014	16:52:40	-12.03117	135.56778	25.46	144	71	0	9.34
23/10/2014	16:53:44	-12.031282	135.567871	11.14	1044	55	0	15.91
23/10/2014	16:54:48	-12.031373	135.56781	44.91	792	113	0	12.1
23/10/2014	16:55:51	-12.031247	135.567856	37.44	324	102	0	14.88
23/10/2014	16:56:56	-12.031137	135.56778	20.95	252	142	0	14.76
23/10/2014	16:57:59	-12.031264	135.567551	31.24	1692	98	0	28.63
23/10/2014	16:59:02	-12.03115	135.567856	24.75	1008	29	0	35.51
23/10/2014	17:00:06	-12.03136	135.567688	38.98	684	33	0	29.65
23/10/2014	17:01:08	-12.031416	135.567749	55.82	0	31	0	9.1
23/10/2014	17:02:10	-12.030908	135.568008	2.31	0	195	0	63.12
23/10/2014	17:03:14	-12.031245	135.567841	8.09	13608	12	0	41.64
23/10/2014	17:04:15	-12.031308	135.567825	32.19	3168	195	0	7.22
23/10/2014	17:05:19	-12.031018	135.567856	18.16	648	170	0	32.42
23/10/2014	17:06:23	-12.03109	135.56781	45.32	0	203	0	9.44
23/10/2014	17:07:25	-12.030906	135.567917	13.07	972	3	0	23.54
23/10/2014	17:08:30	-12.030982	135.567841	42.99	252	15	0	11.82
23/10/2014	17:09:33	-12.031226	135.567871	50.8	1800	208	0	27.33
23/10/2014	17:10:38	-12.031192	135.567825	30.47	396	190	0	6.27
23/10/2014	17:11:41	-12.031125	135.567917	29.75	216	34	0	12.47
23/10/2014	17:12:44	-12.031038	135.567963	31.14	540	6	0	10.89
23/10/2014	17:13:47	-12.031079	135.567963	32.07	432	149	0	4.56
23/10/2014	17:14:52	-12.031095	135.567978	34.76	864	351	0	2.41
23/10/2014	17:15:55	-12.03099	135.567947	9.03	828	350	0	12.15
23/10/2014	17:16:58	-12.030895	135.567902	11.27	756	139	0	11.64
23/10/2014	17:18:01	-12.031216	135.567902	45.06	576	131	0	35.69
23/10/2014	17:19:14	-12.031221	135.568054	33.14	0	167	0	16.54
23/10/2014	17:20:17	-12.03111	135.567856	43.63	504	120	0	24.82
23/10/2014	17:21:21	-12.031186	135.567841	23	540	125	0	8.61
23/10/2014	17:22:26	-12.031131	135.567902	29	252	196	0	9.02
23/10/2014	17:23:29	-12.031195	135.567856	49.97	504	161	0	8.7
23/10/2014	17:24:28	-12.031097	135.567856	-4.25	0	57	0	10.9
23/10/2014	17:25:30	-12.031116	135.567886	23.19	1476	46	0	3.89
23/10/2014	17:26:34	-12.031158	135.567856	10.91	576	322	0	5.7
23/10/2014	17:27:36	-12.031107	135.567932	38.67	540	38	0	10.02
23/10/2014	17:28:40	-12.031157	135.567856	5.64	144	66	0	9.96
23/10/2014	17:29:43	-12.031103	135.567886	15.21	612	135	0	6.83
23/10/2014	17:30:47	-12.031088	135.567978	7.35	0	26	0	10.14
23/10/2014	17:31:50	-12.031256	135.567825	43.88	504	319	0	25.02
23/10/2014	17:32:55	-12.031083	135.567886	26.93	0	37	0	20.35
23/10/2014	17:34:00	-12.031127	135.567886	23.97	2988	200	0	4.89
23/10/2014	17:35:03	-12.031039	135.567947	11.04	0	156	0	11.82
23/10/2014	17:36:06	-12.031067	135.567963	33.85	144	92	0	3.57
23/10/2014	17:37:12	-12.03143	135.567673	106.42	684	44	0	51.22
23/10/2014	17:38:15	-12.030877	135.567947	-15.39	180	147	0	68.33
23/10/2014	17:39:19	-12.031164	135.567856	37.69	576	6	0	33.41
23/10/2014	17:40:22	-12.031063	135.567886	17.84	72	138	0	11.69
23/10/2014	17:41:26	-12.031257	135.567902	33.71	612	195	0	21.64
23/10/2014	17:42:29	-12.031164	135.567932	23	612	55	0	10.84
23/10/2014	17:43:32	-12.031178	135.567886	34.64	936	237	0	5.24
23/10/2014	17:44:35	-12.031085	135.567947	24.87	504	57	0	12.29
23/10/2014	17:45:40	-12.031161	135.568024	59.59	0	78	0	11.9
23/10/2014	17:46:44	-12.031173	135.567978	52.07	684	49	0	5.18
23/10/2014	17:47:48	-12.031086	135.567963	25.51	576	77	0	9.81
23/10/2014	17:48:51	-12.031137	135.568008	42.5	252	107	0	7.49
23/10/2014	17:49:50	-12.03108	135.568192	76.81	0	145	0	20.99
23/10/2014	17:50:55	-12.031157	135.567902	42	0	228	0	32.68
23/10/2014	17:51:58	-12.031117	135.567932	39.05	252	230	0	5.52
23/10/2014	17:53:02	-12.031186	135.567902	54.16	360	212	0	8.34
23/10/2014	17:54:04	-12.031173	135.567841	46	864	78	0	6.79
23/10/2014	17:55:08	-12.031171	135.56778	42.34	396	188	0	6.64
23/10/2014	17:56:17	-12.03114	135.567917	50.79	0	216	0	15.29
23/10/2014	17:57:21	-12.031178	135.567856	41.26	864	105	0	7.87
23/10/2014	17:58:25	-12.031172	135.567963	73.38	288	117	0	11.66
23/10/2014	17:59:29	-12.031295	135.567825	77.23	612	180	0	20.31
23/10/2014	18:00:29	-12.031197	135.567795	33.27	0	66	0	11.38
23/10/2014	18:01:36	-12.031048	135.567932	-75.19	3600	311	0	22.28
23/10/2014	18:02:53	-12.030958	135.567978	-65.28	1980	172	-4	11.19	1
24/10/2014	8:07:48	-12.030958	135.567978	-65.28	1980	172	-2	0	1
24/10/2014	8:11:58	-12.030262	135.5681	14.92	12888	19	0	78.52	1
24/10/2014	8:13:05	-12.029716	135.567978	-30.69	360	148	0	62.15	1
24/10/2014	8:14:08	-12.02961	135.567719	-135.44	36	60	0	30.53	1
24/10/2014	8:15:11	-12.030394	135.567322	3.55	32544	277	0	97.28	1
24/10/2014	8:16:25	-12.026706	135.565201	42.25	38484	8	0	470.51	1
24/10/2014	8:17:58	-12.02422	135.565506	-49.68	0	59	0	278.41	1
24/10/2014	8:19:04	-12.023916	135.565338	-162.52	0	232	0	38.43
24/10/2014	8:20:11	-12.024408	135.565735	17.72	0	58	0	69.69
24/10/2014	8:21:17	-12.024233	135.565582	-53.11	756	161	0	25.6
24/10/2014	8:22:28	-12.024497	135.565765	37	0	59	0	35.47
24/10/2014	8:23:53	-12.024635	135.565979	53.13	2088	343	0	27.88
24/10/2014	8:25:07	-12.024615	135.565979	41.58	720	288	0	2.22	1
24/10/2014	8:26:27	-12.024673	135.566055	69.85	1692	235	0	10.48	1
24/10/2014	8:27:52	-12.024751	135.565979	67.97	1548	149	0	11.98
24/10/2014	8:29:11	-12.024625	135.56601	50.87	0	24	0	14.41
24/10/2014	8:30:21	-12.024663	135.565903	23.81	0	301	0	12.38
24/10/2014	8:31:43	-12.024749	135.566071	50.78	0	137	0	20.62
24/10/2014	8:33:04	-12.024479	135.565781	27.95	0	56	0	43.54
24/10/2014	8:34:33	-12.024527	135.565781	37.97	1620	80	0	5.34
24/10/2014	8:35:57	-12.024558	135.56572	32.85	3312	76	0	7.48
24/10/2014	8:37:00	-12.024481	135.565857	41.66	720	32	0	17.18
24/10/2014	8:38:02	-12.024528	135.565689	62.84	1872	118	0	19
24/10/2014	8:39:07	-12.024515	135.565918	62.33	1224	98	0	24.95
24/10/2014	8:40:13	-12.024557	135.565857	37.09	0	321	0	8.11
24/10/2014	8:41:18	-12.024654	135.565048	104.95	23616	266	0	88.64
24/10/2014	8:42:22	-12.024523	135.565811	61.23	1368	273	0	84.25
24/10/2014	8:43:26	-12.024521	135.565506	76.65	0	274	0	33.17
24/10/2014	8:44:32	-12.026692	135.565338	19.58	42228	187	0	242.09	1
24/10/2014	8:45:37	-12.030143	135.566299	20.66	15120	99	0	397.71	1
24/10/2014	8:46:36	-12.030293	135.566223	18.52	0	120	0	18.61	1
24/10/2014	8:47:40	-12.030323	135.566254	8.72	144	352	0	4.74
24/10/2014	8:48:39	-12.030306	135.566208	11.12	0	55	0	5.35
24/10/2014	8:49:43	-12.030293	135.566193	10.94	144	18	0	2.18
24/10/2014	8:50:43	-12.03028	135.566132	-4.53	0	320	0	6.79
24/10/2014	8:51:48	-12.028453	135.564865	21.33	46584	10	0	245.47	1
24/10/2014	8:52:52	-12.024514	135.566025	77.88	216	37	0	455.8	1
24/10/2014	8:53:54	-12.024495	135.565994	27.18	396	139	0	3.98	1
24/10/2014	8:54:57	-12.024501	135.565964	48.92	216	1	0	3.33
24/10/2014	8:56:01	-12.024525	135.565918	29.49	0	249	0	5.67
24/10/2014	8:57:01	-12.024403	135.565903	8.02	0	349	0	13.66
24/10/2014	8:58:04	-12.024618	135.565964	45.67	0	199	0	24.81
24/10/2014	8:59:07	-12.024491	135.565948	44.27	0	345	0	14.23
24/10/2014	9:00:10	-12.024464	135.565948	23.59	936	140	0	3
24/10/2014	9:01:19	-12.024597	135.565994	46.16	5616	94	0	15.61
24/10/2014	9:02:20	-12.023575	135.566544	61.52	0	94	0	128.42
24/10/2014	9:03:24	-12.023553	135.566406	46.59	396	33	0	15.21
24/10/2014	9:04:23	-12.023555	135.565781	100	0	74	0	67.97
24/10/2014	9:05:28	-12.023515	135.56636	36.67	828	321	0	63.13
24/10/2014	9:06:29	-12.023491	135.566284	67.28	2016	75	0	8.69	1
24/10/2014	9:07:29	-12.023518	135.565247	136.34	9288	24	0	112.82	1
24/10/2014	9:08:31	-12.022312	135.566772	33.06	2304	120	0	213.28	1
24/10/2014	9:09:34	-12.022395	135.566956	42.42	288	3	0	22.04	1
24/10/2014	9:10:36	-12.022789	135.56694	35.31	14076	190	0	43.85
24/10/2014	9:11:38	-12.026197	135.56543	40.64	40104	188	0	413.01	1
24/10/2014	9:12:42	-12.030395	135.564636	3.51	648	291	0	474.72	1
24/10/2014	9:13:44	-12.030419	135.564636	44.03	2772	66	0	2.67	1
24/10/2014	9:14:48	-12.030427	135.564667	25.23	144	345	0	3.49
24/10/2014	9:15:50	-12.0304	135.564606	17.42	612	261	0	7.28
24/10/2014	9:16:50	-12.030415	135.564606	22.79	0	41	0	1.67
24/10/2014	9:17:50	-12.030415	135.564529	37.4	0	58	0	8.37
24/10/2014	9:18:49	-12.030798	135.563629	162.87	0	66	0	106.74
24/10/2014	9:19:52	-12.030404	135.564575	5.19	252	34	0	111.82
24/10/2014	9:20:56	-12.030409	135.564606	6.82	252	296	0	3.42
24/10/2014	9:22:02	-12.030478	135.564606	14.62	4572	264	0	7.67
24/10/2014	9:23:04	-12.030528	135.567932	16.1	17208	97	0	361.75
24/10/2014	9:24:07	-12.029971	135.5681	-22.72	0	192	0	64.57
24/10/2014	9:25:06	-12.030144	135.568222	28.52	13572	203	0	23.37
24/10/2014	9:26:10	-12.029886	135.564636	2.51	15228	334	0	391.04	1
24/10/2014	9:27:14	-12.025686	135.56546	49.23	19620	9	0	475.54	1
24/10/2014	9:28:19	-12.02423	135.567184	36.58	18072	52	0	247.72	1
24/10/2014	9:29:23	-12.024061	135.567459	10.56	108	335	0	35.32	1
24/10/2014	9:30:28	-12.024035	135.56749	12.68	216	18	0	4.44
24/10/2014	9:31:31	-12.024059	135.567596	63.37	216	31	0	11.83
24/10/2014	9:32:34	-12.024115	135.567596	30.84	216	14	0	6.23
24/10/2014	9:33:37	-12.023975	135.567581	36.64	0	32	0	15.65
24/10/2014	9:34:39	-12.024014	135.567535	11.83	2592	268	0	6.62
24/10/2014	9:35:43	-12.023956	135.567627	-0.15	0	86	0	11.9
24/10/2014	9:36:46	-12.023982	135.567719	14.85	468	139	0	10.41
24/10/2014	9:37:49	-12.024709	135.567322	29.93	0	261	0	91.65
24/10/2014	9:38:53	-12.024688	135.567245	25.08	4788	130	0	8.69	1
24/10/2014	9:39:57	-12.024957	135.567383	28.48	144	195	0	33.47	1
24/10/2014	9:41:00	-12.025181	135.567673	40.55	108	23	0	40.19
24/10/2014	9:42:03	-12.02524	135.567612	47.14	180	322	0	9.33
24/10/2014	9:43:07	-12.02519	135.567612	55.53	144	38	0	5.56
24/10/2014	9:44:10	-12.025151	135.567612	48.95	324	57	0	4.34
24/10/2014	9:45:13	-12.025216	135.567642	31.6	324	49	0	7.93
24/10/2014	9:46:17	-12.024745	135.566422	46.66	19404	255	0	142.64	1
24/10/2014	9:47:21	-12.024529	135.565918	3.79	216	266	0	59.84	1
24/10/2014	9:48:24	-12.024568	135.56575	-27.55	180	281	0	18.78	1
24/10/2014	9:49:22	-12.024573	135.565689	-104.55	1332	194	0	6.66
24/10/2014	9:50:26	-12.024595	135.565735	-53.54	612	68	0	5.57
24/10/2014	9:51:30	-12.024594	135.565826	2.76	216	51	0	9.9
24/10/2014	9:52:29	-12.024858	135.565475	40.84	0	218	0	48.16
24/10/2014	9:53:35	-12.02882	135.564819	19.93	42228	188	0	446.29	1
24/10/2014	9:54:34	-12.030672	135.567764	146.98	7128	123	0	380.77	1
24/10/2014	9:55:34	-12.030841	135.567429	56.05	0	217	0	40.99	1
24/10/2014	9:56:38	-12.030833	135.567505	20.23	288	69	0	8.31
24/10/2014	9:57:42	-12.030822	135.567459	19.28	180	55	0	5.15
24/10/2014	9:58:42	-12.030768	135.567551	13.76	0	33	0	11.67
24/10/2014	9:59:46	-12.030806	135.567566	15.2	1512	6	0	4.53
24/10/2014	10:00:49	-12.03083	135.567719	39.5	144	122	0	16.85
24/10/2014	10:01:52	-12.030856	135.56752	-4.05	0	319	0	21.83
24/10/2014	10:02:55	-12.030959	135.567566	34.24	1584	17	0	12.5
24/10/2014	10:03:57	-12.030932	135.56749	-7.67	1224	47	0	8.79
24/10/2014	10:04:59	-12.030719	135.567596	28.09	576	19	0	26.34
24/10/2014	10:06:02	-12.030697	135.567581	11.4	5544	78	0	2.94
24/10/2014	10:07:05	-12.030156	135.566391	26.19	41832	281	0	142.71	1
24/10/2014	10:08:09	-12.026243	135.565338	30.22	43128	8	0	449.92	1
24/10/2014	10:09:14	-12.019659	135.566986	83.21	32580	95	0	753.73	1
24/10/2014	10:10:18	-12.019783	135.570099	56.81	468	42	0	338.84	1
24/10/2014	10:11:30	-12.019786	135.570099	68.64	4212	42	0	0.33	1
24/10/2014	10:14:54	-12.019786	135.570099	68.64	4212	42	0	0
24/10/2014	10:20:00	-12.019533	135.569717	12.41	0	0	0	50.17
24/10/2014	10:24:09	-12.019567	135.569824	53.16	0	155	0	12.24
24/10/2014	10:25:18	-12.019218	135.569885	36.92	0	114	0	39.37
24/10/2014	13:20:32	-12.019218	135.569885	36.92	0	114	0	0
24/10/2014	13:23:33	-12.408983	130.878098	57.52	20880	294	0	511724.68
24/10/2014	18:30:50	-12.408983	130.878098	57.52	20880	294	0	0
24/10/2014	18:37:19	-33.897686	151.19957	77.92	50652	344	0	3152763.9
24/10/2014	18:42:24	-33.890202	151.199692	77.59	0	0	-4	832.26	1
25/10/2014	14:57:54	-33.890202	151.199692	77.59	0	0	-2	0	1
25/10/2014	15:00:03	-33.88995	151.199661	-10.32	72	156	0	28.17	1
25/10/2014	15:01:04	-33.889973	151.199707	-4.55	1584	135	0	4.96	1
25/10/2014	15:02:05	-33.889984	151.199677	8.25	1080	294	0	3.03	1
25/10/2014	15:03:06	-33.889992	151.199631	22.18	1044	96	0	4.34	1
25/10/2014	15:04:07	-33.889896	151.19957	11.53	1368	101	0	12.07	1
25/10/2014	15:05:10	-33.889908	151.1996	21.5	360	115	0	3.07	1
25/10/2014	15:06:14	-33.889988	151.1996	6.72	108	56	0	8.9	1
25/10/2014	15:07:25	-33.888863	151.200104	-40	0	207	0	133.46	1
25/10/2014	15:08:33	-33.88583	151.198532	-69.65	31212	1	0	367.15	1
25/10/2014	15:09:38	-33.88483	151.198761	64.34	0	22	0	113.19	1
25/10/2014	15:10:48	-33.88168	151.197281	-81.1	31968	333	0	375.97	1
25/10/2014	15:12:24	-33.876099	151.194412	-75.21	24696	68	0	674.73	1
25/10/2014	15:13:39	-33.87236	151.202179	88.98	53244	31	0	828.87	1
25/10/2014	15:14:56	-33.861645	151.205261	68.55	65196	18	0	1224.96	1
25/10/2014	15:16:06	-33.851501	151.210999	39.18	65880	27	0	1246.21	1
25/10/2014	15:17:13	-33.840649	151.209991	67.38	69696	351	0	1210.27	1
25/10/2014	15:18:20	-33.829609	151.213272	94.75	69264	12	0	1264.44	1
25/10/2014	15:19:22	-33.821934	151.20517	111.75	56880	320	0	1135.1	1
25/10/2014	15:20:34	-33.816204	151.205414	53.29	61632	13	0	637.55	1
25/10/2014	15:21:43	-33.806232	151.205139	51.99	56340	14	0	1109.13	1
25/10/2014	15:22:48	-33.802429	151.21048	63.72	40680	88	0	649.89	1
25/10/2014	15:23:52	-33.798626	151.209915	93.95	61344	339	0	426.08	1
25/10/2014	15:24:54	-33.792114	151.207062	92.23	828	255	0	770.6	1
25/10/2014	15:25:57	-33.789818	151.205002	61.75	40968	296	0	318.46	1
25/10/2014	15:27:02	-33.791016	151.200439	84.06	2988	307	0	442.22	1
25/10/2014	15:28:07	-33.791359	151.200745	53.12	0	97	0	47.48	1
25/10/2014	15:29:08	-33.791237	151.200745	105.78	1404	274	0	13.57	1
25/10/2014	15:30:10	-33.791382	151.200836	66.6	0	128	0	18.18	1
25/10/2014	15:31:13	-33.791248	151.200729	94.5	3276	219	0	17.88	1
25/10/2014	15:32:16	-33.791264	151.200867	67.68	0	161	0	12.88	1
25/10/2014	15:33:18	-33.791279	151.200897	68.82	0	236	0	3.24	1
25/10/2014	15:34:19	-33.791294	151.20079	79.76	3420	359	0	10.03	1
25/10/2014	15:35:20	-33.791092	151.200714	122.38	1692	85	0	23.53	1
25/10/2014	15:36:23	-33.791126	151.200729	110.99	0	121	0	4.03	1
25/10/2014	15:37:30	-33.791176	151.200699	77.3	0	81	0	6.21	1
25/10/2014	15:38:33	-33.791153	151.200623	92.8	0	79	0	7.47	1
25/10/2014	15:39:36	-33.791145	151.200745	100.45	0	98	0	11.31	1
25/10/2014	15:40:41	-33.79089	151.200638	172.02	0	298	0	30.03	1
25/10/2014	15:41:46	-33.791012	151.200638	140.03	0	309	0	13.57	1
25/10/2014	15:42:51	-33.791065	151.200623	124.54	3600	160	0	6.05	1
25/10/2014	15:43:54	-33.791168	151.20079	98.64	7632	157	0	19.22	1
25/10/2014	15:45:08	-33.791107	151.200775	127.16	5472	340	0	6.92	1
25/10/2014	15:46:12	-33.791218	151.200485	104.62	22824	264	0	29.5	1
25/10/2014	15:47:14	-33.791775	151.198746	105.2	13860	259	0	172.22	1
25/10/2014	15:48:19	-33.795319	151.196579	143.05	3852	182	0	442.03	1
25/10/2014	15:49:28	-33.800373	151.198669	106.04	35280	189	0	594.24	1
25/10/2014	15:50:49	-33.804211	151.199432	94.52	42120	191	0	432.55	1
25/10/2014	15:52:00	-33.80875	151.199631	20.02	44460	175	0	505.05	1
25/10/2014	15:53:28	-33.820972	151.204819	66.1	58680	146	0	1441.07	1
25/10/2014	15:54:48	-33.820972	151.204819	66.1	58680	146	0	0	1
25/10/2014	15:56:05	-33.841156	151.210876	21.91	63936	172	0	2313.04	1
25/10/2014	15:57:22	-33.852314	151.210709	55.39	56484	205	0	1240.81	1
25/10/2014	15:58:36	-33.862598	151.205338	34.03	57132	204	0	1246.45	1
25/10/2014	15:59:43	-33.862598	151.205338	34.03	57132	204	0	0	1
25/10/2014	16:01:53	-33.873074	151.193909	-18.63	0	174	0	1571.76	1
25/10/2014	16:03:46	-33.873074	151.193909	-18.63	0	174	0	0	1
25/10/2014	16:04:55	-33.881836	151.192291	-12.09	3672	216	0	985.67	1
25/10/2014	16:07:00	-33.884903	151.194763	5.67	24084	204	0	410.34	1
25/10/2014	16:09:50	-33.889168	151.197433	-67.97	18684	130	0	534.46	1
25/10/2014	16:12:40	-33.890053	151.199615	82.64	1260	30	0	224.16	1
25/10/2014	16:16:02	-33.890007	151.199509	101.87	2844	155	0	11.04	1
25/10/2014	16:18:57	-33.890007	151.199509	101.87	2844	155	0	0	1
25/10/2014	16:20:10	-33.890011	151.199661	-18.44	0	39	0	14.04	1
25/10/2014	16:22:08	-33.890186	151.199509	-19.88	2628	93	0	23.99	1
25/10/2014	16:24:46	-33.890629	151.199326	25.27	11556	207	0	52.08	1
25/10/2014	16:27:16	-33.892456	151.202148	135.05	20484	115	0	330.33	1
25/10/2014	16:30:49	-33.892456	151.202148	135.05	20484	115	0	0	1
25/10/2014	16:32:42	-33.891624	151.213501	-6.84	35964	101	0	1051.98	1
25/10/2014	16:35:27	-33.894943	151.221054	40.58	1980	334	0	788.81	1
25/10/2014	16:38:32	-33.9067	151.23201	30.1	55764	127	0	1652.73	1
25/10/2014	16:41:23	-33.908871	151.245346	15.14	36648	75	0	1254.16	1
25/10/2014	16:43:53	-33.91114	151.253265	34.96	15336	5	0	773.11	1
25/10/2014	16:49:21	-33.910225	151.25351	50.62	1908	286	0	104.23	1
25/10/2014	17:02:36	-33.910225	151.25351	50.62	1908	286	0	0	1
25/10/2014	17:07:45	-33.910049	151.253311	1.95	3744	72	0	26.84	1
25/10/2014	17:14:06	-33.91037	151.253738	139.68	6660	230	0	53.17	1
25/10/2014	17:15:55	-33.909729	151.253586	2.51	1692	11	0	72.64	1
25/10/2014	17:20:54	-33.909729	151.253586	2.51	1692	11	0	0	1
25/10/2014	17:22:48	-33.909462	151.253433	69.13	2844	93	0	32.88	1
25/10/2014	17:26:59	-33.909748	151.253693	56.95	0	275	0	39.84	1
25/10/2014	17:31:41	-33.909733	151.253525	56.7	4248	268	0	15.59	1
25/10/2014	17:35:55	-33.90963	151.25354	101.47	0	115	0	11.54	1
25/10/2014	17:40:25	-33.90979	151.253723	56.9	2916	151	0	24.53	1
25/10/2014	17:47:24	-33.90979	151.253723	56.9	2916	151	0	0	1
25/10/2014	17:55:56	-33.909843	151.253433	102.23	0	331	0	27.4	1
25/10/2014	18:19:29	-33.909843	151.253433	102.23	0	331	0	0
25/10/2014	18:32:01	-33.909927	151.253098	31.65	0	55	0	32.29	1
25/10/2014	18:34:40	-33.909813	151.253387	79.39	0	69	0	29.53	1
25/10/2014	19:03:18	-33.909813	151.253387	79.39	0	69	0	0
25/10/2014	19:16:41	-33.910221	151.253601	113.02	4860	165	0	49.48	1
25/10/2014	19:28:05	-33.910061	151.253342	113.18	6084	214	0	29.8	1
25/10/2014	21:28:12	-33.910061	151.253342	113.18	6084	214	0	0
25/10/2014	21:33:04	-33.909782	151.253616	113.33	3528	206	0	40.02	1
25/10/2014	21:34:34	-33.909737	151.253708	113.15	216	260	0	9.85	1
25/10/2014	21:38:09	-33.909779	151.253677	112.82	1908	216	0	5.48	1
25/10/2014	21:42:14	-33.909756	151.253769	112.34	252	281	0	8.87	1
25/10/2014	21:45:57	-33.909935	151.253265	111.84	396	260	0	50.59	1
25/10/2014	21:53:20	-33.909618	151.254166	111.87	0	0	0	90.31	1
25/10/2014	22:03:52	-33.909618	151.254166	111.87	0	0	0	0	1
25/10/2014	22:14:52	-33.909706	151.253662	111.83	972	139	0	47.53	1
25/10/2014	22:22:58	-33.910358	151.253418	74.16	3564	110	0	75.92	1
25/10/2014	22:29:00	-33.910221	151.253586	83.49	0	213	-4	21.74	1
25/10/2014	22:30:08	-33.910221	151.253555	87.52	0	65	-2	0	1
25/10/2014	22:31:16	-33.910099	151.25386	89.42	5004	63	0	31.24	1
25/10/2014	22:32:26	-33.910137	151.253738	80.99	0	251	0	12.03
25/10/2014	22:33:36	-33.910297	151.253357	64.13	0	254	0	39.4
25/10/2014	22:34:46	-33.910057	151.253738	95.72	0	48	0	44.14
25/10/2014	22:35:54	-33.91016	151.253555	88.83	0	243	0	20.41
25/10/2014	22:37:04	-33.910213	151.253464	74.13	0	244	0	10.26
25/10/2014	22:38:29	-33.910381	151.253128	60.04	11160	248	0	36.2
25/10/2014	22:41:55	-33.910168	151.25354	104.1	17280	62	0	44.79
25/10/2014	22:47:16	-33.904346	151.227066	44.29	50112	309	0	2527.48	1
25/10/2014	22:54:09	-33.931694	151.212204	4.84	72396	209	0	3335.88	1
26/10/2014	1:04:59	-33.931694	151.212204	4.84	72396	209	0	0
26/10/2014	1:12:12	-34.036045	150.654968	85.04	0	142	0	52672.3
26/10/2014	1:14:08	-34.036213	150.655029	85	2016	83	0	19.51	1
26/10/2014	1:20:33	-34.036236	150.655106	133.51	1224	193	0	7.54	1
26/10/2014	1:25:42	-34.036209	150.65506	180.98	2988	168	0	5.19
26/10/2014	1:29:36	-34.036312	150.65509	121.89	0	133	0	11.78
26/10/2014	1:30:44	-34.036079	150.65506	188.38	0	130	0	26.06
26/10/2014	1:32:32	-34.03619	150.65506	134.17	0	168	0	12.34
26/10/2014	1:38:55	-34.036274	150.65509	104.12	684	181	0	9.74
26/10/2014	1:44:03	-34.036339	150.655243	72.07	2592	71	0	15.84
26/10/2014	1:45:11	-34.036137	150.655182	96.75	288	24	0	23.15
26/10/2014	1:46:22	-34.036175	150.655151	70.66	0	85	0	5.1
26/10/2014	1:48:48	-34.036331	150.655258	66.62	6804	184	0	19.95
26/10/2014	1:50:15	-34.036221	150.655151	51.64	3312	28	0	15.71
26/10/2014	1:52:19	-34.036251	150.655258	58.11	0	28	0	10.41
26/10/2014	1:54:28	-34.03624	150.655136	81.81	4644	216	0	11.31
26/10/2014	1:56:52	-34.036743	150.655273	-54.28	0	202	0	57.34
26/10/2014	1:58:32	-34.036057	150.655258	56	7956	28	0	76.29
26/10/2014	1:59:42	-34.036499	150.655167	10.07	0	70	0	49.86
26/10/2014	2:00:48	-34.036194	150.655075	122.2	8244	170	0	34.96
26/10/2014	2:01:56	-34.036392	150.655258	75.42	0	161	0	27.73
26/10/2014	2:03:09	-34.036095	150.655197	110.93	0	185	0	33.5
26/10/2014	2:07:47	-34.036457	150.655014	58.84	8208	199	0	43.64
26/10/2014	2:11:59	-34.035633	150.655441	133.76	4536	29	0	99.72
26/10/2014	2:13:11	-34.036053	150.65535	70.4	612	41	0	47.45
26/10/2014	2:14:21	-34.036087	150.655212	47.02	10872	209	0	13.27
26/10/2014	2:15:58	-34.036064	150.655365	21.91	4104	56	0	14.33
26/10/2014	2:18:13	-34.036243	150.655258	103.63	0	337	0	22.21
26/10/2014	2:20:32	-34.03632	150.655136	131.43	2016	93	0	14.13
26/10/2014	2:22:39	-34.035736	150.655411	78.88	828	198	0	69.71
26/10/2014	2:23:51	-34.036072	150.655136	150.55	0	54	0	45.14
26/10/2014	2:25:14	-34.036537	150.655045	53.77	3024	73	0	52.38
26/10/2014	2:26:44	-34.036552	150.655334	104.78	6696	33	0	26.68
26/10/2014	2:28:06	-34.036461	150.655167	112.4	11736	181	0	18.42
26/10/2014	2:29:16	-34.036709	150.655212	123.18	4284	179	0	27.89
26/10/2014	2:30:29	-34.03669	150.655106	155.14	0	162	0	9.99
26/10/2014	2:31:39	-34.03616	150.655151	62.08	0	197	0	59.08
26/10/2014	2:34:59	-34.035992	150.655151	34.74	4320	172	0	18.68
26/10/2014	2:37:56	-34.03616	150.655151	108.22	0	136	0	18.68
26/10/2014	2:39:02	-34.036049	150.655228	64.74	3132	359	0	14.24
26/10/2014	2:40:05	-34.036057	150.655319	136.13	180	118	0	8.43
26/10/2014	2:41:12	-34.036274	150.655228	96.63	2772	254	0	25.54
26/10/2014	2:42:19	-34.03569	150.655258	74.06	3384	157	0	65
26/10/2014	2:43:29	-34.036297	150.655197	124.17	1656	355	0	67.73
26/10/2014	2:44:36	-34.03764	150.655655	186.89	4608	118	0	155.18
26/10/2014	2:45:44	-34.036446	150.655334	108.14	0	193	0	136.02
26/10/2014	2:46:57	-34.036041	150.654968	168.46	7272	14	0	56.26
26/10/2014	2:48:05	-34.035973	150.655121	83.26	2484	354	0	16
26/10/2014	2:49:14	-34.036423	150.655182	135.9	0	333	0	50.35
26/10/2014	2:50:25	-34.036453	150.655136	122.22	0	160	0	5.39
26/10/2014	2:51:36	-34.036331	150.655014	-174.13	1440	343	0	17.62
26/10/2014	2:52:48	-34.036324	150.655167	134.55	0	320	0	14.12
26/10/2014	2:54:10	-34.036331	150.655121	159.26	2340	202	0	4.31
26/10/2014	2:55:19	-34.036003	150.655319	51.29	5004	346	0	40.78
26/10/2014	2:56:27	-34.036037	150.655151	87.32	0	158	0	15.94
26/10/2014	2:57:34	-34.036003	150.655136	85.49	0	182	0	4.03
26/10/2014	2:58:41	-34.036438	150.655457	-17.98	4464	164	0	56.7
26/10/2014	2:59:50	-34.036182	150.655212	31.63	0	158	0	36.33
26/10/2014	3:01:09	-34.036324	150.655197	10.77	0	185	0	15.85
26/10/2014	3:02:19	-34.036156	150.655151	76.13	0	17	0	19.16
26/10/2014	3:03:25	-34.036224	150.655228	44.94	0	185	0	10.37
26/10/2014	3:04:30	-34.036133	150.655182	114.24	0	282	0	10.97
26/10/2014	3:05:39	-34.036079	150.655182	58.83	0	294	0	6
26/10/2014	3:06:44	-34.036167	150.655273	150.6	0	156	0	12.89
26/10/2014	3:07:54	-34.036179	150.655243	69.14	0	159	0	3.07
26/10/2014	3:09:01	-34.036217	150.65535	198.58	0	310	0	10.73
26/10/2014	3:10:08	-34.036049	150.655182	96.58	0	167	0	24.26
26/10/2014	3:11:16	-34.036263	150.655243	49.96	4860	162	0	24.45
26/10/2014	3:12:22	-34.036209	150.655212	8.92	2052	343	0	6.65
26/10/2014	3:13:29	-34.036167	150.65509	54.51	0	183	0	12.17
26/10/2014	3:14:44	-34.036278	150.655136	65.25	216	170	0	13.05
26/10/2014	3:15:52	-34.036224	150.655136	6.44	0	181	0	6
26/10/2014	3:17:00	-34.036232	150.655121	30.93	0	348	0	1.64
26/10/2014	3:18:08	-34.036205	150.65509	48.98	0	73	0	4.14
26/10/2014	3:19:16	-34.036556	150.655197	-22.1	0	71	0	40.26
26/10/2014	3:20:24	-34.036438	150.655182	25.72	0	183	0	13.19
26/10/2014	3:21:33	-34.036789	150.655258	-85.7	0	173	0	39.65
26/10/2014	3:23:22	-34.03643	150.655136	-41.92	756	11	0	41.47
26/10/2014	3:24:51	-34.036385	150.655197	30.86	3132	175	0	7.53
26/10/2014	3:26:05	-34.036507	150.655106	-4.21	0	322	0	15.95
26/10/2014	3:27:24	-34.0364	150.655182	-28.45	540	312	0	13.81
26/10/2014	3:29:12	-34.036457	150.655197	142.41	5292	166	0	6.49
26/10/2014	3:31:09	-34.035732	150.654907	-70.24	1332	195	0	84.93
26/10/2014	3:33:01	-34.036575	150.655273	82.95	0	199	0	99.62
26/10/2014	3:34:12	-34.036442	150.655273	132.6	0	324	0	14.79
26/10/2014	3:35:18	-34.036118	150.655167	75.9	0	196	0	37.33
26/10/2014	3:36:38	-34.036301	150.655182	95.27	288	264	0	20.4
26/10/2014	3:38:23	-34.036354	150.655197	46.52	2520	350	0	6.05
26/10/2014	3:40:07	-34.036289	150.655182	94.28	0	200	0	7.36
26/10/2014	3:41:48	-34.036526	150.655106	13.34	648	188	0	27.27
26/10/2014	3:44:18	-34.036167	150.655167	124.38	1368	352	0	40.31
26/10/2014	3:48:25	-34.036171	150.655182	99.3	0	60	0	1.45
26/10/2014	3:52:04	-34.03595	150.654953	58.74	0	306	0	32.39
26/10/2014	3:55:18	-34.036392	150.655258	146.08	0	78	0	56.62
26/10/2014	3:56:23	-34.036102	150.65509	127.91	1080	62	0	35.77
26/10/2014	3:57:28	-34.036201	150.655151	119.7	720	110	0	12.36
26/10/2014	3:58:33	-34.036404	150.655167	125.35	1440	286	0	22.62
26/10/2014	3:59:38	-34.036209	150.655151	103.3	1296	82	0	21.73
26/10/2014	4:00:48	-34.03632	150.655121	89.68	0	347	0	12.65
26/10/2014	4:02:00	-34.036568	150.654083	287.47	1872	195	0	99.54
26/10/2014	4:03:10	-34.036354	150.655304	41.6	0	43	0	115
26/10/2014	4:04:20	-34.036148	150.655029	149.43	0	244	0	34.16
26/10/2014	4:05:30	-34.036175	150.655365	45.38	0	234	0	31.11
26/10/2014	4:06:40	-34.036247	150.655304	31.48	0	347	0	9.78
26/10/2014	4:08:39	-34.036358	150.65416	230.32	2160	190	0	106.13
26/10/2014	4:10:20	-34.036163	150.655289	76.92	0	359	0	106.27
26/10/2014	4:12:00	-34.036251	150.655563	21.1	0	234	0	27.08
26/10/2014	4:13:08	-34.036137	150.655487	27.43	0	73	0	14.48
26/10/2014	4:14:17	-34.036259	150.655243	64.79	0	27	0	26.26
26/10/2014	4:15:22	-34.036182	150.655334	69.52	0	14	0	11.98
26/10/2014	4:16:30	-34.036251	150.655289	77.83	1512	47	0	8.72
26/10/2014	4:17:39	-34.036346	150.655228	73.6	0	136	0	11.97
26/10/2014	4:18:44	-34.036224	150.655258	65.1	0	292	0	13.84
26/10/2014	4:19:51	-34.036251	150.655487	25.67	0	102	0	21.31
26/10/2014	4:20:58	-34.036278	150.655228	68.84	0	43	0	24.05
26/10/2014	4:22:06	-34.03624	150.655197	61.54	0	206	0	5.1
26/10/2014	4:23:17	-34.036224	150.655457	35.06	4680	274	0	24.02
26/10/2014	4:25:15	-34.036434	150.655258	59.94	2268	227	0	29.69
26/10/2014	4:27:17	-34.036339	150.655228	59.63	2376	16	0	10.92
26/10/2014	4:32:28	-34.036484	150.65538	59.83	9936	353	0	21.36
26/10/2014	4:37:15	-34.036442	150.654892	106.46	3312	104	0	45.21
26/10/2014	4:42:39	-34.036602	150.655075	60.62	3204	190	0	24.51
26/10/2014	4:46:26	-34.036446	150.655136	77.64	8316	2	0	18.23
26/10/2014	4:50:01	-34.036743	150.655121	40.54	2448	20	0	33.05
26/10/2014	4:51:20	-34.03648	150.655075	111.53	0	217	0	29.55
26/10/2014	4:53:55	-34.0364	150.655258	43.06	5796	25	0	19.07
26/10/2014	4:55:04	-34.036243	150.655212	82.93	0	24	0	17.96
26/10/2014	4:56:13	-34.035816	150.655182	201.98	0	8	0	47.56
26/10/2014	4:57:21	-34.036301	150.655289	46.41	5904	180	0	54.82
26/10/2014	4:59:17	-34.036316	150.655365	59.2	2592	76	0	7.2
26/10/2014	5:03:41	-34.036766	150.654984	-2	3456	262	0	61.13
26/10/2014	5:07:49	-34.036404	150.655182	57.24	0	258	0	44.19
26/10/2014	5:08:57	-34.036457	150.655121	65.19	2592	37	0	8.14
26/10/2014	5:11:16	-34.035858	150.655197	185.48	0	218	0	66.97
26/10/2014	5:14:35	-34.036144	150.655029	172.94	0	88	0	35.37
26/10/2014	5:15:44	-34.03656	150.654999	59.36	0	209	0	46.34
26/10/2014	5:17:13	-34.036861	150.655273	-61.57	0	338	0	41.92
26/10/2014	5:20:52	-34.036701	150.65506	-7.77	11016	46	0	26.49
26/10/2014	5:24:51	-34.036366	150.654999	101.39	2340	201	0	37.67
26/10/2014	5:27:53	-34.036186	150.655106	117.24	0	326	0	22.31
26/10/2014	5:29:00	-34.036331	150.655411	15.32	0	263	0	32.4
26/10/2014	5:30:14	-34.036072	150.655167	118.72	0	143	0	36.54
26/10/2014	5:31:51	-34.036263	150.655212	74.82	0	155	0	21.64
26/10/2014	5:33:02	-34.036125	150.654861	137.97	0	315	0	35.8
26/10/2014	5:35:12	-34.036144	150.655106	104.16	972	348	0	22.67
26/10/2014	5:37:12	-34.036312	150.655273	51.31	5040	295	0	24.2
26/10/2014	5:38:57	-34.036232	150.65509	100.15	864	305	0	19.07
26/10/2014	5:41:11	-34.036167	150.654984	178.03	900	134	0	12.15
26/10/2014	5:43:47	-34.03606	150.654831	174.67	2052	318	0	18.45
26/10/2014	5:45:56	-34.036148	150.654343	314.66	2376	187	0	46.02
26/10/2014	5:47:48	-34.036289	150.65509	157.61	360	237	0	70.6
26/10/2014	5:50:02	-34.036209	150.655106	130.22	0	174	0	9.02
26/10/2014	5:51:08	-34.036243	150.655273	21.14	0	296	0	15.85
26/10/2014	5:52:23	-34.036388	150.655396	50.15	4464	314	0	19.71
26/10/2014	5:53:52	-34.036263	150.655182	32.45	0	175	0	24.13
26/10/2014	5:54:57	-34.036251	150.655167	86.78	0	343	0	1.92
26/10/2014	5:56:06	-34.03624	150.655136	86.33	0	124	0	3.11
26/10/2014	5:57:11	-34.036243	150.655121	99.41	0	173	0	1.42
26/10/2014	5:58:16	-34.036243	150.655151	94.31	540	89	0	2.76
26/10/2014	5:59:22	-34.036079	150.655075	81.31	0	116	0	19.53
26/10/2014	6:00:28	-34.036251	150.655197	55.14	0	171	0	22.18
26/10/2014	6:01:34	-34.036068	150.655136	-8.45	0	93	0	21.11
26/10/2014	6:02:39	-34.036194	150.655136	91.81	0	132	0	14.01
26/10/2014	6:03:44	-34.036217	150.65506	99.04	0	351	0	7.46
26/10/2014	6:04:53	-34.036316	150.655136	108.32	0	347	0	13.05
26/10/2014	6:05:58	-34.036205	150.654999	140.78	1836	7	0	17.66
26/10/2014	6:07:00	-34.036266	150.655121	109.15	1368	311	0	13.13
26/10/2014	6:08:07	-34.036381	150.655151	125.17	0	175	0	13.08
26/10/2014	6:09:14	-34.036419	150.655273	81.72	324	159	0	12.01
26/10/2014	6:10:20	-34.036259	150.655136	91.32	0	53	0	21.81
26/10/2014	6:11:26	-34.036236	150.655121	131.65	0	353	0	2.91
26/10/2014	6:12:33	-34.03632	150.655167	70.56	1728	325	0	10.26
26/10/2014	6:13:41	-34.036388	150.655182	91.5	0	70	0	7.69
26/10/2014	6:14:46	-34.036304	150.655151	121.28	0	152	0	9.77
26/10/2014	6:15:51	-34.036507	150.655289	63.95	0	338	0	25.91
26/10/2014	6:16:54	-34.036301	150.655136	93.85	936	146	0	26.9
26/10/2014	6:18:00	-34.035973	150.655258	19.19	1512	131	0	38.17
[truncated: 97 more rows]
