# Supplementary material for: A preliminary study to estimate contact rates between free-roaming domestic dogs using novel miniature cameras
Source: PLoS One. 2017 Jul 27;12(7):e0181859. doi: 10.1371/journal.pone.0181859 (PMC5547700; doi:10.1371/journal.pone.0181859)
Supplement: S1 Data — (ZIP) [file pone.0181859.s001.zip › Galiwinku_14.csv]

Date	Time	Latitude	Longitude	Altitude	Speed	Course	Type	Distance	Essential
17/10/2014	8:50:22	-34.031834	150.656815	104.45	360	46	-2	0	1
17/10/2014	8:50:35	-34.031834	150.656815	104.45	0	36	0	0	1
17/10/2014	8:50:41	-34.031834	150.656815	104.45	0	43	0	0	1
17/10/2014	8:50:47	-34.031834	150.656815	104.45	0	41	0	0	1
17/10/2014	8:50:53	-34.031834	150.656815	104.45	0	47	0	0	1
17/10/2014	8:50:59	-34.031834	150.656815	104.45	0	97	0	0	1
17/10/2014	8:51:05	-34.031834	150.656815	104.45	0	304	0	0	1
17/10/2014	8:51:11	-34.031834	150.656815	104.45	0	76	0	0	1
17/10/2014	8:51:17	-34.031834	150.656815	104.45	0	37	0	0	1
17/10/2014	8:51:23	-34.031834	150.656815	104.45	0	90	0	0	1
17/10/2014	8:51:29	-34.031834	150.656815	104.45	0	288	0	0	1
17/10/2014	8:51:35	-34.031834	150.656815	104.45	0	58	0	0	1
17/10/2014	8:51:41	-34.031834	150.656815	104.45	0	10	0	0	1
17/10/2014	8:51:47	-34.031834	150.656815	104.45	0	22	0	0	1
17/10/2014	8:51:53	-34.031834	150.656815	104.45	0	73	0	0	1
17/10/2014	8:51:59	-34.031834	150.656815	104.45	0	23	0	0	1
17/10/2014	8:52:05	-34.031834	150.656815	104.45	0	109	0	0	1
17/10/2014	8:52:11	-34.031834	150.656815	104.45	0	5	0	0	1
17/10/2014	8:52:17	-34.031834	150.656815	104.45	0	91	0	0	1
17/10/2014	8:52:23	-34.031834	150.656815	104.45	0	46	-4	0	1
17/10/2014	9:33:38	-34.031784	150.656799	89.01	0	54	-2	0	1
17/10/2014	9:33:43	-34.031784	150.656799	89.01	0	41	0	0	1
17/10/2014	9:33:49	-34.031803	150.656754	94.72	1260	196	0	4.65	1
17/10/2014	9:33:55	-34.031803	150.656754	95.98	0	187	0	0	1
17/10/2014	9:34:01	-34.031803	150.656754	95.98	0	179	0	0	1
17/10/2014	9:34:26	-34.031803	150.656754	95.98	0	332	0	0	1
17/10/2014	9:34:33	-34.031803	150.656754	95.98	0	135	0	0	1
17/10/2014	9:34:39	-34.031803	150.656754	95.98	0	318	0	0	1
17/10/2014	9:34:45	-34.031803	150.656754	95.98	0	325	0	0	1
17/10/2014	9:34:51	-34.031803	150.656754	95.98	0	320	0	0	1
17/10/2014	9:34:57	-34.031803	150.656754	95.98	0	323	0	0	1
17/10/2014	9:35:03	-34.031803	150.656754	95.98	0	0	0	0	1
17/10/2014	9:35:09	-34.031803	150.656754	95.98	0	133	0	0	1
17/10/2014	9:35:15	-34.031803	150.656754	95.98	0	130	0	0	1
17/10/2014	9:35:21	-34.031803	150.656754	95.98	0	322	0	0	1
17/10/2014	9:35:27	-34.031803	150.656754	95.98	0	324	0	0	1
17/10/2014	9:35:33	-34.031803	150.656754	95.98	0	81	0	0	1
17/10/2014	9:35:39	-34.031803	150.656754	95.98	0	53	0	0	1
17/10/2014	9:35:45	-34.031803	150.656754	95.98	0	95	0	0	1
17/10/2014	9:35:51	-34.031803	150.656754	95.98	0	343	0	0	1
17/10/2014	9:35:57	-34.031803	150.656754	95.98	0	293	0	0	1
17/10/2014	9:36:03	-34.031635	150.656403	54.69	4284	251	0	37.35	1
17/10/2014	9:36:09	-34.031639	150.656403	54.41	0	37	-4	0.44	1
22/10/2014	8:56:27	-34.031639	150.656403	54.41	0	37	-2	0	1
22/10/2014	8:59:36	-12.020471	135.566238	27.03	44928	9	0	2885735.67	1
22/10/2014	9:00:46	-12.020621	135.573105	-18.26	52344	77	0	747.02	1
22/10/2014	9:01:55	-12.02192	135.577713	19.65	27432	188	0	521.55	1
22/10/2014	9:03:04	-12.022857	135.577682	-79.14	2052	26	0	104.24	1
22/10/2014	9:04:11	-12.022746	135.577744	-16.17	468	285	0	14.06	1
22/10/2014	9:05:22	-12.022814	135.577744	-25.8	0	73	0	7.56	1
22/10/2014	9:06:43	-12.019944	135.579636	433.96	0	265	0	379.72	1
22/10/2014	9:08:11	-12.021944	135.578262	85.56	0	152	0	267.93	1
22/10/2014	9:09:22	-12.021867	135.5784	164.06	0	96	0	17.28	1
22/10/2014	9:10:31	-12.022604	135.577835	20.86	1116	309	0	102.43	1
22/10/2014	9:11:40	-12.023342	135.577515	56.36	0	259	0	89.14	1
22/10/2014	9:12:48	-12.023445	135.57724	-70.11	0	248	0	32.03	1
22/10/2014	9:13:57	-12.023285	135.577484	44.15	1332	43	0	31.95	1
22/10/2014	9:15:05	-12.023357	135.577515	36.26	3492	24	0	8.69	1
22/10/2014	9:16:14	-12.023598	135.577301	-9.16	0	218	0	35.49	1
22/10/2014	9:17:23	-12.023412	135.577454	24.17	0	216	0	26.54	1
22/10/2014	9:18:28	-12.023341	135.577469	46.22	0	95	0	8.06	1
22/10/2014	9:19:35	-12.024299	135.579391	99.84	13140	139	0	234.61	1
22/10/2014	9:20:44	-12.021371	135.582703	-9.57	57348	94	0	485.54	1
22/10/2014	9:21:52	-12.029409	135.582504	2.99	62316	189	0	894.05	1
22/10/2014	9:23:00	-12.032067	135.576126	-57.36	69768	276	0	753.97	1
22/10/2014	9:24:11	-12.030716	135.567978	20.99	0	13	0	898.76	1
22/10/2014	9:25:37	-12.030438	135.56839	115.43	720	244	0	54.43	1
22/10/2014	9:26:50	-12.030774	135.567871	-59.78	0	22	0	67.69	1
22/10/2014	9:28:00	-12.030664	135.568085	7.95	0	324	0	26.29	1
22/10/2014	9:29:12	-12.030355	135.568283	88.21	0	313	0	40.55	1
22/10/2014	9:31:27	-12.025825	135.56543	24.67	40392	10	0	591.61	1
22/10/2014	9:33:18	-12.024541	135.566116	34.01	0	37	0	161.09	1
22/10/2014	9:34:27	-12.024462	135.566086	42.69	468	343	0	9.37	1
22/10/2014	9:35:35	-12.024494	135.566116	49.09	0	202	0	4.83	1
22/10/2014	9:36:44	-12.02463	135.566132	60.03	6336	164	0	15.22	1
22/10/2014	9:37:59	-12.024447	135.566757	19.96	1188	8	0	70.95	1
22/10/2014	9:39:17	-12.024484	135.566788	3.06	432	358	0	5.32	1
22/10/2014	9:40:27	-12.024385	135.566772	26.14	792	13	0	11.14	1
22/10/2014	9:41:37	-12.024465	135.566757	9.88	0	9	0	9.04	1
22/10/2014	9:42:46	-12.024476	135.566757	34.25	936	176	0	1.22	1
22/10/2014	9:43:55	-12.02448	135.566803	-18.65	0	0	0	5.02	1
22/10/2014	9:45:11	-12.024371	135.566818	-18.27	0	154	0	12.23	1
22/10/2014	9:46:42	-12.024443	135.566605	3.18	4284	274	0	24.51	1
22/10/2014	9:47:57	-12.024276	135.567184	44.38	9072	75	0	65.65	1
22/10/2014	9:49:25	-12.024014	135.567932	4.53	0	154	0	86.41	1
22/10/2014	9:50:41	-12.024083	135.568024	17.84	0	23	0	12.61	1
22/10/2014	9:52:07	-12.023901	135.567612	62.66	0	28	0	49.17	1
22/10/2014	9:53:24	-12.024038	135.567688	64.79	0	121	0	17.33	1
22/10/2014	9:54:36	-12.023985	135.567719	67.79	0	72	0	6.79	1
22/10/2014	9:55:45	-12.023988	135.567535	58.53	2052	271	0	20.01	1
22/10/2014	9:56:56	-12.024779	135.566025	58.64	23940	278	0	186.29	1
22/10/2014	9:58:11	-12.026821	135.565369	96.33	0	327	0	238	1
22/10/2014	9:59:22	-12.027102	135.565262	42.94	19728	187	0	33.34	1
22/10/2014	10:00:33	-12.02434	135.56636	-5.8	23364	5	0	329.52	1
22/10/2014	10:01:44	-12.023512	135.566452	48.38	1152	220	0	92.61	1
22/10/2014	10:09:08	-12.023512	135.566452	48.38	1152	220	0	0	1
22/10/2014	10:11:01	-12.023432	135.566483	47.49	2736	342	0	9.51	1
22/10/2014	10:12:45	-12.023429	135.56636	22.42	1944	132	0	13.38	1
22/10/2014	10:14:53	-12.02345	135.566422	28.71	2844	350	0	7.14	1
22/10/2014	10:16:45	-12.023441	135.566528	-14.6	0	357	0	11.57	1
22/10/2014	10:18:51	-12.023499	135.566483	27.15	6300	306	0	8.1	1
22/10/2014	10:20:37	-12.023212	135.566483	-8.42	828	227	0	31.91	1
22/10/2014	10:21:50	-12.023212	135.566483	-8.42	828	227	0	0	1
22/10/2014	10:23:08	-12.024865	135.565338	209.86	5580	174	0	222.02	1
22/10/2014	10:24:52	-12.024337	135.565796	195.32	5904	336	0	76.99	1
22/10/2014	10:26:27	-12.023436	135.56601	167.6	0	267	0	102.85	1
22/10/2014	10:27:53	-12.023256	135.566376	11.24	972	240	0	44.55	1
22/10/2014	10:29:12	-12.021963	135.566254	177.34	0	232	0	144.39	1
22/10/2014	10:30:47	-12.023209	135.565735	255.37	0	111	0	149.61	1
22/10/2014	10:32:12	-12.023679	135.566254	60.53	15624	248	0	76.92	1
22/10/2014	10:35:53	-12.023679	135.566254	60.53	15624	248	0	0	1
22/10/2014	10:37:25	-12.030753	135.565369	7.61	1332	335	0	792.46	1
22/10/2014	10:39:17	-12.03109	135.565216	56.77	3132	115	0	41	1
22/10/2014	10:41:31	-12.032379	135.568405	-133.25	5184	213	0	375.26	1
22/10/2014	11:22:46	-12.032379	135.568405	-133.25	5184	213	0	0	1
22/10/2014	11:24:41	-12.026402	135.569336	38.86	1260	341	0	672.28	1
22/10/2014	11:25:49	-12.026465	135.569305	32.48	0	339	0	7.77	1
22/10/2014	11:27:01	-12.026353	135.569107	38.12	0	208	0	24.88	1
22/10/2014	11:28:09	-12.026584	135.569336	50.08	0	262	0	35.78	1
22/10/2014	11:29:17	-12.026365	135.568939	35.19	360	64	0	49.57	1
22/10/2014	11:32:04	-12.020818	135.569885	56.62	33624	294	0	625.32	1
22/10/2014	11:34:33	-12.021263	135.564606	44.03	4464	206	0	576.25	1
22/10/2014	11:35:55	-12.021338	135.564499	115.98	5148	356	0	14.32	1
22/10/2014	11:37:52	-12.021116	135.56456	94.56	0	31	0	25.56	1
22/10/2014	11:39:15	-12.022067	135.56488	75.9	16416	328	0	111.33	1
22/10/2014	11:41:09	-12.023064	135.566147	31.45	27792	337	0	176.85	1
22/10/2014	11:43:11	-12.024361	135.56662	14.18	4212	349	0	153.12	1
22/10/2014	11:45:33	-12.023769	135.566467	107.42	3636	359	0	67.9	1
22/10/2014	11:47:44	-12.023925	135.566498	84.2	1620	181	0	17.67	1
22/10/2014	11:48:52	-12.023865	135.566467	44.46	2376	157	0	7.48	1
22/10/2014	11:50:01	-12.023977	135.566422	-56.88	0	7	0	13.38	1
22/10/2014	11:51:11	-12.02441	135.566391	58.78	24912	168	0	48.27	1
22/10/2014	11:52:30	-12.029505	135.564865	-14.01	30492	188	0	590.35	1
22/10/2014	11:53:44	-12.031326	135.568222	-20.48	19728	111	0	417.48	1
22/10/2014	20:01:55	-12.031326	135.568222	-20.48	19728	111	0	0	1
22/10/2014	20:04:08	-12.021645	135.577759	14.75	0	268	0	1494.85	1
22/10/2014	20:05:09	-12.021707	135.577957	29.77	0	286	0	22.61	1
22/10/2014	20:06:11	-12.02163	135.577896	23.47	0	240	0	10.83	1
22/10/2014	20:07:14	-12.021656	135.577911	41.72	0	78	0	3.32	1
22/10/2014	20:08:18	-12.021671	135.577927	20.37	0	196	0	2.41	1
22/10/2014	20:09:22	-12.021593	135.577698	18.94	0	88	0	26.37	1
22/10/2014	20:10:26	-12.021657	135.577805	10.09	0	244	0	13.64	1
22/10/2014	20:11:28	-12.021645	135.57782	10.66	360	24	0	2.11	1
22/10/2014	20:12:30	-12.021692	135.577896	26.56	0	259	0	9.78	1
22/10/2014	20:13:35	-12.021688	135.577896	14.15	0	136	0	0.44	1
22/10/2014	20:14:35	-12.021596	135.578186	58.05	11808	95	0	33.16	1
22/10/2014	20:15:37	-12.021677	135.578003	39.92	0	94	0	21.85	1
22/10/2014	20:16:41	-12.021646	135.577881	20.41	0	293	0	13.71	1
22/10/2014	20:17:45	-12.021622	135.577911	28.86	0	69	0	4.22	1
22/10/2014	20:18:49	-12.021663	135.577805	19.86	2628	263	0	12.4	1
22/10/2014	20:19:53	-12.021647	135.577866	15.55	0	300	0	6.87	1
22/10/2014	20:20:58	-12.021659	135.577942	19.91	1224	61	0	8.37	1
22/10/2014	20:22:06	-12.021605	135.578033	84.76	0	257	0	11.58	1
22/10/2014	20:23:11	-12.021458	135.577774	-70.71	4752	100	0	32.57	1
22/10/2014	20:24:18	-12.021607	135.577637	-80.55	4140	246	0	22.28	1
22/10/2014	20:25:34	-12.021626	135.577667	-42.73	0	25	0	3.89	1
22/10/2014	20:26:46	-12.021605	135.577744	15.28	0	182	0	8.69	1
22/10/2014	20:27:53	-12.021586	135.578018	58.78	0	284	0	29.87	1
22/10/2014	20:28:59	-12.021668	135.577621	-37	0	17	0	44.13	1
22/10/2014	20:30:07	-12.021614	135.57785	22.94	0	254	0	25.62	1
22/10/2014	20:31:16	-12.021574	135.578018	22.84	0	325	0	18.8	1
22/10/2014	20:32:28	-12.021562	135.577789	27.86	2700	36	0	24.94	1
22/10/2014	20:33:37	-12.022186	135.577469	-5.43	1692	248	0	77.62	1
22/10/2014	20:34:54	-12.02167	135.57753	-84.06	1116	164	0	57.76	1
22/10/2014	20:36:02	-12.021673	135.577576	-60.37	972	109	0	5.01	1
22/10/2014	20:37:16	-12.021772	135.577652	-74.47	8460	2	0	13.77	1
22/10/2014	20:38:21	-12.021533	135.57756	-78.53	5940	88	0	28.4	1
22/10/2014	20:40:12	-12.021689	135.577789	-29.7	288	290	0	30.35	1
22/10/2014	20:42:36	-12.02168	135.577698	-37.25	2160	208	0	9.95	1
22/10/2014	20:44:54	-12.021707	135.577759	-32.69	1836	321	0	7.28	1
22/10/2014	20:46:57	-12.021674	135.577942	26.18	4824	111	0	20.24	1
22/10/2014	20:48:35	-12.021716	135.57785	26.3	936	187	0	11.04	1
22/10/2014	20:49:40	-12.021657	135.577972	38.66	0	107	0	14.8	1
22/10/2014	20:50:47	-12.02176	135.578125	136.3	8748	293	0	20.2	1
22/10/2014	20:51:52	-12.021678	135.577972	83.49	3060	287	0	18.97	1
22/10/2014	20:52:57	-12.021641	135.577911	36.61	0	293	0	7.81	1
22/10/2014	20:54:04	-12.02168	135.577728	8.78	0	308	0	20.37	1
22/10/2014	20:55:16	-12.021626	135.577911	23.15	0	300	0	20.79	1
22/10/2014	20:56:21	-12.021681	135.57782	43.66	0	302	0	11.63	1
22/10/2014	20:57:31	-12.021459	135.577988	50.06	0	296	0	30.71	1
22/10/2014	20:58:39	-12.021459	135.577988	50.06	0	296	0	0	1
22/10/2014	20:59:43	-12.021524	135.577881	16.97	4608	99	0	13.7	1
22/10/2014	21:07:05	-12.021524	135.577881	16.97	4608	99	0	0	1
22/10/2014	21:11:36	-12.021793	135.577957	16.15	1980	59	0	31.03	1
22/10/2014	21:13:21	-12.021721	135.57782	53.95	720	119	0	16.91	1
22/10/2014	21:16:36	-12.021634	135.577759	41.97	0	322	0	11.73	1
22/10/2014	21:17:40	-12.021782	135.577637	34.22	3276	215	0	21.14	1
22/10/2014	21:18:44	-12.021651	135.577866	27.31	828	33	0	28.85	1
22/10/2014	21:19:57	-12.02174	135.577652	72.91	900	86	0	25.29	1
22/10/2014	21:21:49	-12.021398	135.57811	-8.22	2664	70	0	62.67	1
22/10/2014	21:22:53	-12.021384	135.577866	58.69	1440	175	0	26.58	1
22/10/2014	21:24:05	-12.021313	135.577927	32.67	0	90	0	10.31	1
22/10/2014	21:25:10	-12.021456	135.577927	24.47	0	287	0	15.9	1
22/10/2014	21:26:15	-12.021346	135.578064	31.67	0	284	0	19.28	1
22/10/2014	21:27:20	-12.02131	135.577942	21.15	0	233	0	13.86	1
22/10/2014	21:28:27	-12.021335	135.578018	39.82	0	232	0	8.72	1
22/10/2014	21:29:30	-12.021395	135.577927	30.51	576	230	0	11.94	1
22/10/2014	21:31:25	-12.021333	135.577957	9.84	2736	188	0	7.63	1
22/10/2014	21:32:55	-12.021396	135.577957	26.32	0	20	0	7.01	1
22/10/2014	21:34:28	-12.021436	135.577927	26.18	0	168	0	5.52	1
22/10/2014	21:35:38	-12.021444	135.577957	38.27	0	353	0	3.38	1
22/10/2014	21:36:55	-12.021397	135.577942	2.61	0	55	0	5.47	1
22/10/2014	21:38:20	-12.021399	135.577805	43.33	4932	77	0	14.9	1
22/10/2014	21:39:40	-12.021448	135.577972	16.7	0	304	0	18.96	1
22/10/2014	21:40:49	-12.021637	135.578094	-47.46	12672	223	0	24.85	1
22/10/2014	21:41:58	-12.021297	135.577744	-5.09	0	341	0	53.65	1
22/10/2014	21:43:23	-12.021697	135.577759	84.64	0	341	0	44.51	1
22/10/2014	21:44:52	-12.021722	135.57785	62.01	5796	91	0	10.28	1
22/10/2014	21:46:18	-12.021651	135.577881	30.43	0	288	0	8.58	1
22/10/2014	21:48:22	-12.022367	135.577011	-43.03	0	302	0	123.66	1
22/10/2014	21:50:46	-12.021714	135.577576	-5.12	0	16	0	95.12	1
22/10/2014	21:52:55	-12.021687	135.577789	30.12	3132	127	0	23.36	1
22/10/2014	21:53:59	-12.022028	135.577652	28.89	792	192	0	40.74	1
22/10/2014	21:54:59	-12.021787	135.577972	30.84	7632	235	0	43.92	1
22/10/2014	21:56:03	-12.021873	135.578018	30.8	1728	270	0	10.79	1
22/10/2014	21:57:05	-12.021769	135.577866	29.81	3708	79	0	20.17	1
22/10/2014	21:58:09	-12.021864	135.578003	35.85	0	191	0	18.26	1
22/10/2014	21:59:20	-12.022393	135.576385	-22.31	5508	236	0	185.54	1
22/10/2014	22:00:23	-12.021832	135.577789	37.53	864	256	0	164.94	1
22/10/2014	22:01:24	-12.02189	135.577957	11.27	1152	103	0	19.38	1
22/10/2014	22:02:25	-12.021829	135.577805	29.57	720	137	0	17.87	1
22/10/2014	22:03:28	-12.021863	135.57785	25.31	1188	253	0	6.18	1
22/10/2014	22:04:36	-12.021854	135.577759	39.88	5796	76	0	9.95	1
22/10/2014	22:05:40	-12.02178	135.577972	36.27	0	9	0	24.58	1
22/10/2014	22:06:46	-12.021923	135.577759	32.73	0	175	0	28.1	1
22/10/2014	22:07:51	-12.021837	135.577805	52.68	0	347	0	10.79	1
22/10/2014	22:08:55	-12.021935	135.577774	19.28	0	263	0	11.41	1
22/10/2014	22:09:56	-12.02181	135.57785	37.47	4140	89	0	16.17	1
22/10/2014	22:10:57	-12.021778	135.577972	28.28	1044	263	0	13.74	1
22/10/2014	22:11:57	-12.021775	135.577698	70.16	1692	57	0	29.8	1
22/10/2014	22:13:00	-12.021851	135.577789	37.47	1188	225	0	13.01	1
22/10/2014	22:14:05	-12.021914	135.577881	37.81	2052	23	0	12.21	1
22/10/2014	22:15:09	-12.021925	135.577759	29.96	0	216	0	13.32	1
22/10/2014	22:16:13	-12.021873	135.577927	28.97	0	276	0	19.16	1
22/10/2014	22:17:19	-12.021853	135.577866	28.64	3240	129	0	7	1
22/10/2014	22:18:22	-12.021827	135.577866	33.62	0	63	0	2.89	1
22/10/2014	22:19:28	-12.021883	135.577774	30.34	0	8	0	11.78	1
22/10/2014	22:20:34	-12.02149	135.577789	12.81	3528	19	0	43.73	1
22/10/2014	22:21:56	-12.021519	135.577835	27.82	0	261	0	5.95	1
22/10/2014	22:23:08	-12.021445	135.578018	33.52	0	45	0	21.54	1
22/10/2014	22:24:26	-12.021363	135.577881	10.88	4032	263	0	17.47	1
22/10/2014	22:25:37	-12.021451	135.578033	10.98	0	60	0	19.21	1
22/10/2014	22:26:54	-12.021424	135.578125	14.33	2124	116	0	10.45	1
22/10/2014	22:28:13	-12.021487	135.578247	36.05	4356	216	0	15	1
22/10/2014	22:29:54	-12.021437	135.57782	43.21	4680	254	-4	46.77	1
22/10/2014	22:31:40	-12.021389	135.577957	25.07	12744	292	-2	0	1
22/10/2014	22:33:29	-12.021348	135.577988	38.85	0	118	0	5.67	1
22/10/2014	22:35:12	-12.021301	135.577881	46.13	4248	299	0	12.76	1
22/10/2014	22:36:48	-12.021497	135.578125	26.76	4860	313	0	34.34	1
22/10/2014	22:37:59	-12.021401	135.577942	23.5	3960	306	0	22.58	1
22/10/2014	22:39:11	-12.021488	135.578262	31.03	1692	229	0	36.12	1
22/10/2014	22:40:56	-12.021457	135.578125	9.34	0	66	0	15.29	1
22/10/2014	22:42:44	-12.021407	135.578064	41.89	3708	226	0	8.66	1
22/10/2014	22:44:59	-12.021649	135.577881	16.79	0	179	0	33.47	1
22/10/2014	22:48:40	-12.021975	135.577713	14.9	5688	15	0	40.59	1
22/10/2014	22:52:06	-12.021933	135.577957	11.51	1584	190	0	26.94	1
22/10/2014	22:53:17	-12.021708	135.577911	29.1	0	41	0	25.51	1
22/10/2014	22:54:25	-12.021702	135.57782	30.1	1008	112	0	9.92	1
22/10/2014	22:55:31	-12.021687	135.577728	21.31	7020	279	0	10.14	1
22/10/2014	22:56:35	-12.021604	135.57782	42.8	684	77	0	13.61	1
22/10/2014	22:57:41	-12.021669	135.577988	45.15	0	10	0	19.65	1
22/10/2014	22:58:48	-12.021659	135.57782	5.93	0	137	0	18.3	1
22/10/2014	22:59:55	-12.021616	135.577911	37.69	0	122	0	10.99	1
22/10/2014	23:01:01	-12.021585	135.577835	33.53	3420	266	0	8.96	1
22/10/2014	23:02:08	-12.021651	135.577866	22.83	0	294	0	8.08	1
22/10/2014	23:03:12	-12.021666	135.577942	-2.77	1260	139	0	8.43	1
22/10/2014	23:04:17	-12.021677	135.578033	39.65	252	328	0	9.97	1
22/10/2014	23:05:23	-12.021665	135.577942	63.75	0	280	0	9.99	1
22/10/2014	23:06:30	-12.021688	135.577911	22.47	0	35	0	4.23	1
22/10/2014	23:07:36	-12.021663	135.577881	34.16	0	20	0	4.29	1
22/10/2014	23:08:42	-12.021609	135.577805	15.59	4932	79	0	10.22	1
22/10/2014	23:09:49	-12.021658	135.577911	0.44	0	306	0	12.75	1
22/10/2014	23:10:56	-12.021638	135.577972	40.29	2016	63	0	7	1
22/10/2014	23:12:04	-12.021632	135.577805	14.67	0	287	0	18.17	1
22/10/2014	23:13:19	-12.021613	135.577911	17.48	0	329	0	11.72	1
22/10/2014	23:14:26	-12.021724	135.578064	78.17	1152	232	0	20.72	1
22/10/2014	23:15:32	-12.021699	135.57785	11.62	0	314	0	23.44	1
22/10/2014	23:16:38	-12.021701	135.577972	51.64	1908	45	0	13.27	1
22/10/2014	23:17:48	-12.021569	135.577942	46.25	0	214	0	15.04	1
22/10/2014	23:18:55	-12.021657	135.577942	44.93	0	37	0	9.79	1
22/10/2014	23:20:04	-12.021648	135.577774	-3.7	0	8	0	18.3	1
22/10/2014	23:21:12	-12.021566	135.578018	72.07	0	29	0	28.06	1
22/10/2014	23:22:21	-12.021676	135.577927	45.62	0	107	0	15.73	1
22/10/2014	23:23:29	-12.021729	135.57814	106.21	0	299	0	23.9	1
22/10/2014	23:24:37	-12.021603	135.578018	92.07	0	177	0	19.3	1
22/10/2014	23:25:45	-12.021647	135.578003	77.53	0	203	0	5.16	1
22/10/2014	23:26:53	-12.021671	135.578049	77.02	0	357	0	5.67	1
22/10/2014	23:28:01	-12.021694	135.578018	60.41	0	186	0	4.23	1
22/10/2014	23:29:10	-12.02159	135.577927	45.75	0	5	0	15.22	1
22/10/2014	23:32:43	-12.02159	135.577927	45.75	0	5	0	0	1
22/10/2014	23:35:23	-12.021655	135.577957	30.97	0	62	0	7.93	1
22/10/2014	23:36:26	-12.021674	135.577942	41.14	0	267	0	2.67	1
22/10/2014	23:37:33	-12.021643	135.577942	38.18	2808	84	0	3.45	1
22/10/2014	23:38:39	-12.021638	135.577881	24.83	0	251	0	6.66	1
22/10/2014	23:39:44	-12.021641	135.577911	32.85	3204	55	0	3.28	1
22/10/2014	23:40:52	-12.021607	135.577713	-0.41	0	250	0	21.86	1
22/10/2014	23:41:59	-12.021684	135.577789	9.09	0	296	0	11.9	1
22/10/2014	23:43:06	-12.021745	135.577759	-10.68	0	258	0	7.53	1
22/10/2014	23:44:14	-12.021756	135.577805	17.36	8100	80	0	5.15	1
22/10/2014	23:45:27	-12.021695	135.578064	46.87	0	285	0	28.97	1
22/10/2014	23:46:49	-12.021773	135.577972	32.68	1008	69	0	13.24	1
22/10/2014	23:48:01	-12.021555	135.578003	32.31	0	67	0	24.47	1
22/10/2014	23:49:09	-12.021688	135.577866	2.15	4392	53	0	20.99	1
22/10/2014	23:50:19	-12.021636	135.578064	48.28	8208	260	0	22.3	1
22/10/2014	23:51:29	-12.021631	135.577881	25.77	0	85	0	19.91	1
22/10/2014	23:52:36	-12.021614	135.578125	65.53	0	277	0	26.6	1
22/10/2014	23:53:44	-12.021779	135.577896	34.33	4284	136	0	30.93	1
22/10/2014	23:54:53	-12.021685	135.577988	38.37	0	249	0	14.47	1
22/10/2014	23:55:59	-12.021721	135.577682	0.44	0	230	0	33.52	1
22/10/2014	23:57:09	-12.021617	135.577881	53.86	3744	251	0	24.54	1
22/10/2014	23:58:17	-12.021695	135.577606	-3.23	0	273	0	31.14	1
22/10/2014	23:59:25	-12.021722	135.577927	42.13	0	267	0	35.04	1
23/10/2014	0:00:38	-12.021638	135.577805	18.98	0	318	0	16.23	1
23/10/2014	0:01:49	-12.021653	135.578033	47.19	0	61	0	24.85	1
23/10/2014	0:03:00	-12.021653	135.578033	47.19	0	61	0	0	1
23/10/2014	0:04:07	-12.021319	135.578461	136.1	0	5	0	59.55	1
23/10/2014	0:05:17	-12.021782	135.577423	9.57	0	148	0	124.07	1
23/10/2014	0:06:40	-12.022227	135.577866	57.75	1692	294	0	69.06	1
23/10/2014	0:09:06	-12.022419	135.577942	39.1	4716	67	0	22.89	1
23/10/2014	0:11:30	-12.022455	135.577972	63.73	3564	321	0	5.16	1
23/10/2014	0:14:14	-12.021676	135.578522	75.85	4572	266	0	105.27	1
23/10/2014	0:16:46	-12.022283	135.577255	-63.37	4032	272	0	153.44	1
23/10/2014	0:19:16	-12.021623	135.577881	20.25	5436	225	0	100.1	1
23/10/2014	0:21:21	-12.021826	135.577515	-30.31	3204	72	0	45.76	1
23/10/2014	0:23:16	-12.021152	135.577957	51.1	3240	227	0	89.04	1
23/10/2014	0:25:21	-12.021327	135.577393	-7.56	12384	246	0	64.35	1
23/10/2014	0:27:33	-12.021832	135.577866	42.01	4140	234	0	76.15	1
23/10/2014	0:29:28	-12.021621	135.577972	40.6	4968	69	0	26.14	1
23/10/2014	0:32:42	-12.021539	135.577682	25.83	2556	256	0	32.83	1
23/10/2014	0:38:05	-12.021302	135.57785	25.78	2052	218	0	32.07	1
23/10/2014	0:49:55	-12.021302	135.57785	25.78	2052	218	0	0	1
23/10/2014	0:55:02	-12.021686	135.577866	26.19	0	0	0	42.73	1
23/10/2014	1:02:34	-12.021763	135.578064	32.81	1728	299	0	23.17	1
23/10/2014	1:03:50	-12.021682	135.577881	48.81	0	244	0	21.85	1
23/10/2014	1:12:33	-12.021682	135.577881	48.81	0	244	0	0	1
23/10/2014	1:20:49	-12.021663	135.577927	36.01	3564	303	0	5.43	1
23/10/2014	1:28:57	-12.021565	135.577728	64.34	2124	311	0	24.23	1
23/10/2014	1:34:24	-12.021565	135.577728	64.34	2124	311	0	0	1
23/10/2014	1:36:10	-12.02192	135.578094	-43.76	5112	247	0	56.06	1
23/10/2014	1:40:48	-12.021447	135.577972	9.12	0	246	0	54.24	1
23/10/2014	1:45:45	-12.021338	135.577957	40.46	0	322	0	12.23	1
23/10/2014	1:53:52	-12.021399	135.578064	27.44	0	0	0	13.47	1
23/10/2014	2:02:37	-12.021546	135.578094	27.19	468	149	0	16.67	1
23/10/2014	2:10:19	-12.021287	135.577896	26.62	1008	301	0	35.96	1
23/10/2014	2:19:55	-12.021515	135.577957	26.25	0	0	0	26.21	1
23/10/2014	6:24:47	-12.021515	135.577957	26.25	0	0	0	0	1
23/10/2014	6:29:53	-12.021797	135.577789	26.16	288	67	0	36.29	1
23/10/2014	6:33:30	-12.021797	135.577789	26.16	288	67	0	0	1
23/10/2014	6:35:33	-12.02181	135.577789	19.76	0	28	0	1.45	1
23/10/2014	6:36:39	-12.02169	135.577728	29.65	0	27	0	14.9	1
23/10/2014	6:38:10	-12.020806	135.578293	118.2	3132	340	0	115.92	1
23/10/2014	6:40:33	-12.02147	135.578049	32.76	6912	223	0	78.46	1
23/10/2014	6:41:51	-12.02168	135.577988	-48.62	5400	202	0	24.28	1
23/10/2014	6:43:12	-12.02154	135.578003	32.34	0	325	0	15.65	1
23/10/2014	6:44:43	-12.021554	135.577698	157.67	1152	215	0	33.21	1
23/10/2014	6:46:08	-12.021465	135.577988	38.83	0	356	0	33.06	1
23/10/2014	6:47:27	-12.02133	135.578033	83	0	154	0	15.79	1
23/10/2014	6:48:42	-12.021318	135.577988	97.16	1188	62	0	5.07	1
23/10/2014	6:50:11	-12.021578	135.577957	-2.14	396	339	0	29.11	1
23/10/2014	6:51:33	-12.021413	135.577988	74.73	4356	42	0	18.65	1
23/10/2014	6:53:24	-12.021629	135.577698	-21.48	1620	94	0	39.64	1
23/10/2014	6:55:40	-12.020486	135.578308	122.24	0	212	0	143.37	1
23/10/2014	6:57:58	-12.021634	135.577942	8.02	2160	62	0	133.71	1
23/10/2014	6:59:55	-12.021176	135.577988	41.36	0	247	0	51.17	1
23/10/2014	7:01:09	-12.021253	135.578079	61.66	0	314	0	13.09	1
23/10/2014	7:02:19	-12.021667	135.577911	-0.8	2880	278	0	49.53	1
23/10/2014	7:03:38	-12.021332	135.578079	47.92	0	41	0	41.49	1
23/10/2014	7:05:06	-12.020569	135.578156	89.09	16452	186	0	85.25	1
23/10/2014	7:06:33	-12.021362	135.578125	50.68	0	199	0	88.24	1
23/10/2014	7:07:48	-12.021477	135.578003	29.18	6948	203	0	18.43	1
23/10/2014	7:09:04	-12.021374	135.578094	53.25	8748	29	0	15.14	1
23/10/2014	7:10:16	-12.021513	135.578018	37.12	0	231	0	17.53	1
23/10/2014	7:11:27	-12.021455	135.577988	45.36	5436	237	0	7.23	1
23/10/2014	7:12:39	-12.021554	135.578033	50.81	216	74	0	12.05	1
23/10/2014	7:13:52	-12.021751	135.577942	5.44	0	200	0	24.04	1
23/10/2014	7:15:02	-12.021611	135.577988	34.36	0	193	0	16.35	1
23/10/2014	7:16:12	-12.021536	135.578094	52.9	0	201	0	14.23	1
23/10/2014	7:17:21	-12.021497	135.57811	19.87	3996	39	0	4.67	1
23/10/2014	7:18:32	-12.02156	135.578003	19.22	0	48	0	13.58	1
23/10/2014	7:19:42	-12.021563	135.577927	40.66	0	196	0	8.27	1
23/10/2014	7:20:53	-12.021627	135.577789	-8.31	864	6	0	16.61	1
23/10/2014	7:22:05	-12.021554	135.577942	21.85	0	48	0	18.51	1
23/10/2014	7:23:19	-12.02171	135.577881	9.27	0	145	0	18.57	1
23/10/2014	7:24:32	-12.021524	135.578018	40.07	0	78	0	25.49	1
23/10/2014	7:25:41	-12.021563	135.577972	31.49	0	205	0	6.62	1
23/10/2014	7:26:54	-12.021629	135.577881	12.18	0	48	0	12.32	1
23/10/2014	7:30:34	-12.021629	135.577881	12.18	0	48	0	0	1
23/10/2014	7:31:46	-12.021569	135.577881	9.54	0	104	0	6.67	1
23/10/2014	7:32:58	-12.021692	135.577881	3.63	0	206	0	13.68	1
23/10/2014	7:35:02	-12.02164	135.577957	31.61	0	238	0	10.09	1
23/10/2014	7:36:47	-12.021465	135.577896	34.33	0	319	0	20.56	1
23/10/2014	7:37:57	-12.021557	135.577835	17.15	0	197	0	12.19	1
23/10/2014	7:39:07	-12.021547	135.577911	33.54	0	221	0	8.34	1
23/10/2014	7:40:29	-12.021628	135.577881	37.72	720	65	0	9.58	1
23/10/2014	7:41:44	-12.021593	135.577774	18.69	2232	81	0	12.27	1
23/10/2014	7:42:53	-12.021586	135.577911	35.65	324	7	0	14.92	1
23/10/2014	7:44:02	-12.021571	135.577789	-10.11	432	293	0	13.37	1
23/10/2014	7:45:12	-12.021614	135.577835	28.78	288	81	0	6.92	1
23/10/2014	7:46:21	-12.021626	135.577789	27.07	0	10	0	5.18	1
23/10/2014	7:47:31	-12.021603	135.577866	22.19	0	60	0	8.76	1
23/10/2014	7:48:39	-12.021635	135.577881	48.55	1008	11	0	3.91	1
23/10/2014	7:49:53	-12.021485	135.577942	68.73	0	200	0	17.95	1
23/10/2014	7:51:05	-12.021536	135.578156	52.32	0	298	0	23.95	1
23/10/2014	7:52:34	-12.02158	135.577957	39.21	1728	17	0	22.19	1
23/10/2014	7:53:42	-12.021631	135.577911	21.52	0	220	0	7.56	1
23/10/2014	7:54:50	-12.021749	135.57785	6.28	0	203	0	14.7	1
23/10/2014	7:55:59	-12.021632	135.57785	25.92	0	271	0	13.01	1
23/10/2014	7:57:06	-12.021712	135.57785	13.9	0	264	0	8.9	1
23/10/2014	7:58:13	-12.021623	135.57782	29.57	0	357	0	10.42	1
23/10/2014	7:59:21	-12.021611	135.577911	19.49	0	96	0	9.99	1
23/10/2014	8:00:29	-12.021628	135.577896	30.75	0	309	0	2.5	1
23/10/2014	8:01:36	-12.02168	135.577957	32.25	0	338	0	8.8	1
23/10/2014	8:02:43	-12.021609	135.577927	27.36	0	356	0	8.54	1
23/10/2014	8:03:49	-12.021394	135.578018	66	0	310	0	25.87	1
23/10/2014	8:04:57	-12.021635	135.577927	29.35	432	173	0	28.57	1
23/10/2014	8:06:03	-12.021627	135.577866	21.89	900	174	0	6.69	1
23/10/2014	8:07:11	-12.021617	135.577896	27.92	432	26	0	3.45	1
23/10/2014	8:08:19	-12.021706	135.577881	25.56	1224	203	0	10.03	1
23/10/2014	8:09:27	-12.021669	135.57785	26.41	756	337	0	5.32	1
23/10/2014	8:10:40	-12.021669	135.57785	26.41	756	337	0	0	1
23/10/2014	8:11:52	-12.021585	135.577957	29.83	0	187	0	14.92	1
23/10/2014	8:12:59	-12.021609	135.577835	43.72	468	176	0	13.53	1
23/10/2014	8:14:06	-12.021591	135.577866	16.12	1584	49	0	3.92	1
23/10/2014	8:15:14	-12.021576	135.577805	20.33	2448	265	0	6.84	1
23/10/2014	8:16:21	-12.021472	135.577667	-44.65	0	233	0	18.95	1
23/10/2014	8:18:48	-12.021472	135.577667	-44.65	0	233	0	0	1
23/10/2014	8:20:06	-12.021695	135.577911	28.7	1008	114	0	36.32	1
23/10/2014	8:21:15	-12.021656	135.577896	39.52	504	24	0	4.63	1
23/10/2014	8:22:23	-12.021795	135.577896	23.76	1044	145	0	15.46	1
23/10/2014	8:23:29	-12.021603	135.577744	38.48	3312	295	0	27	1
23/10/2014	8:24:38	-12.021778	135.578079	35.8	1476	289	0	41.3	1
23/10/2014	8:25:44	-12.021723	135.577835	19.16	0	83	0	27.23	1
23/10/2014	8:27:21	-12.021812	135.578323	26.38	216	320	0	53.99	1
23/10/2014	8:28:29	-12.021766	135.578171	18.41	5220	285	0	17.3	1
23/10/2014	8:29:35	-12.021399	135.575394	174.58	16308	105	0	304.76	1
23/10/2014	8:30:41	-12.021343	135.574142	258.54	4428	110	0	136.31	1
23/10/2014	8:31:48	-12.021738	135.578079	37.92	7596	283	0	430.42	1
23/10/2014	8:32:54	-12.021954	135.580521	-135.29	6444	283	0	266.67	1
23/10/2014	8:34:02	-12.021827	135.579559	-61.52	2808	68	0	105.57	1
23/10/2014	8:35:10	-12.021683	135.578995	-84.75	2160	78	0	63.39	1
23/10/2014	8:36:20	-12.021677	135.577866	14.64	0	336	0	122.79	1
23/10/2014	8:37:30	-12.02169	135.577957	23.51	2160	318	0	10	1
23/10/2014	8:38:39	-12.021642	135.577866	16.38	108	214	0	11.24	1
23/10/2014	8:39:51	-12.021639	135.578018	10.05	1440	28	0	16.53	1
23/10/2014	8:41:00	-12.021757	135.577972	64.68	0	143	0	14.04	1
23/10/2014	8:42:11	-12.021671	135.577774	-2.84	4032	320	0	23.56	1
23/10/2014	8:43:23	-12.022	135.578094	118.57	2700	116	0	50.49	1
23/10/2014	8:44:33	-12.021713	135.577805	15.68	648	175	0	44.79	1
23/10/2014	8:45:43	-12.021689	135.577942	33.56	792	123	0	15.14	1
23/10/2014	8:46:57	-12.021688	135.577927	20.18	360	287	0	1.64	1
23/10/2014	8:48:10	-12.021715	135.577988	51.72	0	242	0	7.28	1
23/10/2014	8:49:23	-12.021637	135.577774	-3.73	8280	134	0	24.84	1
23/10/2014	8:50:34	-12.021718	135.577942	49.1	0	342	0	20.37	1
23/10/2014	8:51:47	-12.021762	135.578003	45.5	0	143	0	8.24	1
23/10/2014	8:53:03	-12.021547	135.577728	-23.64	0	329	0	38.29	1
23/10/2014	8:54:15	-12.021694	135.577911	24.3	0	169	0	25.75	1
23/10/2014	8:55:29	-12.021323	135.577621	-37.8	0	325	0	51.93	1
23/10/2014	8:56:45	-12.021652	135.577866	8.62	0	331	0	45.26	1
23/10/2014	8:58:35	-12.021694	135.577911	9.83	2304	80	0	6.76	1
23/10/2014	9:00:04	-12.021719	135.577881	7.14	1332	262	0	4.29	1
23/10/2014	9:01:10	-12.021728	135.577728	43.73	0	76	0	16.67	1
23/10/2014	9:02:18	-12.021699	135.577835	18.03	0	77	0	12.08	1
23/10/2014	9:03:24	-12.021694	135.577637	59.51	2016	313	0	21.54	1
23/10/2014	9:04:30	-12.021774	135.577866	19.4	4176	88	0	26.45	1
23/10/2014	9:05:36	-12.021718	135.577942	27.21	1476	171	0	10.35	1
23/10/2014	9:06:43	-12.02168	135.57814	16.88	1440	81	0	21.94	1
23/10/2014	9:07:50	-12.021728	135.577957	27.69	5184	273	0	20.61	1
23/10/2014	9:08:56	-12.021773	135.577438	47.94	2952	253	0	56.67	1
23/10/2014	9:10:02	-12.021708	135.578079	11.61	5544	75	0	70.09	1
23/10/2014	9:11:09	-12.021732	135.578018	21.4	1152	256	0	7.15	1
23/10/2014	9:12:18	-12.021735	135.578278	40.16	3348	259	0	28.28	1
23/10/2014	9:13:30	-12.02173	135.578049	24.96	4428	83	0	24.91	1
23/10/2014	9:14:36	-12.021623	135.578171	34.74	3024	231	0	17.82	1
23/10/2014	9:15:45	-12.021674	135.578064	24.13	0	212	0	12.95	1
23/10/2014	9:16:54	-12.021733	135.578156	27.84	0	256	0	11.96	1
23/10/2014	9:18:01	-12.021651	135.578094	31.51	6300	262	0	11.34	1
23/10/2014	9:19:09	-12.021717	135.577927	32.89	2088	279	0	19.59	1
23/10/2014	9:20:18	-12.021678	135.577881	24.3	2088	284	0	6.62	1
23/10/2014	9:21:27	-12.02169	135.578232	24.24	3888	64	0	38.2	1
23/10/2014	9:22:35	-12.021737	135.577347	41.02	6264	264	0	96.39	1
23/10/2014	9:23:43	-12.021825	135.577271	16.04	2088	216	0	12.81	1
23/10/2014	9:24:48	-12.021772	135.577866	14.01	8208	264	0	64.98	1
23/10/2014	9:25:56	-12.021773	135.577713	28.3	4104	269	0	16.64	1
23/10/2014	9:27:01	-12.021729	135.577591	35.69	1440	275	0	14.14	1
23/10/2014	9:28:07	-12.021778	135.577698	19.66	2340	287	0	12.85	1
23/10/2014	9:29:13	-12.021789	135.577271	5.14	3240	103	0	46.46	1
23/10/2014	9:30:21	-12.021681	135.577728	13.57	0	70	0	51.13	1
23/10/2014	9:31:27	-12.021747	135.577805	16.73	0	244	0	11.13	1
23/10/2014	9:32:36	-12.021737	135.577713	32.25	0	90	0	10.07	1
23/10/2014	9:33:46	-12.021705	135.577805	34.18	3672	86	0	10.62	1
23/10/2014	9:34:55	-12.021693	135.577911	18.31	0	263	0	11.61	1
23/10/2014	9:36:03	-12.021713	135.577927	46.63	2808	99	0	2.82	1
23/10/2014	9:37:14	-12.021787	135.577881	-5.16	0	198	0	9.63	1
23/10/2014	9:38:22	-12.021689	135.577942	23.17	0	84	0	12.76	1
23/10/2014	9:39:29	-12.021712	135.577896	23.24	648	125	0	5.62	1
23/10/2014	9:40:37	-12.02181	135.577835	6.51	0	205	0	12.76	1
23/10/2014	9:41:44	-12.021844	135.57782	-14.33	11232	53	0	4.12	1
23/10/2014	9:42:55	-12.021719	135.577927	16.01	1260	11	0	18.13	1
23/10/2014	9:44:03	-12.021725	135.577881	15	0	277	0	5.05	1
23/10/2014	9:45:15	-12.021759	135.577911	21.25	1440	48	0	4.99	1
23/10/2014	9:46:24	-12.021751	135.577759	34.79	1476	177	0	16.55	1
23/10/2014	9:47:34	-12.021736	135.577911	35.02	0	354	0	16.61	1
23/10/2014	9:48:51	-12.021734	135.577835	27.85	936	182	0	8.27	1
23/10/2014	9:50:10	-12.021686	135.577927	12.68	0	190	0	11.34	1
23/10/2014	10:16:40	-12.021686	135.577927	12.68	0	190	0	0	1
23/10/2014	10:18:15	-12.021612	135.577942	45.89	0	333	0	8.39	1
23/10/2014	10:19:26	-12.021633	135.578094	58.82	2160	58	0	16.7	1
23/10/2014	10:20:38	-12.021612	135.577805	27.9	612	311	0	31.52	1
23/10/2014	10:21:49	-12.021654	135.578003	51.11	2088	230	0	22.03	1
23/10/2014	10:23:06	-12.021666	135.57785	48.82	3960	248	0	16.69	1
23/10/2014	10:24:24	-12.021686	135.577896	42.1	0	232	0	5.47	1
23/10/2014	10:25:39	-12.021688	135.578186	23.08	0	69	0	31.54	1
23/10/2014	10:26:50	-12.021689	135.577789	43.87	13248	278	0	43.18	1
23/10/2014	10:28:42	-12.021455	135.578278	250.01	5616	244	0	59.21	1
23/10/2014	10:30:45	-12.021572	135.578278	92.62	6156	85	0	13.01	1
23/10/2014	10:32:55	-12.021197	135.578308	223.51	4104	330	0	41.83	1
23/10/2014	10:35:19	-12.021119	135.578979	277.85	1404	49	0	73.49	1
23/10/2014	10:40:23	-12.021948	135.577957	-107.09	12024	85	0	144.4	1
23/10/2014	10:45:34	-12.021331	135.578278	189.43	2844	244	0	76.98	1
23/10/2014	10:50:22	-12.021707	135.577698	52.33	0	181	0	75.68	1
23/10/2014	10:56:10	-12.021624	135.577713	30.63	3204	71	0	9.37	1
23/10/2014	11:01:17	-12.020794	135.576294	6.08	23148	323	0	179.82	1
23/10/2014	11:02:23	-12.020236	135.574753	46.63	15552	273	0	178.71	1
23/10/2014	11:03:37	-12.020232	135.575012	5.46	0	170	0	28.17	1
23/10/2014	11:10:28	-12.021832	135.576401	40.31	0	0	0	233.39	1
23/10/2014	13:01:26	-12.021832	135.576401	40.31	0	0	0	0	1
23/10/2014	13:03:23	-12.021914	135.578217	45.91	0	357	0	197.71	1
23/10/2014	13:04:28	-12.021852	135.57814	37.23	0	41	0	10.85	1
23/10/2014	13:06:05	-12.02192	135.578262	44.3	0	280	0	15.27	1
23/10/2014	13:07:39	-12.021605	135.577957	12.85	0	344	0	48.24	1
23/10/2014	13:08:48	-12.021841	135.57811	22.84	0	198	0	31.07	1
23/10/2014	13:09:56	-12.021922	135.578384	34.49	5616	279	0	31.13	1
23/10/2014	13:11:33	-12.021995	135.57843	42.55	1440	294	0	9.54	1
23/10/2014	13:13:00	-12.022112	135.57872	81.38	0	57	0	34.12	1
23/10/2014	13:14:06	-12.022004	135.578339	66.23	0	144	0	43.14	1
23/10/2014	13:15:44	-12.02177	135.578369	33.67	4752	60	0	26.22	1
23/10/2014	13:25:23	-12.02177	135.578369	33.67	4752	60	0	0	1
23/10/2014	13:26:44	-12.022037	135.57843	28.15	18468	117	0	30.42	1
23/10/2014	13:41:46	-12.022037	135.57843	28.15	18468	117	0	0	1
23/10/2014	13:43:52	-12.022119	135.578262	39.63	4752	322	0	20.42	1
23/10/2014	13:44:58	-12.021964	135.578491	53.66	0	99	0	30.29	1
23/10/2014	13:46:43	-12.022407	135.579697	115.27	8568	261	0	140.1	1
23/10/2014	13:49:00	-12.021918	135.5784	67.66	0	355	0	151.17	1
23/10/2014	14:02:49	-12.021918	135.5784	67.66	0	355	0	0	1
23/10/2014	14:04:10	-12.021888	135.577759	14.06	0	151	0	69.79	1
23/10/2014	14:05:22	-12.021902	135.577972	6.29	6444	318	0	23.22	1
23/10/2014	14:06:33	-12.021944	135.579056	42.47	0	92	0	117.98	1
23/10/2014	14:07:48	-12.021877	135.578659	35.04	1908	285	0	43.81	1
23/10/2014	14:09:04	-12.021901	135.577881	-3.46	4644	103	0	84.65	1
23/10/2014	15:02:44	-12.021901	135.577881	-3.46	4644	103	0	0	1
23/10/2014	15:10:05	-12.021847	135.578033	18.19	0	317	0	17.59	1
23/10/2014	15:11:11	-12.021806	135.577972	20.19	3744	124	0	8.05	1
23/10/2014	15:12:16	-12.021897	135.577789	11.74	0	104	0	22.33	1
23/10/2014	15:15:33	-12.021935	135.577606	23.21	3096	138	0	20.35	1
23/10/2014	15:21:07	-12.021503	135.577637	29.57	8964	157	0	48.15	1
23/10/2014	16:54:00	-12.021503	135.577637	29.57	8964	157	0	0	1
23/10/2014	16:56:08	-12.031082	135.567871	11.64	4356	7	0	1504.18	1
23/10/2014	16:57:15	-12.030967	135.567917	-8.16	0	205	0	13.73	1
23/10/2014	16:58:21	-12.030892	135.567917	-30.96	0	5	0	8.34	1
23/10/2014	17:00:01	-12.030972	135.567871	-7.93	2160	178	0	10.21	1
23/10/2014	17:01:44	-12.030923	135.567932	-8.18	0	94	0	8.58	1
23/10/2014	17:02:49	-12.031021	135.567886	16.71	0	331	0	11.99	1
23/10/2014	17:03:58	-12.030717	135.567963	-42.23	0	157	0	34.83	1
23/10/2014	17:06:18	-12.030626	135.567825	-72.9	4716	355	0	18.1	1
23/10/2014	17:08:34	-12.031262	135.568008	48.07	0	158	0	73.47	1
23/10/2014	17:10:28	-12.031097	135.568024	8.36	540	116	0	18.43	1
23/10/2014	17:12:39	-12.030917	135.568008	-22.69	1260	238	0	20.09	1
23/10/2014	17:13:48	-12.03102	135.567963	9.11	0	318	0	12.45	1
23/10/2014	17:14:55	-12.031313	135.568054	65.7	0	178	0	34.05	1
23/10/2014	17:16:02	-12.031148	135.567947	51.38	3600	158	0	21.73	1
23/10/2014	17:17:14	-12.031066	135.568054	10.48	5832	23	0	14.78	1
23/10/2014	17:18:37	-12.030951	135.568054	-15.17	0	15	0	12.79	1
23/10/2014	17:19:46	-12.031281	135.567947	79.01	0	162	0	38.5	1
23/10/2014	17:20:55	-12.031239	135.567932	47.02	0	38	0	4.95	1
23/10/2014	17:22:02	-12.030875	135.568024	-31.51	0	39	0	41.69	1
23/10/2014	17:23:10	-12.031296	135.567871	84.73	0	135	0	49.68	1
23/10/2014	17:24:17	-12.031207	135.567917	42.99	0	140	0	11.09	1
23/10/2014	17:25:24	-12.031086	135.567993	23.12	0	162	0	15.79	1
23/10/2014	17:27:12	-12.031092	135.567917	19.78	180	46	0	8.29	1
23/10/2014	17:28:40	-12.030969	135.567886	-5.28	0	124	0	14.09	1
23/10/2014	17:31:35	-12.03135	135.56781	93.07	756	49	0	43.16	1
23/10/2014	17:34:21	-12.031339	135.567841	109.97	0	36	0	3.59	1
23/10/2014	17:35:25	-12.031309	135.567902	56.3	0	20	0	7.43	1
23/10/2014	17:36:32	-12.031137	135.567917	46.15	0	39	0	19.19	1
23/10/2014	17:37:36	-12.031355	135.567947	115.39	0	118	0	24.46	1
23/10/2014	17:38:41	-12.031138	135.567963	36.16	0	50	0	24.19	1
23/10/2014	17:39:45	-12.031067	135.567993	21.78	0	345	0	8.54	1
23/10/2014	17:40:48	-12.030992	135.567932	-16.38	0	295	0	10.66	1
23/10/2014	17:41:55	-12.030562	135.567947	-175.98	0	50	0	47.84	1
23/10/2014	17:43:03	-12.03059	135.567902	-183.11	0	33	0	5.8	1
23/10/2014	17:44:10	-12.030589	135.567963	-168.5	0	5	0	6.63	1
23/10/2014	17:45:15	-12.030691	135.567917	-143.9	216	27	0	12.4	1
23/10/2014	17:46:19	-12.030721	135.567917	-121.94	0	216	0	3.34	1
23/10/2014	17:47:26	-12.030958	135.567902	-46.87	0	220	0	26.4	1
23/10/2014	17:48:34	-12.031178	135.567947	35.29	0	226	0	24.95	1
23/10/2014	17:49:44	-12.031441	135.5681	227.38	0	43	0	33.65	1
23/10/2014	17:50:51	-12.031874	135.568008	335.4	0	34	0	49.18	1
23/10/2014	17:51:58	-12.032011	135.568161	424.04	0	40	0	22.56	1
23/10/2014	17:53:05	-12.031753	135.5681	332.87	0	44	0	29.45	1
23/10/2014	17:54:12	-12.031567	135.568008	245.05	0	33	0	22.98	1
23/10/2014	17:55:21	-12.031242	135.568039	119.4	0	306	0	36.3	1
23/10/2014	17:56:27	-12.031281	135.567947	79.42	0	304	0	10.9	1
23/10/2014	17:57:32	-12.031335	135.568039	142.3	0	72	0	11.67	1
23/10/2014	17:58:37	-12.031513	135.568237	236.85	0	62	0	29.25	1
23/10/2014	17:59:40	-12.031243	135.568161	160.51	0	36	0	31.14	1
23/10/2014	18:00:45	-12.031209	135.568054	112.67	0	18	0	12.24	1
23/10/2014	18:05:49	-12.031369	135.56813	96.22	0	0	-4	19.62	1
24/10/2014	8:19:56	-12.024511	135.565933	29.1	0	0	-2	0	1
24/10/2014	8:22:34	-12.024511	135.565933	29.1	0	44	0	0	1
24/10/2014	8:23:36	-12.024589	135.565979	58.25	0	38	0	10.01	1
24/10/2014	8:24:41	-12.024566	135.565842	49.3	0	316	0	15.12	1
24/10/2014	8:25:42	-12.024173	135.565903	-173.25	0	187	0	44.2	1
24/10/2014	8:26:44	-12.023949	135.565948	-178.49	0	92	0	25.38	1
24/10/2014	8:27:51	-12.024228	135.565857	-142.93	0	44	0	32.56	1
24/10/2014	8:29:00	-12.024222	135.56575	-140.2	0	259	0	11.66	1
24/10/2014	8:30:04	-12.024864	135.565231	-137.46	1980	287	0	91.01	1
24/10/2014	8:31:13	-12.024606	135.565353	-167.89	0	234	0	31.61	1
24/10/2014	8:32:18	-12.024453	135.565643	-111.21	0	29	0	35.83	1
24/10/2014	8:33:24	-12.024253	135.565735	-214.19	0	351	0	24.39	1
24/10/2014	8:34:29	-12.024412	135.565659	-152.48	0	255	0	19.52	1
24/10/2014	8:35:34	-12.024545	135.56572	-83.82	0	210	0	16.21	1
24/10/2014	8:36:39	-12.024617	135.565796	4.24	0	214	0	11.51	1
24/10/2014	8:37:44	-12.024729	135.565933	204.32	0	20	0	19.42	1
24/10/2014	8:38:51	-12.024877	135.565842	217.11	0	19	0	19.2	1
24/10/2014	8:39:55	-12.024854	135.565872	231.72	0	45	0	4.15	1
24/10/2014	8:40:59	-12.024729	135.565796	134.09	0	74	0	16.17	1
24/10/2014	8:42:03	-12.024606	135.565857	69.93	648	322	0	15.2	1
24/10/2014	8:43:07	-12.024668	135.565826	117.83	0	54	0	7.67	1
24/10/2014	8:44:13	-12.025112	135.565552	112.19	25416	187	0	57.67	1
24/10/2014	8:45:20	-12.030001	135.565277	-27	22680	95	0	544.45	1
24/10/2014	8:46:25	-12.030231	135.566071	-30.83	252	14	0	90.06	1
24/10/2014	8:47:30	-12.030258	135.566071	-19.11	0	50	0	3	1
24/10/2014	8:48:37	-12.030293	135.566101	17.76	0	1	0	5.08	1
24/10/2014	8:49:41	-12.030283	135.566086	8.91	0	26	0	1.97	1
24/10/2014	8:50:45	-12.030237	135.566177	11.4	0	23	0	11.14	1
24/10/2014	8:51:51	-12.028223	135.564804	63.71	48420	9	0	269.16	1
24/10/2014	8:52:55	-12.024621	135.565582	38.23	0	286	0	409.36	1
24/10/2014	8:54:03	-12.024607	135.565765	29.21	0	281	0	19.96	1
24/10/2014	8:55:15	-12.024569	135.566086	49.5	4356	75	0	35.17	1
24/10/2014	8:56:21	-12.024529	135.565689	47.76	0	211	0	43.4	1
24/10/2014	8:57:26	-12.024671	135.565689	70.15	0	218	0	15.79	1
24/10/2014	8:58:32	-12.02457	135.56572	61.63	0	27	0	11.73	1
24/10/2014	8:59:37	-12.024577	135.565735	30.29	0	53	0	1.81	1
24/10/2014	9:00:43	-12.024608	135.565704	20.41	0	285	0	4.82	1
24/10/2014	9:01:50	-12.024288	135.566223	49.86	19980	353	0	66.72	1
24/10/2014	9:02:54	-12.023682	135.566269	-15.03	0	303	0	67.57	1
24/10/2014	9:04:00	-12.023697	135.566284	37.08	0	213	0	2.33	1
24/10/2014	9:05:04	-12.023687	135.566299	-13.98	0	239	0	1.97	1
24/10/2014	9:06:10	-12.023647	135.566345	20.4	0	127	0	6.69	1
24/10/2014	9:07:16	-12.023579	135.566452	58.14	7200	302	0	13.88	1
24/10/2014	9:08:41	-12.022126	135.56694	101.16	0	221	0	170.06	1
24/10/2014	9:09:49	-12.022172	135.567184	89.45	2592	331	0	27.02	1
24/10/2014	9:10:58	-12.023153	135.565948	9.58	25272	274	0	173.11	1
24/10/2014	9:12:04	-12.028916	135.564804	33.79	38952	189	0	652.78	1
24/10/2014	9:13:09	-12.030389	135.56459	38.15	108	18	0	165.44	1
24/10/2014	9:14:13	-12.030459	135.564514	-19.52	432	22	0	11.35	1
24/10/2014	9:15:17	-12.030447	135.564453	-50.89	0	344	0	6.77	1
24/10/2014	9:16:24	-12.030442	135.564545	-1.76	0	348	0	10.02	1
24/10/2014	9:17:31	-12.030451	135.564453	-61.31	0	289	0	10.06	1
24/10/2014	9:18:36	-12.030447	135.564545	-33.52	36	112	0	10.02	1
24/10/2014	9:19:40	-12.030364	135.56456	40.32	684	46	0	9.37	1
24/10/2014	9:20:44	-12.030305	135.564499	12.91	0	331	0	9.33	1
24/10/2014	9:21:50	-12.030418	135.564499	-1.78	0	162	0	12.57	1
24/10/2014	9:22:56	-12.030409	135.567184	6.18	32688	102	0	292	1
24/10/2014	9:24:45	-12.030116	135.568161	0.5	0	76	0	111.13	1
24/10/2014	9:26:08	-12.030081	135.564438	-83.02	11088	296	0	404.91	1
24/10/2014	9:27:14	-12.025959	135.565094	-81.62	18396	8	0	463.86	1
24/10/2014	9:28:21	-12.02421	135.567154	37.55	0	126	0	296.67	1
24/10/2014	9:29:28	-12.024172	135.567322	-41.58	0	271	0	18.75	1
24/10/2014	9:30:29	-12.024152	135.56752	-24.3	0	138	0	21.65	1
24/10/2014	9:31:32	-12.02399	135.567657	41.83	0	189	0	23.38	1
24/10/2014	9:32:39	-12.024304	135.567581	38.92	3060	323	0	35.88	1
24/10/2014	9:33:42	-12.024049	135.56749	11.86	3024	32	0	30.03	1
24/10/2014	9:34:49	-12.024223	135.567688	36.37	0	63	0	28.95	1
24/10/2014	9:35:56	-12.024166	135.567261	-28.22	5976	52	0	46.87	1
24/10/2014	9:37:03	-12.024207	135.567444	-7.68	0	213	0	20.42	1
24/10/2014	9:38:05	-12.025179	135.566849	42.93	324	164	0	125.97	1
24/10/2014	9:39:05	-12.024487	135.567703	-163.12	0	127	0	120.61	1
24/10/2014	9:40:07	-12.025084	135.56723	-38.64	0	217	0	83.98	1
24/10/2014	9:41:12	-12.025355	135.567368	-23.74	1872	250	0	33.66	1
24/10/2014	9:42:19	-12.025421	135.567398	-22.53	1008	207	0	8.03	1
24/10/2014	9:43:24	-12.025437	135.567398	-43.79	0	196	0	1.78	1
24/10/2014	9:44:30	-12.025255	135.567459	-14.78	3780	230	0	21.3	1
24/10/2014	9:45:40	-12.025257	135.567505	-19.89	0	277	0	5.01	1
24/10/2014	9:46:45	-12.024663	135.565674	-7.82	0	29	0	209.8	1
24/10/2014	9:47:50	-12.024626	135.565735	18.11	0	63	0	7.81	1
24/10/2014	9:48:51	-12.024583	135.565887	35.08	3708	48	0	17.21	1
24/10/2014	9:49:55	-12.024638	135.565735	22.56	504	215	0	17.63	1
24/10/2014	9:51:02	-12.024668	135.565781	21.82	0	214	0	6.01	1
24/10/2014	9:52:07	-12.024499	135.565948	41.28	288	132	0	26.13	1
24/10/2014	9:53:11	-12.026259	135.565353	38.96	45972	189	0	206.12	1
24/10/2014	9:54:16	-12.030384	135.567017	6.56	27900	103	0	493.09	1
24/10/2014	9:55:20	-12.030902	135.567459	-10.22	612	85	0	75.02	1
24/10/2014	9:56:24	-12.03088	135.567551	18.55	180	97	0	10.3	1
24/10/2014	9:57:29	-12.030916	135.567459	-6.9	396	79	0	10.78	1
24/10/2014	9:58:33	-12.030831	135.567581	13.35	0	308	0	16.29	1
24/10/2014	9:59:35	-12.030856	135.567642	37.74	0	288	0	7.19	1
24/10/2014	10:00:40	-12.030855	135.567596	24.68	432	177	0	5	1
24/10/2014	10:01:45	-12.030849	135.567596	29.94	1188	67	0	0.67	1
24/10/2014	10:02:49	-12.030766	135.567551	17.56	1908	58	0	10.45	1
24/10/2014	10:03:53	-12.030861	135.567368	3.86	1116	278	0	22.53	1
24/10/2014	10:04:58	-12.030906	135.567215	4.34	0	80	0	17.38	1
24/10/2014	10:06:02	-12.030828	135.56749	12.37	3168	123	0	31.14	1
24/10/2014	10:07:10	-12.030287	135.565598	-5.05	43128	280	0	214.37	1
24/10/2014	10:08:15	-12.025599	135.565262	9.05	45144	7	0	522.56	1
24/10/2014	10:09:19	-12.019691	135.567017	120.28	38016	101	0	684.11	1
24/10/2014	10:10:25	-12.019809	135.569901	65.86	0	26	0	313.93	1
24/10/2014	10:11:48	-12.020314	135.569443	-115.6	10908	214	0	75.06	1
24/10/2014	10:19:52	-12.020314	135.569443	-115.6	10908	214	0	0	1
24/10/2014	10:20:58	-12.019715	135.569733	14.43	216	82	0	73.7	1
24/10/2014	10:22:02	-12.019673	135.569916	27.33	180	231	0	20.44	1
24/10/2014	10:23:06	-12.019628	135.569839	34.07	324	98	0	9.76	1
24/10/2014	10:24:07	-12.019808	135.570343	89.97	1224	282	0	58.35	1
24/10/2014	10:25:15	-12.019486	135.569489	16.14	0	104	0	99.54	1
24/10/2014	10:26:29	-12.019733	135.569534	-2.65	9216	207	-4	27.9	1
27/10/2014	6:33:47	-12.019733	135.569534	-2.65	9216	207	-2	0	1
27/10/2014	6:35:24	-34.034943	150.66188	-251.85	2376	330	0	2886222.8	1
27/10/2014	6:36:49	-34.036682	150.652039	212.6	3816	305	0	927.2	1
27/10/2014	6:41:40	-34.0368	150.651291	232.78	6804	304	0	70.16	1
27/10/2014	6:45:20	-34.035915	150.656586	6.04	15084	87	0	497.73	1
27/10/2014	6:49:05	-34.036263	150.654343	145.49	19908	76	0	210.27	1
27/10/2014	6:52:30	-34.036377	150.652039	138.06	7200	81	0	212.68	1
27/10/2014	6:55:05	-34.035847	150.658615	-63.95	26928	85	0	608.81	1
27/10/2014	6:56:34	-34.03672	150.649826	287.7	13284	91	0	815.66	1
27/10/2014	6:57:42	-34.036446	150.653595	156.9	31320	267	0	348.63	1
27/10/2014	7:18:16	-34.036446	150.653595	156.9	31320	267	0	0	1
27/10/2014	7:23:23	-34.036167	150.656067	77.72	0	0	0	229.89	1
27/10/2014	8:26:37	-34.036167	150.656067	77.72	0	0	0	0	1
27/10/2014	8:28:46	-34.036148	150.654648	106.12	0	0	0	130.77	1
27/10/2014	8:30:52	-34.036121	150.655167	103.26	792	256	0	47.92	1
27/10/2014	8:33:41	-34.035904	150.655945	132.69	5076	40	0	75.64	1
27/10/2014	8:35:58	-34.034302	150.656601	119.25	4860	66	0	188.11	1
27/10/2014	8:37:06	-34.033661	150.657074	110.04	3240	288	0	83.55	1
27/10/2014	8:38:15	-34.032505	150.657501	162.8	8136	50	0	134.43	1
27/10/2014	8:39:26	-34.031811	150.657471	127.12	4752	289	-4	77.22	1
