# Supplementary material for: A preliminary study to estimate contact rates between free-roaming domestic dogs using novel miniature cameras
Source: PLoS One. 2017 Jul 27;12(7):e0181859. doi: 10.1371/journal.pone.0181859 (PMC5547700; doi:10.1371/journal.pone.0181859)
Supplement: S1 Data — (ZIP) [file pone.0181859.s001.zip › Galiwinku_17.csv]

Date	Time	Latitude	Longitude	Altitude	Speed	Course	Type	Distance	Essential
17/10/2014	8:47:37	-34.03183	150.656799	115.91	324	31	-2	0	1
17/10/2014	8:47:42	-34.03183	150.656799	115.96	0	30	0	0	1
17/10/2014	8:47:48	-34.03183	150.656799	115.96	0	39	0	0	1
17/10/2014	8:47:54	-34.03183	150.656799	115.96	0	43	0	0	1
17/10/2014	8:48:00	-34.03183	150.656799	115.96	0	106	0	0	1
17/10/2014	8:48:06	-34.03183	150.656799	115.96	0	99	0	0	1
17/10/2014	8:48:12	-34.03183	150.656799	115.96	0	96	0	0	1
17/10/2014	8:48:18	-34.03183	150.656799	115.96	0	104	0	0	1
17/10/2014	8:48:24	-34.03183	150.656799	115.96	0	53	0	0	1
17/10/2014	8:48:30	-34.03183	150.656799	115.96	0	58	0	0	1
17/10/2014	8:48:36	-34.03183	150.656799	115.96	0	84	0	0	1
17/10/2014	8:48:40	-34.03183	150.656799	115.96	0	25	0	0	1
17/10/2014	8:48:46	-34.03183	150.656799	115.96	0	242	0	0	1
17/10/2014	8:48:52	-34.03183	150.656799	115.96	0	120	0	0	1
17/10/2014	8:48:57	-34.03183	150.656799	115.96	0	103	0	0	1
17/10/2014	8:49:04	-34.03183	150.656799	115.96	0	74	0	0	1
17/10/2014	8:49:10	-34.03183	150.656799	115.96	0	27	0	0	1
17/10/2014	8:49:16	-34.03183	150.656799	115.96	0	111	0	0	1
17/10/2014	8:49:22	-34.031822	150.656815	94.2	5256	323	0	1.72	1
17/10/2014	8:49:27	-34.031826	150.656815	94.79	0	120	0	0.44	1
17/10/2014	8:49:33	-34.031826	150.656815	94.79	0	86	0	0	1
17/10/2014	8:49:39	-34.031826	150.656815	94.79	0	63	0	0	1
17/10/2014	8:49:45	-34.031826	150.656815	94.79	0	35	0	0	1
17/10/2014	8:49:51	-34.031826	150.656815	94.79	0	76	0	0	1
17/10/2014	8:49:57	-34.031826	150.656815	94.79	0	109	0	0	1
17/10/2014	8:50:03	-34.031815	150.656876	86.14	0	18	0	5.75	1
17/10/2014	8:50:09	-34.031815	150.656876	86.14	0	79	0	0	1
17/10/2014	8:50:15	-34.031815	150.656876	86.14	0	54	0	0	1
17/10/2014	8:50:21	-34.031815	150.656876	86.14	0	221	0	0	1
17/10/2014	8:50:27	-34.031815	150.656876	86.14	0	231	0	0	1
17/10/2014	8:50:33	-34.031815	150.656876	86.14	0	29	0	0	1
17/10/2014	8:50:39	-34.031815	150.656876	86.14	0	23	0	0	1
17/10/2014	8:50:45	-34.031815	150.656876	86.14	0	5	0	0	1
17/10/2014	8:50:51	-34.031849	150.656784	97.39	4248	204	0	9.28	1
17/10/2014	8:50:57	-34.031876	150.656769	97.87	0	109	0	3.31	1
17/10/2014	8:51:03	-34.031876	150.656769	97.87	0	110	0	0	1
17/10/2014	8:51:09	-34.031876	150.656769	97.87	0	73	-4	0	1
21/10/2014	10:49:34	-34.031876	150.656769	97.87	0	73	-2	0	1
21/10/2014	10:52:35	-12.022048	135.566025	43.21	36252	188	0	2885635.59	1
21/10/2014	10:53:53	-12.024152	135.565491	78.88	0	323	0	241.05	1
21/10/2014	10:57:39	-12.030755	135.566391	42.62	34596	103	0	740.72	1
21/10/2014	11:36:08	-12.030755	135.566391	42.62	34596	103	0	0	1
21/10/2014	11:39:54	-12.030606	135.56546	-66.54	3852	101	0	102.6	1
21/10/2014	11:42:49	-12.030843	135.565613	55.67	2988	331	0	31.17	1
21/10/2014	11:47:51	-12.031624	135.564926	42.14	288	183	0	114.56	1
21/10/2014	11:52:46	-12.025671	135.565506	39.32	14436	8	0	664.94	1
21/10/2014	11:56:16	-12.024238	135.565552	122.64	0	167	0	159.42	1
21/10/2014	11:57:26	-12.024059	135.565765	189.99	0	195	0	30.54	1
21/10/2014	11:58:38	-12.024059	135.565765	189.99	0	195	0	0	1
21/10/2014	12:00:02	-12.020978	135.564545	209.33	1800	60	0	367.39	1
21/10/2014	12:01:52	-12.021053	135.564682	149.94	1224	197	0	17.07	1
21/10/2014	12:03:00	-12.020986	135.564697	83.57	36	122	0	7.63	1
21/10/2014	12:04:09	-12.020957	135.564758	82.97	0	154	0	7.38	1
21/10/2014	12:05:21	-12.021036	135.564728	88	468	344	0	9.37	1
21/10/2014	12:06:35	-12.021005	135.564728	3.15	684	161	0	3.45	1
21/10/2014	12:07:44	-12.021072	135.564713	135.54	684	17	0	7.63	1
21/10/2014	12:09:33	-12.019707	135.565811	34.85	35136	108	0	193.13	1
21/10/2014	12:11:03	-12.021114	135.566147	54.26	0	141	0	160.66	1
21/10/2014	12:12:13	-12.021288	135.566193	69.68	0	167	0	19.98	1
21/10/2014	12:13:24	-12.021052	135.566147	54.07	0	315	0	26.71	1
21/10/2014	12:14:58	-12.021503	135.566177	132.4	28800	185	0	50.25	1
21/10/2014	12:16:54	-12.022354	135.567078	70.13	0	257	0	136.22	1
21/10/2014	12:19:09	-12.02226	135.567093	42.27	4320	232	0	10.58	1
21/10/2014	12:21:24	-12.024358	135.565704	62.79	2664	6	0	277.93	1
21/10/2014	12:23:45	-12.030714	135.568069	37.26	2772	163	0	752.1	1
21/10/2014	12:25:40	-12.030698	135.568039	125.3	0	337	0	3.72	1
21/10/2014	12:26:50	-12.030751	135.568069	149.61	0	163	0	6.74	1
21/10/2014	12:28:07	-12.030774	135.568054	45.13	540	151	0	3.03	1
21/10/2014	12:30:28	-12.030737	135.567963	32.94	648	95	0	10.72	1
21/10/2014	12:32:27	-12.030631	135.567978	77.82	0	102	0	11.9	1
21/10/2014	12:33:33	-12.030552	135.568024	105.31	0	112	0	10.11	1
21/10/2014	12:34:35	-12.03097	135.568192	-19.62	0	20	0	49.94	1
21/10/2014	12:35:37	-12.030695	135.568115	63.43	1260	292	0	31.7	1
21/10/2014	12:36:56	-12.03039	135.56691	-15.2	7020	275	0	135.36	1
21/10/2014	12:38:07	-12.029754	135.568176	12.76	3132	30	0	154.78	1
21/10/2014	12:39:21	-12.03031	135.568344	79.37	0	6	0	64.47	1
21/10/2014	12:40:29	-12.029827	135.568146	-20.7	0	107	0	57.86	1
21/10/2014	12:41:37	-12.030142	135.568268	44.43	3852	357	0	37.46	1
21/10/2014	12:42:44	-12.030154	135.568268	34.95	0	330	0	1.33	1
21/10/2014	12:43:51	-12.029579	135.567734	-14.06	0	293	0	86.37	1
21/10/2014	12:45:21	-12.029948	135.568329	60.84	5508	254	0	76.62	1
21/10/2014	12:47:03	-12.027179	135.565277	40.32	35784	8	0	452.74	1
21/10/2014	12:48:43	-12.024565	135.56633	38.73	0	115	0	312.41	1
21/10/2014	12:49:46	-12.024648	135.566315	53.25	3096	95	0	9.37	1
21/10/2014	12:50:51	-12.024491	135.566406	82.42	0	166	0	20.07	1
21/10/2014	12:51:56	-12.024523	135.566406	63.06	0	31	0	3.56	1
21/10/2014	12:53:00	-12.024113	135.566711	143.48	0	220	0	56.38	1
21/10/2014	12:54:05	-12.024436	135.566422	88.49	1584	246	0	47.73	1
21/10/2014	12:55:13	-12.024509	135.566437	64.78	0	63	0	8.28	1
21/10/2014	12:56:18	-12.024495	135.566391	88.74	0	30	0	5.24	1
21/10/2014	12:57:24	-12.02457	135.566422	74.48	0	195	0	9	1
21/10/2014	12:58:38	-12.024665	135.566498	92.97	16020	181	0	13.41	1
21/10/2014	13:00:19	-12.030545	135.564682	-16.05	30060	183	0	683	1
21/10/2014	13:01:40	-12.032131	135.563828	29.26	4392	251	0	199.32	1
21/10/2014	13:02:50	-12.032061	135.56369	19.89	4284	212	0	16.91	1
21/10/2014	13:04:01	-12.032058	135.563995	2.75	0	247	0	33.17	1
21/10/2014	13:05:10	-12.031969	135.564194	32.66	0	100	0	23.8	1
21/10/2014	13:06:25	-12.031925	135.563995	17.44	5256	103	0	22.19	1
21/10/2014	13:07:44	-12.032202	135.564011	-6.2	5184	183	0	30.85	1
21/10/2014	13:09:05	-12.031953	135.563873	41.47	0	247	0	31.49	1
21/10/2014	13:10:35	-12.03194	135.564026	29.41	2556	326	0	16.7	1
21/10/2014	13:11:52	-12.032056	135.564148	25.02	0	49	0	18.5	1
21/10/2014	13:12:58	-12.032003	135.564072	26.63	2628	109	0	10.15	1
21/10/2014	13:14:04	-12.03202	135.563812	29.83	0	200	0	28.34	1
21/10/2014	13:15:11	-12.032045	135.564178	52.82	1620	67	0	39.9	1
21/10/2014	13:16:37	-12.032147	135.564178	67.52	2664	89	0	11.34	1
21/10/2014	13:17:50	-12.031916	135.564011	-3.04	0	303	0	31.46	1
21/10/2014	13:19:00	-12.032181	135.564453	124.85	0	64	0	56.38	1
21/10/2014	13:20:08	-12.032029	135.564209	54.3	0	350	0	31.46	1
21/10/2014	13:21:17	-12.032133	135.564331	67.13	432	163	0	17.6	1
21/10/2014	13:22:48	-12.031639	135.563782	14.03	2412	344	0	81.13	1
21/10/2014	13:24:13	-12.031865	135.564209	83.1	1584	297	0	52.8	1
21/10/2014	13:25:51	-12.031503	135.564499	40.97	18540	63	0	51.14	1
21/10/2014	13:27:23	-12.031503	135.564499	40.97	18540	63	0	0	1
21/10/2014	13:28:41	-12.024146	135.565704	53.57	0	134	0	828.49	1
21/10/2014	13:30:11	-12.023159	135.566406	93.7	40176	98	0	133.69	1
21/10/2014	13:31:38	-12.023621	135.569107	54.83	0	94	0	298.21	1
21/10/2014	13:32:59	-12.023789	135.569351	14.77	3168	316	0	32.45	1
21/10/2014	13:34:24	-12.023599	135.569153	43.74	0	180	0	30.17	1
21/10/2014	13:35:52	-12.023782	135.569305	36.86	1440	35	0	26.22	1
21/10/2014	13:37:23	-12.023627	135.569229	65.2	0	130	0	19.11	1
21/10/2014	13:38:49	-12.023627	135.569229	65.2	0	130	0	0	1
21/10/2014	13:40:38	-12.022967	135.56691	32.02	3204	36	0	262.67	1
21/10/2014	13:42:36	-12.021231	135.564728	28.79	3672	227	0	305.9	1
21/10/2014	13:44:19	-12.021039	135.564575	33.81	1368	300	0	27.07	1
21/10/2014	13:45:26	-12.021131	135.564911	59.75	2988	108	0	37.95	1
21/10/2014	13:46:34	-12.021025	135.56485	55.37	0	236	0	13.53	1
21/10/2014	13:47:42	-12.021069	135.564819	25.68	0	134	0	5.94	1
21/10/2014	13:48:49	-12.021069	135.564774	38.88	0	128	0	4.89	1
21/10/2014	13:49:56	-12.021254	135.565048	36.72	0	358	0	36.21	1
21/10/2014	13:51:04	-12.021093	135.564789	24.55	0	228	0	33.38	1
21/10/2014	13:52:12	-12.021107	135.56488	50.09	0	111	0	10.02	1
21/10/2014	13:53:22	-12.021046	135.564911	93.98	5004	131	0	7.57	1
21/10/2014	13:54:41	-12.021174	135.564987	90.57	0	16	0	16.46	1
21/10/2014	13:55:55	-12.022808	135.56665	140.04	28944	182	0	256.37	1
21/10/2014	13:57:15	-12.024276	135.566833	30.72	12672	119	0	164.44	1
21/10/2014	13:58:33	-12.024464	135.567566	128.99	0	113	0	82.41	1
21/10/2014	13:59:40	-12.024037	135.567841	34.25	13860	35	0	56.11	1
21/10/2014	14:01:04	-12.021756	135.570511	125.33	10980	349	0	385.55	1
21/10/2014	14:02:17	-12.021358	135.569519	-46.1	0	220	0	116.61	1
21/10/2014	14:03:39	-12.022106	135.570511	230.05	0	8	0	136.23	1
21/10/2014	14:04:51	-12.021635	135.56987	68.61	0	93	0	87.19	1
21/10/2014	14:06:01	-12.021786	135.570175	105.84	576	317	0	37.18	1
21/10/2014	14:07:15	-12.0217	135.569962	83.74	792	337	0	25.06	1
21/10/2014	14:08:27	-12.021658	135.569809	37.31	0	115	0	17.28	1
21/10/2014	14:09:53	-12.021725	135.569916	77.23	2412	292	0	13.82	1
21/10/2014	14:11:12	-12.022026	135.570267	263.76	0	124	0	50.77	1
21/10/2014	14:12:26	-12.021975	135.568512	117.33	8820	177	0	190.95	1
21/10/2014	14:13:42	-12.022143	135.568497	81.54	4356	325	0	18.75	1
21/10/2014	14:15:00	-12.021859	135.568039	71.04	0	273	0	58.98	1
21/10/2014	14:16:44	-12.022019	135.568283	68.52	6372	103	0	31.95	1
21/10/2014	14:18:23	-12.022002	135.568176	61.07	0	99	0	11.79	1
21/10/2014	14:19:54	-12.022177	135.568588	48.56	4680	83	0	48.85	1
21/10/2014	14:21:31	-12.021997	135.567932	29.47	0	234	0	74.1	1
21/10/2014	14:22:43	-12.021997	135.567932	29.47	0	234	0	0	1
21/10/2014	14:23:59	-12.021489	135.569824	105.61	10224	68	0	213.38	1
21/10/2014	14:25:18	-12.021489	135.569824	105.61	10224	68	0	0	1
21/10/2014	14:27:44	-12.026766	135.569336	62.81	2844	87	0	589.17	1
21/10/2014	14:30:07	-12.026903	135.569611	111.1	0	359	0	33.56	1
21/10/2014	14:32:15	-12.026749	135.569275	39.11	2448	261	0	40.35	1
21/10/2014	14:34:36	-12.026749	135.569275	39.11	2448	261	0	0	1
21/10/2014	14:35:46	-12.020466	135.572266	102.46	40752	92	0	770.65	1
21/10/2014	14:37:15	-12.021511	135.577118	132.08	1404	202	0	540.33	1
21/10/2014	14:38:41	-12.021358	135.576965	99.59	0	339	0	23.8	1
21/10/2014	14:39:51	-12.021347	135.577072	120.42	0	190	0	11.7	1
21/10/2014	14:40:59	-12.021421	135.577301	170.89	1584	16	0	26.23	1
21/10/2014	14:42:11	-12.021413	135.577209	162.38	0	333	0	10.05	1
21/10/2014	14:43:28	-12.021162	135.577072	145.6	2052	58	0	31.64	1
21/10/2014	14:44:58	-12.021841	135.576981	117.29	13824	181	0	76.15	1
21/10/2014	14:47:40	-12.023005	135.576981	163.54	0	323	0	129.43	1
21/10/2014	14:50:11	-12.022985	135.576569	49.76	144	192	0	44.86	1
21/10/2014	14:51:21	-12.023011	135.57692	157.64	1152	273	0	38.28	1
21/10/2014	14:53:19	-12.023071	135.576752	5.62	8028	294	0	19.45	1
21/10/2014	14:57:58	-12.02286	135.569168	-278.37	6444	108	0	825.14	1
21/10/2014	15:02:21	-12.023003	135.569778	-75.38	1764	161	0	68.22	1
21/10/2014	15:07:30	-12.023003	135.569778	-75.38	1764	161	0	0	1
21/10/2014	15:08:54	-12.026469	135.566315	-53.88	0	108	0	538.87	1
21/10/2014	15:10:45	-12.026231	135.56633	125.26	0	278	0	26.51	1
21/10/2014	15:11:53	-12.026228	135.566223	111.2	2376	285	0	11.64	1
21/10/2014	15:13:01	-12.026216	135.566422	90.69	0	324	0	21.68	1
21/10/2014	15:14:09	-12.026298	135.566147	69.82	2592	292	0	31.27	1
21/10/2014	15:15:18	-12.026217	135.566269	121.27	0	317	0	16.04	1
21/10/2014	15:16:25	-12.026151	135.566345	145.72	0	335	0	11.05	1
21/10/2014	15:17:33	-12.026132	135.566544	141.93	0	83	0	21.75	1
21/10/2014	15:18:41	-12.026222	135.566315	37.76	0	299	0	26.84	1
21/10/2014	15:19:50	-12.026408	135.566086	-29.64	0	77	0	32.37	1
21/10/2014	15:20:59	-12.026463	135.565567	-95.9	4428	303	0	56.77	1
21/10/2014	15:22:14	-12.026493	135.566238	-25.96	0	203	0	73.05	1
21/10/2014	15:23:21	-12.026508	135.566101	-82.02	1008	270	0	14.99	1
21/10/2014	15:24:30	-12.026324	135.566223	-21.72	0	307	0	24.39	1
21/10/2014	15:25:38	-12.026312	135.566208	8.38	0	41	0	2.11	1
21/10/2014	15:26:41	-12.026297	135.566238	39.26	0	182	0	3.66	1
21/10/2014	15:27:53	-12.026262	135.566208	12.35	0	340	0	5.08	1
21/10/2014	15:29:09	-12.026315	135.566223	51.39	6948	301	0	6.11	1
21/10/2014	15:31:23	-12.026125	135.566116	49.27	0	71	0	24.12	1
21/10/2014	15:33:16	-12.026147	135.566086	53.01	0	282	0	4.08	1
21/10/2014	15:34:31	-12.026295	135.566055	46.25	0	30	0	16.8	1
21/10/2014	15:36:09	-12.026078	135.566162	45.02	9864	70	0	26.79	1
21/10/2014	15:37:49	-12.027262	135.565674	45.52	648	84	0	141.95	1
21/10/2014	15:39:04	-12.02658	135.565414	56.22	0	21	0	80.94	1
21/10/2014	15:40:48	-12.02986	135.564896	23.76	26892	125	0	369.04	1
21/10/2014	15:43:00	-12.029826	135.568192	-6.01	0	0	0	358.47	1
21/10/2014	15:45:05	-12.029866	135.568069	92.27	6300	29	0	14.1	1
21/10/2014	15:47:25	-12.030104	135.5681	-3.38	0	251	0	26.68	1
21/10/2014	15:49:29	-12.029653	135.568161	65.03	4032	7	0	50.59	1
21/10/2014	15:51:27	-12.029531	135.568115	66.33	5508	23	0	14.46	1
21/10/2014	15:53:37	-12.029885	135.568115	17.62	0	154	0	39.36	1
21/10/2014	15:55:36	-12.029873	135.568665	-5.78	0	47	0	59.83	1
21/10/2014	15:56:48	-12.029873	135.568665	-5.78	0	47	0	0	1
21/10/2014	15:58:02	-12.032801	135.581894	18.59	20628	34	0	1475.07	1
21/10/2014	15:59:56	-12.021484	135.580414	54.98	38844	198	0	1268.64	1
21/10/2014	16:01:38	-12.02346	135.577423	23.13	0	288	0	392.54	1
21/10/2014	16:02:50	-12.023368	135.577393	59.27	0	83	0	10.74	1
21/10/2014	16:04:05	-12.023365	135.577438	51.77	2412	0	0	4.91	1
21/10/2014	16:05:33	-12.023007	135.577042	51.58	0	260	0	58.65	1
21/10/2014	16:06:47	-12.023046	135.576477	15.17	0	33	0	61.6	1
21/10/2014	16:08:23	-12.023126	135.576584	25.17	2556	131	0	14.65	1
21/10/2014	16:09:56	-12.021912	135.576477	27.11	29412	14	0	135.49	1
21/10/2014	16:11:42	-12.021835	135.569855	64.4	59472	200	0	720.23	1
21/10/2014	16:14:07	-12.026423	135.569366	46.53	5508	67	0	512.93	1
21/10/2014	16:16:34	-12.026402	135.569061	170.66	0	37	0	33.25	1
21/10/2014	16:18:40	-12.02634	135.56929	3.73	3384	273	0	25.84	1
21/10/2014	16:19:47	-12.026278	135.569305	26.79	2124	4	0	7.08	1
21/10/2014	16:21:33	-12.026231	135.569366	19.97	1584	204	0	8.45	1
21/10/2014	16:23:33	-12.026517	135.569412	23.65	12996	7	0	32.19	1
21/10/2014	16:25:28	-12.022678	135.566986	-10.32	8352	164	0	501.83	1
21/10/2014	16:27:14	-12.024194	135.56572	49.51	0	97	0	217.65	1
21/10/2014	16:28:46	-12.030224	135.566437	16.25	41508	101	0	675.02	1
21/10/2014	16:29:53	-12.030258	135.568146	11.83	756	192	0	185.9	1
21/10/2014	16:31:10	-12.030216	135.568207	13.69	0	240	0	8.11	1
21/10/2014	16:32:21	-12.030358	135.567978	132.61	0	52	0	29.49	1
21/10/2014	16:33:38	-12.030282	135.568207	-10.52	504	116	0	26.3	1
21/10/2014	16:34:50	-12.030238	135.568176	24.99	0	316	0	5.94	1
21/10/2014	16:36:07	-12.030152	135.568192	42.29	2052	268	0	9.72	1
21/10/2014	16:37:17	-12.029945	135.565842	66.08	36540	284	0	256.6	1
21/10/2014	16:38:29	-12.024616	135.565628	20.48	26496	354	0	593.01	1
21/10/2014	16:39:38	-12.022243	135.566635	33.88	11916	354	0	285.69	1
21/10/2014	16:41:22	-12.022371	135.565491	-77.25	2484	233	0	125.23	1
21/10/2014	16:44:21	-12.021689	135.565903	103.31	972	174	0	88.08	1
21/10/2014	16:47:17	-12.021813	135.565811	58.78	0	325	0	17.04	1
21/10/2014	16:50:24	-12.030485	135.567108	16.66	30204	99	0	974.54	1
21/10/2014	16:52:45	-12.031145	135.568024	29.52	216	224	0	123.73	1
21/10/2014	17:04:29	-12.031145	135.568024	29.52	216	224	0	0	1
21/10/2014	17:06:15	-12.031	135.567886	35.77	0	131	0	22.03	1
21/10/2014	17:07:20	-12.031047	135.567947	53.98	792	129	0	8.45	1
21/10/2014	17:08:26	-12.03103	135.567886	23.1	1296	163	0	6.9	1
21/10/2014	17:09:32	-12.031034	135.567825	-25.23	1872	108	0	6.65	1
21/10/2014	17:10:46	-12.031069	135.567856	1.03	2556	143	0	5.15	1
21/10/2014	17:11:56	-12.030972	135.567856	90.15	0	165	0	10.79	1
21/10/2014	17:13:07	-12.031311	135.567841	46.03	0	183	0	37.73	1
21/10/2014	17:14:17	-12.030971	135.567947	86.25	0	131	0	39.52	1
21/10/2014	17:15:37	-12.031174	135.567963	144.83	6408	115	0	22.64	1
21/10/2014	17:16:47	-12.031073	135.567947	77.63	0	232	0	11.36	1
21/10/2014	17:18:02	-12.031199	135.568115	119.37	0	232	0	23.02	1
21/10/2014	17:19:19	-12.031188	135.567993	40.61	0	154	0	13.32	1
21/10/2014	17:20:30	-12.03103	135.567886	11.15	1476	88	0	21.07	1
21/10/2014	17:21:48	-12.030774	135.567734	-41.25	1908	142	0	32.92	1
21/10/2014	17:24:41	-12.031071	135.567993	116.81	1584	340	0	43.41	1
21/10/2014	17:27:22	-12.031071	135.567993	116.81	1584	340	0	0	1
21/10/2014	17:28:52	-12.031447	135.567642	-17	1944	274	0	56.61	1
21/10/2014	17:31:00	-12.031447	135.567642	-17	1944	274	0	0	1
21/10/2014	17:32:28	-12.03133	135.567703	-37.17	0	204	0	14.6	1
21/10/2014	17:34:13	-12.031149	135.568008	72.78	0	193	-4	38.8	1
22/10/2014	7:57:26	-12.031149	135.568008	72.78	0	193	-2	0	1
22/10/2014	7:59:23	-12.030886	135.567917	18.7	0	6	0	30.87	1
22/10/2014	8:00:28	-12.030909	135.567871	4.53	396	337	0	5.62	1
22/10/2014	8:01:31	-12.030972	135.567902	32.51	0	34	0	7.77	1
22/10/2014	8:02:36	-12.030796	135.567978	16.43	720	155	0	21.24	1
22/10/2014	8:03:41	-12.030814	135.568024	30.69	288	58	0	5.39	1
22/10/2014	8:04:44	-12.031022	135.567825	32.13	0	25	0	31.67	1
22/10/2014	8:05:54	-12.031046	135.567749	76.56	2232	183	0	8.69	1
22/10/2014	8:08:13	-12.031046	135.567749	76.56	2232	183	0	0	1
22/10/2014	8:09:18	-12.030662	135.567825	29.5	432	75	0	43.49	1
22/10/2014	8:10:29	-12.030591	135.567184	75.34	16020	90	0	70.16	1
22/10/2014	8:11:54	-12.030073	135.568207	49.84	7200	169	0	125.28	1
22/10/2014	8:12:58	-12.030704	135.568085	92.48	20556	269	0	71.41	1
22/10/2014	8:14:18	-12.030772	135.56546	20.68	10008	50	0	285.58	1
22/10/2014	8:15:30	-12.029852	135.564651	27.26	18324	282	0	134.93	1
22/10/2014	8:16:47	-12.024605	135.564484	151.06	17460	269	0	583.72	1
22/10/2014	8:17:57	-12.024467	135.566086	64.68	0	112	0	174.9	1
22/10/2014	8:19:08	-12.022764	135.565796	-228.37	0	51	0	191.97	1
22/10/2014	8:52:41	-12.022764	135.565796	-228.37	0	51	0	0	1
22/10/2014	8:54:30	-12.024541	135.566315	27.4	0	236	0	205.5	1
22/10/2014	8:56:03	-12.024504	135.566315	-0.85	4212	300	0	4.11	1
22/10/2014	9:00:07	-12.024504	135.566315	-0.85	4212	300	0	0	1
22/10/2014	9:06:20	-12.022589	135.576843	34.75	0	0	0	1164.61	1
22/10/2014	9:15:58	-12.023473	135.577621	31.7	0	0	0	129.7	1
22/10/2014	9:24:43	-12.023473	135.577621	31.7	0	0	0	0	1
22/10/2014	9:27:42	-12.023454	135.577637	4.81	0	66	0	2.74	1
22/10/2014	9:28:59	-12.02354	135.576416	246.02	6372	36	0	133.13	1
22/10/2014	9:37:45	-12.023819	135.577332	4.34	2052	27	0	104.34	1
22/10/2014	9:44:24	-12.023819	135.577332	4.34	2052	27	0	0	1
22/10/2014	9:45:47	-12.023437	135.577271	125.05	7200	32	0	42.99	1
22/10/2014	10:08:41	-12.023437	135.577271	125.05	7200	32	0	0	1
22/10/2014	10:11:44	-12.023554	135.577713	-30.68	3528	90	0	49.8	1
22/10/2014	10:12:57	-12.023494	135.577713	-16.67	0	85	0	6.67	1
22/10/2014	10:14:57	-12.024077	135.577347	4.67	0	0	0	76.07	1
22/10/2014	10:18:18	-12.024549	135.577103	4.47	0	0	0	58.81	1
22/10/2014	10:22:26	-12.024272	135.577164	4.63	0	0	0	31.51	1
22/10/2014	10:26:56	-12.02293	135.577423	4.74	0	0	0	151.86	1
22/10/2014	10:41:25	-12.02293	135.577423	4.74	0	0	0	0	1
22/10/2014	10:42:40	-12.02325	135.577042	153.1	0	138	0	54.62	1
22/10/2014	10:43:46	-12.023683	135.577591	-7.2	2520	126	0	76.7	1
22/10/2014	10:44:56	-12.023388	135.577042	148.63	0	3	0	68.12	1
22/10/2014	10:49:28	-12.023416	135.577469	64.59	6984	106	0	46.54	1
22/10/2014	11:05:08	-12.023416	135.577469	64.59	6984	106	0	0	1
22/10/2014	11:08:56	-12.023466	135.577438	127.92	0	256	0	6.5	1
22/10/2014	11:10:02	-12.023743	135.576859	191.06	0	44	0	70.1	1
22/10/2014	11:11:12	-12.023455	135.577393	83.26	0	44	0	66.32	1
22/10/2014	11:12:22	-12.023699	135.576797	192.52	0	45	0	70.27	1
22/10/2014	11:14:11	-12.023386	135.577408	72.71	0	62	0	75.01	1
22/10/2014	11:15:17	-12.023233	135.577682	-1.86	0	250	0	34.31	1
22/10/2014	11:16:47	-12.023362	135.577301	175.53	4428	232	0	43.85	1
22/10/2014	11:18:25	-12.023638	135.577591	-76.78	0	178	0	44.01	1
22/10/2014	11:20:17	-12.0232	135.577591	3.83	13860	354	0	48.7	1
22/10/2014	11:21:54	-12.023347	135.577423	116.18	0	10	0	24.52	1
22/10/2014	14:04:57	-12.023347	135.577423	116.18	0	10	0	0	1
22/10/2014	14:07:23	-12.023441	135.577347	181.86	900	92	0	13.33	1
22/10/2014	14:10:05	-12.023375	135.577271	181.88	1404	98	0	11.05	1
22/10/2014	16:53:01	-12.023375	135.577271	181.88	1404	98	0	0	1
22/10/2014	16:55:50	-12.023383	135.578278	181.86	576	284	0	109.52	1
22/10/2014	16:57:49	-12.023707	135.578354	181.63	6768	258	0	36.96	1
22/10/2014	17:02:55	-12.02354	135.57753	16.34	2880	8	0	91.52	1
22/10/2014	17:13:50	-12.02354	135.57753	16.34	2880	8	0	0	1
22/10/2014	17:15:23	-12.023512	135.577789	39.86	5616	216	0	28.34	1
22/10/2014	17:16:41	-12.023458	135.577866	62.72	972	81	0	10.3	1
22/10/2014	17:19:09	-12.023479	135.578186	181.43	1404	291	0	34.88	1
22/10/2014	17:50:09	-12.023479	135.578186	181.43	1404	291	0	0	1
22/10/2014	17:58:35	-12.024157	135.577271	181.08	2844	94	0	124.84	1
22/10/2014	18:00:36	-12.024109	135.577194	181.09	2880	287	0	9.93	1
22/10/2014	18:10:16	-12.024109	135.577194	181.09	2880	287	0	0	1
22/10/2014	18:16:24	-12.023467	135.577393	4.75	0	257	0	74.6	1
22/10/2014	18:21:48	-12.023544	135.577286	23.22	0	92	0	14.45	1
22/10/2014	18:22:57	-12.023545	135.577316	25.68	0	231	0	3.26	1
22/10/2014	18:24:16	-12.023533	135.577271	27.39	0	253	0	5.07	1
22/10/2014	18:27:11	-12.023139	135.577606	20.97	0	283	0	56.98	1
22/10/2014	18:29:51	-12.023372	135.577316	18.43	2772	20	0	40.82	1
22/10/2014	18:32:51	-12.023318	135.577484	67.95	7128	253	0	19.23	1
22/10/2014	18:35:59	-12.023315	135.577408	15.66	11772	243	0	8.27	1
22/10/2014	18:38:25	-12.0231	135.577713	29.44	0	166	0	40.89	1
22/10/2014	18:41:53	-12.023564	135.577316	49.16	3636	218	0	67.28	1
22/10/2014	18:48:57	-12.023344	135.577591	48.55	0	0	0	38.64	1
22/10/2014	18:59:07	-12.023427	135.577759	48.34	3708	190	0	20.47	1
22/10/2014	19:09:16	-12.023427	135.577759	48.34	3708	190	0	0	1
22/10/2014	19:12:34	-12.023337	135.57753	48.36	1008	223	0	26.84	1
22/10/2014	19:18:29	-12.023337	135.57753	48.36	1008	223	0	0	1
22/10/2014	19:20:39	-12.023386	135.577042	48.96	15372	44	0	53.35	1
22/10/2014	19:26:58	-12.023088	135.577713	-2.61	3132	109	0	80.15	1
22/10/2014	19:34:07	-12.023088	135.577713	-2.61	3132	109	0	0	1
22/10/2014	19:39:15	-12.022883	135.577682	48.93	0	0	0	23.04	1
22/10/2014	19:47:29	-12.023366	135.577576	7.46	0	36	0	54.93	1
22/10/2014	19:48:45	-12.023488	135.577469	-5.51	0	60	0	17.87	1
22/10/2014	19:54:40	-12.023362	135.577576	39.86	0	144	0	18.21	1
22/10/2014	20:00:41	-12.023508	135.577545	25.62	9540	338	0	16.58	1
22/10/2014	20:05:27	-12.023583	135.577469	36.22	0	124	0	11.74	1
22/10/2014	20:06:40	-12.024	135.577332	58.93	1836	258	0	48.7	1
22/10/2014	20:10:10	-12.023565	135.577606	3.55	0	110	0	56.81	1
22/10/2014	20:13:30	-12.023425	135.577789	37.4	0	251	0	25.27	1
22/10/2014	20:14:41	-12.023115	135.577927	17.06	0	226	0	37.6	1
22/10/2014	20:16:01	-12.023223	135.577515	106.16	5616	38	0	46.39	1
22/10/2014	20:17:37	-12.023148	135.577957	-94.38	2952	191	0	48.79	1
22/10/2014	20:19:04	-12.022592	135.578339	-132.02	0	181	0	74.49	1
22/10/2014	20:20:18	-12.023078	135.577881	43.58	2700	290	0	73.49	1
22/10/2014	20:21:31	-12.022985	135.577576	50.96	4536	198	0	34.75	1
22/10/2014	20:22:56	-12.023601	135.577774	32.21	9216	9	0	71.8	1
22/10/2014	20:24:10	-12.022809	135.577545	229.32	0	52	0	91.52	1
22/10/2014	20:25:30	-12.025936	135.578049	113.52	0	59	0	352	1
22/10/2014	20:26:47	-12.023484	135.577667	36.59	2952	8	0	275.8	1
22/10/2014	20:28:03	-12.023467	135.577667	31.17	0	139	0	1.89	1
22/10/2014	20:29:20	-12.023726	135.577682	23	13140	17	0	28.85	1
22/10/2014	20:31:20	-12.023617	135.577942	26.41	8064	111	0	30.76	1
22/10/2014	20:33:10	-12.023447	135.577698	35.17	0	114	0	32.58	1
22/10/2014	20:34:19	-12.023373	135.577682	2.31	1548	240	0	8.41	1
22/10/2014	20:35:29	-12.023445	135.577637	-4.8	0	302	0	9.38	1
22/10/2014	20:36:38	-12.023445	135.577408	104.86	1548	64	0	24.91	1
22/10/2014	20:37:52	-12.023509	135.577744	17.99	0	242	0	37.23	1
22/10/2014	20:39:02	-12.02343	135.577621	33.69	0	214	0	16	1
22/10/2014	20:40:17	-12.023426	135.577515	36.34	0	206	0	11.54	1
22/10/2014	20:41:23	-12.023545	135.577682	31.25	396	97	0	22.47	1
22/10/2014	20:42:32	-12.023578	135.577698	27.86	5472	205	0	4.06	1
22/10/2014	20:43:57	-12.023603	135.577713	11.87	720	204	0	3.22	1
22/10/2014	20:45:38	-12.023559	135.577621	15.5	6120	289	0	11.14	1
22/10/2014	20:47:07	-12.023412	135.577408	22.83	1512	301	0	28.35	1
22/10/2014	20:48:18	-12.023412	135.577408	22.83	1512	301	0	0	1
22/10/2014	20:49:38	-12.023598	135.577438	35.02	6660	0	0	20.94	1
22/10/2014	20:51:25	-12.023442	135.577789	-12.9	0	150	0	41.93	1
22/10/2014	20:53:02	-12.02346	135.577713	47.17	0	99	0	8.5	1
22/10/2014	20:54:27	-12.023297	135.577774	12.95	0	129	0	19.3	1
22/10/2014	20:56:08	-12.023578	135.577713	44.72	46260	191	0	31.94	1
22/10/2014	20:57:52	-12.023529	135.577744	51.58	0	267	0	6.41	1
22/10/2014	20:59:18	-12.023536	135.577698	45.59	5436	245	0	5.06	1
22/10/2014	21:00:44	-12.02358	135.577774	52.61	0	128	0	9.6	1
22/10/2014	21:01:52	-12.023454	135.57753	14.22	1368	136	0	30.01	1
22/10/2014	21:02:59	-12.023403	135.577499	19.61	0	172	0	6.6	1
22/10/2014	21:04:14	-12.023425	135.577377	-30.76	2016	341	0	13.49	1
22/10/2014	21:09:54	-12.023425	135.577377	-30.76	2016	341	0	0	1
22/10/2014	21:12:45	-12.023381	135.577408	8.72	7740	275	0	5.94	1
22/10/2014	21:14:08	-12.023696	135.577835	-69.6	0	299	0	58.17	1
22/10/2014	21:16:58	-12.023258	135.577286	3.89	12420	319	0	77.05	1
22/10/2014	21:18:08	-12.023341	135.577515	24.17	1944	31	0	26.56	1
22/10/2014	21:19:21	-12.023237	135.577805	11.38	936	35	0	33.59	1
22/10/2014	21:20:59	-12.023233	135.577911	27.88	2016	153	0	11.54	1
22/10/2014	21:22:10	-12.023372	135.577835	27.82	0	17	0	17.53	1
22/10/2014	21:23:18	-12.023496	135.577927	-3.59	0	285	0	17.04	1
22/10/2014	21:24:25	-12.023593	135.577911	9.3	3636	210	0	10.93	1
22/10/2014	21:25:35	-12.022927	135.577484	59.48	3168	328	0	87.41	1
22/10/2014	21:26:57	-12.023065	135.577484	76.91	5580	149	0	15.34	1
22/10/2014	21:28:14	-12.02359	135.577759	25.37	0	14	0	65.59	1
22/10/2014	21:29:24	-12.023361	135.577759	5.04	1296	149	0	25.46	1
22/10/2014	21:31:38	-12.023198	135.577805	40.94	0	215	0	18.8	1
22/10/2014	21:33:37	-12.023409	135.577667	18.17	4500	278	0	27.85	1
22/10/2014	21:34:51	-12.023396	135.577621	28.93	0	273	0	5.21	1
22/10/2014	21:36:16	-12.023391	135.577896	42.37	0	40	0	29.91	1
22/10/2014	21:37:34	-12.02338	135.577438	14.26	9360	290	0	49.83	1
22/10/2014	21:40:17	-12.023522	135.577576	27.89	0	257	0	21.78	1
22/10/2014	21:43:17	-12.023676	135.577393	20.08	0	227	0	26.26	1
22/10/2014	21:46:10	-12.023518	135.577377	40.09	0	76	0	17.65	1
22/10/2014	21:47:16	-12.023382	135.577545	30.97	792	43	0	23.72	1
22/10/2014	21:48:22	-12.023552	135.577271	25.82	0	29	0	35.29	1
22/10/2014	21:49:28	-12.023508	135.577347	45.64	0	271	0	9.6	1
22/10/2014	21:50:32	-12.02335	135.577637	16.04	0	89	0	36.1	1
22/10/2014	21:51:44	-12.023473	135.577621	23.91	15624	48	0	13.79	1
22/10/2014	21:53:57	-12.02331	135.577713	21.86	0	281	0	20.7	1
22/10/2014	21:57:12	-12.023655	135.577255	48.66	7092	68	0	62.87	1
22/10/2014	22:02:07	-12.023328	135.577621	42.73	0	329	0	53.91	1
22/10/2014	22:06:36	-12.023152	135.577728	-22.76	0	159	0	22.77	1
22/10/2014	22:10:55	-12.023566	135.577576	70.24	0	348	0	48.91	1
22/10/2014	22:14:12	-12.023487	135.577499	22.94	0	25	0	12.14	1
22/10/2014	22:17:02	-12.023595	135.577515	27.08	1368	252	0	12.13	1
22/10/2014	22:18:11	-12.023569	135.577545	19.62	1296	180	0	4.36	1
22/10/2014	22:19:21	-12.023503	135.577469	38.16	0	186	0	11.05	1
22/10/2014	22:20:31	-12.02355	135.577499	24.99	0	198	0	6.16	1
22/10/2014	22:21:42	-12.02361	135.577591	16.11	0	132	0	12.03	1
22/10/2014	22:23:12	-12.023457	135.577576	72.83	0	255	0	17.09	1
22/10/2014	22:24:35	-12.023572	135.577652	11.01	0	129	0	15.23	1
22/10/2014	22:25:50	-12.023385	135.577774	-8.83	1332	214	0	24.67	1
22/10/2014	22:27:14	-12.023557	135.577728	42.17	1908	197	0	19.77	1
22/10/2014	22:29:12	-12.023228	135.57756	-50.16	288	73	-4	40.89	1
22/10/2014	22:31:06	-12.023324	135.577591	-20.83	2160	317	-2	0	1
22/10/2014	22:32:52	-12.023557	135.57782	65.88	0	322	0	35.94	1
22/10/2014	22:34:04	-12.02347	135.577713	21.65	0	96	0	15.13	1
22/10/2014	22:35:34	-12.023469	135.577698	31.46	324	74	0	1.64	1
22/10/2014	22:36:58	-12.023368	135.577637	22.23	0	101	0	13.04	1
22/10/2014	22:38:05	-12.023458	135.577682	23.62	0	136	0	11.14	1
22/10/2014	22:39:11	-12.023457	135.577682	28.12	0	124	0	0.11	1
22/10/2014	22:40:18	-12.023422	135.577621	1.28	0	334	0	7.69	1
22/10/2014	22:41:23	-12.023515	135.577698	27.74	2772	114	0	13.31	1
22/10/2014	22:42:29	-12.023396	135.577545	6.95	0	331	0	21.26	1
22/10/2014	22:43:38	-12.023858	135.578064	170.77	0	319	0	76.32	1
22/10/2014	22:44:45	-12.02338	135.577637	4.21	9828	322	0	70.58	1
22/10/2014	22:45:53	-12.023633	135.577942	82.29	2772	308	0	43.49	1
22/10/2014	22:47:03	-12.023509	135.577759	42.02	0	110	0	24.21	1
22/10/2014	22:48:18	-12.023283	135.577667	15.84	0	249	0	27.05	1
22/10/2014	23:37:26	-12.023283	135.577667	15.84	0	249	0	0	1
22/10/2014	23:39:28	-12.023319	135.57756	36.15	5256	88	0	12.31	1
22/10/2014	23:42:05	-12.023289	135.577454	39.76	0	18	0	12	1
22/10/2014	23:45:04	-12.023366	135.57756	43.17	0	186	0	14.36	1
22/10/2014	23:46:16	-12.02351	135.577591	35.94	4320	13	0	16.36	1
22/10/2014	23:47:25	-12.023377	135.577454	37.99	3528	195	0	20.99	1
22/10/2014	23:48:32	-12.023316	135.577469	1.45	0	324	0	6.98	1
22/10/2014	23:49:37	-12.023374	135.577393	14.61	2268	329	0	10.48	1
22/10/2014	23:50:44	-12.023376	135.577423	31.87	0	15	0	3.27	1
22/10/2014	23:52:01	-12.023785	135.577728	223.38	3672	298	0	56.29	1
22/10/2014	23:53:05	-12.023326	135.577484	59.91	3924	65	0	57.52	1
22/10/2014	23:54:11	-12.023441	135.577515	37.9	576	294	0	13.22	1
22/10/2014	23:55:15	-12.023454	135.577621	14.04	792	265	0	11.62	1
22/10/2014	23:56:21	-12.023397	135.57753	24.45	0	329	0	11.75	1
22/10/2014	23:57:24	-12.023477	135.577515	99.29	756	125	0	9.04	1
22/10/2014	23:58:29	-12.023466	135.577591	26.52	0	334	0	8.36	1
22/10/2014	23:59:34	-12.023403	135.577499	25.64	648	262	0	12.21	1
23/10/2014	0:00:37	-12.023072	135.577454	-106.72	0	333	0	37.13	1
23/10/2014	0:01:43	-12.02344	135.577484	19.16	0	257	0	41.05	1
23/10/2014	0:02:46	-12.0234	135.577728	65.53	0	114	0	26.91	1
23/10/2014	0:03:52	-12.02345	135.577499	46.72	0	283	0	25.52	1
23/10/2014	0:04:58	-12.023417	135.577576	35.94	0	17	0	9.14	1
23/10/2014	0:06:04	-12.023384	135.577545	5.38	252	143	0	4.98	1
23/10/2014	0:07:07	-12.023126	135.577591	-130.46	0	105	0	29.12	1
23/10/2014	0:08:10	-12.023378	135.577332	18.1	1296	256	0	39.73	1
23/10/2014	0:09:13	-12.023381	135.577637	-17.05	0	314	0	33.17	1
23/10/2014	0:10:17	-12.023423	135.577576	47.49	36	240	0	8.11	1
23/10/2014	0:11:22	-12.023424	135.57753	37.98	0	20	0	5	1
23/10/2014	0:12:28	-12.023437	135.577454	34.3	720	342	0	8.39	1
23/10/2014	0:13:35	-12.023399	135.577621	42	612	19	0	18.65	1
23/10/2014	0:14:41	-12.023412	135.57753	40.91	1620	325	0	10	1
23/10/2014	0:15:48	-12.023449	135.57756	30.28	108	335	0	5.25	1
23/10/2014	0:16:52	-12.023409	135.577621	3.11	0	12	0	7.99	1
23/10/2014	0:17:57	-12.023422	135.57756	48.04	648	17	0	6.79	1
23/10/2014	0:19:03	-12.023374	135.577545	30.48	288	299	0	5.58	1
23/10/2014	0:20:06	-12.023383	135.577576	48.59	1440	1	0	3.52	1
23/10/2014	0:21:11	-12.023486	135.57753	27.57	1008	195	0	12.5	1
23/10/2014	0:22:18	-12.023432	135.57756	47.22	0	190	0	6.83	1
23/10/2014	0:23:24	-12.023378	135.577637	39.38	2736	51	0	10.3	1
23/10/2014	0:24:35	-12.023482	135.577545	31.98	2160	92	0	15.29	1
23/10/2014	0:25:44	-12.023335	135.577698	30.44	1872	53	0	23.33	1
23/10/2014	0:27:08	-12.023258	135.577438	8.52	0	112	0	29.54	1
23/10/2014	0:29:05	-12.023294	135.577667	20.96	0	36	0	25.22	1
23/10/2014	0:31:34	-12.023319	135.577835	-27.67	2268	132	0	18.48	1
23/10/2014	0:34:50	-12.023561	135.577744	17.11	2232	33	0	28.67	1
23/10/2014	0:37:43	-12.023685	135.577866	57.74	0	87	0	19.14	1
23/10/2014	0:39:51	-12.023643	135.57782	25.41	0	330	0	6.84	1
23/10/2014	0:45:01	-12.023471	135.577667	44.9	14940	340	0	25.35	1
23/10/2014	0:50:26	-12.023197	135.577774	104.04	0	162	0	32.61	1
23/10/2014	0:55:10	-12.023197	135.577774	104.04	0	162	0	0	1
23/10/2014	0:57:57	-12.023448	135.577698	36.28	3600	181	0	29.11	1
23/10/2014	1:03:32	-12.023448	135.577698	36.28	3600	181	0	0	1
23/10/2014	1:05:46	-12.023496	135.577744	6.48	540	262	0	7.32	1
23/10/2014	1:11:45	-12.023383	135.577698	26	1908	31	0	13.52	1
23/10/2014	1:16:58	-12.023383	135.577698	26	1908	31	0	0	1
23/10/2014	1:19:03	-12.023977	135.577576	-79.44	1404	334	0	67.37	1
23/10/2014	1:40:51	-12.023977	135.577576	-79.44	1404	334	0	0	1
23/10/2014	1:42:28	-12.023342	135.577484	25.97	3204	240	0	71.31	1
23/10/2014	1:44:20	-12.023293	135.577454	25.89	1116	211	0	6.35	1
23/10/2014	1:46:59	-12.023435	135.577515	26.02	1980	141	0	17.13	1
23/10/2014	1:50:08	-12.023485	135.577469	25.85	4140	179	0	7.48	1
23/10/2014	2:01:29	-12.023485	135.577469	25.85	4140	179	0	0	1
23/10/2014	2:02:40	-12.023403	135.577469	31.23	0	289	0	9.12	1
23/10/2014	2:03:55	-12.023363	135.577682	55.74	0	189	0	23.59	1
23/10/2014	2:05:22	-12.023449	135.577576	70.23	0	229	0	14.98	1
23/10/2014	2:06:30	-12.023482	135.577637	55.05	0	34	0	7.58	1
23/10/2014	2:07:38	-12.023344	135.577469	3.05	0	69	0	23.86	1
23/10/2014	2:08:54	-12.02342	135.57753	42.56	0	205	0	10.74	1
23/10/2014	2:10:01	-12.023469	135.577454	2.92	396	344	0	9.9	1
23/10/2014	2:11:08	-12.023374	135.577408	-2.48	0	339	0	11.69	1
23/10/2014	2:12:15	-12.023392	135.577591	54.67	0	262	0	20	1
23/10/2014	2:13:22	-12.023432	135.577484	19.85	2592	51	0	12.46	1
23/10/2014	2:14:28	-12.023402	135.577484	21.91	144	39	0	3.34	1
23/10/2014	2:15:34	-12.023402	135.57753	40.43	5616	133	0	5	1
23/10/2014	2:16:39	-12.023496	135.577408	11	4824	257	0	16.89	1
23/10/2014	2:17:49	-12.023405	135.57753	38.72	0	136	0	16.69	1
23/10/2014	2:18:55	-12.023417	135.577454	20.54	3456	89	0	8.37	1
23/10/2014	2:20:01	-12.023249	135.577469	8.09	3528	355	0	18.75	1
23/10/2014	2:21:09	-12.02331	135.577515	46.8	0	285	0	8.43	1
23/10/2014	2:22:21	-12.02322	135.577377	29.95	828	278	0	18.04	1
23/10/2014	2:23:44	-12.023196	135.577438	37.71	4608	137	0	7.15	1
23/10/2014	2:25:09	-12.023024	135.577408	15.2	4248	224	0	19.4	1
23/10/2014	2:26:40	-12.023114	135.577377	-2.91	2484	252	0	10.56	1
23/10/2014	2:28:04	-12.02232	135.577698	20.65	0	240	0	94.94	1
23/10/2014	2:29:28	-12.023489	135.577438	31.25	6336	83	0	133.03	1
23/10/2014	2:30:50	-12.023391	135.577408	16.14	0	118	0	11.38	1
23/10/2014	2:32:00	-12.023265	135.577393	27.57	1800	266	0	14.11	1
23/10/2014	2:33:10	-12.023198	135.577881	216.21	0	106	0	53.59	1
23/10/2014	2:34:23	-12.023293	135.577606	88.98	0	140	0	31.72	1
23/10/2014	2:35:38	-12.023299	135.577148	9.96	0	341	0	49.81	1
23/10/2014	2:36:47	-12.023616	135.577499	-8.28	0	239	0	51.96	1
23/10/2014	2:38:11	-12.02339	135.577469	9.83	0	131	0	25.34	1
23/10/2014	2:41:55	-12.02343	135.577591	-0.54	1728	152	0	13.99	1
23/10/2014	2:45:26	-12.023448	135.577698	60.35	0	109	0	11.81	1
23/10/2014	2:46:52	-12.023397	135.577194	13.28	720	260	0	55.11	1
23/10/2014	2:49:53	-12.023413	135.57753	62.03	324	106	0	36.59	1
23/10/2014	2:52:46	-12.023417	135.577545	37.37	6048	164	0	1.69	1
23/10/2014	2:54:47	-12.023259	135.57753	38.77	1476	216	0	17.64	1
23/10/2014	2:57:34	-12.023577	135.577393	-0.88	2160	200	0	38.37	1
23/10/2014	3:00:21	-12.023267	135.57753	54.53	0	204	0	37.55	1
23/10/2014	3:01:28	-12.023417	135.577545	39.74	2268	324	0	16.76	1
23/10/2014	3:02:38	-12.023455	135.57756	31.45	0	97	0	4.53	1
23/10/2014	3:03:46	-12.023408	135.577515	41.9	1548	90	0	7.16	1
23/10/2014	3:04:59	-12.023267	135.57756	60.53	0	117	0	16.42	1
23/10/2014	3:06:31	-12.023608	135.577484	-24.65	2484	95	0	38.81	1
23/10/2014	3:08:04	-12.023572	135.57753	-14.45	0	332	0	6.41	1
23/10/2014	3:09:20	-12.023884	135.57756	-76.7	0	160	0	34.85	1
23/10/2014	3:11:15	-12.0238	135.577469	-83.45	612	284	0	13.61	1
23/10/2014	3:13:50	-12.023769	135.577423	-83.36	360	209	0	6.08	1
23/10/2014	3:16:29	-12.02355	135.577438	-10.02	0	47	0	24.41	1
23/10/2014	3:18:58	-12.02339	135.577682	35.85	0	231	0	31.95	1
23/10/2014	3:21:03	-12.023247	135.577637	23.56	4140	223	0	16.64	1
23/10/2014	3:22:12	-12.023495	135.577515	29.17	1944	41	0	30.6	1
23/10/2014	3:23:21	-12.023458	135.577576	42.95	0	178	0	7.81	1
23/10/2014	3:24:27	-12.023452	135.57756	42.15	0	333	0	1.86	1
23/10/2014	3:25:37	-12.023408	135.577545	6.22	0	242	0	5.16	1
23/10/2014	3:26:47	-12.023425	135.577393	-1.27	0	87	0	16.64	1
23/10/2014	3:27:58	-12.02326	135.57756	-10.38	7236	53	0	25.82	1
23/10/2014	3:29:14	-12.023456	135.577347	-24.6	6192	216	0	31.81	1
23/10/2014	3:39:10	-12.023456	135.577347	-24.6	6192	216	0	0	1
23/10/2014	3:47:05	-12.023389	135.577591	29.28	0	305	0	27.56	1
23/10/2014	3:48:15	-12.023444	135.577393	37.51	0	282	0	22.39	1
23/10/2014	3:49:22	-12.023374	135.57753	24.02	0	78	0	16.81	1
23/10/2014	3:50:27	-12.023356	135.577469	49.3	0	26	0	6.93	1
23/10/2014	3:51:36	-12.023376	135.57753	35.94	0	84	0	7	1
23/10/2014	3:52:42	-12.023443	135.577454	32.42	0	260	0	11.13	1
23/10/2014	3:53:51	-12.023499	135.577454	33.27	0	245	0	6.23	1
23/10/2014	3:55:00	-12.023326	135.577591	34.9	0	300	0	24.33	1
23/10/2014	3:56:09	-12.02347	135.577484	38.38	3204	306	0	19.79	1
23/10/2014	3:57:22	-12.023383	135.577347	41.49	0	73	0	17.76	1
23/10/2014	3:58:35	-12.023559	135.577332	16.23	0	291	0	19.64	1
23/10/2014	3:59:48	-12.023428	135.577759	20.66	0	311	0	48.67	1
23/10/2014	4:01:01	-12.023429	135.577484	43.29	0	176	0	29.91	1
23/10/2014	4:02:11	-12.023528	135.577713	5.32	0	69	0	27.23	1
23/10/2014	4:03:18	-12.023501	135.577515	13.83	0	310	0	21.74	1
23/10/2014	4:04:26	-12.023441	135.577621	23.44	0	291	0	13.32	1
23/10/2014	4:05:36	-12.0234	135.57756	21.6	0	16	0	8.05	1
23/10/2014	4:06:46	-12.023556	135.577377	19.87	0	247	0	26.4	1
23/10/2014	4:08:07	-12.02342	135.577454	55.13	0	273	0	17.29	1
23/10/2014	4:09:23	-12.023474	135.577499	40.58	0	151	0	7.75	1
23/10/2014	4:10:58	-12.023409	135.577454	43.85	0	265	0	8.73	1
23/10/2014	4:12:22	-12.023496	135.577621	19.76	0	275	0	20.58	1
23/10/2014	4:13:33	-12.023366	135.577499	45.32	1404	303	0	19.62	1
23/10/2014	4:15:22	-12.023526	135.577545	6.9	1008	315	0	18.48	1
23/10/2014	4:17:04	-12.023488	135.57753	10.5	0	52	0	4.53	1
23/10/2014	4:18:10	-12.02351	135.577515	8.11	0	191	0	2.94	1
23/10/2014	4:19:14	-12.023427	135.577515	29.86	0	121	0	9.23	1
23/10/2014	4:20:18	-12.023425	135.577515	29.7	360	3	0	0.22	1
23/10/2014	4:21:23	-12.023425	135.577515	25.13	6084	328	0	0	1
23/10/2014	4:22:27	-12.023446	135.577499	26.14	0	302	0	2.91	1
23/10/2014	4:23:35	-12.023432	135.57753	23.02	0	303	0	3.71	1
23/10/2014	4:24:40	-12.023328	135.577454	38.54	792	349	0	14.21	1
23/10/2014	4:25:45	-12.023381	135.577515	45.97	504	298	0	8.87	1
23/10/2014	4:26:50	-12.023512	135.577576	19.87	0	345	0	16.01	1
23/10/2014	4:27:55	-12.023448	135.577545	26.63	0	152	0	7.87	1
23/10/2014	4:29:00	-12.023338	135.577515	45.65	0	173	0	12.66	1
23/10/2014	4:30:07	-12.02337	135.577423	39.82	648	228	0	10.62	1
23/10/2014	4:31:13	-12.023432	135.577515	27.76	0	171	0	12.15	1
23/10/2014	4:32:20	-12.02344	135.57753	33.49	0	326	0	1.86	1
23/10/2014	4:33:27	-12.023342	135.577438	26.91	0	15	0	14.79	1
23/10/2014	4:34:35	-12.023467	135.577637	21.57	0	229	0	25.72	1
23/10/2014	4:35:42	-12.023403	135.577469	41.15	0	196	0	19.61	1
23/10/2014	4:36:47	-12.023401	135.577438	21.8	720	240	0	3.38	1
23/10/2014	4:37:55	-12.023388	135.577545	26.32	1620	36	0	11.73	1
23/10/2014	4:39:02	-12.023447	135.577499	34.12	0	266	0	8.25	1
23/10/2014	4:40:08	-12.023308	135.577606	29.19	792	170	0	19.35	1
23/10/2014	4:41:15	-12.023386	135.577545	32.27	0	351	0	10.92	1
23/10/2014	4:42:21	-12.023355	135.577438	53.83	0	105	0	12.14	1
23/10/2014	4:43:27	-12.023451	135.577576	27.88	1512	329	0	18.42	1
23/10/2014	4:44:36	-12.023445	135.577515	34.83	0	289	0	6.67	1
23/10/2014	4:45:44	-12.023431	135.577515	35.47	0	6	0	1.56	1
23/10/2014	4:46:59	-12.023481	135.57785	51	2376	137	0	36.85	1
23/10/2014	4:48:09	-12.023088	135.577744	14.44	4140	315	0	45.19	1
23/10/2014	4:49:19	-12.022999	135.577744	60.08	0	302	0	9.9	1
23/10/2014	4:50:46	-12.022851	135.577667	28.63	576	93	0	18.46	1
23/10/2014	4:51:55	-12.022821	135.577667	10.15	0	9	0	3.34	1
23/10/2014	4:53:07	-12.022767	135.577835	36.51	0	291	0	19.23	1
23/10/2014	4:54:15	-12.022873	135.577606	38.42	0	301	0	27.55	1
23/10/2014	4:55:33	-12.022556	135.577469	-65.6	1512	247	0	38.27	1
23/10/2014	4:56:47	-12.022237	135.577637	8.23	0	19	0	39.9	1
23/10/2014	4:57:57	-12.022113	135.577682	15.51	0	283	0	14.63	1
23/10/2014	4:59:13	-12.02227	135.577484	-1.99	2376	30	0	27.72	1
23/10/2014	5:01:33	-12.022217	135.577515	38.63	4644	311	0	6.79	1
23/10/2014	5:03:46	-12.022184	135.577255	62.01	0	306	0	28.51	1
23/10/2014	5:05:55	-12.022184	135.577255	62.01	0	306	0	0	1
23/10/2014	5:07:07	-12.022976	135.577164	50.13	3204	117	0	88.62	1
23/10/2014	5:09:05	-12.023102	135.577164	9.18	288	232	0	14.01	1
23/10/2014	5:10:44	-12.023021	135.577148	19.54	0	85	0	9.17	1
23/10/2014	5:12:01	-12.023101	135.577225	46.73	6408	130	0	12.22	1
23/10/2014	5:13:38	-12.023202	135.577454	62.29	0	142	0	27.32	1
23/10/2014	5:15:16	-12.02321	135.577728	44.99	0	117	0	29.81	1
23/10/2014	5:16:27	-12.023271	135.577637	30.42	3672	194	0	12	1
23/10/2014	5:20:45	-12.023282	135.577728	29.89	0	233	0	9.97	1
23/10/2014	5:25:54	-12.023282	135.577728	29.89	0	233	0	0	1
23/10/2014	5:27:08	-12.023226	135.577728	38.18	720	26	0	6.23	1
23/10/2014	5:29:39	-12.023166	135.577713	51.28	0	105	0	6.87	1
23/10/2014	5:31:40	-12.023156	135.577728	-18.8	1548	84	0	1.97	1
23/10/2014	5:33:38	-12.02323	135.577789	17.78	0	288	0	10.57	1
23/10/2014	5:34:46	-12.023275	135.577713	85.85	0	336	0	9.66	1
23/10/2014	5:35:53	-12.023186	135.577881	33.57	0	6	0	20.78	1
23/10/2014	5:37:02	-12.023058	135.577927	45.35	0	257	0	15.09	1
23/10/2014	5:38:20	-12.023098	135.577957	-16.39	9684	170	0	5.52	1
23/10/2014	5:39:28	-12.02319	135.577957	19.25	1368	116	0	10.23	1
23/10/2014	5:40:46	-12.023072	135.578049	-10	2628	87	0	16.5	1
23/10/2014	5:42:03	-12.023089	135.57811	33.03	3024	23	0	6.9	1
23/10/2014	5:43:16	-12.022533	135.57814	-3.93	5436	331	0	61.91	1
23/10/2014	5:44:40	-12.02261	135.578354	4.78	7884	220	0	24.8	1
23/10/2014	5:46:06	-12.022724	135.57872	59.72	7776	14	0	41.77	1
23/10/2014	5:47:39	-12.022178	135.578323	35.78	4644	234	0	74.5	1
23/10/2014	5:49:10	-12.021959	135.578262	31.37	5184	210	0	25.24	1
23/10/2014	5:50:46	-12.021956	135.578262	41.13	6336	90	0	0.33	1
23/10/2014	5:52:20	-12.021799	135.578217	35.18	0	246	0	18.13	1
23/10/2014	5:54:05	-12.021727	135.578339	19.96	0	131	0	15.5	1
23/10/2014	5:55:46	-12.022127	135.578247	28.54	8604	156	0	45.59	1
23/10/2014	5:57:20	-12.022522	135.578171	-18.33	2304	129	0	44.69	1
23/10/2014	5:58:54	-12.022334	135.578186	40.07	972	325	0	20.97	1
23/10/2014	6:00:38	-12.022042	135.578308	35.1	5580	232	0	35.08	1
23/10/2014	6:02:19	-12.022526	135.57814	12.86	0	310	0	56.84	1
23/10/2014	6:04:12	-12.022957	135.577881	24.95	8748	281	0	55.59	1
23/10/2014	6:07:22	-12.022952	135.577744	11.77	0	341	0	14.91	1
23/10/2014	6:10:19	-12.023015	135.57782	32.13	0	88	0	10.83	1
23/10/2014	6:13:00	-12.023078	135.577698	12.53	0	119	0	15	1
23/10/2014	6:14:33	-12.022993	135.57782	49.56	0	266	0	16.29	1
23/10/2014	6:16:45	-12.022526	135.578003	29.63	15156	91	0	55.61	1
23/10/2014	6:17:56	-12.022409	135.578186	19.96	5184	241	0	23.78	1
23/10/2014	6:19:04	-12.022103	135.57814	21.89	4176	100	0	34.39	1
23/10/2014	6:20:13	-12.022593	135.578094	36	1908	210	0	54.71	1
23/10/2014	6:21:34	-12.022692	135.578079	15.84	0	196	0	11.13	1
23/10/2014	6:22:46	-12.022525	135.578156	37.8	3420	337	0	20.37	1
23/10/2014	6:24:12	-12.022465	135.578186	67.37	5076	343	0	7.43	1
23/10/2014	6:25:36	-12.022223	135.578354	26.1	4608	38	0	32.53	1
23/10/2014	6:26:58	-12.021989	135.578384	58.08	15948	18	0	26.22	1
23/10/2014	6:28:08	-12.021709	135.578796	39.96	12492	101	0	54.56	1
23/10/2014	6:29:16	-12.021233	135.578979	2.72	9252	7	0	56.55	1
23/10/2014	6:30:24	-12.020608	135.578629	-1.23	3276	81	0	79.24	1
23/10/2014	6:31:32	-12.020552	135.578064	22.05	8856	287	0	61.76	1
23/10/2014	6:32:39	-12.020728	135.57785	15.85	3132	44	0	30.41	1
23/10/2014	6:33:53	-12.020827	135.576996	19.79	5076	220	0	93.53	1
23/10/2014	6:35:00	-12.020214	135.57753	0.97	5796	54	0	89.55	1
23/10/2014	6:36:16	-12.020849	135.577911	19.64	3024	77	0	81.87	1
23/10/2014	6:37:42	-12.020767	135.578461	41.29	9648	33	0	60.51	1
23/10/2014	6:39:00	-12.020786	135.578308	2.19	1404	28	0	16.77	1
23/10/2014	6:40:12	-12.02076	135.578384	56.13	0	74	0	8.76	1
23/10/2014	6:41:30	-12.021289	135.578934	-28.25	0	212	0	83.89	1
23/10/2014	6:42:48	-12.020951	135.578644	22.89	5472	38	0	49.06	1
23/10/2014	6:44:10	-12.020545	135.57901	-8.16	0	339	0	60.19	1
23/10/2014	6:45:34	-12.020776	135.578674	26.06	9468	238	0	44.67	1
23/10/2014	6:46:51	-12.0206	135.578217	13.07	0	109	0	53.42	1
23/10/2014	6:48:03	-12.020394	135.577942	13.6	1440	277	0	37.67	1
23/10/2014	6:49:11	-12.020394	135.577728	-40.98	4068	286	0	23.27	1
23/10/2014	6:50:17	-12.020153	135.576675	16.3	4320	277	0	117.61	1
23/10/2014	6:51:30	-12.020307	135.575897	-12.87	11124	226	0	86.33	1
23/10/2014	6:52:52	-12.020595	135.575485	-8.49	0	8	0	55.08	1
23/10/2014	6:54:06	-12.020161	135.575226	80.36	11664	313	0	55.88	1
23/10/2014	6:55:15	-12.020323	135.575211	-8.44	4680	1	0	18.09	1
23/10/2014	6:57:01	-12.020234	135.574844	46.6	576	310	0	41.12	1
23/10/2014	6:58:53	-12.020363	135.574646	26.05	0	32	0	25.87	1
23/10/2014	7:00:37	-12.019698	135.574326	21.28	4788	273	0	81.73	1
23/10/2014	7:01:54	-12.019969	135.573715	38.61	1980	272	0	72.96	1
23/10/2014	7:03:32	-12.019947	135.573914	44.7	0	311	0	21.78	1
23/10/2014	7:04:58	-12.019912	135.573959	57.84	5904	62	0	6.25	1
23/10/2014	7:06:30	-12.01996	135.574371	88.61	6912	109	0	45.12	1
23/10/2014	7:08:16	-12.020266	135.574692	12.16	0	187	0	48.75	1
23/10/2014	7:10:15	-12.020227	135.575317	121.29	4896	99	0	68.11	1
23/10/2014	7:12:01	-12.020294	135.575272	182.06	9972	316	0	8.91	1
23/10/2014	7:14:22	-12.02128	135.575073	52.53	6552	51	0	111.75	1
23/10/2014	7:17:42	-12.020848	135.575119	194.5	8856	81	0	48.3	1
23/10/2014	7:21:04	-12.02152	135.576813	114.44	0	169	0	198.81	1
23/10/2014	7:24:08	-12.021115	135.576279	39.83	0	113	0	73.49	1
23/10/2014	7:26:47	-12.02122	135.576157	11.84	1440	116	0	17.67	1
23/10/2014	7:29:32	-12.021091	135.573776	32.9	4680	2	0	259.35	1
23/10/2014	15:23:06	-12.021091	135.573776	32.9	4680	2	0	0	1
23/10/2014	15:25:05	-12.0231	135.576416	64.9	0	235	0	363.78	1
23/10/2014	15:26:07	-12.023014	135.576279	37.4	1260	355	0	17.7	1
23/10/2014	15:27:10	-12.02311	135.576416	48.46	1836	344	0	18.33	1
23/10/2014	15:28:29	-12.02297	135.576492	104.5	0	117	0	17.63	1
23/10/2014	15:31:13	-12.023071	135.576431	47.31	2124	34	0	13.04	1
23/10/2014	15:33:57	-12.023611	135.57695	-14.4	5760	99	0	82.41	1
23/10/2014	15:35:59	-12.02367	135.576675	29.58	0	304	0	30.62	1
23/10/2014	15:38:03	-12.02404	135.577194	-78.6	2412	253	0	69.85	1
23/10/2014	15:40:00	-12.023282	135.576538	33.62	5400	18	0	110.43	1
23/10/2014	15:41:32	-12.023282	135.576538	33.62	5400	18	0	0	1
23/10/2014	15:43:09	-12.023274	135.576492	38.32	2844	151	0	5.08	1
23/10/2014	15:45:01	-12.023355	135.576477	60.95	5580	358	0	9.15	1
23/10/2014	15:46:56	-12.022726	135.576324	68.29	1764	167	0	71.89	1
23/10/2014	15:48:52	-12.022373	135.576385	29.4	5364	16	0	39.81	1
23/10/2014	15:50:38	-12.022373	135.576385	29.4	5364	16	0	0	1
23/10/2014	15:52:24	-12.021126	135.576736	69.82	6948	68	0	143.82	1
23/10/2014	15:54:12	-12.021121	135.57663	49.26	1404	154	0	11.54	1
23/10/2014	15:55:35	-12.020959	135.576675	61.16	8388	14	0	18.67	1
23/10/2014	15:58:21	-12.022626	135.566849	64.61	13572	26	0	1084.6	1
23/10/2014	16:02:05	-12.022626	135.566849	64.61	13572	26	0	0	1
23/10/2014	16:03:15	-12.023446	135.566467	64.46	0	116	0	100.2	1
23/10/2014	16:04:25	-12.023446	135.566467	64.46	0	116	0	0	1
23/10/2014	16:05:31	-12.023997	135.567612	56.62	1008	147	0	138.78	1
23/10/2014	16:06:41	-12.023997	135.567612	56.62	1008	147	0	0	1
23/10/2014	16:07:54	-12.021914	135.565277	-27.84	36036	272	0	343.71	1
23/10/2014	16:09:02	-12.02113	135.564606	1.1	0	325	0	113.69	1
23/10/2014	16:10:09	-12.02099	135.564713	53.31	0	308	0	19.44	1
23/10/2014	16:11:22	-12.021116	135.564545	3.38	2088	262	0	23.02	1
23/10/2014	16:12:32	-12.020895	135.564697	45.57	828	351	0	29.62	1
23/10/2014	16:13:37	-12.021338	135.564697	-13.89	2484	28	0	49.26	1
23/10/2014	16:14:53	-12.021199	135.564682	-3.3	5076	340	0	15.54	1
23/10/2014	16:16:05	-12.021306	135.564484	32.15	18216	201	0	24.6	1
23/10/2014	16:17:19	-12.022744	135.566666	144.35	0	349	0	286.15	1
23/10/2014	16:18:47	-12.023424	135.566544	38.97	1152	227	0	76.77	1
23/10/2014	16:20:00	-12.023295	135.566406	72.38	8316	164	0	20.76	1
23/10/2014	16:21:07	-12.023435	135.566437	29.29	0	182	0	15.93	1
23/10/2014	16:22:14	-12.02319	135.566452	90.96	0	188	0	27.29	1
23/10/2014	16:23:28	-12.024757	135.566345	51.94	16596	218	0	174.63	1
23/10/2014	16:24:52	-12.029879	135.564987	36	22392	104	0	588.38	1
23/10/2014	16:26:07	-12.03021	135.568085	43.22	0	5	0	338.92	1
23/10/2014	16:27:13	-12.030453	135.568054	-3.93	0	199	0	27.23	1
23/10/2014	16:28:19	-12.030483	135.567947	32.64	0	56	0	12.11	1
23/10/2014	16:29:25	-12.030254	135.5681	44.84	5040	177	0	30.42	1
23/10/2014	16:30:33	-12.030284	135.567947	21.25	7416	229	0	16.97	1
23/10/2014	16:31:42	-12.030537	135.567993	36.5	5148	189	0	28.57	1
23/10/2014	16:32:52	-12.030665	135.567902	33.79	1620	191	0	17.34	1
23/10/2014	16:33:59	-12.031234	135.567886	26.78	720	95	0	63.29	1
23/10/2014	16:35:07	-12.031346	135.567886	6.97	0	73	0	12.45	1
23/10/2014	16:36:15	-12.031229	135.567856	2.27	540	60	0	13.41	1
23/10/2014	16:37:21	-12.031057	135.567902	49.57	1440	12	0	19.77	1
23/10/2014	16:38:26	-12.031151	135.567917	23.78	2124	196	0	10.58	1
23/10/2014	16:39:33	-12.031198	135.567841	0.77	1044	219	0	9.78	1
23/10/2014	16:40:41	-12.03112	135.567871	16.65	0	266	0	9.27	1
23/10/2014	16:41:49	-12.031008	135.567963	55.54	0	196	0	15.98	1
23/10/2014	16:42:55	-12.031181	135.567871	24.45	1116	22	0	21.68	1
23/10/2014	16:44:01	-12.031255	135.567856	9.8	288	69	0	8.39	1
23/10/2014	16:45:07	-12.031168	135.567932	25.6	2160	33	0	12.72	1
23/10/2014	16:46:13	-12.031167	135.567764	-11.34	0	26	0	18.27	1
23/10/2014	16:47:19	-12.031331	135.567795	-23.86	540	29	0	18.54	1
23/10/2014	16:48:25	-12.031309	135.567993	71.8	3384	50	0	21.67	1
23/10/2014	16:49:33	-12.031374	135.567947	-8.69	0	195	0	8.79	1
23/10/2014	16:50:39	-12.03125	135.567963	6.85	2124	3	0	13.9	1
23/10/2014	16:51:45	-12.031199	135.567963	56.6	2484	179	0	5.67	1
23/10/2014	16:52:53	-12.031146	135.567841	15.58	0	341	0	14.52	1
23/10/2014	16:54:00	-12.031312	135.567932	44.61	7092	171	0	20.94	1
23/10/2014	16:55:09	-12.031095	135.567856	40.43	0	208	0	25.51	1
23/10/2014	16:56:18	-12.030969	135.567749	39.56	396	276	0	18.21	1
23/10/2014	16:57:27	-12.031789	135.567703	-76.95	0	172	0	91.32	1
23/10/2014	16:58:35	-12.031034	135.567627	-26.74	0	297	0	84.36	1
23/10/2014	16:59:44	-12.031228	135.567795	21.55	0	322	0	28.27	1
23/10/2014	17:00:54	-12.031114	135.567871	36.75	0	104	0	15.13	1
23/10/2014	17:02:03	-12.031139	135.567749	2.81	0	68	0	13.56	1
23/10/2014	17:03:12	-12.031033	135.56813	134.88	0	41	0	43.08	1
23/10/2014	17:04:18	-12.031002	135.567871	33.28	468	293	0	28.38	1
23/10/2014	17:05:23	-12.031046	135.567947	45.83	828	33	0	9.6	1
23/10/2014	17:06:29	-12.031147	135.567856	36.6	792	282	0	14.97	1
23/10/2014	17:07:38	-12.031032	135.567993	41.93	2664	94	0	19.63	1
23/10/2014	17:08:44	-12.031092	135.567993	27.38	180	262	0	6.67	1
23/10/2014	17:09:51	-12.030992	135.568085	53.33	144	184	0	14.96	1
23/10/2014	17:10:56	-12.031168	135.567932	32.96	108	28	0	25.69	1
23/10/2014	17:12:05	-12.031029	135.567795	-15.01	0	317	0	21.47	1
23/10/2014	17:13:11	-12.031094	135.567947	30.42	252	192	0	18.04	1
23/10/2014	17:14:20	-12.031119	135.567993	30.62	0	265	0	5.72	1
23/10/2014	17:15:26	-12.031069	135.567963	47.8	756	274	0	6.45	1
23/10/2014	17:16:32	-12.031054	135.567963	35.15	1152	99	0	1.67	1
23/10/2014	17:17:38	-12.031137	135.567978	43.78	468	130	0	9.37	1
23/10/2014	17:18:44	-12.031166	135.567978	29.18	1044	294	0	3.22	1
23/10/2014	17:19:50	-12.03108	135.567993	3.95	144	164	0	9.7	1
23/10/2014	17:20:57	-12.03112	135.567917	-18.29	0	82	0	9.39	1
23/10/2014	17:22:06	-12.031237	135.5681	-14.28	0	71	0	23.78	1
23/10/2014	17:23:12	-12.030983	135.567978	35.48	288	81	0	31.2	1
23/10/2014	17:24:19	-12.031001	135.567825	58.78	1440	255	0	16.76	1
23/10/2014	17:25:26	-12.030953	135.567886	-10.44	1260	330	0	8.51	1
23/10/2014	17:26:38	-12.030993	135.567902	24.45	0	193	0	4.78	1
23/10/2014	17:27:46	-12.030943	135.568054	46.56	1224	100	0	17.44	1
23/10/2014	17:28:55	-12.030967	135.567825	-0.34	0	76	0	25.05	1
23/10/2014	17:30:57	-12.031069	135.567917	11.99	612	303	0	15.12	1
23/10/2014	17:34:05	-12.031242	135.568069	42.84	468	343	0	25.36	1
23/10/2014	17:37:02	-12.031235	135.567978	49	0	1	0	9.93	1
23/10/2014	17:38:09	-12.031252	135.567978	59.06	0	356	0	1.89	1
23/10/2014	17:39:33	-12.031029	135.567917	-21.9	360	41	0	25.67	1
23/10/2014	17:41:20	-12.03118	135.567978	47.27	0	140	0	18.05	1
23/10/2014	17:42:24	-12.031036	135.567932	-1.7	0	43	0	16.78	1
23/10/2014	17:43:27	-12.031166	135.567902	24.52	0	51	0	14.82	1
23/10/2014	17:44:30	-12.031226	135.567932	65.86	0	52	0	7.43	1
23/10/2014	17:45:32	-12.031253	135.567932	59.72	0	222	0	3	1
23/10/2014	17:46:36	-12.031146	135.567932	38.94	828	45	0	11.9	1
23/10/2014	17:47:41	-12.031209	135.567993	62.91	540	43	0	9.65	1
23/10/2014	17:48:45	-12.031275	135.568024	94.83	72	329	0	8.08	1
23/10/2014	17:49:48	-12.031238	135.568024	89.64	0	33	0	4.11	1
23/10/2014	17:50:50	-12.031483	135.568054	201.49	0	55	0	27.44	1
23/10/2014	17:51:52	-12.031047	135.568008	23.88	540	58	0	48.74	1
23/10/2014	17:52:55	-12.031175	135.567917	48.85	0	31	0	17.34	1
23/10/2014	17:53:59	-12.031243	135.568085	96.45	0	30	0	19.77	1
23/10/2014	17:55:01	-12.031805	135.568527	405.61	0	131	0	78.84	1
23/10/2014	17:56:11	-12.031014	135.567841	-23.87	0	270	0	115.33	1
23/10/2014	17:57:17	-12.03122	135.567886	63.89	2484	100	0	23.42	1
23/10/2014	17:58:30	-12.031008	135.567871	-30.25	1584	243	0	23.63	1
23/10/2014	17:59:38	-12.031097	135.567947	15.69	0	298	0	12.89	1
23/10/2014	18:00:44	-12.03109	135.5681	43.88	1188	262	0	16.66	1
23/10/2014	18:02:13	-12.031196	135.567856	35.38	5004	315	0	29.04	1
23/10/2014	18:03:35	-12.030759	135.568542	171.18	4572	219	0	89.03	1
23/10/2014	18:04:58	-12.031157	135.568024	56.78	2232	65	0	71.64	1
23/10/2014	18:06:27	-12.031031	135.568237	59.36	612	274	0	27.07	1
23/10/2014	18:08:15	-12.031171	135.567932	34.68	900	213	0	36.64	1
23/10/2014	18:09:50	-12.031171	135.567932	34.68	900	213	0	0	1
23/10/2014	18:11:18	-12.031086	135.567764	-63.76	0	292	0	20.57	1
23/10/2014	18:14:04	-12.031019	135.567795	-45.11	6372	139	0	8.18	1
23/10/2014	18:16:51	-12.031108	135.567947	24.33	1476	174	-4	19.27	1
24/10/2014	8:25:02	-12.031108	135.567947	24.33	1476	174	-2	0	1
24/10/2014	8:27:27	-12.024998	135.565826	226.12	432	9	0	717.49	1
24/10/2014	8:33:30	-12.024998	135.565826	226.12	432	9	0	0	1
24/10/2014	8:35:35	-12.024498	135.565964	27.05	0	273	0	57.59	1
24/10/2014	8:36:44	-12.024557	135.565842	28.01	864	108	0	14.8	1
24/10/2014	8:37:51	-12.024538	135.565765	91.88	2160	265	0	8.64	1
24/10/2014	8:38:59	-12.024594	135.565857	36.17	180	21	0	11.78	1
24/10/2014	8:40:07	-12.024598	135.565872	43.29	0	229	0	1.69	1
24/10/2014	8:41:15	-12.024567	135.565872	54.24	180	57	0	3.45	1
24/10/2014	8:42:18	-12.024501	135.566223	28.01	720	244	0	38.87	1
24/10/2014	8:43:26	-12.024594	135.565857	46.06	108	21	0	41.13	1
24/10/2014	8:44:32	-12.026605	135.565292	67.07	42444	190	0	231.9	1
24/10/2014	8:45:36	-12.030255	135.565964	50.01	16128	94	0	412.39	1
24/10/2014	8:46:43	-12.030257	135.566208	32.34	36	29	0	26.54	1
24/10/2014	8:47:51	-12.030235	135.566223	41.04	216	62	0	2.94	1
24/10/2014	8:48:58	-12.030233	135.566177	41.17	288	9	0	5.01	1
24/10/2014	8:50:05	-12.030281	135.566147	47.16	360	95	0	6.26	1
24/10/2014	8:51:12	-12.030272	135.565933	10.03	17316	296	0	23.29	1
24/10/2014	8:52:20	-12.024839	135.565384	44.27	28728	14	0	607.07	1
24/10/2014	8:53:29	-12.024487	135.565659	146.53	0	278	0	49.26	1
24/10/2014	8:54:37	-12.02467	135.566025	-8.09	0	78	0	44.7	1
24/10/2014	8:55:46	-12.024498	135.565796	85.44	0	81	0	31.4	1
24/10/2014	8:56:53	-12.024714	135.565826	-32.54	1620	9	0	24.24	1
24/10/2014	8:58:00	-12.024504	135.565735	56.64	1548	330	0	25.36	1
24/10/2014	8:59:08	-12.024623	135.565735	3.81	540	114	0	13.23	1
24/10/2014	9:00:15	-12.024503	135.565887	57.65	648	285	0	21.24	1
24/10/2014	9:01:24	-12.024659	135.565979	36.02	1440	67	0	20.03	1
24/10/2014	9:02:32	-12.023621	135.566437	-6.84	684	157	0	125.71	1
24/10/2014	9:03:39	-12.023583	135.566574	2.57	0	210	0	15.49	1
24/10/2014	9:04:50	-12.02368	135.566574	-29.47	0	118	0	10.79	1
24/10/2014	9:06:00	-12.023574	135.566406	34.21	0	67	0	21.74	1
24/10/2014	9:07:08	-12.023565	135.566483	68.69	2232	76	0	8.43	1
24/10/2014	9:08:17	-12.022405	135.566696	7.85	0	14	0	131.05	1
24/10/2014	9:09:25	-12.022657	135.566727	-92.41	1332	48	0	28.22	1
24/10/2014	9:10:33	-12.022678	135.566864	47.15	11916	185	0	15.08	1
24/10/2014	9:11:41	-12.026528	135.565292	36.88	45072	188	0	460.98	1
24/10/2014	9:12:50	-12.030407	135.564484	3.28	720	291	0	440.19	1
24/10/2014	9:13:58	-12.030471	135.564545	-35.94	0	85	0	9.73	1
24/10/2014	9:15:05	-12.030462	135.564468	-24.62	720	41	0	8.43	1
24/10/2014	9:16:12	-12.030363	135.564438	21.1	1548	10	0	11.48	1
24/10/2014	9:17:20	-12.030329	135.564407	20.72	0	15	0	5.07	1
24/10/2014	9:18:27	-12.030416	135.564529	7.36	1476	253	0	16.42	1
24/10/2014	9:19:35	-12.030487	135.564392	-31.22	7092	35	0	16.86	1
24/10/2014	9:20:43	-12.030467	135.564331	7.41	0	70	0	7	1
24/10/2014	9:21:51	-12.030552	135.564438	-32.36	0	131	0	14.99	1
24/10/2014	9:22:59	-12.030538	135.567413	-13.51	32472	100	0	323.54	1
24/10/2014	9:24:09	-12.02953	135.568207	139.83	0	271	0	141.49	1
24/10/2014	9:25:19	-12.030565	135.567902	-9.18	14760	229	0	119.77	1
24/10/2014	9:26:23	-12.028659	135.564758	15.2	40680	9	0	402.28	1
24/10/2014	9:27:30	-12.024829	135.565353	10.39	20088	22	0	430.76	1
24/10/2014	9:28:41	-12.024182	135.567535	-29.74	0	255	0	247.97	1
24/10/2014	9:29:49	-12.023933	135.567581	23.08	0	106	0	28.14	1
24/10/2014	9:30:59	-12.024064	135.567505	-7.19	0	2	0	16.75	1
24/10/2014	9:32:10	-12.024179	135.567459	-17.84	5868	168	0	13.73	1
24/10/2014	9:33:15	-12.02527	135.5672	-296.31	0	289	0	124.54	1
24/10/2014	9:34:25	-12.024274	135.56752	-41.81	0	353	0	116.09	1
24/10/2014	9:35:36	-12.023864	135.567459	57.81	0	87	0	46.07	1
24/10/2014	9:36:47	-12.02372	135.567596	124.75	0	342	0	21.87	1
24/10/2014	9:37:55	-12.024702	135.5672	-11.72	180	36	0	117.38	1
24/10/2014	9:39:06	-12.025131	135.567245	-36.44	0	168	0	47.95	1
24/10/2014	9:40:14	-12.024848	135.567352	47.46	0	140	0	33.55	1
24/10/2014	9:41:23	-12.025071	135.567566	59.34	0	269	0	34.01	1
24/10/2014	9:42:31	-12.025169	135.567627	10.84	0	25	0	12.76	1
24/10/2014	9:43:40	-12.025331	135.567566	-7.3	0	29	0	19.2	1
24/10/2014	9:44:50	-12.024925	135.567596	95.44	0	346	0	45.26	1
24/10/2014	9:46:00	-12.024798	135.567078	30.41	22104	327	0	58.08	1
24/10/2014	9:47:12	-12.024215	135.565735	91.01	0	209	0	159.8	1
24/10/2014	9:48:22	-12.024621	135.565887	6.37	0	240	0	48.08	1
24/10/2014	9:49:41	-12.024466	135.565689	35.61	0	1	0	27.58	1
24/10/2014	9:50:53	-12.024907	135.56575	-89.33	0	31	0	49.48	1
24/10/2014	9:52:04	-12.024291	135.56572	104	252	38	0	68.57	1
24/10/2014	9:53:16	-12.026347	135.56517	126.16	44136	188	0	236.31	1
24/10/2014	9:54:26	-12.030593	135.567276	0.28	14076	192	0	524.75	1
24/10/2014	9:55:38	-12.03054	135.567444	67.99	0	9	0	19.2	1
24/10/2014	9:56:48	-12.03054	135.567413	56.71	36	301	0	3.37	1
24/10/2014	9:57:58	-12.030497	135.567444	75.71	0	175	0	5.85	1
24/10/2014	9:59:09	-12.030698	135.567444	31.11	0	346	0	22.35	1
24/10/2014	10:00:19	-12.030554	135.567429	67.3	0	352	0	16.09	1
24/10/2014	10:01:30	-12.030274	135.567429	105.81	0	341	0	31.13	1
24/10/2014	10:02:42	-12.03077	135.567413	33.34	0	5	0	55.18	1
24/10/2014	10:04:08	-12.030823	135.567444	22.9	1368	163	0	6.79	1
24/10/2014	10:05:44	-12.031124	135.567535	-23.24	0	342	0	34.9	1
24/10/2014	10:07:14	-12.02988	135.565338	45.85	38448	281	0	276.08	1
24/10/2014	10:08:25	-12.024281	135.565521	79.67	44352	9	0	622.9	1
24/10/2014	10:09:34	-12.019755	135.568619	98.22	41292	108	0	605.64	1
24/10/2014	10:10:42	-12.019579	135.569946	97.74	2340	123	0	145.64	1
24/10/2014	10:17:13	-12.019579	135.569946	97.74	2340	123	0	0	1
24/10/2014	10:19:30	-12.018965	135.569839	103.07	4428	194	0	69.26	1
24/10/2014	10:22:26	-12.019342	135.569763	70.01	0	189	0	42.73	1
24/10/2014	10:23:34	-12.019369	135.569763	62.55	0	356	0	3	1
24/10/2014	10:24:43	-12.019057	135.569733	66.93	0	124	0	34.85	1
24/10/2014	10:25:57	-12.020369	135.569214	-44.29	0	140	0	156.43	1
24/10/2014	10:27:36	-12.019653	135.569733	-69.54	20160	30	-4	97.59	1
26/10/2014	7:02:50	-34.036381	150.654587	-35.17	20160	30	-2	0	1
26/10/2014	7:11:18	-34.036381	150.654587	-35.17	3564	36	0	0	1
26/10/2014	7:12:32	-34.036701	150.655304	182.18	5508	21	0	75.04	1
26/10/2014	7:17:24	-34.036701	150.655304	182.18	5508	21	0	0	1
26/10/2014	7:19:12	-34.037041	150.65448	-1.15	4032	340	0	84.82	1
26/10/2014	7:23:35	-34.036072	150.654984	-7.02	4536	281	0	117.33	1
26/10/2014	7:29:36	-34.036362	150.655029	95.02	0	209	0	32.51	1
26/10/2014	7:35:22	-34.036652	150.65506	36.31	3456	222	0	32.37	1
26/10/2014	7:39:43	-34.036858	150.654938	6.17	0	190	0	25.52	1
26/10/2014	7:42:19	-34.037071	150.65509	-33.7	0	11	0	27.52	1
26/10/2014	7:45:21	-34.037079	150.654953	-6.6	900	71	0	12.66	1
26/10/2014	7:48:01	-34.035748	150.655212	191.22	2052	331	0	149.91	1
26/10/2014	7:50:50	-34.036373	150.655212	61.47	2556	213	0	69.5	1
26/10/2014	7:53:32	-34.036198	150.655975	22.28	26532	40	0	72.95	1
26/10/2014	7:55:53	-34.035954	150.653641	166.93	0	210	0	216.77	1
26/10/2014	7:57:39	-34.035645	150.654022	132.89	576	23	0	49.12	1
26/10/2014	7:59:14	-34.036549	150.654251	4.9	3960	194	0	102.71	1
26/10/2014	8:00:48	-34.035767	150.65419	91.17	7848	86	0	87.14	1
26/10/2014	8:02:29	-34.034737	150.655441	247.08	7488	43	0	162.5	1
26/10/2014	8:04:08	-34.036045	150.654282	82.96	7632	226	0	180.44	1
26/10/2014	8:05:20	-34.036049	150.654236	113.87	6552	215	0	4.26	1
26/10/2014	8:06:27	-34.036015	150.654404	78.28	4680	218	0	15.94	1
26/10/2014	8:07:35	-34.035702	150.654556	92.85	360	290	0	37.52	1
26/10/2014	8:08:43	-34.036106	150.654633	71.53	3888	29	0	45.48	1
26/10/2014	8:09:53	-34.036091	150.654007	106.93	3888	47	0	57.71	1
26/10/2014	8:10:59	-34.036098	150.654144	92.71	9000	51	0	12.65	1
26/10/2014	8:12:07	-34.035793	150.654282	110.64	7848	227	0	36.22	1
26/10/2014	8:13:18	-34.036095	150.654007	86.03	7668	238	0	42.07	1
26/10/2014	8:14:28	-34.036255	150.6539	73.87	28296	231	0	20.34	1
26/10/2014	8:15:41	-34.036522	150.653641	90.88	0	89	0	38.09	1
26/10/2014	8:16:56	-34.036465	150.653732	73.03	4788	40	0	10.51	1
26/10/2014	8:18:24	-34.036121	150.654007	105.47	0	226	-4	45.88	1
