# Supplementary material for: A preliminary study to estimate contact rates between free-roaming domestic dogs using novel miniature cameras
Source: PLoS One. 2017 Jul 27;12(7):e0181859. doi: 10.1371/journal.pone.0181859 (PMC5547700; doi:10.1371/journal.pone.0181859)
Supplement: S1 Data — (ZIP) [file pone.0181859.s001.zip › Galiwinku_19.csv]

Date	Time	Latitude	Longitude	Altitude	Speed	Course	Type	Distance	Essential
16/10/2014	12:05:06	-34.032238	150.657166	104.36	144	84	-2	0	1
16/10/2014	12:05:11	-34.032234	150.657166	104.54	0	55	0	0.44	1
16/10/2014	12:05:17	-34.032234	150.657166	104.54	0	89	0	0	1
16/10/2014	12:05:23	-34.032234	150.657166	104.54	0	93	0	0	1
16/10/2014	12:05:29	-34.032234	150.657166	104.54	0	11	0	0	1
16/10/2014	12:05:35	-34.032234	150.657166	104.54	0	62	0	0	1
16/10/2014	12:05:41	-34.032234	150.657166	104.54	0	54	0	0	1
16/10/2014	12:05:47	-34.032234	150.657166	104.54	0	54	0	0	1
16/10/2014	12:05:53	-34.032234	150.657166	104.54	0	51	0	0	1
16/10/2014	12:05:59	-34.032234	150.657166	104.54	0	171	0	0	1
16/10/2014	12:06:05	-34.032234	150.657166	104.54	0	112	0	0	1
16/10/2014	12:06:11	-34.032234	150.657166	104.54	0	60	0	0	1
16/10/2014	12:06:17	-34.032234	150.657166	104.54	0	49	0	0	1
16/10/2014	12:06:23	-34.032234	150.657166	104.54	0	39	0	0	1
16/10/2014	12:06:29	-34.032234	150.657166	104.54	0	341	0	0	1
16/10/2014	12:06:35	-34.032234	150.657166	104.54	0	19	0	0	1
16/10/2014	12:06:41	-34.032234	150.657166	104.54	0	32	0	0	1
16/10/2014	12:06:47	-34.032234	150.657166	104.54	0	23	0	0	1
16/10/2014	12:06:53	-34.032234	150.657166	104.54	0	126	0	0	1
16/10/2014	12:06:59	-34.032234	150.657166	104.54	0	149	0	0	1
16/10/2014	12:07:05	-34.032234	150.657166	104.54	0	84	0	0	1
16/10/2014	12:07:11	-34.032234	150.657166	104.54	0	9	0	0	1
16/10/2014	12:07:17	-34.032234	150.657166	104.54	0	13	0	0	1
16/10/2014	12:07:23	-34.032234	150.657166	104.54	0	260	0	0	1
16/10/2014	12:07:29	-34.032234	150.657166	104.54	0	2	0	0	1
16/10/2014	12:07:35	-34.032234	150.657166	104.54	0	88	0	0	1
16/10/2014	12:07:41	-34.032234	150.657166	104.54	0	95	0	0	1
16/10/2014	12:07:47	-34.032234	150.657166	104.54	0	81	0	0	1
16/10/2014	12:07:54	-34.032234	150.657166	104.54	0	200	0	0	1
16/10/2014	12:07:59	-34.032234	150.657166	104.54	0	8	0	0	1
16/10/2014	12:08:06	-34.032234	150.657166	104.54	0	76	0	0	1
16/10/2014	12:08:12	-34.032234	150.657166	104.54	0	64	0	0	1
16/10/2014	12:08:19	-34.032234	150.657166	104.54	0	55	0	0	1
16/10/2014	12:08:25	-34.032234	150.657166	104.54	0	341	0	0	1
16/10/2014	12:08:31	-34.032234	150.657166	104.54	0	186	0	0	1
16/10/2014	12:08:37	-34.032234	150.657166	104.54	0	54	0	0	1
16/10/2014	12:08:43	-34.032234	150.657166	104.54	0	67	0	0	1
16/10/2014	12:08:49	-34.032234	150.657166	104.54	0	345	0	0	1
16/10/2014	12:08:55	-34.032234	150.657166	104.54	0	111	0	0	1
16/10/2014	12:09:01	-34.032234	150.657166	104.54	0	142	0	0	1
16/10/2014	12:09:07	-34.032234	150.657166	104.54	0	62	0	0	1
16/10/2014	12:09:13	-34.032234	150.657166	104.54	0	116	0	0	1
16/10/2014	12:09:19	-34.032234	150.657166	104.54	0	33	0	0	1
16/10/2014	12:09:25	-34.032234	150.657166	104.54	0	201	0	0	1
16/10/2014	12:09:31	-34.032234	150.657166	104.54	0	153	0	0	1
16/10/2014	12:09:37	-34.032234	150.657166	104.54	0	31	0	0	1
16/10/2014	12:09:43	-34.032234	150.657166	104.54	0	35	0	0	1
16/10/2014	12:09:49	-34.032234	150.657166	104.54	0	235	0	0	1
16/10/2014	12:09:55	-34.032234	150.657166	104.54	0	11	0	0	1
16/10/2014	12:10:01	-34.032234	150.657166	104.54	0	215	0	0	1
16/10/2014	12:10:07	-34.032234	150.657166	104.54	0	62	0	0	1
16/10/2014	12:10:13	-34.032234	150.657166	104.54	0	52	0	0	1
16/10/2014	12:10:20	-34.032234	150.657166	104.54	0	268	0	0	1
16/10/2014	12:10:26	-34.032234	150.657166	104.54	0	328	0	0	1
16/10/2014	12:10:32	-34.032234	150.657166	104.54	0	27	0	0	1
16/10/2014	12:10:38	-34.032234	150.657166	104.54	0	73	0	0	1
16/10/2014	12:10:44	-34.032234	150.657166	104.54	0	16	0	0	1
16/10/2014	12:10:50	-34.032234	150.657166	104.54	0	112	0	0	1
16/10/2014	12:10:56	-34.032234	150.657166	104.54	0	342	0	0	1
16/10/2014	12:11:02	-34.032234	150.657166	104.54	0	40	0	0	1
16/10/2014	12:11:08	-34.032234	150.657166	104.54	0	66	0	0	1
16/10/2014	12:11:12	-34.032234	150.657166	104.54	0	66	-4	0	1
20/10/2014	15:29:44	-34.032234	150.657166	104.54	0	66	-2	0	1
20/10/2014	15:36:04	-33.89167	151.19957	35.1	2124	28	0	52408.65	1
20/10/2014	15:37:23	-33.895943	151.198746	-5.5	35892	169	0	481.18	1
20/10/2014	15:41:50	-33.904774	151.202545	24.65	0	88	0	1042.68	1
20/10/2014	15:42:56	-33.909481	151.202637	47.08	1224	56	0	523.46	1
20/10/2014	15:44:08	-33.911694	151.201691	43.7	45864	194	0	261.1	1
20/10/2014	15:45:16	-33.919563	151.198502	18.98	43740	217	0	923.15	1
20/10/2014	15:46:36	-33.92094	151.196945	41.64	9036	93	0	209.96	1
20/10/2014	15:49:02	-33.924614	151.190445	25.5	16020	225	0	725.67	1
20/10/2014	15:50:38	-33.926575	151.188477	0.98	6660	228	0	283.76	1
20/10/2014	15:51:45	-33.928169	151.187042	38.99	16200	196	0	221.24	1
20/10/2014	15:52:53	-33.929882	151.186752	8.99	7632	195	0	192.35	1
20/10/2014	15:54:03	-33.930794	151.187943	155.2	4860	240	0	149.53	1
20/10/2014	15:55:16	-33.930847	151.186707	20.21	5508	241	0	114.19	1
20/10/2014	15:56:41	-33.931671	151.1866	76.83	0	44	0	92.15	1
20/10/2014	15:58:12	-33.934219	151.181381	-33.83	37080	264	0	558.67	1
20/10/2014	15:59:36	-33.934021	151.180542	10.54	1440	192	0	80.47	1
20/10/2014	16:00:48	-33.934021	151.180542	10.54	1440	192	0	0	1
20/10/2014	16:02:50	-33.934387	151.18013	-31.99	10476	1	0	55.69	1
20/10/2014	16:04:46	-33.933651	151.179047	62.35	0	155	0	129.15	1
20/10/2014	16:06:42	-33.9338	151.179413	38.36	0	53	0	37.61	1
20/10/2014	17:19:43	-33.9338	151.179413	38.36	0	53	0	0	1
20/10/2014	17:21:50	-33.934315	151.17897	-5.49	504	22	0	70.35	1
20/10/2014	17:23:04	-33.934338	151.179001	83.77	2268	311	0	3.84	1
20/10/2014	17:24:15	-33.934124	151.178986	-26.5	972	221	0	23.84	1
20/10/2014	17:25:25	-33.934135	151.178833	-82.9	0	147	0	14.17	1
20/10/2014	17:26:43	-33.934551	151.178848	-43.79	1332	341	0	46.28	1
20/10/2014	17:28:11	-33.934479	151.178757	-84.46	1944	60	0	11.6	1
20/10/2014	17:30:02	-33.934456	151.178574	-84.7	504	32	0	17.08	1
20/10/2014	17:32:18	-33.934723	151.178802	-19.39	612	308	0	36.39	1
20/10/2014	17:39:14	-33.934723	151.178802	-19.39	612	308	-4	0	1
21/10/2014	10:42:44	-12.019332	135.570297	-122.6	0	127	-2	0	1
21/10/2014	10:48:00	-12.019332	135.570297	-122.6	0	0	0	0	1
21/10/2014	10:53:31	-12.023605	135.565842	-122.24	1296	213	0	678.6	1
21/10/2014	10:55:05	-12.024155	135.565735	37.64	0	137	0	62.25	1
21/10/2014	10:59:00	-12.030086	135.568146	66.6	3780	89	0	709.71
21/10/2014	11:35:29	-12.030086	135.568146	66.6	3780	89	0	0
21/10/2014	11:37:15	-12.030508	135.567474	25.51	28728	281	0	86.85
21/10/2014	11:38:41	-12.030484	135.565475	39.23	0	53	0	217.41
21/10/2014	11:40:27	-12.030589	135.565628	66.7	0	47	0	20.33
21/10/2014	11:41:50	-12.030498	135.565613	48.13	0	91	0	10.25
21/10/2014	11:43:02	-12.030647	135.565414	41.98	4500	211	0	27.26	1
21/10/2014	11:44:35	-12.031823	135.565567	55.76	23328	275	0	131.82	1
21/10/2014	11:46:11	-12.031667	135.564896	41.95	1152	113	0	75.01	1
21/10/2014	11:47:57	-12.031568	135.564911	15.83	0	341	0	11.13	1
21/10/2014	11:50:05	-12.031527	135.564926	24.49	0	341	0	4.84
21/10/2014	11:52:13	-12.027644	135.565109	18.82	32976	20	0	432.23	1
21/10/2014	11:54:05	-12.024289	135.565506	5.9	0	89	0	375.55	1
21/10/2014	11:55:16	-12.024265	135.565445	105.74	720	207	0	7.15
21/10/2014	11:56:34	-12.024189	135.565552	1.4	3384	79	0	14.38
21/10/2014	11:57:56	-12.024106	135.565567	-12.51	0	16	0	9.37
21/10/2014	11:59:14	-12.021695	135.564575	63.63	24876	275	0	288.98	1
21/10/2014	12:00:23	-12.021087	135.564697	25.27	2124	117	0	68.9	1
21/10/2014	12:01:31	-12.021054	135.564545	30.04	612	298	0	16.93	1
21/10/2014	12:02:38	-12.021152	135.564514	25.84	468	58	0	11.41
21/10/2014	12:03:47	-12.02106	135.564484	42.37	0	302	0	10.74
21/10/2014	12:04:55	-12.021011	135.564575	5.42	648	100	0	11.3
21/10/2014	12:06:05	-12.021087	135.564774	-6.93	0	106	0	23.23
21/10/2014	12:07:13	-12.02108	135.564606	58.92	144	306	0	18.29
21/10/2014	12:08:21	-12.021091	135.564728	49.99	36	42	0	13.32
21/10/2014	12:09:40	-12.019801	135.566116	22.95	14796	103	0	208.24
21/10/2014	12:10:54	-12.020987	135.56604	30.94	0	137	0	132.14
21/10/2014	12:12:03	-12.020975	135.56604	72.46	0	274	0	1.33
21/10/2014	12:13:12	-12.021045	135.565948	86.92	648	137	0	12.68	1
21/10/2014	12:14:20	-12.021049	135.56604	1.52	0	333	0	10.02	1
21/10/2014	12:15:32	-12.023126	135.566788	52.38	18792	62	0	244.86
21/10/2014	12:16:42	-12.022392	135.566788	13.06	1620	258	0	81.62
21/10/2014	12:17:53	-12.022316	135.566788	95.64	0	140	0	8.45
21/10/2014	12:19:04	-12.022305	135.566971	20.77	1152	142	0	19.94	1
21/10/2014	12:20:13	-12.022735	135.566895	61.7	13176	196	0	48.52	1
21/10/2014	12:21:21	-12.02417	135.565582	42.44	0	317	0	214.13	1
21/10/2014	12:22:36	-12.028461	135.56488	18.83	31968	188	0	483.21	1
21/10/2014	12:23:45	-12.030676	135.568039	23.38	5796	189	0	422.72	1
21/10/2014	12:24:54	-12.030808	135.567963	2.32	108	341	0	16.84	1
21/10/2014	12:26:03	-12.030752	135.567993	2.54	684	284	0	7.03
21/10/2014	12:27:12	-12.030802	135.567978	19.99	2448	66	0	5.79
21/10/2014	12:28:26	-12.030881	135.567871	47.47	0	239	0	14.58
21/10/2014	12:29:35	-12.030806	135.567902	15.04	0	9	0	9
21/10/2014	12:30:42	-12.030799	135.567993	-7.02	0	128	0	9.93
21/10/2014	12:31:51	-12.030797	135.568024	-19.04	360	85	0	3.38
21/10/2014	12:33:00	-12.030752	135.567963	32.27	792	102	0	8.31
21/10/2014	12:34:10	-12.030867	135.568069	-54.01	1476	120	0	17.22
21/10/2014	12:35:20	-12.030887	135.567963	-80.52	0	274	0	11.74
21/10/2014	12:36:34	-12.030691	135.568146	6.5	6264	27	0	29.51
21/10/2014	12:37:53	-12.03	135.568283	-25.15	0	47	0	78.27
21/10/2014	12:43:59	-12.03	135.568283	-25.15	0	47	0	0
21/10/2014	12:45:27	-12.030303	135.56839	42.8	11052	222	0	35.64	1
21/10/2014	12:46:42	-12.029107	135.564926	1.32	37044	14	0	399.51	1
21/10/2014	12:48:18	-12.02458	135.566406	-4.46	0	107	0	528.49	1
21/10/2014	12:49:43	-12.024575	135.566391	72.51	0	302	0	1.72
21/10/2014	12:50:51	-12.024544	135.56636	72.32	0	109	0	4.82
21/10/2014	12:51:59	-12.024548	135.566422	47.34	0	348	0	6.76
21/10/2014	12:53:09	-12.02448	135.566559	72.29	1044	344	0	16.71
21/10/2014	12:54:20	-12.024601	135.566422	103.03	0	222	0	20.08
21/10/2014	12:55:28	-12.024652	135.56665	74.62	0	268	0	25.44
21/10/2014	12:56:40	-12.024558	135.566437	66.57	1980	285	0	25.41
21/10/2014	12:57:49	-12.024556	135.566345	54.23	2052	287	0	10.01
21/10/2014	12:59:12	-12.024957	135.565536	115.78	26748	188	0	98.64	1
21/10/2014	13:01:00	-12.031889	135.563965	82.41	0	155	0	789.51	1
21/10/2014	13:02:37	-12.03199	135.564117	42.71	1080	111	0	19.98
21/10/2014	13:03:45	-12.032005	135.564117	34.43	72	285	0	1.67
21/10/2014	13:04:53	-12.031978	135.564011	39.54	2448	142	0	11.91
21/10/2014	13:06:02	-12.031949	135.564117	58.18	1152	300	0	11.97
21/10/2014	13:07:09	-12.031956	135.564056	34.31	396	16	0	6.68
21/10/2014	13:08:18	-12.031979	135.564072	28.98	0	36	0	3.09
21/10/2014	13:09:26	-12.032034	135.564102	27.03	756	110	0	6.93
21/10/2014	13:10:35	-12.032019	135.564026	41.36	432	315	0	8.43
21/10/2014	13:11:44	-12.032019	135.564072	10.31	2232	295	0	5
21/10/2014	13:12:52	-12.032002	135.564117	7.26	1296	42	0	5.25
21/10/2014	13:14:00	-12.031979	135.564056	10.38	576	298	0	7.11
21/10/2014	13:15:09	-12.032026	135.564026	37.8	216	321	0	6.16
21/10/2014	13:16:20	-12.031992	135.564026	-8.88	2808	118	0	3.78
21/10/2014	13:17:29	-12.032054	135.564117	8.22	432	283	0	12.06
21/10/2014	13:18:52	-12.031937	135.563858	40.63	3564	294	0	31.03
21/10/2014	13:20:03	-12.031979	135.56395	50.5	504	307	0	11.04
21/10/2014	13:21:12	-12.031993	135.563965	24.83	468	208	0	2.25
21/10/2014	13:22:22	-12.031985	135.56398	21.11	0	70	0	1.86
21/10/2014	13:23:30	-12.031919	135.563919	70.44	1548	171	0	9.89
21/10/2014	13:24:39	-12.031627	135.564285	122.27	504	172	0	51.37
21/10/2014	13:26:32	-12.029542	135.564758	13.7	26244	9	0	237.48	1
21/10/2014	13:28:00	-12.024173	135.565475	31.4	936	319	0	602.08	1
21/10/2014	13:29:12	-12.024433	135.565598	61.34	396	60	0	31.86	1
21/10/2014	13:30:20	-12.023171	135.566803	14.11	32436	103	0	192.01	1
21/10/2014	13:31:31	-12.023514	135.568817	31.08	0	29	0	222.33	1
21/10/2014	13:32:41	-12.023619	135.569	41.65	828	302	0	23.07
21/10/2014	13:33:51	-12.02362	135.569122	56.51	216	16	0	13.27
21/10/2014	13:34:57	-12.023629	135.569107	61.07	0	301	0	1.91
21/10/2014	13:36:08	-12.023503	135.568863	32.57	360	303	0	30.01
21/10/2014	13:37:19	-12.023518	135.568924	37.8	0	18	0	6.84
21/10/2014	13:38:30	-12.023672	135.568848	11.37	2052	133	0	19.01
21/10/2014	13:39:43	-12.022152	135.566895	44.36	4212	18	0	271.44	1
21/10/2014	13:40:59	-12.022764	135.566269	-29.39	21312	279	0	96.26	1
21/10/2014	13:42:08	-12.021017	135.564651	34.46	1332	92	0	262.11	1
21/10/2014	13:43:19	-12.021009	135.564545	-30.03	2664	210	0	11.56	1
21/10/2014	13:44:28	-12.021024	135.56459	24.28	432	254	0	5.17
21/10/2014	13:45:37	-12.020958	135.56456	17.52	288	58	0	8.03
21/10/2014	13:46:46	-12.021183	135.564529	25.47	0	319	0	25.24
21/10/2014	13:47:59	-12.021122	135.564621	17.87	0	239	0	12.09
21/10/2014	13:49:08	-12.021014	135.564636	-8.42	360	233	0	12.12
21/10/2014	13:50:20	-12.021034	135.564728	8.65	0	2	0	10.25
21/10/2014	13:51:29	-12.021008	135.564636	-4.09	0	186	0	10.41
21/10/2014	13:52:38	-12.021023	135.564728	10.77	504	42	0	10.14
21/10/2014	13:54:09	-12.021152	135.564606	50.9	900	292	0	19.54
21/10/2014	13:55:28	-12.021468	135.565353	-81.29	25632	92	0	88.51	1
21/10/2014	13:56:42	-12.024471	135.566879	55.75	10440	50	0	372.89	1
21/10/2014	13:58:02	-12.024443	135.566956	33.73	0	344	0	8.93	1
21/10/2014	13:59:14	-12.024325	135.567032	63.99	0	358	0	15.51
21/10/2014	14:00:27	-12.023759	135.56955	28.07	12276	79	0	280.99	1
21/10/2014	14:01:41	-12.021547	135.569672	28.76	0	240	0	246.32	1
21/10/2014	14:02:55	-12.021495	135.569733	38.73	1764	253	0	8.8
21/10/2014	14:04:06	-12.021409	135.569885	28.13	0	133	0	19.1
21/10/2014	14:05:16	-12.021515	135.569687	19.53	1656	150	0	24.55
21/10/2014	14:06:25	-12.021498	135.569717	64.29	4896	347	0	3.77
21/10/2014	14:07:34	-12.021503	135.569656	69.97	1692	11	0	6.66
21/10/2014	14:08:43	-12.021572	135.569656	53.98	2808	116	0	7.67
21/10/2014	14:09:56	-12.021606	135.569672	69.85	0	74	0	4.16
21/10/2014	14:11:08	-12.021522	135.569687	82.42	8064	181	0	9.48
21/10/2014	14:12:25	-12.021743	135.568192	33.3	10260	185	0	164.44
21/10/2014	14:13:44	-12.022023	135.568237	59.67	0	187	0	31.52
21/10/2014	14:15:00	-12.022079	135.568329	35.17	0	61	0	11.78
21/10/2014	14:16:13	-12.022149	135.568375	89.04	0	33	0	9.25
21/10/2014	14:17:30	-12.022169	135.568375	48.89	2124	109	0	2.22	1
21/10/2014	14:18:43	-12.022144	135.568359	53.7	1368	41	0	3.28	1
21/10/2014	14:20:11	-12.019955	135.568695	216.51	5220	232	0	246.13
21/10/2014	14:21:26	-12.022237	135.568253	59.11	0	274	0	258.26
21/10/2014	14:22:39	-12.022255	135.568146	30.06	0	249	0	11.81
21/10/2014	14:24:06	-12.022229	135.568314	73.74	0	86	0	18.5
21/10/2014	14:25:20	-12.022222	135.568344	74.58	0	55	0	3.35
21/10/2014	14:26:29	-12.022266	135.568085	40.89	2484	63	0	28.59
21/10/2014	14:27:35	-12.022386	135.568085	61.63	3060	229	0	13.34
21/10/2014	14:28:44	-12.022057	135.568405	69.29	2592	177	0	50.49
21/10/2014	14:29:53	-12.022201	135.568344	61.07	0	11	0	17.33
21/10/2014	14:31:07	-12.022068	135.568436	48.34	0	71	0	17.86
21/10/2014	14:32:16	-12.022233	135.568375	46.47	900	38	0	19.51
21/10/2014	14:33:30	-12.02217	135.56813	23.21	3132	216	0	27.55
21/10/2014	14:34:42	-12.022312	135.568008	-1.68	4356	221	0	20.62
21/10/2014	14:36:03	-12.022103	135.568222	62.57	4464	19	0	32.89
21/10/2014	14:37:33	-12.021999	135.568649	19.17	504	227	0	47.86
21/10/2014	14:38:53	-12.025724	135.567017	-83.07	14004	205	0	450.63
21/10/2014	14:40:19	-12.022059	135.568939	44.18	0	42	0	458.01
21/10/2014	14:41:44	-12.022202	135.568222	110.98	3096	198	0	79.58
21/10/2014	15:01:40	-12.022202	135.568222	110.98	3096	198	0	0
21/10/2014	15:03:36	-12.022292	135.568329	15.18	0	0	0	15.35
21/10/2014	15:04:52	-12.022229	135.568558	52.47	3600	96	0	25.87
21/10/2014	15:06:28	-12.022049	135.568527	57.31	0	68	0	20.3
21/10/2014	15:07:35	-12.022157	135.568558	47.49	0	207	0	12.47
21/10/2014	15:08:44	-12.02219	135.568558	53.22	2052	63	0	3.67
21/10/2014	15:09:51	-12.022226	135.568542	59.07	0	236	0	4.36
21/10/2014	15:11:01	-12.022174	135.568527	53.74	216	7	0	6.01
21/10/2014	15:12:10	-12.022223	135.568512	52.59	2232	42	0	5.69
21/10/2014	15:13:20	-12.022284	135.568481	50.14	1656	48	0	7.57
21/10/2014	15:14:29	-12.022201	135.568649	54.5	1980	200	0	20.47
21/10/2014	15:15:38	-12.022292	135.568436	49.57	2016	38	0	25.28
21/10/2014	15:16:48	-12.02244	135.568283	43.68	180	69	0	23.4
21/10/2014	15:17:57	-12.022211	135.568542	48.27	3024	65	0	37.97
21/10/2014	15:19:07	-12.022087	135.568649	70.24	720	45	0	18.04
21/10/2014	15:20:16	-12.022003	135.568741	75.46	684	77	0	13.69
21/10/2014	15:21:26	-12.022144	135.568558	58.25	144	46	0	25.34
21/10/2014	15:22:37	-12.022062	135.568466	71.37	4140	193	0	13.54
21/10/2014	15:23:46	-12.022143	135.568619	53.08	3024	50	0	18.92
21/10/2014	15:24:57	-12.022645	135.568405	8.57	0	56	0	60.48
21/10/2014	15:26:05	-12.022414	135.568268	44.32	0	191	0	29.69
21/10/2014	15:27:19	-12.022285	135.568436	40.33	0	296	0	23.23
21/10/2014	15:28:29	-12.02212	135.568481	58.23	0	287	0	18.99
21/10/2014	15:29:47	-12.022431	135.568176	28.51	0	220	0	47.92
21/10/2014	15:32:35	-12.022147	135.568497	67.17	0	52	0	47.07
21/10/2014	15:35:10	-12.022007	135.568619	76.41	3708	352	0	20.45
21/10/2014	15:38:03	-12.022377	135.568756	10.51	144	22	0	43.76
21/10/2014	15:40:10	-12.022095	135.568329	71.39	0	98	0	56.03
21/10/2014	15:41:19	-12.022366	135.568619	10.83	0	101	0	43.62
21/10/2014	15:42:28	-12.022194	135.568405	52.97	1476	91	0	30.12
21/10/2014	15:43:38	-12.022166	135.56842	51.63	2376	122	0	3.51
21/10/2014	15:44:47	-12.022461	135.568817	-9.92	1332	97	0	54.22
21/10/2014	15:45:56	-12.022176	135.568436	61.05	1008	336	0	52.17
21/10/2014	15:47:05	-12.0223	135.568588	22.66	0	29	0	21.53
21/10/2014	15:48:13	-12.022532	135.568909	-21.95	0	114	0	43.41
21/10/2014	15:49:46	-12.022175	135.568192	64.68	0	109	0	87.5
21/10/2014	15:50:55	-12.022352	135.568649	13.5	0	122	0	53.46
21/10/2014	15:52:02	-12.022296	135.568634	13.72	0	225	0	6.44
21/10/2014	15:53:10	-12.022299	135.568649	38.31	0	107	0	1.67
21/10/2014	15:54:18	-12.022158	135.568481	53.45	0	150	0	24.08
21/10/2014	15:55:25	-12.021959	135.568298	95.91	2304	98	0	29.76
21/10/2014	15:56:32	-12.02315	135.56929	-142.75	0	318	0	170.82
21/10/2014	15:57:54	-12.024094	135.57019	-292.68	3384	293	0	143.52
21/10/2014	15:59:12	-12.022191	135.568344	35.01	6552	152	0	291.69
21/10/2014	16:00:23	-12.021966	135.568298	85.42	0	65	0	25.51
21/10/2014	16:01:35	-12.022209	135.568344	43.51	5580	151	0	27.48
21/10/2014	16:03:00	-12.022332	135.568588	59.3	0	125	0	29.85
21/10/2014	16:04:13	-12.022315	135.568527	38.53	3492	326	0	6.9
21/10/2014	16:05:35	-12.02225	135.568192	22.04	0	221	0	37.14
21/10/2014	16:06:54	-12.022058	135.568268	78.61	0	140	0	22.89
21/10/2014	16:08:11	-12.021996	135.568298	94.06	0	81	0	7.63
21/10/2014	16:09:25	-12.021996	135.568298	94.06	0	81	0	0
21/10/2014	16:10:37	-12.022539	135.568146	3.02	0	41	0	62.6
21/10/2014	16:11:47	-12.022267	135.568298	36.31	0	251	0	34.47
21/10/2014	16:12:59	-12.022141	135.568344	33.19	0	118	0	14.88
21/10/2014	16:14:26	-12.022211	135.568268	46.88	4536	54	0	11.35
21/10/2014	16:20:36	-12.022211	135.568268	46.88	4536	54	0	0
21/10/2014	16:21:50	-12.022258	135.568527	63.2	0	111	0	28.65
21/10/2014	16:23:00	-12.022188	135.568298	43.81	5328	18	0	26.09
21/10/2014	16:24:17	-12.022327	135.568329	20.65	5832	23	0	15.82
21/10/2014	16:25:49	-12.021991	135.568527	64.17	19368	18	0	43.12
21/10/2014	16:27:20	-12.022308	135.568481	52.71	5760	21	0	35.6
21/10/2014	16:29:04	-12.022346	135.568314	35.75	828	296	0	18.65
21/10/2014	16:30:43	-12.022384	135.568466	58.08	0	227	0	17.06
21/10/2014	16:32:03	-12.02225	135.568649	91.87	0	63	0	24.86
21/10/2014	16:33:28	-12.022271	135.56839	30.83	3132	71	0	28.26
21/10/2014	16:34:45	-12.022395	135.568283	42.68	0	83	0	18.04
21/10/2014	16:36:00	-12.022256	135.568329	38.58	0	93	0	16.25
21/10/2014	16:37:14	-12.022256	135.568329	38.58	0	93	0	0
21/10/2014	16:38:35	-12.021826	135.568222	34.54	8388	106	0	49.21
21/10/2014	16:39:47	-12.021246	135.567917	66.14	0	189	0	72.52
21/10/2014	16:42:01	-12.021323	135.567474	112.97	1728	327	0	48.93	1
21/10/2014	16:47:00	-12.021132	135.567047	63.99	0	305	0	51.07	1
21/10/2014	16:52:00	-12.023263	135.566544	37.09	8064	43	0	243.19	1
21/10/2014	16:57:05	-12.023353	135.564667	62.17	2880	5	0	204.38	1
21/10/2014	17:57:55	-12.023353	135.564667	62.17	2880	5	0	0
21/10/2014	18:00:04	-12.023753	135.565079	9.18	5184	81	0	63.13	1
21/10/2014	18:01:52	-12.023884	135.566132	16.56	6768	174	0	115.44
21/10/2014	18:04:22	-12.024211	135.565979	-46.45	14832	37	0	39.99	1
21/10/2014	18:07:35	-12.0225	135.567795	66.3	4932	13	0	274.23	1
21/10/2014	18:11:39	-12.022211	135.568207	47.02	648	246	0	55.14	1
21/10/2014	18:15:44	-12.02218	135.568085	8.45	2304	40	0	13.71
21/10/2014	18:19:59	-12.021585	135.568161	54.23	6876	18	0	66.68	1
21/10/2014	18:24:01	-12.021646	135.570877	-48.94	2916	39	0	295.46	1
21/10/2014	18:27:43	-12.022118	135.5737	24.93	6444	113	0	311.47	1
21/10/2014	18:30:31	-12.022581	135.575851	-27.3	4320	89	0	239.53	1
21/10/2014	18:31:50	-12.022568	135.576492	83.66	4140	108	0	69.73	1
21/10/2014	18:34:02	-12.023795	135.57692	-90.13	8820	79	0	144.16	1
21/10/2014	18:35:53	-12.024337	135.579269	61.91	16704	42	0	262.48	1
21/10/2014	18:37:04	-12.024538	135.579529	28.69	7200	98	0	36.04	1
21/10/2014	18:39:54	-12.024692	135.580124	151.24	396	311	0	66.94
21/10/2014	18:45:06	-12.024406	135.579269	35.09	8532	199	0	98.27
21/10/2014	18:51:10	-12.023926	135.580429	43.59	4536	340	0	136.98
21/10/2014	18:56:49	-12.02443	135.580093	28.19	2988	207	0	66.9
21/10/2014	19:01:39	-12.024054	135.580322	10.17	7560	353	0	48.66
21/10/2014	19:05:31	-12.024601	135.579391	39.24	0	180	0	118.12
21/10/2014	19:06:41	-12.024839	135.579483	62.79	5256	185	0	28.29
21/10/2014	19:08:11	-12.024432	135.579239	67.53	7704	31	0	52.46
21/10/2014	19:11:23	-12.024843	135.579605	122.32	0	204	0	60.61
21/10/2014	19:14:02	-12.024549	135.579498	68.55	2808	103	0	34.7
21/10/2014	19:15:15	-12.024422	135.579468	40.02	0	346	0	14.49
21/10/2014	19:16:23	-12.024511	135.579544	55.54	0	165	0	12.89
21/10/2014	19:17:35	-12.024407	135.579483	42.63	0	129	0	13.33
21/10/2014	19:19:02	-12.024557	135.580017	53.93	0	109	0	60.42
21/10/2014	19:20:39	-12.024345	135.579834	-107.03	0	204	0	30.85
21/10/2014	19:22:17	-12.02463	135.580017	37.79	8100	332	0	37.42
21/10/2014	19:25:08	-12.024492	135.579971	16.64	0	335	0	16.14
21/10/2014	19:29:35	-12.02447	135.579971	28.74	0	0	0	2.45
21/10/2014	19:36:08	-12.024532	135.579956	28.84	0	0	0	7.08
21/10/2014	19:58:55	-12.024532	135.579956	28.84	0	0	0	0
21/10/2014	20:04:01	-12.024475	135.579941	28.8	0	0	0	6.54
21/10/2014	20:08:25	-12.024475	135.579941	28.8	0	0	0	0
21/10/2014	20:13:05	-12.024549	135.580078	28.47	0	208	0	17.02
21/10/2014	20:15:24	-12.024549	135.580078	28.47	0	208	0	0
21/10/2014	20:16:37	-12.024379	135.57991	38.53	1224	318	0	26.29
21/10/2014	20:23:26	-12.024379	135.57991	38.53	1224	318	0	0
21/10/2014	20:24:41	-12.024388	135.580048	42.51	0	339	0	15.04
21/10/2014	20:26:23	-12.024662	135.580109	31.97	0	159	0	31.18
21/10/2014	20:29:26	-12.024572	135.579895	65.22	2016	200	0	25.33
21/10/2014	20:32:33	-12.024787	135.580185	47	0	157	0	39.58
21/10/2014	20:35:53	-12.024472	135.580048	24.76	72	21	0	38.06
21/10/2014	20:38:22	-12.024464	135.580078	28.96	0	74	0	3.38
21/10/2014	20:39:26	-12.024495	135.580109	34.52	36	299	0	4.82
21/10/2014	20:40:33	-12.024495	135.580032	21.54	0	113	0	8.37
21/10/2014	20:41:42	-12.024504	135.580032	0.66	0	160	0	1
21/10/2014	20:42:46	-12.024457	135.580078	27.52	1692	274	0	7.23
21/10/2014	20:43:49	-12.024417	135.580109	44.37	2196	113	0	5.58
21/10/2014	20:44:52	-12.024404	135.580002	26.42	4500	60	0	11.73
21/10/2014	20:46:16	-12.024417	135.57988	86.35	0	203	0	13.35
21/10/2014	20:47:47	-12.0244	135.580093	30.1	1224	53	0	23.24
21/10/2014	20:51:05	-12.024359	135.580078	41.2	0	302	0	4.84
21/10/2014	20:54:04	-12.024331	135.580093	38.9	3096	175	0	3.51
21/10/2014	20:55:10	-12.024345	135.580368	139.48	11736	120	0	29.95
21/10/2014	20:56:15	-12.024304	135.579971	-0.07	828	194	0	43.42
21/10/2014	20:59:42	-12.024304	135.579971	-0.07	828	194	0	0	1
21/10/2014	21:00:52	-12.024243	135.5802	-28.79	9252	54	0	25.81	1
21/10/2014	21:07:47	-12.024243	135.5802	-28.79	9252	54	0	0
21/10/2014	21:08:57	-12.024257	135.580017	0.09	5364	102	0	19.96
21/10/2014	21:10:17	-12.024394	135.579742	-63.66	5328	256	0	33.56
21/10/2014	21:11:37	-12.024235	135.580017	37.98	0	272	0	34.74
21/10/2014	21:13:04	-12.024462	135.580017	59.18	4752	173	0	25.24
21/10/2014	21:14:35	-12.024817	135.579987	1.83	2412	196	0	39.61
21/10/2014	21:15:55	-12.024576	135.580109	16.1	0	359	0	29.9
21/10/2014	21:17:11	-12.024337	135.580048	26.14	0	329	0	27.39
21/10/2014	21:19:02	-12.024447	135.580048	0.46	972	171	0	12.23
21/10/2014	21:20:53	-12.025075	135.580078	40.99	0	44	0	69.91
21/10/2014	21:22:35	-12.024249	135.580078	52.04	6840	1	0	91.85
21/10/2014	21:23:53	-12.024835	135.579941	41.02	6516	4	0	66.84
21/10/2014	21:25:26	-12.02442	135.580078	31.28	0	200	0	48.49
21/10/2014	21:26:44	-12.024387	135.580032	-10.54	0	349	0	6.2
21/10/2014	21:27:55	-12.024461	135.580154	24.89	4644	332	0	15.61
21/10/2014	21:29:22	-12.024352	135.580109	38.87	19008	155	0	13.07
21/10/2014	21:30:41	-12.024039	135.580215	-13.06	1476	357	0	36.66
21/10/2014	21:31:51	-12.024617	135.579971	0.2	0	337	0	69.53
21/10/2014	21:33:03	-12.024237	135.580078	17.26	0	213	0	43.83
21/10/2014	21:34:53	-12.024019	135.580002	-19.88	3096	178	0	25.61
21/10/2014	21:44:33	-12.024019	135.580002	-19.88	3096	178	0	0
21/10/2014	21:45:38	-12.025013	135.580292	88.34	6336	239	0	114.94	1
21/10/2014	21:46:48	-12.024441	135.579422	24.27	2304	177	0	114.01	1
21/10/2014	21:47:51	-12.024328	135.579086	17.48	7632	337	0	38.64	1
21/10/2014	21:50:09	-12.024328	135.579086	17.48	7632	337	0	0	1
21/10/2014	21:51:14	-12.024609	135.578995	29.45	12996	271	0	32.78
21/10/2014	21:52:21	-12.024355	135.579605	51.77	10368	102	0	72.1	1
21/10/2014	21:53:25	-12.024509	135.579926	28.26	0	43	0	38.88	1
21/10/2014	21:54:28	-12.024426	135.579895	26.85	1044	116	0	9.83
21/10/2014	21:55:32	-12.024505	135.579803	34.45	1440	19	0	13.31
21/10/2014	21:56:40	-12.024444	135.580002	21.81	0	150	0	22.68
21/10/2014	21:57:41	-12.024268	135.579941	5.4	24588	345	0	20.66
21/10/2014	21:58:44	-12.024446	135.579926	15.46	1512	102	0	19.86
21/10/2014	22:00:00	-12.024034	135.579849	7.29	4716	206	0	46.57
21/10/2014	22:01:04	-12.024364	135.580002	39.55	1332	204	0	40.29
21/10/2014	22:02:11	-12.024445	135.579926	42.37	15804	359	0	12.22
21/10/2014	22:03:19	-12.023931	135.579575	40.57	0	82	0	68.73
21/10/2014	22:04:26	-12.024621	135.579834	23.63	1548	113	0	81.73
21/10/2014	22:05:31	-12.024612	135.57988	45.57	1656	146	0	5.1
21/10/2014	22:06:36	-12.02446	135.579849	36.34	1044	337	0	17.23
21/10/2014	22:07:41	-12.024505	135.579788	16.78	0	237	0	8.31
21/10/2014	22:08:44	-12.024389	135.579788	16.43	1620	340	0	12.9
21/10/2014	22:09:46	-12.02454	135.579788	42.66	0	340	0	16.79
21/10/2014	22:10:50	-12.024329	135.57988	64.69	0	126	0	25.51
21/10/2014	22:11:56	-12.024529	135.579865	31.99	864	143	0	22.3
21/10/2014	22:13:09	-12.024615	135.579834	20.66	0	111	0	10.14
21/10/2014	22:14:16	-12.024343	135.57962	6.24	2340	254	0	38.16
21/10/2014	22:15:39	-12.024435	135.579514	31.15	3132	125	0	15.41
21/10/2014	22:16:43	-12.02474	135.579803	29.64	1332	306	0	46.24
21/10/2014	22:17:50	-12.024506	135.57991	26.22	180	123	0	28.5
21/10/2014	22:18:53	-12.024609	135.579834	42.21	1152	8	0	14.12
21/10/2014	22:19:59	-12.024557	135.580048	60.5	3528	96	0	23.98
21/10/2014	22:21:02	-12.024558	135.579865	35.84	864	66	0	19.9
21/10/2014	22:22:14	-12.024353	135.57959	11.16	504	324	0	37.6
21/10/2014	22:23:22	-12.024353	135.57959	11.16	504	324	0	0
21/10/2014	22:24:27	-12.024254	135.579895	11.55	3528	330	0	34.95
21/10/2014	22:25:33	-12.0246	135.579697	55.49	0	76	0	44.09
21/10/2014	22:27:03	-12.024576	135.57988	25.44	1404	221	0	20.08
21/10/2014	22:28:11	-12.024323	135.579849	-3.18	0	41	0	28.33
21/10/2014	22:29:18	-12.024475	135.579895	24.61	2664	322	-4	17.63	1
21/10/2014	22:30:25	-12.024242	135.579819	-1.63	0	341	-2	0	1
21/10/2014	22:31:35	-12.024529	135.580048	38.6	0	300	0	40.48	1
21/10/2014	22:32:41	-12.02425	135.57988	-3.24	2412	204	0	36
21/10/2014	22:33:48	-12.024749	135.58017	71.95	11772	328	0	63.82
21/10/2014	22:34:55	-12.02459	135.579956	22.01	0	78	0	29.23
21/10/2014	22:36:09	-12.024642	135.579971	39.71	2160	123	0	6.01
21/10/2014	22:37:17	-12.02455	135.57991	35.29	0	128	0	12.19
21/10/2014	22:38:21	-12.024586	135.579865	46.27	1872	92	0	6.32
21/10/2014	22:39:28	-12.024556	135.580017	43.69	4176	95	0	16.86
21/10/2014	22:40:42	-12.024562	135.57991	24.94	0	127	0	11.66
21/10/2014	22:41:50	-12.02492	135.580154	53.3	26640	146	0	47.84
21/10/2014	22:43:07	-12.024748	135.579971	46.76	1980	42	0	27.6
21/10/2014	22:44:12	-12.024532	135.579346	59.58	1188	162	0	72.09
21/10/2014	22:45:23	-12.024536	135.579239	43.07	1620	275	0	11.65
21/10/2014	22:46:38	-12.024322	135.579712	51.37	12888	310	0	56.68
21/10/2014	22:47:47	-12.024583	135.579941	12.08	1692	252	0	38.24
21/10/2014	22:48:54	-12.024651	135.579987	48.6	15948	204	0	9.07
21/10/2014	22:50:01	-12.024628	135.580078	35.07	4788	134	0	10.22
21/10/2014	22:51:14	-12.024634	135.580093	35.5	0	240	0	1.76
21/10/2014	22:52:26	-12.024444	135.580185	47.72	1800	240	0	23.38
21/10/2014	22:53:41	-12.024742	135.580521	60.58	0	275	0	49.33
21/10/2014	22:54:51	-12.024889	135.580978	85.94	0	308	0	52.32
21/10/2014	22:56:01	-12.024428	135.579727	25.04	4140	269	0	145.39
21/10/2014	22:57:09	-12.024337	135.579636	31.37	4716	316	0	14.15
21/10/2014	23:23:38	-12.024337	135.579636	31.37	4716	316	0	0
21/10/2014	23:27:38	-12.025761	135.58577	690.82	2448	173	0	685.64
21/10/2014	23:28:44	-12.024384	135.579895	44.57	0	237	0	657.03
21/10/2014	23:33:50	-12.024173	135.579865	25.22	0	0	0	23.69
22/10/2014	0:14:06	-12.024173	135.579865	25.22	0	0	0	0
22/10/2014	0:19:04	-12.023907	135.577316	58.8	5184	81	0	278.79
22/10/2014	0:20:15	-12.023993	135.577957	-3.88	3096	121	0	70.37
22/10/2014	0:23:51	-12.02442	135.580063	44.33	4860	83	0	233.91
22/10/2014	0:25:51	-12.024345	135.58017	83.52	0	66	0	14.32
22/10/2014	0:29:18	-12.02432	135.580002	50.71	540	308	0	18.48
22/10/2014	0:31:55	-12.024269	135.580246	1.38	1944	294	0	27.14	1
22/10/2014	0:34:53	-12.024119	135.580292	111.59	1260	39	0	17.41	1
22/10/2014	0:37:31	-12.024119	135.580292	111.59	1260	39	0	0
22/10/2014	0:39:28	-12.02412	135.580246	83.61	3636	52	0	5
22/10/2014	0:45:12	-12.02412	135.580246	83.61	3636	52	0	0
22/10/2014	0:46:40	-12.024289	135.580048	36.85	4356	240	0	28.58
22/10/2014	0:47:53	-12.024297	135.580093	14.27	0	267	0	4.97
22/10/2014	0:49:49	-12.024192	135.580338	31.12	0	212	0	29.09
22/10/2014	0:51:27	-12.024477	135.580002	38.77	0	85	0	48.37
22/10/2014	0:52:54	-12.024399	135.579971	51.76	1908	45	0	9.31	1
22/10/2014	0:54:24	-12.024601	135.579895	-15.32	0	186	0	23.93	1
22/10/2014	0:55:32	-12.024537	135.579819	-20.7	0	18	0	10.91
22/10/2014	0:56:38	-12.024656	135.579926	-9.37	43884	59	0	17.62
22/10/2014	0:58:02	-12.024566	135.579849	-8.83	252	261	0	13.05
22/10/2014	0:59:20	-12.024533	135.579971	14.12	0	64	0	13.77
22/10/2014	1:00:30	-12.0245	135.579956	29.77	0	191	0	4.02
22/10/2014	1:01:37	-12.024531	135.579971	26.43	0	189	0	3.81
22/10/2014	1:03:05	-12.02424	135.580093	99.28	1368	207	0	34.97
22/10/2014	1:04:26	-12.024842	135.579758	-80.65	2016	184	0	76.21
22/10/2014	1:05:47	-12.024907	135.579758	-67.39	5400	26	0	7.23
22/10/2014	1:07:27	-12.024435	135.579956	40.54	36	317	0	56.73
22/10/2014	1:09:02	-12.024588	135.579941	14.44	0	130	0	17.09
22/10/2014	1:10:06	-12.024481	135.579956	30.81	0	46	0	12.01
22/10/2014	1:11:10	-12.024471	135.57991	32.8	0	151	0	5.12
22/10/2014	1:12:16	-12.024627	135.579956	12.33	0	137	0	18.05
22/10/2014	1:13:21	-12.024552	135.579956	20.53	2304	137	0	8.34
22/10/2014	1:14:28	-12.024433	135.580017	52.15	0	130	0	14.8
22/10/2014	1:15:33	-12.024486	135.579956	34.18	0	160	0	8.87
22/10/2014	1:16:40	-12.02424	135.579987	71.83	0	141	0	27.56
22/10/2014	1:17:45	-12.024172	135.580017	86.3	0	131	0	8.24
22/10/2014	1:18:49	-12.024287	135.580078	88.19	0	304	0	14.41
22/10/2014	1:19:54	-12.024017	135.580139	133.78	864	145	0	30.75	1
22/10/2014	1:20:59	-12.023782	135.580093	161.05	0	114	0	26.61	1
22/10/2014	1:22:06	-12.02389	135.580139	149.89	0	327	0	13.01
22/10/2014	1:27:50	-12.02389	135.580139	149.89	0	327	0	0
22/10/2014	1:28:55	-12.024398	135.579987	55.01	936	259	0	58.86
22/10/2014	1:30:47	-12.024172	135.580368	141.16	2916	135	0	48.46
22/10/2014	1:32:44	-12.024142	135.579834	72.63	2160	303	0	58.17	1
22/10/2014	1:34:53	-12.024299	135.580124	90.6	396	148	0	36.05	1
22/10/2014	1:36:53	-12.024296	135.580185	94.68	1080	140	0	6.64
22/10/2014	2:05:24	-12.024296	135.580185	94.68	1080	140	0	0
22/10/2014	2:07:32	-12.024514	135.578735	-34.14	9792	265	0	159.55	1
22/10/2014	2:08:41	-12.024315	135.578308	-15.44	3708	263	0	51.44	1
22/10/2014	2:09:51	-12.024055	135.577759	26.27	4572	63	0	66.34	1
22/10/2014	2:11:12	-12.023803	135.577255	48.9	4968	296	0	61.56	1
22/10/2014	2:12:35	-12.023352	135.577118	152.24	21276	86	0	52.32	1
22/10/2014	2:13:56	-12.023212	135.576416	13.67	2448	234	0	77.92	1
22/10/2014	2:15:01	-12.023242	135.576569	35.54	0	87	0	16.97	1
22/10/2014	2:16:26	-12.023196	135.576202	-26.48	0	141	0	40.24
22/10/2014	2:17:50	-12.0235	135.575882	-69.42	14076	222	0	48.52
22/10/2014	2:19:22	-12.023279	135.576294	8.13	6228	265	0	51.1
22/10/2014	2:21:00	-12.023407	135.576431	40.87	0	267	0	20.61
22/10/2014	2:22:36	-12.023291	135.576233	-2.5	29808	271	0	25.1
22/10/2014	2:23:43	-12.023357	135.576599	53.42	0	254	0	40.48
22/10/2014	2:24:58	-12.023223	135.576263	5.99	5724	250	0	39.46
22/10/2014	2:26:28	-12.023263	135.576874	162.1	4716	97	0	66.6
22/10/2014	2:27:53	-12.023218	135.575943	-74.82	0	175	0	101.38
22/10/2014	2:28:59	-12.023299	135.57666	76.24	4068	303	0	78.5
22/10/2014	2:30:14	-12.023373	135.57663	117.07	1656	233	0	8.85
22/10/2014	2:31:23	-12.02324	135.576492	27.07	0	302	0	21.07
22/10/2014	2:32:33	-12.023338	135.57637	18.64	0	183	0	17.17
22/10/2014	2:33:42	-12.023264	135.576279	-26.6	6696	252	0	12.87
22/10/2014	2:34:48	-12.02325	135.576584	18.73	0	99	0	33.21
22/10/2014	2:35:55	-12.023349	135.57692	90.29	0	236	0	38.16
22/10/2014	2:37:24	-12.023278	135.576767	65.23	540	15	0	18.42
22/10/2014	2:38:38	-12.023424	135.57666	73.12	108	0	0	19.97
22/10/2014	2:40:21	-12.023265	135.576569	27.34	432	168	0	20.26
22/10/2014	2:41:55	-12.023284	135.576599	36.61	0	88	0	3.89
22/10/2014	2:43:01	-12.023352	135.576599	45.21	0	70	0	7.56
22/10/2014	2:44:06	-12.023372	135.57666	26.16	0	278	0	7
22/10/2014	2:45:11	-12.023321	135.576538	66.74	0	186	0	14.43
22/10/2014	2:46:18	-12.023389	135.576874	47.28	1800	114	0	37.32
22/10/2014	2:47:25	-12.023199	135.57663	20.04	0	82	0	33.92
22/10/2014	2:48:33	-12.023286	135.576569	52.05	252	246	0	11.73
22/10/2014	2:49:34	-12.023169	135.576553	14.33	0	37	0	13.13
22/10/2014	2:50:39	-12.023253	135.576523	32.78	0	215	0	9.89
22/10/2014	2:51:47	-12.023237	135.576492	15.44	9576	114	0	3.81
22/10/2014	2:54:39	-12.023291	135.57666	62.67	5256	111	0	19.23
22/10/2014	2:57:04	-12.023233	135.576614	13.14	0	35	0	8.16
22/10/2014	2:59:28	-12.023376	135.576492	48.21	0	354	0	20.71
22/10/2014	3:00:35	-12.023328	135.576492	31.51	3024	112	0	5.34
22/10/2014	3:01:53	-12.02317	135.576431	-18.5	648	52	0	18.78
22/10/2014	3:03:18	-12.023492	135.576508	-0.87	5760	140	0	36.77
22/10/2014	3:04:34	-12.024298	135.577393	166.33	7092	222	0	131.51	1
22/10/2014	3:06:22	-12.024367	135.577454	46.22	0	246	0	10.14	1
22/10/2014	3:08:07	-12.024139	135.578354	-0.17	5472	70	0	101.11
22/10/2014	3:10:39	-12.024163	135.57843	48.98	12780	166	0	8.69
22/10/2014	3:13:03	-12.02424	135.578369	57.01	0	88	0	10.83
22/10/2014	3:16:15	-12.024245	135.578384	128.85	3528	101	0	1.72
22/10/2014	3:18:42	-12.023757	135.578064	7.37	0	330	0	64.46
22/10/2014	3:24:17	-12.023896	135.578262	-0.23	504	185	0	26.51
22/10/2014	3:28:54	-12.024172	135.578064	-102.21	1440	182	0	37.49	1
22/10/2014	3:46:28	-12.024172	135.578064	-102.21	1440	182	0	0
22/10/2014	3:47:57	-12.023888	135.57811	22.75	0	74	0	31.97	1
22/10/2014	3:49:06	-12.023967	135.577957	20.85	0	238	0	18.82
22/10/2014	3:50:35	-12.02394	135.578247	12.5	2880	78	0	31.68
22/10/2014	3:52:15	-12.023968	135.57814	-8.92	8856	255	0	12.05
22/10/2014	3:54:23	-12.023877	135.57811	-7.07	180	195	0	10.63
22/10/2014	3:56:17	-12.023861	135.578461	32.36	0	79	0	38.21
22/10/2014	3:57:33	-12.023491	135.578506	98.34	0	16	0	41.43
22/10/2014	3:59:05	-12.023491	135.578506	98.34	0	16	0	0
22/10/2014	4:01:00	-12.02388	135.578262	-6.77	3420	251	0	50.75
22/10/2014	4:02:53	-12.023994	135.578201	29.23	0	168	0	14.31
22/10/2014	4:04:01	-12.023889	135.578308	18.8	4644	129	0	16.48
22/10/2014	4:05:27	-12.023544	135.578308	127.89	1548	209	0	38.36	1
22/10/2014	4:07:03	-12.024526	135.579987	28.59	3312	132	0	212.76	1
22/10/2014	4:08:16	-12.02427	135.580078	83.37	0	163	0	30.14	1
22/10/2014	4:09:31	-12.024351	135.580109	39.93	144	44	0	9.62
22/10/2014	4:10:40	-12.024554	135.579971	30.93	4680	176	0	27.11
22/10/2014	4:11:43	-12.024537	135.579941	26.9	1332	272	0	3.77
22/10/2014	4:12:46	-12.024478	135.579956	34.73	468	126	0	6.76
22/10/2014	4:13:52	-12.024549	135.580048	29.34	0	118	0	12.75
22/10/2014	4:14:55	-12.024506	135.580017	30.48	540	247	0	5.85
22/10/2014	4:15:55	-12.024434	135.580154	48.28	0	263	0	16.91
22/10/2014	5:03:00	-12.024434	135.580154	48.28	0	263	0	0
22/10/2014	5:05:02	-12.024446	135.580002	54.27	0	241	0	16.58
22/10/2014	5:06:09	-12.024484	135.580078	45.09	0	274	0	9.28
22/10/2014	5:07:16	-12.02457	135.579895	19.38	0	145	0	22.08
22/10/2014	5:08:22	-12.024482	135.579895	22.72	0	255	0	9.79
22/10/2014	5:09:26	-12.02451	135.579956	36.26	0	128	0	7.33
22/10/2014	5:10:30	-12.024528	135.580002	31.76	0	301	0	5.39
22/10/2014	5:11:35	-12.024473	135.579971	43.54	0	254	0	6.98
22/10/2014	5:12:40	-12.024552	135.579971	22	0	254	0	8.78
22/10/2014	5:13:43	-12.024549	135.57991	14.57	0	281	0	6.64
22/10/2014	5:14:46	-12.024511	135.579941	11.76	0	264	0	5.41
22/10/2014	5:15:49	-12.024528	135.579956	32.72	0	266	0	2.5
22/10/2014	5:16:52	-12.024517	135.580002	43.58	0	95	0	5.15
22/10/2014	5:17:55	-12.024568	135.579849	4.12	0	270	0	17.58
22/10/2014	5:19:00	-12.024494	135.57991	37.3	0	245	0	10.57
22/10/2014	5:20:05	-12.024553	135.579956	36.5	0	298	0	8.25
22/10/2014	5:21:08	-12.024503	135.579971	35.84	0	278	0	5.79
22/10/2014	5:22:12	-12.024512	135.579987	31.64	0	62	0	2.01
22/10/2014	5:23:18	-12.024505	135.579956	29.84	0	233	0	3.46
22/10/2014	5:24:24	-12.024587	135.579987	32.33	0	265	0	9.72
22/10/2014	5:25:30	-12.024504	135.579895	30.49	0	305	0	13.61
22/10/2014	5:26:34	-12.024511	135.580002	22.5	0	336	0	11.66
22/10/2014	5:27:41	-12.024492	135.579971	32.12	0	4	0	3.98
22/10/2014	5:28:44	-12.02451	135.580017	28.22	0	73	0	5.39
22/10/2014	5:31:04	-12.024516	135.579971	25.81	216	261	0	5.05
22/10/2014	5:32:53	-12.024529	135.579926	26.41	0	236	0	5.1
22/10/2014	5:33:56	-12.024453	135.580002	6.29	0	293	0	11.82
22/10/2014	5:35:00	-12.0245	135.579926	15.45	468	184	0	9.78
22/10/2014	5:36:03	-12.024507	135.579895	8.98	0	137	0	3.46
22/10/2014	5:37:08	-12.024468	135.579895	4.93	0	239	0	4.34
22/10/2014	5:38:13	-12.024545	135.579926	28.19	0	207	0	9.2
22/10/2014	5:39:18	-12.024461	135.579926	3.96	0	224	0	9.34
22/10/2014	5:42:42	-12.024461	135.579926	3.96	0	224	0	0
22/10/2014	5:43:49	-12.024376	135.579651	-22.84	4284	306	0	31.37
22/10/2014	5:44:55	-12.024494	135.579926	13.59	0	286	0	32.66
22/10/2014	5:46:01	-12.024516	135.579971	22.49	0	152	0	5.47
22/10/2014	5:47:05	-12.024519	135.579941	23.68	0	327	0	3.28
22/10/2014	5:48:06	-12.024479	135.579987	16.34	0	352	0	6.69
22/10/2014	5:49:12	-12.024496	135.579971	25.81	0	211	0	2.57
22/10/2014	5:50:15	-12.024447	135.579956	0.09	0	217	0	5.69
22/10/2014	5:51:18	-12.02449	135.579987	20.29	0	226	0	5.85
22/10/2014	5:52:21	-12.024552	135.579926	19.1	0	300	0	9.57
22/10/2014	5:53:24	-12.024477	135.579941	20.49	0	201	0	8.5
22/10/2014	5:54:29	-12.024517	135.579971	21.28	0	235	0	5.52
22/10/2014	5:55:33	-12.024498	135.579941	10.55	0	217	0	3.89
22/10/2014	5:56:43	-12.024518	135.580124	17.71	0	227	0	20.03
22/10/2014	6:12:41	-12.024518	135.580124	17.71	0	227	0	0
22/10/2014	6:15:15	-12.024574	135.580109	45.72	1404	197	0	6.44
22/10/2014	6:16:22	-12.024287	135.580063	18.24	0	126	0	32.3
22/10/2014	6:17:42	-12.024565	135.580109	19.07	1440	275	0	31.31	1
22/10/2014	6:20:50	-12.024572	135.580032	20.27	972	242	0	8.41	1
22/10/2014	6:23:47	-12.024607	135.5802	21.91	2304	144	0	18.68
22/10/2014	6:24:51	-12.024578	135.580124	22.78	432	9	0	8.87
22/10/2014	6:25:56	-12.024438	135.580215	25.9	108	279	0	18.45
22/10/2014	6:27:00	-12.024596	135.580093	10.48	1512	18	0	22.02
22/10/2014	6:28:04	-12.024639	135.580017	13.12	2196	47	0	9.55
22/10/2014	6:29:08	-12.024467	135.5802	14.94	1404	63	0	27.6
22/10/2014	6:30:14	-12.024549	135.580093	13.88	216	8	0	14.78
22/10/2014	6:31:30	-12.024716	135.580032	1.03	1080	118	0	19.72
22/10/2014	6:32:42	-12.024109	135.57988	23.02	4644	10	0	69.49
22/10/2014	6:34:07	-12.024001	135.57988	9.44	2808	217	0	12.01
22/10/2014	6:35:18	-12.02478	135.579544	-31.41	0	221	0	94.01
22/10/2014	6:36:28	-12.024932	135.579712	29.66	0	334	0	24.89
22/10/2014	6:37:33	-12.024777	135.579834	5.49	792	247	0	21.75
22/10/2014	6:38:39	-12.024717	135.579895	19.25	0	288	0	9.41
22/10/2014	6:39:45	-12.024719	135.579865	26.99	0	244	0	3.27
22/10/2014	6:40:51	-12.024537	135.579971	12.54	2808	74	0	23.29
22/10/2014	6:41:58	-12.024554	135.579971	25.29	4752	34	0	1.89
22/10/2014	6:43:06	-12.024554	135.579971	25.29	4752	34	0	0
22/10/2014	6:44:34	-12.024468	135.579926	38.7	2448	145	0	10.74
22/10/2014	6:45:46	-12.024468	135.579926	38.7	2448	145	0	0
22/10/2014	6:47:31	-12.024378	135.579895	59.33	1368	120	0	10.56
22/10/2014	6:49:15	-12.024529	135.579926	-16.74	0	162	0	17.13
22/10/2014	6:50:58	-12.024695	135.579987	-51.76	0	92	0	19.61
22/10/2014	6:52:33	-12.024554	135.57991	4.23	792	185	0	17.77
22/10/2014	6:54:15	-12.024533	135.579865	-1.53	0	105	0	5.42
22/10/2014	6:55:24	-12.024477	135.579926	3.83	0	130	0	9.1
22/10/2014	6:56:29	-12.024502	135.579926	28.16	0	49	0	2.78
22/10/2014	6:57:34	-12.024471	135.579941	44.66	3060	141	0	3.81
22/10/2014	6:58:40	-12.024504	135.579971	38.62	0	258	0	4.91
22/10/2014	6:59:44	-12.024503	135.579895	11.9	0	120	0	8.27
22/10/2014	7:00:48	-12.024487	135.579926	3.65	0	117	0	3.81
22/10/2014	7:01:54	-12.024525	135.579865	6.57	0	181	0	7.87
22/10/2014	7:03:02	-12.024478	135.579971	18.49	0	240	0	12.66
22/10/2014	7:04:08	-12.02452	135.579971	14.63	0	331	0	4.67
22/10/2014	7:05:14	-12.024517	135.57988	-0.69	0	14	0	9.9
22/10/2014	7:06:21	-12.024534	135.579941	16.77	0	100	0	6.9
22/10/2014	7:07:26	-12.024614	135.579987	8.53	0	347	0	10.21
22/10/2014	7:08:33	-12.02453	135.580017	35.7	0	122	0	9.89
22/10/2014	7:09:34	-12.024292	135.579819	60.98	0	86	0	34.12
22/10/2014	7:10:39	-12.024487	135.580017	31.84	1620	64	0	30.56
22/10/2014	7:11:47	-12.024551	135.579865	-4.68	0	36	0	18
22/10/2014	7:13:06	-12.02442	135.579941	30.81	792	300	0	16.75
22/10/2014	7:14:11	-12.024436	135.579987	22.97	0	169	0	5.31
22/10/2014	7:15:16	-12.024475	135.579941	26.83	0	96	0	6.62
22/10/2014	7:16:21	-12.024471	135.579941	14.26	0	66	0	0.44
22/10/2014	7:17:25	-12.024463	135.579941	21.47	144	103	0	0.89
22/10/2014	7:18:30	-12.024445	135.579971	16.53	0	158	0	3.83
22/10/2014	7:19:34	-12.02444	135.579956	16.43	72	130	0	1.72
22/10/2014	7:20:39	-12.024349	135.580017	17	0	33	0	12.1
22/10/2014	7:21:43	-12.024388	135.579956	31.22	288	180	0	7.93
22/10/2014	7:22:47	-12.024449	135.579956	19.61	144	78	0	6.78
22/10/2014	7:23:51	-12.024417	135.579971	19.46	144	34	0	3.91
22/10/2014	7:24:55	-12.024405	135.579956	26.6	180	159	0	2.11
22/10/2014	7:25:59	-12.024426	135.580002	20.61	468	187	0	5.52
22/10/2014	7:27:05	-12.024423	135.579971	25.11	252	61	0	3.39
22/10/2014	7:28:09	-12.024411	135.579971	14.43	324	168	0	1.33
22/10/2014	7:29:13	-12.024472	135.580002	31.34	216	94	0	7.57
22/10/2014	7:30:17	-12.024449	135.579956	19.6	468	185	0	5.62
22/10/2014	7:31:21	-12.0244	135.580002	28.6	252	73	0	7.4
22/10/2014	7:32:25	-12.024463	135.579956	31.76	36	117	0	8.61
22/10/2014	7:33:31	-12.024465	135.579971	29.08	108	124	0	1.65
22/10/2014	7:34:37	-12.024426	135.579956	22.75	540	186	0	4.63
22/10/2014	7:35:42	-12.024499	135.579926	35.62	108	127	0	8.75
22/10/2014	7:36:51	-12.024386	135.579941	28.99	0	355	0	12.67
22/10/2014	7:37:56	-12.024406	135.579895	26.04	216	63	0	5.47
22/10/2014	7:39:05	-12.024389	135.57991	31.76	0	57	0	2.5
22/10/2014	7:40:13	-12.024358	135.579926	17.84	0	26	0	3.86
22/10/2014	7:41:22	-12.024418	135.579849	27.81	0	183	0	10.71
22/10/2014	7:42:31	-12.024472	135.579865	22.23	0	19	0	6.25
22/10/2014	7:43:40	-12.024416	135.57988	31.87	0	31	0	6.44
22/10/2014	7:44:48	-12.024433	135.579895	28.5	324	28	0	2.5
22/10/2014	7:45:55	-12.024439	135.579895	30.09	0	175	0	0.67
22/10/2014	7:47:05	-12.024417	135.57988	29.08	0	169	0	2.94
22/10/2014	7:48:12	-12.024423	135.57991	24.02	0	185	0	3.33
22/10/2014	7:49:20	-12.024358	135.579895	14.42	0	156	0	7.41
22/10/2014	7:50:29	-12.024343	135.579895	24.77	0	186	0	1.67
22/10/2014	7:51:38	-12.024435	135.579865	19.6	0	49	0	10.74
22/10/2014	7:52:45	-12.024382	135.579865	9.51	0	42	0	5.89
22/10/2014	7:53:50	-12.024381	135.579895	26.72	0	11	0	3.26
22/10/2014	7:54:59	-12.024417	135.579865	25.8	0	70	0	5.16
22/10/2014	7:56:07	-12.024387	135.579865	22.18	0	174	0	3.34
22/10/2014	7:58:03	-12.024324	135.57988	28.65	0	42	0	7.19
22/10/2014	8:00:26	-12.024333	135.579865	9.49	0	301	0	1.91
22/10/2014	8:02:47	-12.024394	135.579788	5.27	0	292	0	10.78
22/10/2014	8:04:53	-12.024332	135.580017	11.45	0	105	0	25.84
22/10/2014	8:30:38	-12.024332	135.580017	11.45	0	105	0	0
22/10/2014	8:32:10	-12.024403	135.579788	11.86	0	288	0	26.13
22/10/2014	8:33:58	-12.024488	135.580093	25.59	612	313	0	34.49
22/10/2014	8:48:00	-12.024488	135.580093	25.59	612	313	0	0
22/10/2014	8:49:07	-12.024386	135.579727	27.13	0	358	0	41.39
22/10/2014	8:50:15	-12.024464	135.580353	37.95	216	29	0	68.63	1
22/10/2014	9:57:45	-12.024464	135.580353	37.95	216	29	0	0
22/10/2014	9:59:53	-12.024564	135.58046	47.33	5220	347	0	16.1	1
22/10/2014	10:00:59	-12.024393	135.580338	57.96	0	97	0	23.19
22/10/2014	10:02:05	-12.024111	135.580063	114.37	0	324	0	43.33
22/10/2014	10:03:11	-12.024454	135.580322	56.3	0	115	0	47.41
22/10/2014	10:04:23	-12.024337	135.580399	65.59	3996	98	0	15.47
22/10/2014	10:05:28	-12.024239	135.580383	66.34	0	145	0	11.04
22/10/2014	10:06:32	-12.024214	135.580017	127.74	7488	325	0	39.9
22/10/2014	10:07:43	-12.024594	135.580261	39.88	5868	306	0	49.9
22/10/2014	10:08:49	-12.024531	135.580338	53.26	6480	64	0	10.92
22/10/2014	10:10:06	-12.024022	135.58017	134.98	0	357	0	59.47
22/10/2014	10:11:13	-12.024653	135.580505	33.84	4572	322	0	79.06
22/10/2014	10:12:21	-12.02431	135.580246	83.83	0	342	0	47.41
22/10/2014	10:13:25	-12.024187	135.580154	117.94	792	144	0	16.95
22/10/2014	10:14:30	-12.024291	135.580185	109.04	0	331	0	12.05
22/10/2014	10:15:35	-12.024278	135.580231	93.58	0	53	0	5.21
22/10/2014	10:16:39	-12.024395	135.580353	63.51	180	78	0	18.58
22/10/2014	10:17:43	-12.024186	135.580154	115.62	864	3	0	31.76
22/10/2014	10:18:47	-12.024351	135.580261	76.94	3168	28	0	21.73
22/10/2014	10:19:49	-12.024302	135.580399	88.85	3384	330	0	15.97
22/10/2014	10:20:53	-12.024292	135.580185	97.5	3996	163	0	23.3
22/10/2014	10:21:57	-12.024254	135.580307	105.33	0	115	0	13.92
22/10/2014	10:23:03	-12.024256	135.580292	89.39	0	316	0	1.65
22/10/2014	10:24:07	-12.024137	135.580185	120.88	0	179	0	17.62
22/10/2014	10:25:11	-12.024212	135.580261	133.16	0	170	0	11.74
22/10/2014	10:26:15	-12.024413	135.580292	48.23	0	101	0	22.6
22/10/2014	10:27:19	-12.024265	135.580231	105.68	0	284	0	17.74
22/10/2014	10:28:26	-12.02427	135.580353	94.48	0	313	0	13.28
22/10/2014	10:29:31	-12.023784	135.580002	172.97	0	161	0	66.16
22/10/2014	10:30:36	-12.024596	135.580368	30.57	3132	143	0	98.67
22/10/2014	10:31:44	-12.024413	135.580276	42.97	0	139	0	22.68
22/10/2014	10:32:52	-12.024292	135.580292	80.11	828	56	0	13.57
22/10/2014	10:33:58	-12.024489	135.580307	33.53	0	59	0	21.97
22/10/2014	10:35:07	-12.024369	135.580292	77.04	0	112	0	13.44
22/10/2014	10:36:14	-12.02444	135.580383	70.78	0	250	0	12.66
22/10/2014	10:37:18	-12.024039	135.580231	159.93	0	179	0	47.55
22/10/2014	10:38:23	-12.023832	135.580139	202.14	0	29	0	25.1
22/10/2014	10:39:31	-12.024084	135.580231	140.53	0	43	0	29.75
22/10/2014	10:40:35	-12.024205	135.580307	135.76	0	280	0	15.79
22/10/2014	10:41:39	-12.02418	135.580261	119.46	0	226	0	5.72
22/10/2014	10:42:44	-12.024174	135.580261	119.09	0	195	0	0.67
22/10/2014	10:43:50	-12.024257	135.580414	128.18	0	323	0	19.03
22/10/2014	10:44:56	-12.024054	135.580276	159.67	0	21	0	27.11
22/10/2014	10:46:01	-12.024224	135.580276	132.3	0	84	0	18.9
22/10/2014	10:47:07	-12.02425	135.580322	105.36	0	114	0	5.78
22/10/2014	10:48:14	-12.024129	135.580307	150.12	0	174	0	13.55
22/10/2014	10:49:20	-12.024157	135.580261	144.11	0	12	0	5.89
22/10/2014	10:50:26	-12.02411	135.58046	185.14	0	125	0	22.26
22/10/2014	10:51:33	-12.024181	135.580383	127.62	0	112	0	11.51
22/10/2014	10:52:39	-12.024275	135.5802	81.11	0	260	0	22.48
22/10/2014	10:53:49	-12.024766	135.580536	-7.11	0	114	0	65.7
22/10/2014	10:54:58	-12.024792	135.58049	-13.7	0	307	0	5.78
22/10/2014	10:56:11	-12.023923	135.580353	209.22	0	300	0	97.77
22/10/2014	10:57:25	-12.024508	135.58046	58.9	6912	131	0	66.08
22/10/2014	10:59:07	-12.023872	135.580261	220.54	972	29	0	73.96
22/10/2014	11:00:37	-12.024086	135.580307	167.48	0	304	0	24.32
22/10/2014	11:02:46	-12.024656	135.580536	71.86	1944	138	0	68.1
22/10/2014	11:05:23	-12.024447	135.580353	71.68	252	127	0	30.6
22/10/2014	11:08:46	-12.024439	135.580399	72.12	1440	63	0	5.08
22/10/2014	11:14:06	-12.024355	135.580261	134.44	0	109	0	17.68
22/10/2014	11:18:47	-12.024636	135.580063	22.36	2268	281	0	37.95
22/10/2014	11:20:16	-12.024335	135.580276	134.85	2016	97	0	40.7	1
22/10/2014	11:23:25	-12.024264	135.580338	164.34	0	257	0	10.38	1
22/10/2014	11:26:42	-12.024807	135.580185	-53.23	0	341	0	62.63
22/10/2014	11:29:27	-12.024525	135.579971	3.61	0	104	0	39.05
22/10/2014	11:32:16	-12.024803	135.580322	-43.14	0	282	0	49.12
22/10/2014	11:34:44	-12.024903	135.580246	-63.61	0	208	0	13.85
22/10/2014	12:01:10	-12.024903	135.580246	-63.61	0	208	0	0
22/10/2014	12:02:41	-12.024588	135.580429	-41.21	9936	99	0	40.29	1
22/10/2014	12:03:56	-12.02446	135.579788	-24.2	7632	275	0	71.15	1
22/10/2014	12:05:16	-12.02446	135.579788	-24.2	7632	275	0	0	1
22/10/2014	12:06:31	-12.024383	135.580002	0.5	6768	295	0	24.8
22/10/2014	12:07:57	-12.024289	135.58049	-87.89	0	220	0	54.09
22/10/2014	12:09:19	-12.024386	135.580429	-58.23	0	280	0	12.66
22/10/2014	12:10:45	-12.024396	135.580551	-87.32	7596	273	0	13.31
22/10/2014	12:12:35	-12.024416	135.580017	-9.9	0	40	0	58.12
22/10/2014	12:14:23	-12.024296	135.580093	-5.91	1656	197	0	15.7
22/10/2014	12:16:00	-12.024472	135.580139	-18.37	0	111	0	20.2
22/10/2014	12:17:12	-12.024508	135.580109	-4.65	0	170	0	5.16
22/10/2014	12:18:20	-12.024346	135.579971	16.13	0	109	0	23.45
22/10/2014	12:19:35	-12.024468	135.580185	12.98	0	75	0	26.94
22/10/2014	12:20:47	-12.024527	135.580383	82.88	0	293	0	22.51
22/10/2014	12:21:58	-12.024466	135.580109	-4.53	1476	97	0	30.56
22/10/2014	12:23:09	-12.024432	135.580063	-13.52	1548	265	0	6.27
22/10/2014	12:24:17	-12.024493	135.580063	9.24	1404	38	0	6.78
22/10/2014	12:25:28	-12.024412	135.580032	15.46	396	324	0	9.62
22/10/2014	12:26:38	-12.024476	135.580444	100.97	0	278	0	45.37
22/10/2014	12:27:47	-12.024406	135.580032	30.56	3024	127	0	45.48
22/10/2014	12:29:10	-12.024439	135.58046	-8.66	0	266	0	46.69
22/10/2014	12:30:19	-12.024316	135.580322	-12.57	0	51	0	20.31
22/10/2014	12:31:32	-12.024487	135.579956	26.16	1008	8	0	44.11
22/10/2014	12:33:04	-12.024535	135.580124	3.91	2484	204	0	19.03
22/10/2014	12:34:25	-12.024291	135.580338	-28.01	2412	93	0	35.75
22/10/2014	12:35:44	-12.024536	135.580185	5.41	4284	271	0	31.92
22/10/2014	12:37:05	-12.024409	135.580032	19.38	2808	229	0	21.82
22/10/2014	12:38:29	-12.024297	135.580261	-22.21	0	52	0	27.85
22/10/2014	12:39:38	-12.024424	135.580292	-27.64	0	340	0	14.52
22/10/2014	12:41:00	-12.024365	135.580185	-6.14	2232	255	0	13.36
22/10/2014	12:48:17	-12.024365	135.580185	-6.14	2232	255	0	0
22/10/2014	12:50:12	-12.024394	135.580109	4.32	0	201	0	8.87
22/10/2014	12:51:35	-12.024433	135.579971	39.65	0	263	0	15.62
22/10/2014	12:53:24	-12.024307	135.5802	0.81	3024	209	0	28.58
22/10/2014	12:54:55	-12.024419	135.580093	24.39	0	324	0	17.04
22/10/2014	12:56:44	-12.024343	135.5802	15.1	3348	51	0	14.38
22/10/2014	12:58:35	-12.024263	135.580429	12.49	0	57	0	26.45
22/10/2014	13:01:25	-12.024223	135.580475	6.54	2700	42	0	6.69
22/10/2014	15:38:10	-12.024223	135.580475	6.54	2700	42	0	0
22/10/2014	15:41:38	-12.024367	135.579926	57.81	936	309	0	61.82
22/10/2014	15:45:18	-12.024305	135.579727	71.96	7848	270	0	22.71
22/10/2014	15:50:50	-12.024316	135.580048	74.64	7200	89	0	34.93
22/10/2014	16:36:27	-12.024316	135.580048	74.64	7200	89	0	0
22/10/2014	16:38:05	-12.024304	135.579605	-26.92	0	119	0	48.2
22/10/2014	16:39:56	-12.024313	135.579605	-51.78	1296	322	0	1
22/10/2014	16:43:19	-12.024339	135.579468	2.18	252	217	0	15.18	1
22/10/2014	16:47:08	-12.024313	135.579422	-47.32	0	236	0	5.78	1
22/10/2014	16:50:34	-12.024362	135.579315	-19.63	972	109	0	12.85
22/10/2014	16:51:46	-12.024294	135.579285	-60.36	1008	84	0	8.24
22/10/2014	16:52:57	-12.024358	135.579147	-52.82	0	87	0	16.61
22/10/2014	16:54:07	-12.024343	135.579147	-76.42	1512	266	0	1.67
22/10/2014	16:55:19	-12.024284	135.579254	-36.76	0	141	0	13.36
22/10/2014	16:56:31	-12.024296	135.5793	-18.34	0	83	0	5.18
22/10/2014	16:57:42	-12.024309	135.579376	-30.65	0	166	0	8.39
22/10/2014	16:58:53	-12.02423	135.578934	-97.99	0	230	0	48.87
22/10/2014	17:00:03	-12.024254	135.579102	-74.66	0	293	0	18.46
22/10/2014	17:01:16	-12.024264	135.579025	-62.99	0	137	0	8.45
22/10/2014	17:02:29	-12.024165	135.578522	-114.68	432	326	0	55.8
22/10/2014	17:03:42	-12.024169	135.578873	-81.7	0	101	0	38.18
22/10/2014	17:04:52	-12.024142	135.578812	-81.92	1368	104	0	7.28	1
22/10/2014	17:06:08	-12.024011	135.578125	-178.17	2916	294	0	76.12	1
22/10/2014	17:07:18	-12.02408	135.578445	-118.48	0	99	0	35.64	1
22/10/2014	17:08:27	-12.023983	135.578201	-148.65	0	113	0	28.64
22/10/2014	17:10:20	-12.02397	135.578201	-125.57	396	156	0	1.45
22/10/2014	17:11:52	-12.024127	135.579086	-96.41	4284	292	0	97.82
22/10/2014	17:14:46	-12.024074	135.578552	-122.3	0	305	0	58.37
22/10/2014	17:17:47	-12.024481	135.580017	-9.38	7416	111	0	165.63
22/10/2014	17:20:50	-12.024364	135.579315	-41.62	9972	78	0	77.45	1
22/10/2014	17:23:10	-12.024611	135.580826	64.31	2844	347	0	166.61	1
22/10/2014	17:25:11	-12.024534	135.580643	39.14	1800	161	0	21.67	1
22/10/2014	17:26:49	-12.024857	135.581619	163.61	1836	87	0	112.06
22/10/2014	17:29:07	-12.024856	135.580963	165.96	9936	106	0	71.34	1
22/10/2014	17:31:25	-12.024274	135.579086	-29.64	0	209	0	214.15	1
22/10/2014	17:33:40	-12.023919	135.579422	23.3	9540	67	0	53.79
22/10/2014	17:37:06	-12.023997	135.579636	13.69	6120	212	0	24.84
22/10/2014	17:40:04	-12.024582	135.579239	34.06	0	11	0	78.07
22/10/2014	17:41:10	-12.024545	135.579559	36.3	972	84	0	35.04	1
22/10/2014	17:42:23	-12.024683	135.579956	35.49	4896	36	0	45.82	1
22/10/2014	17:44:23	-12.024681	135.579941	62.99	4176	207	0	1.65	1
22/10/2014	17:45:53	-12.02465	135.580048	15.5	648	91	0	12.14
22/10/2014	17:47:00	-12.024632	135.579926	34.48	936	103	0	13.42
22/10/2014	17:48:07	-12.024615	135.580063	25.04	1656	95	0	15.02
22/10/2014	17:49:14	-12.024633	135.580017	21.82	180	62	0	5.39
22/10/2014	17:50:52	-12.02466	135.579987	13.44	1296	80	0	4.43
22/10/2014	17:52:05	-12.024581	135.579971	41.63	0	4	0	8.96
22/10/2014	17:53:13	-12.024652	135.57991	5.67	1152	198	0	10.31
22/10/2014	17:54:20	-12.024595	135.579987	25.79	0	205	0	10.5
22/10/2014	17:55:33	-12.024651	135.580017	-6.09	0	124	0	7.03
22/10/2014	17:56:48	-12.024465	135.580078	-3.89	0	146	0	21.72
22/10/2014	17:58:04	-12.024231	135.580032	32.92	0	358	0	26.5
22/10/2014	17:59:23	-12.024408	135.579987	27.36	8568	290	0	20.28
22/10/2014	18:00:44	-12.0242	135.579895	54.6	0	262	0	25.2
22/10/2014	18:02:22	-12.024513	135.580307	22.07	0	120	0	56.74
22/10/2014	18:07:48	-12.024513	135.580307	22.07	0	120	0	0
22/10/2014	18:13:47	-12.023388	135.576538	35.86	3420	269	0	428.56	1
22/10/2014	18:20:06	-12.022111	135.572891	42.48	0	38	0	421.28	1
22/10/2014	18:24:31	-12.021427	135.569427	30.82	7920	298	0	384.33	1
22/10/2014	18:28:30	-12.022365	135.568481	11.79	4932	154	0	146.5	1
22/10/2014	18:31:00	-12.022257	135.568192	31.42	0	189	0	33.65	1
22/10/2014	18:35:14	-12.022333	135.568497	22.39	6120	162	0	34.23
22/10/2014	18:39:32	-12.022327	135.56842	64.8	0	327	0	8.4
22/10/2014	18:44:55	-12.022301	135.568497	12.76	1728	346	0	8.86
22/10/2014	18:49:11	-12.022579	135.568634	28.17	3420	27	0	34.32
22/10/2014	18:53:52	-12.022211	135.56842	22.25	6408	267	0	47.08
22/10/2014	18:57:37	-12.022005	135.56813	70	684	128	0	38.98
22/10/2014	19:01:19	-12.021974	135.568115	69.59	0	239	0	3.81
22/10/2014	19:04:06	-12.021981	135.568359	9.9	0	12	0	26.55
22/10/2014	19:05:17	-12.021813	135.568069	45.09	828	321	0	36.66
22/10/2014	19:06:27	-12.022016	135.568085	45.68	0	331	0	22.64
22/10/2014	19:07:49	-12.022242	135.56842	-22.72	0	76	0	44.26
22/10/2014	19:09:17	-12.022007	135.568115	36.9	0	321	0	42.23
22/10/2014	19:10:39	-12.021934	135.568069	47.51	468	18	0	9.54
22/10/2014	19:11:50	-12.021938	135.568069	62.86	792	329	0	0.44
22/10/2014	19:12:59	-12.02198	135.568085	38.12	360	316	0	4.98
22/10/2014	19:14:12	-12.022122	135.568146	61.48	756	168	0	17.13
22/10/2014	19:15:19	-12.022007	135.568085	46.73	324	310	0	14.41
22/10/2014	19:16:27	-12.021976	135.568085	33.75	180	267	0	3.45
22/10/2014	19:18:12	-12.022043	135.568115	-5.93	252	151	0	8.13
22/10/2014	19:19:28	-12.021961	135.568024	34.5	1152	339	0	13.46
22/10/2014	19:20:41	-12.022052	135.568085	24.13	0	335	0	12.1
22/10/2014	19:21:55	-12.021985	135.568146	48.22	0	92	0	9.98
22/10/2014	19:23:08	-12.022058	135.56842	77.66	6372	107	0	30.88
22/10/2014	19:24:21	-12.022043	135.568207	8.33	0	51	0	23.23
22/10/2014	19:27:03	-12.022025	135.5681	18.4	0	216	0	11.81
22/10/2014	19:29:35	-12.022049	135.568115	2.91	0	272	0	3.13
22/10/2014	19:30:54	-12.022032	135.567993	12.7	3276	223	0	13.4
22/10/2014	19:32:39	-12.022199	135.568024	95.68	0	15	0	18.87
22/10/2014	19:34:12	-12.022521	135.568253	-97.37	3888	41	0	43.61
22/10/2014	19:35:56	-12.022223	135.568405	57.41	3060	323	0	37.03
22/10/2014	19:38:07	-12.022277	135.56839	10.58	360	107	0	6.22
22/10/2014	19:40:44	-12.022349	135.56839	-9.91	1044	218	0	8.01
22/10/2014	19:43:14	-12.022249	135.568451	23.28	1728	90	0	12.95
22/10/2014	19:44:23	-12.02225	135.568451	33.72	324	134	0	0.11
22/10/2014	19:46:25	-12.022242	135.568573	70.85	2592	107	0	13.3
22/10/2014	19:48:41	-12.022286	135.568665	82.43	0	142	0	11.14
22/10/2014	19:51:04	-12.02232	135.568298	-4.87	1008	210	0	40.09
22/10/2014	19:53:31	-12.022236	135.568695	52.71	0	140	0	44.17
22/10/2014	19:55:51	-12.022108	135.568619	53.63	0	218	0	16.46
22/10/2014	19:57:14	-12.02233	135.568497	54.99	0	75	0	28.03
22/10/2014	19:59:08	-12.022236	135.568344	32.52	0	6	0	19.65
22/10/2014	20:00:58	-12.022265	135.568405	26	0	280	0	7.38
22/10/2014	20:02:12	-12.022219	135.568481	20.67	1080	353	0	9.72
22/10/2014	20:03:38	-12.022269	135.56842	39.14	1512	349	0	8.66
22/10/2014	20:05:11	-12.022334	135.56839	39.35	396	14	0	7.93
22/10/2014	20:06:34	-12.022334	135.56839	39.35	396	14	0	0
22/10/2014	20:08:00	-12.022285	135.568466	18.56	396	169	0	9.9
22/10/2014	20:09:36	-12.022303	135.568497	40.84	576	108	0	3.92
22/10/2014	20:11:07	-12.022259	135.568298	39.93	0	323	0	22.19
22/10/2014	20:12:14	-12.022219	135.568512	1.69	3348	307	0	23.69
22/10/2014	20:13:30	-12.0222	135.568329	37.73	0	294	0	20.01
22/10/2014	20:14:45	-12.022187	135.568604	39.21	4104	118	0	29.94
22/10/2014	20:16:01	-12.022196	135.568237	24.23	2376	275	0	39.93
22/10/2014	20:17:11	-12.022089	135.568344	70.79	9000	89	0	16.64
22/10/2014	20:18:42	-12.022127	135.568436	46.86	0	177	0	10.86
22/10/2014	20:20:10	-12.022166	135.568451	42.78	0	358	0	4.63
22/10/2014	20:21:34	-12.022243	135.568405	33.31	0	139	0	9.92
22/10/2014	20:22:45	-12.022227	135.56842	26.01	0	26	0	2.41
22/10/2014	20:23:53	-12.022098	135.56839	16.28	180	358	0	14.71
22/10/2014	20:25:02	-12.022199	135.568466	30.92	360	293	0	13.94
22/10/2014	20:26:12	-12.022254	135.568375	29.54	0	27	0	11.63
22/10/2014	20:27:24	-12.022181	135.568481	20.62	1872	149	0	14.1
22/10/2014	20:28:39	-12.022214	135.568451	16.54	0	357	0	4.91
22/10/2014	20:30:03	-12.022402	135.568375	99.17	3492	230	0	22.48
22/10/2014	20:31:12	-12.022265	135.568466	55.28	1980	228	0	18.17
22/10/2014	20:32:37	-12.022243	135.568466	54.95	252	207	0	2.45
22/10/2014	20:34:04	-12.021878	135.568054	55.9	4680	303	0	60.46	1
22/10/2014	20:35:39	-12.021706	135.568298	2.52	0	78	0	32.71	1
22/10/2014	20:37:02	-12.021708	135.568466	-14.91	0	140	0	18.27
22/10/2014	20:38:26	-12.021619	135.568146	51.88	5544	268	0	36.18
22/10/2014	20:40:12	-12.022312	135.568314	-37.16	10080	135	0	79.19	1
22/10/2014	20:42:13	-12.022049	135.567719	-5	8784	10	0	71.01	1
22/10/2014	20:43:59	-12.022637	135.568085	-68.86	1800	79	0	76.55
22/10/2014	20:45:16	-12.022071	135.567734	99.28	6804	109	0	73.61
22/10/2014	20:47:14	-12.022089	135.568344	58.7	8100	109	0	66.37
22/10/2014	20:48:59	-12.022265	135.568405	0.05	0	287	0	20.66
22/10/2014	20:50:08	-12.021939	135.568237	138.42	0	166	0	40.59
22/10/2014	20:51:24	-12.021925	135.568344	105.14	576	168	0	11.74
22/10/2014	20:53:02	-12.02165	135.568192	182.79	6696	132	0	34.76
22/10/2014	20:54:31	-12.021645	135.567932	205.8	1908	321	0	28.28	1
22/10/2014	20:55:52	-12.022095	135.56842	30.14	0	162	0	72.94	1
22/10/2014	20:59:42	-12.02185	135.56839	111.74	0	347	0	27.44
22/10/2014	21:03:21	-12.022765	135.569046	-33.57	9936	139	0	124.26
22/10/2014	21:06:57	-12.022765	135.569046	-33.57	9936	139	0	0
22/10/2014	21:08:23	-12.022382	135.568695	-24.31	0	141	0	57.19
22/10/2014	21:09:37	-12.021976	135.568558	36.38	0	197	0	47.54
22/10/2014	21:11:03	-12.022369	135.568481	-16.54	4716	113	0	44.49
22/10/2014	21:12:58	-12.021944	135.568466	63.73	0	320	0	47.29
22/10/2014	21:14:10	-12.022436	135.568542	-9.34	0	214	0	55.33
22/10/2014	21:15:21	-12.022348	135.568497	-9.99	0	205	0	10.94
22/10/2014	21:16:46	-12.022193	135.568573	57.08	5220	322	0	19.11
22/10/2014	21:18:12	-12.022177	135.568542	44.25	4464	304	0	3.81
22/10/2014	21:19:46	-12.022095	135.568375	20.08	0	116	0	20.32
22/10/2014	21:21:08	-12.022271	135.568542	21.09	0	132	0	26.7
22/10/2014	21:22:19	-12.02205	135.568329	7.14	0	337	0	33.77
22/10/2014	21:23:25	-12.022243	135.568512	24.95	0	278	0	29.27
22/10/2014	21:24:31	-12.022166	135.568405	49.68	0	111	0	14.45
22/10/2014	21:25:43	-12.022122	135.568375	53.38	0	341	0	5.88
22/10/2014	21:26:53	-12.022009	135.568436	51.78	0	78	0	14.21
22/10/2014	21:28:36	-12.022246	135.568512	34.25	0	19	0	27.62
22/10/2014	21:30:11	-12.021789	135.567963	7.46	0	118	0	78.4
22/10/2014	21:31:50	-12.021981	135.568359	39.32	0	147	0	48.07
22/10/2014	21:33:22	-12.022062	135.568481	37.5	0	344	0	16.04
22/10/2014	21:35:02	-12.021648	135.567978	-3.53	5112	332	0	71.5
22/10/2014	21:36:36	-12.021793	135.5681	4.54	0	60	0	20.88
22/10/2014	21:38:03	-12.022428	135.568741	95.61	0	318	0	99.22
22/10/2014	21:39:30	-12.022515	135.568741	101.62	0	149	0	9.67
22/10/2014	21:41:16	-12.023323	135.569077	166.43	5472	36	0	96.99
22/10/2014	21:42:56	-12.022635	135.568573	86.95	4716	228	0	94.11
22/10/2014	21:44:45	-12.021723	135.567993	9.93	10980	112	0	119.43
22/10/2014	21:47:31	-12.021407	135.567627	-17.87	6912	195	0	53.09
22/10/2014	21:50:14	-12.021866	135.568222	11.39	0	5	0	82.42
22/10/2014	21:53:19	-12.021021	135.567825	-103.66	0	186	0	103.41
22/10/2014	21:55:57	-12.021961	135.568268	14.07	0	161	0	115.09
22/10/2014	21:59:09	-12.021937	135.568314	4.13	0	82	0	5.67
22/10/2014	22:01:37	-12.021937	135.568314	4.13	0	82	0	0
22/10/2014	22:02:51	-12.02155	135.567932	-31.81	5832	155	0	59.81
22/10/2014	22:07:29	-12.022058	135.568329	34.7	0	50	0	71.1
22/10/2014	22:11:56	-12.021939	135.56839	49.65	7740	86	0	14.8
22/10/2014	22:16:33	-12.021848	135.568481	78.57	4644	82	0	14.15
22/10/2014	22:19:51	-12.021848	135.568481	78.57	4644	82	0	0
22/10/2014	22:21:10	-12.021796	135.568283	69.38	1296	75	0	22.3
22/10/2014	22:23:28	-12.022122	135.568237	39.09	684	14	0	36.59
22/10/2014	22:24:30	-12.022044	135.568268	49	1008	165	0	9.31
22/10/2014	22:25:33	-12.021888	135.568192	88.56	0	55	0	19.21
22/10/2014	22:26:37	-12.022023	135.568283	65.7	0	117	0	17.98
22/10/2014	22:27:44	-12.021822	135.568314	90.28	2916	341	0	22.6
22/10/2014	22:28:48	-12.021943	135.568268	58.26	2268	247	0	14.35
22/10/2014	22:29:55	-12.021775	135.568253	110.39	0	48	-4	18.75	1
22/10/2014	22:31:02	-12.021885	135.568329	72.96	2304	189	-2	0	1
22/10/2014	22:32:07	-12.022108	135.568207	35.67	0	141	0	28.12	1
22/10/2014	22:33:12	-12.021663	135.56813	74.88	0	76	0	50.19
22/10/2014	22:34:22	-12.02196	135.568146	50.75	3348	231	0	33.07
22/10/2014	22:35:34	-12.022031	135.568069	39.42	1728	293	0	11.51
22/10/2014	22:57:22	-12.022031	135.568069	39.42	1728	293	0	0
22/10/2014	22:58:48	-12.021962	135.567993	21.45	0	253	0	11.28
22/10/2014	23:00:01	-12.021968	135.568375	55.45	0	133	0	41.55
22/10/2014	23:01:14	-12.021886	135.568359	58.91	0	349	0	9.28
22/10/2014	23:03:21	-12.022016	135.568268	58.02	1260	305	0	17.52
22/10/2014	23:05:17	-12.021952	135.568451	67.73	0	199	0	21.14
22/10/2014	23:07:11	-12.021918	135.568314	64.24	36	350	0	15.37
22/10/2014	23:12:14	-12.021904	135.56839	64.15	396	113	0	8.41
22/10/2014	23:17:40	-12.022061	135.56813	22.35	216	72	0	33.23
22/10/2014	23:22:30	-12.022091	135.568436	59.02	0	34	0	33.45
22/10/2014	23:28:00	-12.021869	135.568268	64.51	720	128	0	30.71
22/10/2014	23:33:06	-12.022028	135.568344	52.65	0	62	0	19.52
22/10/2014	23:37:29	-12.021964	135.56839	22.76	1836	66	0	8.7
22/10/2014	23:38:32	-12.021943	135.56842	71.38	0	213	0	4.01
22/10/2014	23:39:37	-12.022034	135.568314	44.54	1908	263	0	15.34
22/10/2014	23:40:43	-12.022016	135.568298	32.29	0	83	0	2.65
22/10/2014	23:41:45	-12.022023	135.568222	37.95	4968	95	0	8.3
22/10/2014	23:42:56	-12.022058	135.568375	126.6	2088	347	0	17.09
22/10/2014	23:44:11	-12.021991	135.568192	-3.55	7272	251	0	21.25
22/10/2014	23:45:20	-12.022128	135.568039	3.05	0	3	0	22.56
22/10/2014	23:46:33	-12.022022	135.568512	90.99	6876	67	0	52.77
22/10/2014	23:48:03	-12.022142	135.567871	-8.13	1188	94	0	70.98
22/10/2014	23:49:21	-12.022138	135.567535	-37.03	612	325	0	36.54
22/10/2014	23:50:33	-12.022044	135.56813	26.74	7308	341	0	65.55
22/10/2014	23:51:45	-12.021944	135.568161	47.73	0	36	0	11.62
22/10/2014	23:52:54	-12.02213	135.567947	16.3	0	357	0	31.14
22/10/2014	23:54:09	-12.021991	135.568344	50.03	0	67	0	45.86
22/10/2014	23:55:47	-12.02219	135.568314	-6.12	2052	12	0	22.37
22/10/2014	23:57:17	-12.021962	135.568359	50.27	2664	66	0	25.82
22/10/2014	23:58:20	-12.022096	135.568207	46.41	2628	34	0	22.26
22/10/2014	23:59:23	-12.022036	135.568283	41.71	2124	165	0	10.62
23/10/2014	0:00:27	-12.022078	135.568283	34.89	0	27	0	4.67
23/10/2014	0:01:31	-12.022039	135.568298	42.88	360	112	0	4.63
23/10/2014	0:02:39	-12.022114	135.568253	33.16	0	185	0	9.67
23/10/2014	0:03:40	-12.022115	135.568298	45.65	0	263	0	4.9
23/10/2014	0:04:49	-12.022115	135.568298	45.65	0	263	0	0
23/10/2014	0:05:53	-12.022101	135.568314	32.12	1188	174	0	2.33
23/10/2014	0:06:57	-12.022173	135.568192	37.38	0	199	0	15.5
23/10/2014	0:08:02	-12.022045	135.568222	57.94	0	135	0	14.6
23/10/2014	0:09:11	-12.022045	135.568222	57.94	0	135	0	0
23/10/2014	0:10:15	-12.022112	135.56813	73.69	1548	15	0	12.47
23/10/2014	0:11:21	-12.022053	135.568314	44.46	0	359	0	21.06
23/10/2014	0:12:26	-12.021972	135.568329	57.92	0	171	0	9.15
23/10/2014	0:13:31	-12.022147	135.568634	36.87	6660	45	0	38.46
23/10/2014	0:14:42	-12.021959	135.568588	54.09	2484	46	0	21.49
23/10/2014	0:15:48	-12.021904	135.568436	61.5	3852	63	0	17.63
23/10/2014	0:17:04	-12.022058	135.568237	50.32	1260	58	0	27.6
23/10/2014	0:18:17	-12.022142	135.567993	13.63	2952	60	0	28.13
23/10/2014	0:19:30	-12.022099	135.568176	41.98	1764	256	0	20.47
23/10/2014	0:20:36	-12.022044	135.568268	34.83	0	253	0	11.73
23/10/2014	0:21:47	-12.02208	135.568207	3.73	0	342	0	7.75
23/10/2014	0:22:53	-12.021993	135.568283	62.96	0	259	0	12.72
23/10/2014	0:23:59	-12.022054	135.568298	31.16	0	76	0	6.98
23/10/2014	0:25:42	-12.021928	135.568298	103.21	8352	65	0	14.01
23/10/2014	0:27:06	-12.022284	135.567947	39.91	5220	238	0	54.99
23/10/2014	0:28:13	-12.022179	135.567978	8.48	0	31	0	12.15
23/10/2014	0:29:23	-12.021945	135.568512	118.27	2628	46	0	63.64
23/10/2014	0:30:27	-12.022042	135.568329	69.33	1404	231	0	22.64
23/10/2014	0:31:31	-12.022095	135.568253	20.02	0	55	0	10.15
23/10/2014	0:32:35	-12.02208	135.5681	68.73	0	258	0	16.72
23/10/2014	0:33:40	-12.021967	135.568436	84.98	900	58	0	38.64
23/10/2014	0:34:45	-12.022067	135.568283	46.61	0	213	0	20.01
23/10/2014	0:35:51	-12.022059	135.568222	46.08	5292	231	0	6.69
23/10/2014	0:36:56	-12.02232	135.567993	-44.44	6912	233	0	38.24
23/10/2014	0:38:02	-12.022027	135.568283	96.32	0	11	0	45.35
23/10/2014	0:39:09	-12.022105	135.568176	46.19	0	33	0	14.51
23/10/2014	0:40:17	-12.021846	135.568222	177.25	5436	233	0	29.23
23/10/2014	0:41:30	-12.021894	135.568375	109.54	4248	221	0	17.47
23/10/2014	0:42:34	-12.021806	135.568466	114.22	864	117	0	13.92
23/10/2014	0:44:14	-12.02177	135.568573	112.72	6444	40	0	12.31
23/10/2014	0:45:34	-12.022195	135.568115	-6.15	0	163	0	68.66
23/10/2014	0:49:59	-12.022267	135.568192	28.42	3456	74	0	11.59
23/10/2014	0:54:39	-12.022099	135.568085	86.04	7236	232	0	22.01
23/10/2014	1:00:06	-12.022053	135.568359	28.45	2160	19	0	30.23
23/10/2014	1:03:52	-12.022153	135.568268	37.98	0	354	0	14.89
23/10/2014	1:05:00	-12.02226	135.568176	13.74	0	29	0	15.55
23/10/2014	1:06:05	-12.022096	135.568298	23.39	0	35	0	22.55
23/10/2014	1:07:30	-12.02203	135.568298	57.62	1800	195	0	7.34
23/10/2014	1:10:12	-12.022241	135.568237	-25.05	3672	38	0	24.38
23/10/2014	1:12:54	-12.021897	135.568283	92.27	0	259	0	38.58
23/10/2014	1:14:47	-12.022145	135.56839	23.14	1692	238	0	29.93
23/10/2014	1:16:19	-12.021996	135.568375	96.16	0	245	0	16.65
23/10/2014	1:17:31	-12.022323	135.568085	-42.36	0	347	0	48.13
23/10/2014	1:18:39	-12.021984	135.568283	71.18	0	242	0	43.41
23/10/2014	1:19:49	-12.021956	135.568436	99.57	0	257	0	16.93
23/10/2014	1:21:45	-12.022262	135.56842	63.69	2700	220	0	34.07
23/10/2014	1:23:53	-12.022018	135.568314	63.28	1224	217	0	29.48
23/10/2014	1:29:18	-12.021794	135.568237	63.66	1260	290	0	26.28
23/10/2014	1:39:43	-12.021794	135.568237	63.66	1260	290	0	0
23/10/2014	1:43:30	-12.022068	135.568298	40.8	0	222	0	31.18
23/10/2014	1:44:39	-12.021912	135.568314	56.7	0	206	0	17.43
23/10/2014	1:45:46	-12.022009	135.568237	51.37	0	195	0	13.66
23/10/2014	1:47:25	-12.022013	135.568329	39.57	4464	50	0	10.02
23/10/2014	1:49:52	-12.022002	135.568314	43.96	0	181	0	2.04
23/10/2014	1:51:11	-12.022208	135.568115	53.87	17964	157	0	31.51
23/10/2014	1:53:00	-12.022023	135.568268	58.44	0	227	0	26.46
23/10/2014	1:54:25	-12.02212	135.568222	67.31	1332	79	0	11.89
23/10/2014	1:56:18	-12.022076	135.568405	40.78	0	230	0	20.49
23/10/2014	1:58:06	-12.021993	135.568253	68.4	0	175	0	18.93
23/10/2014	2:00:27	-12.022068	135.568222	30.41	900	257	0	9
23/10/2014	2:02:45	-12.02189	135.568375	178.49	1152	256	0	25.86
23/10/2014	2:03:52	-12.021988	135.568146	111.35	1368	278	0	27.18
23/10/2014	2:05:03	-12.021943	135.568466	132.55	0	92	0	35.16
23/10/2014	2:06:11	-12.022069	135.568192	11.76	0	119	0	32.93
23/10/2014	2:07:18	-12.022067	135.568283	26.57	0	215	0	9.9
23/10/2014	2:08:23	-12.022081	135.568268	30.91	0	259	0	2.25
23/10/2014	2:09:26	-12.02205	135.568481	105	1260	284	0	23.42
23/10/2014	2:10:30	-12.021986	135.568222	68.19	0	133	0	29.05
23/10/2014	2:11:38	-12.02187	135.568573	190.32	0	66	0	40.29
23/10/2014	2:12:46	-12.022039	135.56839	101.59	0	160	0	27.37
23/10/2014	2:13:49	-12.021966	135.568359	71.72	2124	152	0	8.79
23/10/2014	2:14:56	-12.021991	135.568237	42.14	0	168	0	13.56
23/10/2014	2:16:07	-12.022021	135.568298	49.77	1044	146	0	7.43
23/10/2014	2:17:14	-12.021991	135.568405	91.71	0	142	0	12.11
23/10/2014	2:18:18	-12.022084	135.568542	96.75	0	32	0	18.14
23/10/2014	2:19:23	-12.022067	135.568527	109.83	0	171	0	2.5
23/10/2014	2:20:36	-12.022027	135.568329	80.94	540	145	0	21.99
23/10/2014	2:21:43	-12.021989	135.568176	29.88	0	210	0	17.17
23/10/2014	2:22:50	-12.022113	135.56839	34.27	0	180	0	27.05
23/10/2014	2:23:57	-12.022034	135.568176	49.36	0	102	0	24.88
23/10/2014	2:25:08	-12.022051	135.568298	32.98	720	155	0	13.4
23/10/2014	2:26:13	-12.022045	135.568497	27.49	0	79	0	21.65
23/10/2014	2:27:21	-12.022024	135.568069	-15.2	0	208	0	46.61
23/10/2014	2:28:28	-12.022053	135.568207	20.75	0	283	0	15.35
23/10/2014	2:29:35	-12.021955	135.568008	-26.35	0	242	0	24.23
23/10/2014	2:30:48	-12.022042	135.568268	49.5	0	272	0	29.89
23/10/2014	2:31:56	-12.022107	135.568375	2.37	0	127	0	13.7
23/10/2014	2:33:03	-12.022056	135.568024	9.03	0	291	0	38.59
23/10/2014	2:34:18	-12.02186	135.568314	57.43	72	350	0	38.34
23/10/2014	2:35:28	-12.022079	135.568542	82.83	0	89	0	34.75
23/10/2014	2:36:35	-12.02206	135.568329	68.65	0	305	0	23.26
23/10/2014	2:37:41	-12.022074	135.568436	61.51	0	118	0	11.74
23/10/2014	2:38:46	-12.022038	135.56813	10.23	0	171	0	33.52
23/10/2014	2:39:50	-12.022051	135.568268	37.64	5184	88	0	15.08
23/10/2014	2:40:58	-12.022013	135.568054	9.9	0	114	0	23.65
23/10/2014	2:42:02	-12.022006	135.568008	17.82	0	293	0	5.06
23/10/2014	2:43:09	-12.022131	135.568527	56.57	0	323	0	58.13
23/10/2014	2:44:14	-12.021976	135.568268	53.13	756	299	0	33.02
23/10/2014	2:45:21	-12.022172	135.568451	52.3	0	139	0	29.51
23/10/2014	2:46:28	-12.021956	135.568329	57.51	0	156	0	27.44
23/10/2014	2:47:41	-12.022191	135.568741	27.33	0	253	0	51.87
23/10/2014	2:48:55	-12.022055	135.568405	55.8	0	308	0	39.55
23/10/2014	2:50:06	-12.022141	135.56842	43.75	0	115	0	9.7
23/10/2014	2:51:11	-12.021976	135.568085	15.84	0	130	0	40.79
23/10/2014	2:52:15	-12.021979	135.568176	8.34	4176	124	0	9.9
23/10/2014	2:53:30	-12.022291	135.568756	62.33	0	126	0	71.99
23/10/2014	2:54:45	-12.021965	135.568024	76.82	8388	116	0	87.47
23/10/2014	2:55:53	-12.022115	135.568314	43.77	4320	96	0	35.68
23/10/2014	2:57:09	-12.022079	135.568207	38.19	0	345	0	12.31
23/10/2014	2:58:22	-12.022031	135.56842	56.55	0	279	0	23.77
23/10/2014	2:59:34	-12.02214	135.568192	28.64	7416	117	0	27.6
23/10/2014	3:01:07	-12.021971	135.568207	33.28	0	288	0	18.86
23/10/2014	3:02:36	-12.022137	135.568527	65.84	0	318	0	39.39
23/10/2014	3:04:37	-12.022031	135.568329	57.37	4356	105	0	24.55
23/10/2014	3:06:16	-12.022075	135.568359	52.57	3564	91	0	5.88
23/10/2014	3:07:26	-12.022057	135.568253	41.34	3636	112	0	11.7
23/10/2014	3:08:44	-12.022049	135.568146	49.39	0	102	0	11.67
23/10/2014	3:09:53	-12.022211	135.568756	32.58	3024	267	0	68.74
23/10/2014	3:11:00	-12.022044	135.568222	62.95	0	101	0	60.97
23/10/2014	3:12:28	-12.022106	135.568359	50.49	3240	290	0	16.42
23/10/2014	3:14:00	-12.022052	135.568283	72.98	0	105	0	10.22
23/10/2014	3:15:33	-12.021974	135.568375	9.9	1512	289	0	13.24
23/10/2014	3:17:14	-12.021939	135.567947	56.08	0	86	0	46.71
23/10/2014	3:19:29	-12.022138	135.568558	42.03	3456	325	0	70.04
23/10/2014	3:21:41	-12.022145	135.568726	39.02	0	92	0	18.29
23/10/2014	3:23:41	-12.02187	135.567596	49.29	12132	288	0	126.64
23/10/2014	3:25:23	-12.022081	135.568314	47.99	0	262	0	81.54
23/10/2014	3:26:32	-12.022069	135.568344	51.86	5184	114	0	3.52
23/10/2014	3:28:11	-12.021993	135.567947	51.58	0	85	0	44
23/10/2014	3:30:36	-12.02206	135.568253	46.21	0	176	0	34.1
23/10/2014	3:33:02	-12.022029	135.568192	55.78	3384	273	0	7.48
23/10/2014	3:34:14	-12.022079	135.568451	53.51	5184	278	0	28.71
23/10/2014	3:35:37	-12.02203	135.568069	61.25	0	278	0	41.9
23/10/2014	3:37:35	-12.022143	135.568314	30.83	0	155	0	29.46
23/10/2014	3:39:21	-12.022035	135.568115	58.11	0	108	0	24.75
23/10/2014	3:40:35	-12.022077	135.568008	46.26	0	342	0	12.54
23/10/2014	3:41:53	-12.021842	135.568268	86.26	0	261	0	38.5
23/10/2014	3:43:20	-12.022135	135.568314	38.52	0	323	0	32.96
23/10/2014	3:44:37	-12.022296	135.568451	13.74	0	336	0	23.29
23/10/2014	3:45:46	-12.022004	135.568375	33.16	0	267	0	33.5
23/10/2014	3:46:56	-12.022088	135.568329	39.27	0	205	0	10.6
23/10/2014	3:48:11	-12.022142	135.568283	20.45	0	194	0	7.82
23/10/2014	3:49:26	-12.02208	135.568436	40.76	0	93	0	18.01
23/10/2014	3:51:36	-12.022093	135.568298	50.27	0	280	0	15.08
23/10/2014	3:53:53	-12.022139	135.568329	39.86	0	267	0	6.13
23/10/2014	3:56:07	-12.022044	135.568329	33	2448	7	0	10.56
23/10/2014	3:57:17	-12.022208	135.56813	30.12	0	164	0	28.3
23/10/2014	3:59:06	-12.022031	135.568176	64.27	1980	216	0	20.31
23/10/2014	4:01:07	-12.022094	135.568192	24.65	2052	227	0	7.22
23/10/2014	4:03:02	-12.022202	135.567871	14.18	9756	91	0	36.92
23/10/2014	4:06:45	-12.022036	135.568207	19.67	0	113	0	40.94
23/10/2014	4:13:01	-12.022085	135.567947	14.92	0	236	0	28.8
23/10/2014	4:18:46	-12.022028	135.568008	37.05	2952	270	0	9.18
23/10/2014	4:23:23	-12.022012	135.568359	44.53	0	237	0	38.21
23/10/2014	4:25:00	-12.022143	135.567932	7.32	12672	260	0	48.67
23/10/2014	4:28:11	-12.022029	135.568268	35.8	1116	215	0	38.68
23/10/2014	4:29:19	-12.022035	135.568512	41.42	2448	255	0	26.54
23/10/2014	4:30:26	-12.022091	135.568481	48.11	14688	262	0	7.08
23/10/2014	4:31:36	-12.022033	135.568344	41.01	0	257	0	16.24
23/10/2014	4:32:57	-12.022233	135.568253	43.25	7488	100	0	24.34
23/10/2014	4:35:28	-12.022029	135.56958	138.83	0	264	0	146.09
23/10/2014	4:41:40	-12.021933	135.568588	20.31	7488	259	0	108.41
23/10/2014	4:51:34	-12.0221	135.568115	62.92	0	0	0	54.69
23/10/2014	5:03:12	-12.022052	135.568253	67.9	0	175	0	15.93
23/10/2014	5:13:35	-12.022151	135.568512	-26.79	8856	94	0	30.24
23/10/2014	5:26:05	-12.022151	135.568512	-26.79	8856	94	0	0
23/10/2014	5:34:04	-12.021722	135.568024	38.55	432	328	0	71.36
23/10/2014	5:41:26	-12.022126	135.568161	72.79	1080	89	0	47.33
23/10/2014	5:48:00	-12.022009	135.568161	15.56	1116	93	0	13.01
23/10/2014	5:53:26	-12.021912	135.567993	6.73	0	43	0	21.22
23/10/2014	5:54:41	-12.021916	135.568497	31.58	0	64	0	54.81
23/10/2014	5:57:26	-12.021814	135.567871	30.05	2844	236	0	69.02
23/10/2014	5:59:52	-12.021806	135.568008	31.89	0	231	0	14.93
23/10/2014	6:00:58	-12.021664	135.56781	-11.04	2844	160	0	26.7
23/10/2014	6:02:06	-12.021863	135.567932	104.56	3924	132	0	25.8
23/10/2014	6:03:14	-12.021735	135.567856	26.26	3168	231	0	16.46
23/10/2014	6:04:25	-12.021847	135.567856	30.33	2412	7	0	12.45
23/10/2014	6:05:33	-12.021897	135.568069	42.65	1872	9	0	23.82
23/10/2014	6:06:40	-12.021994	135.568024	34.43	864	319	0	11.84
23/10/2014	6:07:47	-12.021986	135.568069	30.46	792	178	0	4.97
23/10/2014	6:08:54	-12.021921	135.568008	64.17	324	354	0	9.81
23/10/2014	6:10:03	-12.022057	135.568039	38.68	1188	169	0	15.49
23/10/2014	6:11:10	-12.02199	135.568146	32.34	612	183	0	13.82
23/10/2014	6:12:20	-12.021948	135.568054	51.3	1116	11	0	11.04
23/10/2014	6:13:28	-12.021885	135.568069	49.86	1152	23	0	7.19
23/10/2014	6:14:36	-12.021912	135.567993	55.68	252	248	0	8.79
23/10/2014	6:15:44	-12.021873	135.568039	52.91	1188	17	0	6.62
23/10/2014	6:16:52	-12.021958	135.568039	41.56	756	14	0	9.45
23/10/2014	6:18:01	-12.021981	135.568085	33.2	252	14	0	5.62
23/10/2014	6:19:09	-12.021901	135.568054	56.1	468	274	0	9.51
23/10/2014	6:20:19	-12.021873	135.568069	45.65	0	184	0	3.51
23/10/2014	6:21:27	-12.021979	135.568054	29.55	324	158	0	11.9
23/10/2014	6:22:35	-12.021897	135.568069	53.6	432	303	0	9.26
23/10/2014	6:23:44	-12.021915	135.5681	36.33	0	150	0	3.92
23/10/2014	6:24:52	-12.021912	135.568085	54.31	576	306	0	1.67
23/10/2014	6:25:59	-12.021875	135.568069	60.55	252	193	0	4.47
23/10/2014	6:27:08	-12.0219	135.568008	51.05	360	121	0	7.19
23/10/2014	6:28:12	-12.022525	135.568069	-78.83	0	94	0	69.81
23/10/2014	6:29:20	-12.021934	135.567947	38.11	252	177	0	67.04
23/10/2014	6:30:28	-12.021996	135.568039	24.87	180	354	0	12.15
23/10/2014	6:31:36	-12.021975	135.567978	37.37	432	346	0	7.03
23/10/2014	6:32:44	-12.02202	135.567993	17.69	792	328	0	5.26
23/10/2014	6:33:52	-12.021951	135.567978	34.87	756	344	0	7.84
23/10/2014	6:35:03	-12.021989	135.567947	71.03	288	190	0	5.41
23/10/2014	6:36:07	-12.022022	135.567978	36.14	324	7	0	4.98
23/10/2014	6:37:13	-12.02194	135.567978	63.3	1188	50	0	9.12
23/10/2014	6:38:20	-12.022008	135.568085	37.42	0	252	0	13.88
23/10/2014	6:39:26	-12.022135	135.567596	71.17	1476	58	0	55.02
23/10/2014	6:40:32	-12.022058	135.56778	55.15	3528	57	0	21.77
23/10/2014	6:41:36	-12.021944	135.567734	16.01	2664	266	0	13.63
23/10/2014	6:42:45	-12.021989	135.567856	60.56	216	293	0	14.18
23/10/2014	6:43:54	-12.021935	135.568008	68.39	216	289	0	17.59
23/10/2014	6:44:58	-12.02261	135.566803	53.33	0	65	0	151.02
23/10/2014	6:46:05	-12.02212	135.567642	51.11	468	84	0	106.28
23/10/2014	6:47:13	-12.021933	135.567947	46.23	144	64	0	39.15
23/10/2014	6:48:20	-12.021974	135.567947	50.4	2484	256	0	4.56
23/10/2014	6:49:28	-12.02192	135.567978	35.17	1872	209	0	6.89
23/10/2014	6:50:35	-12.022023	135.567963	4.14	0	248	0	11.57
23/10/2014	6:51:44	-12.021856	135.568069	34.09	1836	69	0	21.86
23/10/2014	6:52:56	-12.022001	135.567886	-5.48	0	12	0	25.61
23/10/2014	6:54:10	-12.021891	135.56813	56.17	3312	230	0	29.22
23/10/2014	6:55:19	-12.021946	135.567978	34.27	360	6	0	17.63
23/10/2014	6:56:25	-12.021914	135.567932	59.35	0	173	0	6.14
23/10/2014	6:57:33	-12.021979	135.567947	47.25	0	7	0	7.41
23/10/2014	6:58:43	-12.021863	135.567932	86.06	216	14	0	13
23/10/2014	6:59:53	-12.021852	135.567978	35.39	72	153	0	5.15
23/10/2014	7:01:01	-12.021841	135.567993	52.91	1800	337	0	2.04
23/10/2014	7:02:10	-12.021803	135.568039	64.94	468	26	0	6.55
23/10/2014	7:03:19	-12.021923	135.568008	27.8	252	44	0	13.76
23/10/2014	7:04:27	-12.021614	135.568115	80.2	0	315	0	36.28
23/10/2014	7:05:37	-12.021713	135.568054	50.79	252	147	0	12.85
23/10/2014	7:06:43	-12.021953	135.568024	22.12	1620	14	0	26.89
23/10/2014	7:07:53	-12.021854	135.568069	54.99	0	49	0	12.05
23/10/2014	7:09:03	-12.021957	135.568024	5.59	252	35	0	12.45
23/10/2014	7:10:12	-12.021822	135.568069	48.36	180	71	0	15.79
23/10/2014	7:11:21	-12.021867	135.568054	36.67	144	335	0	5.26
23/10/2014	7:12:33	-12.02185	135.568069	57.52	72	153	0	2.5
23/10/2014	7:13:40	-12.021943	135.567825	5.57	0	82	0	28.48
23/10/2014	7:14:47	-12.021943	135.568008	35.06	0	207	0	19.9
23/10/2014	7:15:58	-12.02182	135.568054	50.15	252	287	0	14.56
23/10/2014	7:17:05	-12.022004	135.568085	37.8	0	20	0	20.74
23/10/2014	7:18:11	-12.021953	135.568024	33.85	1548	2	0	8.73
23/10/2014	7:19:19	-12.021817	135.568069	53.98	0	57	0	15.89
23/10/2014	7:20:26	-12.021642	135.5681	45.86	0	50	0	19.75
23/10/2014	7:21:34	-12.021952	135.567993	15.11	1044	134	0	36.38
23/10/2014	7:22:43	-12.021813	135.568237	103.34	4608	237	0	30.71
23/10/2014	7:23:55	-12.02182	135.567932	44.09	0	293	0	33.18
23/10/2014	7:25:10	-12.022039	135.568008	38.98	2700	144	0	25.72
23/10/2014	7:26:18	-12.021989	135.568085	41.08	0	14	0	10.05
23/10/2014	7:27:30	-12.022147	135.568268	-4.15	5364	72	0	26.55
23/10/2014	7:28:37	-12.021981	135.568466	-4.49	2232	208	0	28.36
23/10/2014	7:29:45	-12.022133	135.568253	48.44	576	275	0	28.68
23/10/2014	7:30:55	-12.022158	135.568329	53.19	324	275	0	8.72
23/10/2014	7:32:01	-12.022145	135.568375	35.55	5328	54	0	5.21
23/10/2014	7:33:11	-12.022172	135.568558	3.81	2448	93	0	20.13
23/10/2014	7:34:20	-12.022081	135.568405	68.84	6624	280	0	19.47
23/10/2014	7:35:28	-12.022256	135.568588	31.95	2484	68	0	27.83
23/10/2014	7:36:37	-12.022142	135.568329	47.89	0	294	0	30.89
23/10/2014	7:37:46	-12.022241	135.568283	29.14	0	42	0	12.09
23/10/2014	7:38:53	-12.022017	135.568237	50.29	3960	95	0	25.41
23/10/2014	7:40:03	-12.022186	135.56842	38.77	2124	116	0	27.37
23/10/2014	7:41:11	-12.022167	135.568512	49.28	4140	89	0	10.23
23/10/2014	7:42:18	-12.022235	135.568497	23.67	13068	310	0	7.74
23/10/2014	7:43:27	-12.02216	135.568314	62.49	0	17	0	21.58
23/10/2014	7:44:35	-12.022244	135.568253	61.3	0	343	0	11.46
23/10/2014	7:45:45	-12.022168	135.568375	42.7	1080	343	0	15.73
23/10/2014	7:46:53	-12.022245	135.568634	21.45	1548	84	0	29.44
23/10/2014	7:48:01	-12.022182	135.568344	49.48	288	262	0	32.31
23/10/2014	7:49:10	-12.022157	135.568375	47.07	288	210	0	4.37
23/10/2014	7:50:17	-12.022249	135.568253	67.93	648	7	0	16.75
23/10/2014	7:51:36	-12.021502	135.568695	-17.59	1512	9	0	95.97
23/10/2014	7:52:50	-12.022436	135.568054	-19.9	0	278	0	125.08
23/10/2014	7:54:01	-12.02246	135.568161	60.45	6984	215	0	11.94
23/10/2014	7:55:14	-12.022498	135.568161	61.53	12492	46	0	4.23
23/10/2014	7:56:29	-12.022375	135.568024	-3.74	3492	263	0	20.23
23/10/2014	7:57:41	-12.022035	135.568527	23.61	14544	34	0	66.5
23/10/2014	7:58:56	-12.022626	135.567947	29.58	5508	224	0	91.09
23/10/2014	8:00:10	-12.022572	135.567886	-1.81	3888	226	0	8.95
23/10/2014	8:01:23	-12.022117	135.568176	-19.64	4392	42	0	59.62
23/10/2014	8:02:37	-12.022268	135.568283	0.79	0	39	0	20.43
23/10/2014	8:03:49	-12.022228	135.568314	55.74	6228	191	0	5.58
23/10/2014	8:05:00	-12.022045	135.568436	44.27	2340	144	0	24.29
23/10/2014	8:06:17	-12.022218	135.568314	37.17	0	236	0	23.37
23/10/2014	8:07:27	-12.022388	135.568497	65.32	3924	209	0	27.45
23/10/2014	8:08:40	-12.022334	135.568176	2.77	1044	312	0	35.42
23/10/2014	8:09:54	-12.021822	135.568436	-10.46	7740	47	0	63.57
23/10/2014	8:11:09	-12.022453	135.568054	-52.48	2628	249	0	81.54
23/10/2014	8:12:21	-12.022058	135.568542	-4.97	9576	32	0	68.89
23/10/2014	8:13:40	-12.022072	135.568405	-27.03	0	263	0	14.98
23/10/2014	8:14:53	-12.022239	135.568436	6.85	396	119	0	18.87
23/10/2014	8:16:10	-12.022251	135.568283	33.58	0	249	0	16.69
23/10/2014	8:18:02	-12.022073	135.568314	-83.45	27828	35	0	20.08
23/10/2014	8:19:39	-12.022153	135.568405	27.91	0	108	0	13.31
23/10/2014	8:20:58	-12.022319	135.568115	-66.69	0	123	0	36.54
23/10/2014	8:22:22	-12.022114	135.568298	-4.14	0	197	0	30.26
23/10/2014	8:23:49	-12.021989	135.568405	-45.27	0	10	0	18.13
23/10/2014	8:25:09	-12.022122	135.568665	108.97	4860	240	0	31.91
23/10/2014	8:26:31	-12.022228	135.568298	35.79	4176	33	0	41.62
23/10/2014	8:28:05	-12.022166	135.56839	31.5	1692	210	0	12.15
23/10/2014	8:29:39	-12.022393	135.568329	94.77	1980	15	0	26.1
23/10/2014	8:31:03	-12.022226	135.568497	39.38	1872	145	0	26.05
23/10/2014	8:32:25	-12.021832	135.568542	-24.38	10368	30	0	44.08
23/10/2014	8:34:54	-12.021832	135.568542	-24.38	10368	30	0	0
23/10/2014	8:35:59	-12.022286	135.568329	42.75	1404	344	0	55.54
23/10/2014	8:37:27	-12.022205	135.568451	34.66	396	243	0	16.04
23/10/2014	8:38:59	-12.022591	135.567963	9.96	0	359	0	68.26
23/10/2014	8:40:28	-12.022185	135.56839	-3.2	2160	209	0	64.77
23/10/2014	8:41:49	-12.022711	135.567871	-120.18	7236	31	0	81.28
23/10/2014	8:43:11	-12.022167	135.568481	31.06	1764	209	0	89.78
23/10/2014	8:44:20	-12.023249	135.567642	53.27	0	0	0	151
23/10/2014	8:45:31	-12.022023	135.568558	67.08	13644	40	0	168.85
23/10/2014	8:46:45	-12.021701	135.56868	-20.05	0	18	0	38.18
23/10/2014	8:49:36	-12.021701	135.56868	-20.05	0	18	0	0
23/10/2014	8:51:01	-12.022315	135.568344	114.43	2232	137	0	77.44
23/10/2014	8:52:28	-12.023048	135.567642	-42.5	12492	46	0	111.68
23/10/2014	8:55:00	-12.023048	135.567642	-42.5	12492	46	0	0
23/10/2014	8:57:30	-12.022249	135.568192	67.21	5148	246	0	107.1
23/10/2014	8:59:50	-12.022249	135.568192	67.21	5148	246	0	0
23/10/2014	9:01:08	-12.022095	135.568008	215.26	1944	145	0	26.34
23/10/2014	9:02:56	-12.022095	135.568008	215.26	1944	145	0	0
23/10/2014	9:04:00	-12.022214	135.568283	78.02	2016	185	0	32.7
23/10/2014	9:05:16	-12.0222	135.568375	19.43	936	261	0	10.13
23/10/2014	9:06:31	-12.022117	135.568314	-4.73	0	291	0	11.37
23/10/2014	9:07:36	-12.022226	135.56839	22.21	936	178	0	14.67
23/10/2014	9:08:40	-12.022198	135.568298	43.2	216	304	0	10.48
23/10/2014	9:09:46	-12.022224	135.56839	44.86	684	102	0	10.41
23/10/2014	9:10:49	-12.022196	135.568314	62.22	0	24	0	8.83
23/10/2014	9:12:02	-12.022235	135.567978	58.63	1476	311	0	36.8
23/10/2014	9:13:21	-12.022019	135.568451	-17.08	0	171	0	56.77
23/10/2014	9:14:32	-12.022016	135.56842	1.77	0	26	0	3.39
23/10/2014	9:35:10	-12.022016	135.56842	1.77	0	26	0	0
23/10/2014	9:38:35	-12.022058	135.568115	40.11	0	69	0	33.5
23/10/2014	9:39:41	-12.022059	135.568039	50.21	0	33	0	8.27
23/10/2014	9:40:47	-12.022052	135.568054	57.32	0	68	0	1.81
23/10/2014	9:41:55	-12.022041	135.568115	41.57	0	49	0	6.75
23/10/2014	9:43:03	-12.022024	135.568268	60.6	0	321	0	16.75
23/10/2014	9:44:14	-12.022134	135.56813	40.13	0	107	0	19.36
23/10/2014	9:45:39	-12.022035	135.568115	29.31	2808	272	0	11.13
23/10/2014	9:46:52	-12.02208	135.567963	5.87	0	282	0	17.27
23/10/2014	9:48:21	-12.022048	135.568085	38.45	0	144	0	13.74
23/10/2014	9:49:33	-12.021916	135.568069	148.82	0	94	0	14.78
23/10/2014	9:50:47	-12.02217	135.568283	46.79	8532	79	0	36.6
23/10/2014	10:19:40	-12.02217	135.568283	46.79	8532	79	0	0
23/10/2014	10:23:10	-12.021974	135.568176	58.05	1224	62	0	24.71
23/10/2014	10:24:17	-12.020798	135.568665	179.15	5616	68	0	141.17
23/10/2014	10:25:23	-12.02014	135.568954	192.47	3888	72	0	79.63
23/10/2014	10:26:28	-12.022089	135.567978	40.94	0	290	0	241.32
23/10/2014	10:27:34	-12.022259	135.568069	18.93	3276	202	0	21.34
23/10/2014	10:28:46	-12.022184	135.567947	34.04	0	287	0	15.67
23/10/2014	10:30:19	-12.022038	135.568146	3.27	0	51	0	27.05
23/10/2014	10:31:46	-12.022157	135.568008	40.58	73440	211	0	20.01
23/10/2014	10:33:17	-12.022073	135.568085	37.27	7416	29	0	12.54
23/10/2014	10:34:34	-12.022098	135.568176	4.31	0	187	0	10.28
23/10/2014	10:35:50	-12.02227	135.567978	-17.06	0	186	0	28.8
23/10/2014	10:37:03	-12.022594	135.567993	-31.51	5076	52	0	36.06
23/10/2014	10:38:07	-12.022161	135.568008	36.69	972	293	0	48.18
23/10/2014	10:39:13	-12.022335	135.568039	-59.89	3384	304	0	19.64
23/10/2014	10:40:19	-12.022161	135.567978	-19.7	0	350	0	20.45
23/10/2014	10:41:26	-12.02221	135.567917	8.45	3528	337	0	8.58
23/10/2014	10:43:04	-12.022129	135.568069	29.33	2844	0	0	18.83
23/10/2014	10:44:23	-12.022429	135.567902	-7.93	2232	69	0	37.98
23/10/2014	10:45:33	-12.022384	135.567978	-80.9	0	108	0	9.66
23/10/2014	10:46:38	-12.022089	135.567932	90.93	0	199	0	33.18
23/10/2014	10:47:43	-12.0223	135.567841	-26.91	2556	62	0	25.46
23/10/2014	10:48:50	-12.02241	135.567719	-4.37	5760	181	0	18.05
23/10/2014	10:49:58	-12.022238	135.567902	-16.89	3384	87	0	27.6
23/10/2014	10:51:04	-12.022324	135.568359	-48.44	3924	74	0	50.61
23/10/2014	10:52:10	-12.022323	135.568176	-92.29	5112	77	0	19.9
23/10/2014	10:53:20	-12.022519	135.567795	-111.25	0	246	0	46.82
23/10/2014	10:54:46	-12.022512	135.567795	-122.76	1872	318	0	0.78
23/10/2014	10:57:20	-12.022302	135.56781	-114.81	0	14	0	23.41
23/10/2014	10:59:39	-12.022804	135.567612	-225.75	0	73	0	59.83
23/10/2014	11:01:05	-12.022693	135.567947	-184.61	6012	71	0	38.47	1
23/10/2014	11:02:52	-12.022926	135.567886	-281.04	0	83	0	26.74	1
23/10/2014	11:04:12	-12.022836	135.56778	-214.24	1152	25	0	15.27
23/10/2014	11:06:30	-12.022346	135.567139	43.28	0	58	0	88.48
23/10/2014	11:09:00	-12.022204	135.567764	32.46	6732	41	0	69.78
23/10/2014	11:11:19	-12.022235	135.567657	44.33	0	77	0	12.14
23/10/2014	11:12:28	-12.022291	135.567596	41.8	0	19	0	9.1
23/10/2014	11:13:35	-12.022327	135.567352	31.3	4968	71	0	26.84
23/10/2014	11:14:43	-12.022307	135.567474	38.55	6480	252	0	13.45
23/10/2014	11:15:53	-12.022266	135.567642	29.72	3528	259	0	18.83
23/10/2014	11:17:17	-12.02207	135.567978	44.12	51840	253	0	42.55
23/10/2014	11:18:40	-12.022307	135.567581	24.7	0	221	0	50.58
23/10/2014	11:20:01	-12.022433	135.567123	14.74	3276	257	0	51.74
23/10/2014	11:23:34	-12.022471	135.567093	27.86	10656	251	0	5.34
23/10/2014	12:06:57	-12.022471	135.567093	27.86	10656	251	0	0
23/10/2014	12:17:23	-12.022544	135.568115	-45.63	0	34	0	111.44
23/10/2014	12:18:51	-12.022549	135.567917	-94.49	504	175	0	21.54
23/10/2014	12:29:10	-12.022312	135.568329	28.36	3528	125	0	51.98
23/10/2014	12:38:30	-12.023053	135.567932	-176.78	1080	216	0	93.02
23/10/2014	12:48:03	-12.023162	135.567764	-177.28	7308	201	0	21.93
23/10/2014	13:25:11	-12.023162	135.567764	-177.28	7308	201	0	0
23/10/2014	13:26:34	-12.022292	135.568558	67.41	1044	46	0	129.67
23/10/2014	13:27:37	-12.022226	135.568069	34.09	0	99	0	53.69
23/10/2014	13:28:40	-12.022251	135.568359	34.69	0	91	0	31.66
23/10/2014	13:29:50	-12.022241	135.568115	60.44	14184	289	0	26.56
23/10/2014	13:33:20	-12.022241	135.568115	60.44	14184	289	0	0	1
23/10/2014	13:34:37	-12.022091	135.56839	85.07	8352	146	0	34.24	1
23/10/2014	13:35:48	-12.022392	135.568558	70.93	2556	34	0	38.13
23/10/2014	13:37:00	-12.022434	135.566605	40.41	8388	352	0	212.45
23/10/2014	13:38:55	-12.022351	135.566589	34.48	6552	110	0	9.39
23/10/2014	13:40:55	-12.021668	135.569641	27.34	0	174	0	340.5
23/10/2014	13:42:46	-12.021733	135.569748	44.49	0	307	0	13.7
23/10/2014	13:43:51	-12.021714	135.570114	95.4	1044	356	0	39.86
23/10/2014	13:44:55	-12.021762	135.569733	53.83	0	287	0	41.78
23/10/2014	13:45:59	-12.021896	135.570038	75.25	756	310	0	36.36
23/10/2014	13:47:40	-12.021737	135.569122	-6.92	39240	336	0	101.18	1
23/10/2014	13:49:08	-12.021087	135.566238	53.63	0	123	0	321.87	1
23/10/2014	13:50:12	-12.021166	135.566345	60.69	0	347	0	14.58
23/10/2014	13:51:20	-12.020947	135.56604	-8.02	0	264	0	41.15
23/10/2014	13:52:48	-12.021905	135.56604	14.08	18108	179	0	106.52	1
23/10/2014	13:53:58	-12.026776	135.565765	35.23	18504	67	0	542.46	1
23/10/2014	13:55:02	-12.025798	135.567062	36.03	9180	140	0	178.11	1
23/10/2014	13:56:06	-12.025846	135.567078	35.39	0	350	0	5.61	1
23/10/2014	13:57:14	-12.025698	135.566406	-16.33	19008	231	0	74.91	1
23/10/2014	13:58:58	-12.029905	135.564667	-23.19	37656	173	0	504.58	1
23/10/2014	14:00:34	-12.030696	135.565765	79.04	6120	304	0	148.31	1
23/10/2014	14:02:06	-12.030623	135.565506	43.57	0	97	0	29.31	1
23/10/2014	14:03:09	-12.030663	135.56546	6.71	2340	234	0	6.69
23/10/2014	14:04:13	-12.030781	135.565582	35.81	2088	128	0	18.66
23/10/2014	14:05:26	-12.030913	135.566345	-17.37	32400	130	0	84.27
23/10/2014	14:06:35	-12.030913	135.566345	-17.37	32400	130	0	0
23/10/2014	14:07:42	-12.031308	135.565063	18.1	0	72	0	146.18
23/10/2014	14:08:59	-12.031234	135.565125	32.71	4896	303	0	10.64
23/10/2014	14:10:07	-12.031543	135.565231	3.68	0	346	0	36.24
23/10/2014	14:11:34	-12.031053	135.564972	-45.46	6012	94	0	61.34
23/10/2014	14:12:46	-12.031053	135.564972	-45.46	6012	94	0	0	1
23/10/2014	14:14:04	-12.030399	135.568237	61.99	3348	286	0	362.45	1
23/10/2014	14:15:19	-12.030145	135.568237	-2.46	5868	356	0	28.24	1
23/10/2014	14:17:12	-12.030245	135.568604	57	0	308	0	41.43
23/10/2014	14:19:12	-12.029277	135.567657	-122.74	8604	329	0	148.97
23/10/2014	14:21:07	-12.030223	135.568802	157.85	9180	280	0	163.01
23/10/2014	14:22:50	-12.030055	135.568771	151.96	0	161	0	18.98
23/10/2014	14:24:20	-12.030279	135.569489	285.53	0	340	0	81.96
23/10/2014	14:25:28	-12.030221	135.568893	65.04	1944	96	0	65.14
23/10/2014	14:26:40	-12.030155	135.568573	46.66	0	58	0	35.57
23/10/2014	14:27:57	-12.030171	135.568268	70.84	7344	286	0	33.22
23/10/2014	14:29:17	-12.030374	135.569275	109.1	1512	92	0	111.82
23/10/2014	14:36:15	-12.030374	135.569275	109.1	1512	92	0	0	1
23/10/2014	14:37:31	-12.024374	135.565964	-9.43	1584	313	0	758.14	1
23/10/2014	14:38:45	-12.024514	135.565704	40.06	4608	268	0	32.28	1
23/10/2014	14:39:54	-12.024514	135.565704	40.06	4608	268	0	0
23/10/2014	14:41:13	-12.023964	135.567383	37.94	0	176	0	192.57
23/10/2014	14:42:35	-12.024032	135.567413	18.9	11412	275	0	8.24
23/10/2014	14:45:00	-12.024032	135.567413	18.9	11412	275	0	0
23/10/2014	14:46:07	-12.024768	135.5672	38.39	648	342	0	85.05
23/10/2014	14:47:12	-12.024881	135.567337	25.71	468	109	0	19.49
23/10/2014	14:48:15	-12.024856	135.567337	19.91	1260	343	0	2.78
23/10/2014	14:49:19	-12.024794	135.567017	29.82	6732	272	0	35.48
23/10/2014	14:50:25	-12.024743	135.567734	77.21	3564	71	0	78.18
23/10/2014	14:51:43	-12.024131	135.565292	-17.99	3960	329	0	274.16
23/10/2014	14:52:50	-12.024181	135.565536	49.73	6156	90	0	27.11
23/10/2014	14:53:57	-12.024267	135.565887	120.37	4860	84	0	39.35
23/10/2014	14:55:07	-12.02808	135.565094	48.22	50652	197	0	432.67	1
23/10/2014	14:56:15	-12.030056	135.568344	14.66	0	263	0	416.18	1
23/10/2014	14:57:38	-12.030468	135.567978	17.12	16992	202	0	60.69	1
23/10/2014	14:58:44	-12.031993	135.576233	19.63	56988	102	0	913.63	1
23/10/2014	14:59:51	-12.030518	135.582504	30.47	53424	6	0	701.43	1
23/10/2014	15:01:00	-12.021524	135.583572	31.59	34596	281	0	1006.81	1
23/10/2014	15:02:11	-12.023551	135.580185	68.54	22284	206	0	431.84	1
23/10/2014	15:03:23	-12.023894	135.577103	23.25	64332	289	0	337.35	1
23/10/2014	15:04:27	-12.023545	135.577759	70.63	0	177	0	81.22	1
23/10/2014	15:05:35	-12.023571	135.577362	17.63	0	118	0	43.27
23/10/2014	15:06:39	-12.023688	135.577698	125.62	0	248	0	38.79
23/10/2014	15:07:47	-12.023522	135.577545	32.94	1404	82	0	24.85
23/10/2014	15:08:57	-12.0236	135.577393	12.18	5184	60	0	18.67
23/10/2014	15:10:06	-12.021749	135.577988	41.51	8172	239	0	215.75
23/10/2014	15:11:12	-12.021821	135.577499	30.63	0	280	0	53.78
23/10/2014	15:12:20	-12.021736	135.577759	34.79	8928	285	0	29.81
23/10/2014	15:13:25	-12.021949	135.578064	35.57	7884	290	0	40.76	1
23/10/2014	15:14:31	-12.021822	135.577682	38.49	3384	270	0	43.88	1
23/10/2014	15:15:36	-12.021665	135.577255	17.79	4536	289	0	49.61	1
23/10/2014	15:17:04	-12.021435	135.577667	68.24	17712	305	0	51.59	1
23/10/2014	15:18:09	-12.021486	135.577347	42.81	0	284	0	35.26
23/10/2014	15:19:13	-12.021425	135.577347	30.11	3672	98	0	6.78
23/10/2014	15:20:14	-12.021345	135.576782	-5.09	0	112	0	62.09
23/10/2014	15:21:20	-12.021929	135.577972	47.08	17964	196	0	144.8
23/10/2014	15:22:29	-12.021929	135.577972	47.08	17964	196	0	0	1
23/10/2014	15:23:36	-12.023108	135.577347	128.66	4320	105	0	147.67	1
23/10/2014	15:24:43	-12.023041	135.576721	60.37	1080	34	0	68.49	1
23/10/2014	15:25:51	-12.023082	135.577042	95.4	4464	277	0	35.21	1
23/10/2014	15:27:00	-12.023057	135.576859	69.04	0	45	0	20.1
23/10/2014	15:28:14	-12.022837	135.576187	-131.62	11196	105	0	77.07
23/10/2014	15:29:27	-12.022907	135.576492	1.96	792	75	0	34.07	1
23/10/2014	16:09:42	-12.022907	135.576492	1.96	792	75	0	0
23/10/2014	16:14:19	-12.021125	135.564621	29.82	0	196	0	1306.16	1
23/10/2014	16:15:25	-12.020978	135.564987	79.01	1332	239	0	43.03
23/10/2014	16:16:33	-12.021758	135.566269	84.89	10116	109	0	164.2	1
23/10/2014	16:17:51	-12.023155	135.566895	165.91	0	191	0	169.6	1
23/10/2014	16:20:49	-12.022136	135.567673	378.02	2412	279	0	141.41
23/10/2014	16:23:01	-12.022136	135.567673	378.02	2412	279	0	0	1
23/10/2014	16:24:57	-12.029972	135.565506	31.48	21888	107	0	902.63	1
23/10/2014	16:27:32	-12.030643	135.567642	-20.36	4932	62	0	243.98	1
23/10/2014	16:28:39	-12.030567	135.567535	-24.09	9684	65	0	14.38	1
23/10/2014	16:29:56	-12.030393	135.568283	39.75	684	177	0	83.62
23/10/2014	16:31:27	-12.030393	135.568283	39.75	684	177	0	0
23/10/2014	16:32:42	-12.030415	135.567886	40.73	2556	240	0	43.24
23/10/2014	16:34:58	-12.031071	135.567764	-12.8	756	243	0	74.14	1
23/10/2014	16:37:10	-12.030859	135.568069	109.15	13428	28	0	40.69	1
23/10/2014	16:39:14	-12.031073	135.567886	25.41	0	203	0	31.02
23/10/2014	16:40:34	-12.031118	135.567902	28.61	2052	123	0	5.3
23/10/2014	16:42:08	-12.031538	135.567902	76.23	2844	167	0	46.7
23/10/2014	16:43:22	-12.031171	135.568008	35.29	4356	135	0	42.41
23/10/2014	16:44:40	-12.03126	135.567871	4	0	322	0	17.89
23/10/2014	16:45:46	-12.031212	135.567947	12.11	4536	155	0	9.84
23/10/2014	16:46:51	-12.031362	135.568085	3.23	0	138	0	22.44
23/10/2014	16:47:58	-12.031161	135.567932	13.71	0	140	0	27.86
23/10/2014	16:49:04	-12.031028	135.567917	26.73	0	31	0	14.88
23/10/2014	16:50:11	-12.031006	135.568039	40.55	1440	330	0	13.49
23/10/2014	16:51:17	-12.031177	135.567764	11.96	0	264	0	35.44
23/10/2014	16:52:22	-12.031195	135.567734	-22.33	1404	64	0	3.83
23/10/2014	16:53:52	-12.031252	135.567749	53.7	1008	31	0	6.54
23/10/2014	16:55:00	-12.03121	135.567764	37.72	108	165	0	4.95
23/10/2014	16:56:07	-12.030998	135.567856	22.02	0	287	0	25.61
23/10/2014	16:57:14	-12.031054	135.568008	67.37	1656	24	0	17.66
23/10/2014	16:58:23	-12.031244	135.567596	-24.87	2988	117	0	49.54
23/10/2014	16:59:31	-12.031108	135.567795	3.52	0	116	0	26.4
23/10/2014	17:00:36	-12.031122	135.56781	31.11	1296	62	0	2.25
23/10/2014	17:01:45	-12.031157	135.567917	45.55	0	93	0	12.27
23/10/2014	17:03:30	-12.030996	135.567917	35.32	3456	10	0	17.9
23/10/2014	17:04:52	-12.031084	135.567886	23.02	0	222	0	10.35
23/10/2014	17:05:56	-12.031261	135.567825	16.01	540	12	0	20.77
23/10/2014	17:07:00	-12.031133	135.56781	-13.95	0	240	0	14.33
23/10/2014	17:08:07	-12.031175	135.567947	39.62	0	288	0	15.61
23/10/2014	17:09:12	-12.03111	135.567871	27.22	0	204	0	10.98
23/10/2014	17:10:17	-12.030955	135.56781	-17.61	0	12	0	18.47
23/10/2014	17:11:25	-12.031028	135.567856	1.87	0	217	0	9.53
23/10/2014	17:12:32	-12.031163	135.567902	47.23	0	353	0	15.82
23/10/2014	17:13:41	-12.031114	135.567902	3.46	1620	194	0	5.45
23/10/2014	17:15:14	-12.03091	135.567947	-24.49	2628	183	0	23.21
23/10/2014	17:16:26	-12.030825	135.567947	-3.48	0	28	0	9.45
23/10/2014	17:17:39	-12.03102	135.567856	-6.83	0	26	0	23.83
23/10/2014	17:19:03	-12.031487	135.568115	76.83	0	226	0	59.08
23/10/2014	17:21:09	-12.031073	135.567841	-10.46	576	119	0	54.84
23/10/2014	17:23:03	-12.031068	135.567993	46.98	0	202	0	16.54
23/10/2014	17:24:12	-12.031189	135.567871	56.86	0	52	0	18.9
23/10/2014	17:25:18	-12.031239	135.56781	47.57	0	337	0	8.66
23/10/2014	17:26:23	-12.03104	135.567871	6.59	0	56	0	23.1
23/10/2014	17:27:35	-12.030772	135.567978	-55.81	1944	231	0	31.99
23/10/2014	17:28:47	-12.030948	135.567932	-26.51	0	222	0	20.2
23/10/2014	17:29:56	-12.031083	135.567871	7.02	360	21	0	16.41
23/10/2014	17:31:09	-12.030842	135.567902	-105.93	540	46	0	27.01
23/10/2014	17:32:17	-12.031312	135.567886	96.55	0	6	0	52.29
23/10/2014	17:33:37	-12.031495	135.567917	176.2	468	265	0	20.63
23/10/2014	17:34:47	-12.031354	135.567978	130.39	216	7	0	17.02	1
23/10/2014	17:35:58	-12.032012	135.567932	378.3	0	238	0	73.34	1
23/10/2014	17:37:07	-12.032115	135.567902	372.04	1008	56	0	11.91
23/10/2014	17:38:15	-12.032038	135.567856	328.87	0	55	0	9.92
23/10/2014	17:39:37	-12.031479	135.568024	203.39	756	46	0	64.79
23/10/2014	17:40:48	-12.031713	135.567902	242.65	0	239	0	29.21
23/10/2014	17:41:56	-12.031203	135.567871	64.5	0	262	0	56.81
23/10/2014	17:43:01	-12.030969	135.567932	0.44	0	253	0	26.85
23/10/2014	17:44:09	-12.031206	135.567902	55.64	0	26	0	26.55
23/10/2014	17:45:16	-12.03089	135.567978	-40.27	0	227	0	36.1
23/10/2014	17:46:26	-12.031049	135.567932	13.34	36	344	0	18.37
23/10/2014	17:47:31	-12.03111	135.567932	10.78	0	242	0	6.78
23/10/2014	17:48:38	-12.031062	135.567963	29.03	468	239	0	6.31
23/10/2014	17:49:45	-12.031139	135.5681	89.47	0	241	0	17.18
23/10/2014	17:50:49	-12.031067	135.567917	27.12	0	39	0	21.45
23/10/2014	17:51:57	-12.031367	135.568008	154.05	0	46	0	34.8
23/10/2014	17:53:02	-12.031175	135.567947	52.37	0	305	0	22.36
23/10/2014	17:54:06	-12.031075	135.567947	26.79	0	222	0	11.12
23/10/2014	17:55:12	-12.031473	135.567764	134.85	0	233	0	48.52
23/10/2014	17:56:24	-12.030871	135.5681	-61.78	0	128	0	76.26
23/10/2014	17:57:34	-12.030703	135.568207	-68.32	0	281	0	22.01
23/10/2014	17:58:39	-12.030849	135.568085	-23.39	0	16	0	20.97
23/10/2014	17:59:44	-12.030966	135.567978	-25.54	0	40	0	17.45
23/10/2014	18:00:45	-12.030864	135.567993	-50.21	0	347	0	11.46
23/10/2014	18:01:55	-12.031669	135.567856	168.14	21312	13	-4	90.74	1
24/10/2014	8:44:33	-12.030517	135.56636	38.96	21312	13	-2	0	1
24/10/2014	8:50:34	-12.030517	135.56636	38.96	7740	119	0	0	1
24/10/2014	8:51:40	-12.02942	135.565048	-6.68	37116	13	0	187.72	1
24/10/2014	8:52:42	-12.024215	135.565323	43.23	1152	1	0	579.54	1
24/10/2014	8:53:44	-12.024508	135.566467	-1.73	4392	127	0	128.61	1
24/10/2014	8:54:50	-12.024659	135.566544	-13.67	0	107	0	18.76	1
24/10/2014	8:55:54	-12.024755	135.566666	-31.24	0	162	0	17.03	1
24/10/2014	8:56:58	-12.024701	135.566437	4.9	0	131	0	25.62	1
24/10/2014	8:58:03	-12.024228	135.565002	104.06	0	327	0	164.69	1
24/10/2014	8:59:07	-12.02436	135.565643	65.64	0	106	0	71.24	1
24/10/2014	9:00:11	-12.024711	135.566544	-2.69	0	44	0	105.48	1
24/10/2014	9:01:18	-12.024568	135.565704	58.16	8748	116	0	92.73	1
24/10/2014	9:02:27	-12.023815	135.567215	-30.47	15948	90	0	184.43	1
24/10/2014	9:03:38	-12.023705	135.566971	5.95	0	129	0	29.22	1
24/10/2014	9:04:44	-12.023823	135.567322	-40.15	0	228	0	40.37	1
24/10/2014	9:05:49	-12.023604	135.566605	25.91	0	97	0	81.69	1
24/10/2014	9:06:54	-12.023579	135.566544	43.58	0	299	0	7.19	1
24/10/2014	9:08:01	-12.022142	135.566223	68.73	7128	306	0	163.56	1
24/10/2014	9:09:11	-12.022229	135.566757	3.09	0	52	0	58.88	1
24/10/2014	9:10:21	-12.022429	135.567001	61.22	14472	140	0	34.62	1
24/10/2014	9:11:38	-12.026111	135.56543	50.83	40284	197	0	443.64	1
24/10/2014	9:12:47	-12.030447	135.564911	14.85	0	20	0	485.43	1
24/10/2014	9:13:52	-12.030336	135.564575	15.82	1908	101	0	38.57	1
24/10/2014	9:14:57	-12.030319	135.564484	16.54	0	143	0	10.08	1
24/10/2014	9:16:00	-12.030393	135.564621	12.55	4608	114	0	17.02	1
24/10/2014	9:17:05	-12.030443	135.564865	6.97	0	332	0	27.11	1
24/10/2014	9:18:10	-12.030561	135.565094	-21.29	2844	294	0	28.15	1
24/10/2014	9:19:15	-12.030551	135.565125	-6.68	648	166	0	3.55	1
24/10/2014	9:20:23	-12.030579	135.565491	-10.36	2160	287	0	39.93	1
24/10/2014	9:21:39	-12.030624	135.565414	-36.23	2700	305	0	9.76	1
24/10/2014	9:22:47	-12.030192	135.566437	29.66	28332	99	0	121.18	1
24/10/2014	9:24:30	-12.029852	135.567856	102.27	3420	333	0	158.88	1
24/10/2014	9:25:51	-12.03016	135.565796	30.08	34524	279	0	226.63	1
24/10/2014	9:26:56	-12.026505	135.565186	24.58	18144	24	0	411.8	1
24/10/2014	9:28:01	-12.024564	135.566971	38.45	3564	42	0	290.29	1
24/10/2014	9:29:05	-12.024135	135.568405	-19.07	5112	289	0	163.09	1
24/10/2014	9:30:09	-12.024095	135.567978	-9.86	5760	103	0	46.65	1
24/10/2014	9:31:13	-12.023895	135.56749	40.1	0	290	0	57.54	1
24/10/2014	9:32:27	-12.023979	135.567734	1.5	828	305	0	28.13	1
24/10/2014	9:33:34	-12.024029	135.567657	41.84	0	260	0	10.05	1
24/10/2014	9:34:38	-12.024002	135.567581	97.12	2736	283	0	8.79	1
24/10/2014	9:35:42	-12.024051	135.567871	7.38	1404	265	0	32.01	1
24/10/2014	9:36:46	-12.024035	135.567535	51.51	5436	112	0	36.59	1
24/10/2014	9:37:51	-12.024765	135.566193	43.21	2664	87	0	167	1
24/10/2014	9:38:56	-12.024701	135.567322	42.63	6804	127	0	122.99	1
24/10/2014	9:40:00	-12.02492	135.567261	56.87	0	258	0	25.24	1
24/10/2014	9:41:04	-12.025182	135.567688	53.46	432	324	0	54.82	1
24/10/2014	9:42:08	-12.025215	135.567673	38.85	1728	79	0	4.02	1
24/10/2014	9:43:12	-12.025106	135.567184	45.29	1692	270	0	54.54	1
24/10/2014	9:44:16	-12.025184	135.567581	25.98	396	285	0	44.04	1
24/10/2014	9:45:21	-12.02515	135.56778	45.56	0	340	0	21.97	1
24/10/2014	9:46:28	-12.024615	135.566742	92.51	9432	356	0	127.6	1
24/10/2014	9:47:31	-12.024548	135.565918	39.44	0	248	0	89.92	1
24/10/2014	9:48:35	-12.024529	135.565994	17.18	0	274	0	8.53	1
24/10/2014	9:49:39	-12.024467	135.565781	63.06	1692	253	0	24.17	1
24/10/2014	9:50:42	-12.024558	135.566223	-7.79	1188	99	0	49.12	1
24/10/2014	9:51:47	-12.024635	135.566376	-12.17	360	84	0	18.71	1
24/10/2014	9:52:57	-12.02486	135.565552	32.16	24480	194	0	93.04	1
24/10/2014	9:54:01	-12.030066	135.56575	5.87	34488	101	0	579.28	1
24/10/2014	9:55:07	-12.030896	135.567688	21.43	3456	76	0	230.08	1
24/10/2014	9:56:14	-12.030874	135.567535	43.97	1980	47	0	16.82	1
24/10/2014	9:57:21	-12.030904	135.567184	-5.66	0	282	0	38.32	1
24/10/2014	9:58:28	-12.030961	135.567108	-33.47	0	71	0	10.42	1
24/10/2014	9:59:32	-12.031114	135.566315	-81.3	0	0	0	87.9	1
24/10/2014	10:00:42	-12.031022	135.567032	-41.28	2268	248	0	78.64	1
24/10/2014	10:01:54	-12.030304	135.571274	238.95	7128	280	0	468.19	1
24/10/2014	10:03:11	-12.030864	135.567551	31.99	0	23	0	409.65	1
24/10/2014	10:04:27	-12.030889	135.56752	-7.57	0	357	0	4.37	1
24/10/2014	10:05:32	-12.030748	135.567322	32.78	432	157	0	26.64	1
24/10/2014	10:06:36	-12.030387	135.567642	19	7812	72	0	53.13	1
24/10/2014	10:07:42	-12.028837	135.564926	40.35	39060	7	0	341.98	1
24/10/2014	10:08:47	-12.021694	135.565872	98.82	47520	14	0	800.9	1
24/10/2014	10:09:52	-12.019958	135.569427	78.1	12492	1	0	432.14	1
24/10/2014	10:10:58	-12.019834	135.569687	50	11160	284	0	31.46	1
24/10/2014	10:20:05	-12.019834	135.569687	50	11160	284	0	0
24/10/2014	10:21:13	-12.01968	135.569794	41.78	0	100	0	20.7	1
24/10/2014	10:22:19	-12.01964	135.569687	39.49	900	334	0	12.46	1
24/10/2014	10:23:25	-12.019483	135.569672	58.67	0	220	0	17.53	1
24/10/2014	10:24:41	-12.019132	135.569672	112.52	7416	85	-4	39.03	1
26/10/2014	10:54:27	-34.035988	150.654083	72.76	7416	85	-2	0	1
26/10/2014	10:57:33	-34.035988	150.654083	72.76	216	351	0	0	1
26/10/2014	10:58:37	-34.035904	150.653809	97.98	0	64	-4	26.92	1
27/10/2014	8:26:38	-34.03611	150.655197	93.65	0	64	-2	0	1
27/10/2014	8:31:28	-34.03611	150.655197	93.65	36	130	0	0	1
27/10/2014	8:32:31	-34.035961	150.655579	110.23	5436	56	0	38.9	1
27/10/2014	8:33:48	-34.035934	150.656158	83.18	4320	350	0	53.44	1
27/10/2014	8:36:19	-34.034252	150.656708	85.72	4104	13	0	193.77	1
27/10/2014	8:37:23	-34.033596	150.656998	72.56	3888	353	0	77.68	1
27/10/2014	8:38:30	-34.032722	150.657013	105.71	5868	15	0	97.19	1
27/10/2014	8:39:39	-34.032047	150.656906	105.97	3636	274	-4	75.7	1
