# Supplementary material for: A preliminary study to estimate contact rates between free-roaming domestic dogs using novel miniature cameras
Source: PLoS One. 2017 Jul 27;12(7):e0181859. doi: 10.1371/journal.pone.0181859 (PMC5547700; doi:10.1371/journal.pone.0181859)
Supplement: S1 Data — (ZIP) [file pone.0181859.s001.zip › Galiwinku_28.csv]

Date	Time	Latitude	Longitude	Altitude	Speed	Course	Type	Distance	Essential
17/10/2014	8:48:36	-34.031811	150.656845	103.31	72	19	-2	0	1
17/10/2014	8:48:43	-34.031811	150.656845	103.42	0	359	0	0	1
17/10/2014	8:48:49	-34.031811	150.656845	103.42	0	122	0	0	1
17/10/2014	8:48:55	-34.031811	150.656845	103.42	0	159	0	0	1
17/10/2014	8:49:01	-34.031811	150.656845	103.42	0	193	0	0	1
17/10/2014	8:49:07	-34.031811	150.656845	103.42	0	266	0	0	1
17/10/2014	8:49:13	-34.031811	150.656845	103.42	0	333	0	0	1
17/10/2014	8:49:19	-34.031811	150.656845	103.42	0	345	0	0	1
17/10/2014	8:49:25	-34.031811	150.656845	103.42	0	346	0	0	1
17/10/2014	8:49:31	-34.031811	150.656845	103.42	0	223	0	0	1
17/10/2014	8:49:37	-34.031811	150.656845	103.42	0	319	0	0	1
17/10/2014	8:49:43	-34.031811	150.656845	103.42	0	1	0	0	1
17/10/2014	8:49:49	-34.031811	150.656845	103.42	0	192	0	0	1
17/10/2014	8:49:55	-34.031811	150.656845	103.42	0	212	0	0	1
17/10/2014	8:50:01	-34.031811	150.656845	103.42	0	193	0	0	1
17/10/2014	8:50:07	-34.031811	150.656845	103.42	0	203	0	0	1
17/10/2014	8:50:13	-34.031811	150.656845	103.42	0	233	0	0	1
17/10/2014	8:50:19	-34.031811	150.656845	103.42	0	220	0	0	1
17/10/2014	8:50:25	-34.031811	150.656845	103.42	0	285	0	0	1
17/10/2014	8:50:31	-34.031811	150.656845	103.42	0	15	0	0	1
17/10/2014	8:50:37	-34.031811	150.656845	103.42	0	319	0	0	1
17/10/2014	8:50:43	-34.031811	150.656845	103.42	0	0	0	0	1
17/10/2014	8:50:49	-34.031811	150.656845	103.42	0	339	0	0	1
17/10/2014	8:50:55	-34.031811	150.656845	103.42	0	17	0	0	1
17/10/2014	8:51:01	-34.031811	150.656845	103.42	0	38	0	0	1
17/10/2014	8:51:07	-34.031811	150.656845	103.42	0	345	0	0	1
17/10/2014	8:51:13	-34.031811	150.656845	103.42	0	351	0	0	1
17/10/2014	8:51:19	-34.031811	150.656845	103.42	0	347	0	0	1
17/10/2014	8:51:25	-34.031811	150.656845	103.42	0	332	0	0	1
17/10/2014	8:51:31	-34.031811	150.656845	103.42	0	327	0	0	1
17/10/2014	8:51:37	-34.031811	150.656845	103.42	0	187	0	0	1
17/10/2014	8:51:43	-34.031811	150.656845	103.42	0	277	-4	0	1
21/10/2014	10:47:51	-12.023799	135.564148	65.99	0	277	-2	0	1
21/10/2014	10:55:31	-12.023799	135.564148	65.99	0	0	0	0	1
21/10/2014	11:58:44	-12.023799	135.564148	65.99	0	0	0	0	1
21/10/2014	12:05:40	-12.021075	135.564316	66.56	0	0	0	303.45	1
21/10/2014	12:13:08	-12.02107	135.565933	1.5	0	289	0	175.86	1
21/10/2014	12:14:16	-12.021071	135.566071	58.13	792	126	0	15.01	1
21/10/2014	12:15:32	-12.023093	135.566391	111.57	15120	72	0	227.51	1
21/10/2014	12:19:15	-12.022431	135.567078	70.6	0	77	0	104.89	1
21/10/2014	12:22:03	-12.025948	135.565323	55.16	29160	184	0	435.16	1
21/10/2014	12:23:18	-12.030198	135.566193	85.89	32508	106	0	481.96	1
21/10/2014	12:25:51	-12.030832	135.568085	6.55	1512	321	0	217.5	1
21/10/2014	12:27:00	-12.03091	135.568115	20.87	396	19	0	9.27	1
21/10/2014	12:28:09	-12.030847	135.568008	27.82	0	334	0	13.58	1
21/10/2014	12:29:18	-12.030885	135.568039	1.84	432	333	0	5.41	1
21/10/2014	12:30:25	-12.030839	135.568039	-20.48	0	108	0	5.11	1
21/10/2014	12:31:33	-12.030859	135.568085	-28.51	180	32	0	5.47	1
21/10/2014	12:32:45	-12.030839	135.568039	6.49	0	30	0	5.47	1
21/10/2014	12:33:53	-12.030855	135.568039	-5.25	180	22	0	1.78	1
21/10/2014	12:35:02	-12.030855	135.568008	12.86	0	38	0	3.37	1
21/10/2014	12:36:12	-12.030697	135.567825	16.98	2268	277	0	26.55	1
21/10/2014	12:37:20	-12.030605	135.567978	12.84	13428	65	0	19.53	1
21/10/2014	12:38:33	-12.030605	135.567978	12.84	13428	65	0	0	1
21/10/2014	12:41:07	-12.029936	135.568787	106.99	10440	112	0	115.21	1
21/10/2014	12:43:46	-12.029936	135.568787	106.99	10440	112	0	0	1
21/10/2014	12:47:15	-12.026123	135.565353	35.21	31788	11	0	565.01	1
21/10/2014	12:50:17	-12.024594	135.566528	21.1	6912	256	0	212.69	1
21/10/2014	12:53:22	-12.024563	135.566177	14.29	0	271	0	38.33	1
21/10/2014	12:55:48	-12.024561	135.565994	-9.24	5832	299	0	19.9	1
21/10/2014	12:58:13	-12.024485	135.566223	52.88	6012	20	0	26.3	1
21/10/2014	13:00:28	-12.032182	135.566071	135.96	23868	192	0	856.03	1
21/10/2014	13:02:32	-12.031842	135.563705	-14.17	0	108	0	260.07	1
21/10/2014	13:03:40	-12.031832	135.563568	-24.94	0	302	0	14.94	1
21/10/2014	13:04:46	-12.033254	135.566299	232.33	0	181	0	336.47	1
21/10/2014	13:05:56	-12.032671	135.565216	122.65	0	13	0	134.44	1
21/10/2014	13:07:05	-12.03194	135.563751	1.85	2844	107	0	178.86	1
21/10/2014	13:08:15	-12.032757	135.56543	137.68	0	117	0	203.95	1
21/10/2014	13:09:24	-12.032034	135.563873	7.81	2844	113	0	187.44	1
21/10/2014	13:10:34	-12.032852	135.565613	183.89	3420	301	0	209.95	1
21/10/2014	13:11:54	-12.032842	135.566101	223.48	0	113	0	53.08	1
21/10/2014	13:13:05	-12.031987	135.563904	-3.91	0	285	0	257.15	1
21/10/2014	13:14:14	-12.032004	135.563828	13.01	0	106	0	8.48	1
21/10/2014	13:16:48	-12.032202	135.564301	8.33	3420	116	0	55.95	1
21/10/2014	13:20:01	-12.030979	135.562836	207.91	1620	344	0	209.47	1
21/10/2014	13:23:10	-12.031823	135.563812	63.44	1224	169	0	141.68	1
21/10/2014	13:24:21	-12.032551	135.564301	43.06	0	122	0	96.86	1
21/10/2014	13:25:36	-12.03193	135.564041	25.9	13176	342	0	74.62	1
21/10/2014	13:26:56	-12.027753	135.564819	74.74	33444	358	0	472.1	1
21/10/2014	13:28:31	-12.024164	135.565216	67.77	5256	109	0	401.41	1
21/10/2014	13:29:44	-12.024164	135.565216	67.77	5256	109	0	0	1
21/10/2014	13:31:01	-12.023817	135.56929	65.29	15912	290	0	444.75	1
21/10/2014	13:32:18	-12.023498	135.568787	63.59	0	152	0	65.2	1
21/10/2014	13:33:34	-12.023581	135.568878	50.05	0	298	0	13.53	1
21/10/2014	13:34:43	-12.023464	135.569016	5.16	0	314	0	19.86	1
21/10/2014	13:35:53	-12.023404	135.568817	18.25	2016	317	0	22.65	1
21/10/2014	13:37:02	-12.023619	135.568863	81.14	936	294	0	24.42	1
21/10/2014	13:38:13	-12.023673	135.568954	51.05	756	310	0	11.58	1
21/10/2014	13:39:26	-12.022014	135.566528	114.67	12960	13	0	321.94	1
21/10/2014	13:40:36	-12.023189	135.56691	77.2	1584	239	0	137.1	1
21/10/2014	13:41:51	-12.021474	135.564331	47.62	20628	37	0	339.17	1
21/10/2014	13:43:12	-12.021178	135.564636	64.36	0	335	0	46.73	1
21/10/2014	13:44:22	-12.021218	135.565521	136.1	0	92	0	96.35	1
21/10/2014	13:45:32	-12.020727	135.56424	104.58	2628	254	0	149.63	1
21/10/2014	13:46:44	-12.021309	135.565689	121.58	0	108	0	170.36	1
21/10/2014	13:47:52	-12.021114	135.564667	76.19	2304	311	0	113.24	1
21/10/2014	13:49:02	-12.021177	135.564728	74.09	3852	289	0	9.65	1
21/10/2014	13:50:14	-12.02141	135.56601	134.04	1764	133	0	141.81	1
21/10/2014	13:51:25	-12.021523	135.566071	134.45	0	110	0	14.21	1
21/10/2014	13:52:35	-12.021402	135.565887	133.08	0	350	0	24.11	1
21/10/2014	13:53:43	-12.021144	135.564545	48.35	1368	115	0	148.74	1
21/10/2014	13:55:00	-12.02099	135.564667	23.12	5472	200	0	21.66	1
21/10/2014	13:56:21	-12.024791	135.565903	70.26	21132	121	0	443.51	1
21/10/2014	13:58:01	-12.024452	135.567017	57.89	3060	340	0	126.88	1
21/10/2014	13:59:23	-12.024445	135.567902	78.64	8280	91	0	96.25	1
21/10/2014	14:00:34	-12.023285	135.569717	78.05	30348	3	0	235.8	1
21/10/2014	14:01:49	-12.02174	135.569702	44.5	0	88	0	171.8	1
21/10/2014	14:02:56	-12.02164	135.569672	52.8	1188	153	0	11.59	1
21/10/2014	14:04:03	-12.021558	135.569717	34.26	0	343	0	10.35	1
21/10/2014	14:05:15	-12.021707	135.569748	46.54	0	293	0	16.91	1
21/10/2014	14:06:27	-12.02171	135.569778	21.46	0	282	0	3.28	1
21/10/2014	14:07:39	-12.021677	135.569626	51.4	0	351	0	16.93	1
21/10/2014	14:08:51	-12.021625	135.569687	52.15	0	196	0	8.8	1
21/10/2014	14:10:06	-12.021505	135.569656	19.54	0	13	0	13.76	1
21/10/2014	14:11:18	-12.021657	135.569672	35.55	0	154	0	16.99	1
21/10/2014	14:12:30	-12.021973	135.568039	17.81	7596	180	0	181.04	1
21/10/2014	14:13:51	-12.021787	135.567917	103.85	11196	155	0	24.57	1
21/10/2014	14:15:28	-12.02193	135.56813	86.06	1692	102	0	28.1	1
21/10/2014	14:16:51	-12.0219	135.568008	29.29	1260	116	0	13.68	1
21/10/2014	14:17:59	-12.02195	135.568069	30.55	2592	99	0	8.66	1
21/10/2014	14:19:07	-12.021965	135.5681	56.33	828	144	0	3.76	1
21/10/2014	14:20:16	-12.022017	135.568161	41.81	1620	276	0	8.8	1
21/10/2014	14:21:24	-12.022043	135.568268	72.4	252	57	0	11.99	1
21/10/2014	14:22:32	-12.021958	135.568085	52.41	5472	290	0	22.03	1
21/10/2014	14:23:47	-12.021373	135.568939	34.49	23652	99	0	113.39	1
21/10/2014	14:25:05	-12.024286	135.569916	60.42	38772	186	0	340.89	1
21/10/2014	14:26:23	-12.026697	135.569107	48.16	0	304	0	282.16	1
21/10/2014	14:27:47	-12.026733	135.569214	30.37	2916	19	0	12.31	1
21/10/2014	14:29:09	-12.026742	135.569183	48.08	0	204	0	3.52	1
21/10/2014	14:30:25	-12.026769	135.569107	15.24	180	6	0	8.79	1
21/10/2014	14:31:33	-12.026755	135.569168	72.19	1836	203	0	6.81	1
21/10/2014	14:32:42	-12.026698	135.569244	28.16	468	51	0	10.42	1
21/10/2014	14:33:54	-12.026338	135.569778	77.43	5580	354	0	70.53	1
21/10/2014	14:35:03	-12.022079	135.569992	44.42	34200	7	0	474.15	1
21/10/2014	14:36:12	-12.020169	135.575012	42.37	45252	78	0	585.81	1
21/10/2014	14:37:21	-12.021323	135.576599	25.31	1764	278	0	215.07	1
21/10/2014	14:38:31	-12.021396	135.577011	49.45	1368	274	0	45.54	1
21/10/2014	14:39:41	-12.021353	135.57663	47.37	1080	282	0	41.71	1
21/10/2014	14:40:52	-12.021357	135.576721	11.99	0	198	0	9.91	1
21/10/2014	14:42:02	-12.021293	135.576675	19.09	1692	49	0	8.7	1
21/10/2014	14:43:07	-12.021622	135.576691	20.31	360	23	0	36.62	1
21/10/2014	14:44:18	-12.021623	135.576706	12.63	0	296	0	1.64	1
21/10/2014	14:46:07	-12.022941	135.576843	31.01	2304	30	0	147.31	1
21/10/2014	14:47:26	-12.022825	135.57663	5.36	1404	140	0	26.51	1
21/10/2014	14:48:36	-12.022979	135.576492	15.5	1620	297	0	22.77	1
21/10/2014	14:49:46	-12.022985	135.576569	39.16	1044	81	0	8.4	1
21/10/2014	14:50:56	-12.02294	135.576599	34.16	648	355	0	5.97	1
21/10/2014	14:52:19	-12.023131	135.577225	49.27	5364	275	0	71.32	1
21/10/2014	14:53:32	-12.023131	135.577225	49.27	5364	275	0	0	1
21/10/2014	14:55:19	-12.022624	135.577576	9.47	29448	8	0	68.08	1
21/10/2014	14:57:16	-12.021075	135.570129	78.2	26568	199	0	828.02	1
21/10/2014	14:59:04	-12.022643	135.570053	13.24	0	82	0	174.55	1
21/10/2014	15:00:18	-12.022584	135.569916	53.41	0	90	0	16.28	1
21/10/2014	15:01:28	-12.022506	135.570068	53.24	1116	243	0	18.67	1
21/10/2014	15:02:45	-12.02255	135.570984	112.92	9648	90	0	99.74	1
21/10/2014	15:04:02	-12.022511	135.569962	60.16	4248	276	0	111.23	1
21/10/2014	15:07:35	-12.027287	135.565094	35.15	26460	6	0	749.88	1
21/10/2014	15:11:00	-12.026003	135.566971	167.69	4104	269	0	249.11	1
21/10/2014	15:12:10	-12.026188	135.56604	44.95	792	196	0	103.32	1
21/10/2014	15:13:17	-12.026119	135.56604	55.64	3672	338	0	7.67	1
21/10/2014	15:14:23	-12.026264	135.566025	52.52	0	295	0	16.21	1
21/10/2014	15:15:31	-12.026225	135.56604	46.48	0	352	0	4.63	1
21/10/2014	15:16:38	-12.02621	135.566086	50.26	0	0	0	5.27	1
21/10/2014	15:17:47	-12.02622	135.566025	56.72	396	287	0	6.73	1
21/10/2014	15:18:55	-12.026296	135.565948	67.38	648	345	0	11.9	1
21/10/2014	15:20:03	-12.026179	135.566101	16.63	108	119	0	21.12	1
21/10/2014	15:21:12	-12.026198	135.56601	23.56	2196	267	0	10.12	1
21/10/2014	15:22:23	-12.026201	135.566055	41.05	1260	328	0	4.91	1
21/10/2014	15:23:31	-12.026299	135.566116	38.87	108	64	0	12.76	1
21/10/2014	15:24:43	-12.026049	135.566498	57.72	504	342	0	49.99	1
21/10/2014	15:25:52	-12.026189	135.566071	52.21	0	36	0	48.98	1
21/10/2014	15:27:04	-12.026222	135.566055	53.99	180	96	0	4.06	1
21/10/2014	15:28:16	-12.026291	135.566132	37.4	0	19	0	11.36	1
21/10/2014	15:29:29	-12.026105	135.566147	47.64	0	43	-4	20.75	1
22/10/2014	1:04:36	-12.026105	135.566147	47.64	0	43	-2	0	1
22/10/2014	1:09:03	-12.026406	135.566025	43.68	72	20	0	36	1
22/10/2014	1:10:14	-12.026339	135.566116	28.19	1476	251	0	12.39	1
22/10/2014	1:11:22	-12.026258	135.566269	2.61	0	181	0	18.92	1
22/10/2014	1:12:29	-12.026509	135.565918	63.8	0	45	0	47.29	1
22/10/2014	1:13:36	-12.026534	135.565872	70.74	0	229	0	5.72	1
22/10/2014	1:14:43	-12.026482	135.565887	59.34	2088	255	0	6.01	1
22/10/2014	1:15:52	-12.026453	135.566025	48.78	0	224	0	15.35	1
22/10/2014	1:17:00	-12.026334	135.566116	45.84	0	217	0	16.52	1
22/10/2014	1:18:08	-12.026318	135.566132	24.58	0	235	0	2.49	1
22/10/2014	1:19:18	-12.026382	135.566071	38.87	0	84	0	9.73	1
22/10/2014	1:20:27	-12.026337	135.566147	24.85	0	189	0	9.66	1
22/10/2014	1:21:34	-12.026275	135.566162	19.46	4032	213	0	7.08	1
22/10/2014	1:22:45	-12.026528	135.565979	65.78	0	222	0	34.46	1
22/10/2014	1:23:51	-12.026503	135.565964	61.29	0	1	0	3.22	1
22/10/2014	1:25:00	-12.026399	135.566101	33.62	1512	73	0	18.86	1
22/10/2014	1:26:07	-12.026577	135.565933	64.2	0	45	0	26.94	1
22/10/2014	1:27:13	-12.026428	135.56601	45.75	0	97	0	18.56	1
22/10/2014	1:29:29	-12.026732	135.565567	111.15	0	301	0	58.85	1
22/10/2014	1:31:12	-12.026732	135.565567	111.15	0	301	0	0	1
22/10/2014	1:32:37	-12.026627	135.565994	85.86	0	178	0	47.88	1
22/10/2014	1:34:27	-12.026415	135.56604	36.48	0	15	0	24.1	1
22/10/2014	1:36:26	-12.026616	135.565872	86.03	3456	220	0	28.87	1
22/10/2014	1:38:18	-12.02712	135.565689	163.97	3312	108	0	59.47	1
22/10/2014	1:40:11	-12.026609	135.565994	44.77	4392	192	0	65.79	1
22/10/2014	1:42:04	-12.025882	135.566437	-14.41	0	54	0	94.11	1
22/10/2014	1:43:45	-12.02631	135.566177	70.52	0	191	0	55.36	1
22/10/2014	1:45:08	-12.026505	135.565781	85.61	4680	248	0	48.22	1
22/10/2014	1:46:45	-12.02642	135.565765	16.35	1800	40	0	9.61	1
22/10/2014	1:48:38	-12.026349	135.56572	-3.57	11412	221	0	9.29	1
22/10/2014	1:51:56	-12.026645	135.565887	53.51	4608	19	0	37.59	1
22/10/2014	1:55:01	-12.026645	135.565887	53.51	4608	19	0	0	1
22/10/2014	1:59:50	-12.026443	135.565857	48.86	9432	226	0	22.7	1
22/10/2014	2:05:10	-12.026443	135.565857	48.86	9432	226	0	0	1
22/10/2014	2:06:35	-12.026381	135.566101	9.43	0	82	0	27.42	1
22/10/2014	2:09:54	-12.026381	135.566101	9.43	0	82	0	0	1
22/10/2014	2:11:13	-12.025102	135.566589	-26.54	11160	16	0	151.8	1
22/10/2014	2:14:53	-12.025635	135.566589	20.46	25524	21	0	59.27	1
22/10/2014	2:35:08	-12.025635	135.566589	20.46	25524	21	0	0	1
22/10/2014	2:36:52	-12.026361	135.566025	39.14	0	9	0	101.39	1
22/10/2014	2:38:56	-12.026018	135.566193	-8.54	1368	33	0	42.29	1
22/10/2014	2:41:58	-12.026887	135.565735	-61.74	4824	10	0	108.71	1
22/10/2014	2:44:41	-12.026887	135.565735	-61.74	4824	10	0	0	1
22/10/2014	2:47:39	-12.026384	135.565872	-8.41	2448	318	0	57.88	1
22/10/2014	3:02:44	-12.026384	135.565872	-8.41	2448	318	0	0	1
22/10/2014	3:05:06	-12.02618	135.565842	-8.34	4068	327	0	22.92	1
22/10/2014	3:06:30	-12.026417	135.566101	38.29	864	161	0	38.57	1
22/10/2014	3:09:15	-12.026472	135.56604	21.01	2340	151	0	9.02	1
22/10/2014	3:11:27	-12.026361	135.565933	-31.96	0	359	0	16.96	1
22/10/2014	3:13:37	-12.026634	135.565918	-54.17	3024	231	0	30.4	1
22/10/2014	3:17:28	-12.026402	135.56604	-1.43	5328	314	0	29.01	1
22/10/2014	3:22:08	-12.026317	135.566132	54.11	0	9	0	13.76	1
22/10/2014	3:26:49	-12.026465	135.566071	39.08	0	294	0	17.74	1
22/10/2014	7:18:11	-12.026465	135.566071	39.08	0	294	0	0	1
22/10/2014	7:21:35	-12.02608	135.566711	-46.92	0	55	0	81.71	1
22/10/2014	7:22:41	-12.026068	135.56691	-66.17	2304	229	0	21.68	1
22/10/2014	7:23:50	-12.026068	135.56691	-66.17	2304	229	0	0	1
22/10/2014	7:24:58	-12.025904	135.566925	-88.01	4248	16	0	18.31	1
22/10/2014	7:26:06	-12.025994	135.566971	-81.57	0	235	0	11.19	1
22/10/2014	7:28:07	-12.025821	135.567169	-89.58	3168	355	0	28.87	1
22/10/2014	7:30:28	-12.025584	135.566681	-20.59	9576	44	0	59.26	1
22/10/2014	7:32:49	-12.0265	135.56601	34.32	8388	231	0	125.3	1
22/10/2014	7:34:47	-12.026323	135.565765	100.42	0	270	0	33.13	1
22/10/2014	7:36:00	-12.026517	135.565948	82.14	0	344	0	29.35	1
22/10/2014	7:37:30	-12.026871	135.566177	109.36	8136	135	0	46.58	1
22/10/2014	7:38:59	-12.027156	135.566696	66.27	3996	106	0	64.73	1
22/10/2014	7:40:26	-12.027088	135.56636	112.6	0	11	0	37.32	1
22/10/2014	7:41:36	-12.027251	135.566132	147.99	4320	341	0	30.71	1
22/10/2014	7:42:44	-12.027184	135.566086	137.48	0	206	0	8.97	1
22/10/2014	7:44:02	-12.026995	135.566116	128.84	0	248	0	21.27	1
22/10/2014	7:45:10	-12.027291	135.566315	101.55	0	332	0	39.39	1
22/10/2014	7:46:22	-12.026957	135.566589	83.5	0	269	0	47.62	1
22/10/2014	7:47:57	-12.027343	135.566513	106.01	0	133	0	43.71	1
22/10/2014	7:49:27	-12.026663	135.566071	82.51	3888	340	0	89.6	1
22/10/2014	7:51:05	-12.026935	135.566437	84.81	4680	159	0	49.99	1
22/10/2014	7:52:44	-12.027175	135.566681	68.77	4536	280	0	37.63	1
22/10/2014	7:54:22	-12.027266	135.566818	65.48	11088	144	0	18.01	1
22/10/2014	7:55:52	-12.027046	135.566635	65.64	0	142	0	31.54	1
22/10/2014	7:57:13	-12.027167	135.566696	63.18	2988	104	0	15	1
22/10/2014	7:58:40	-12.02704	135.566498	72.79	0	107	0	25.75	1
22/10/2014	7:59:58	-12.027266	135.566879	81.86	0	65	0	48.46	1
22/10/2014	8:01:13	-12.026999	135.566193	102.81	3348	101	0	80.3	1
22/10/2014	8:02:28	-12.027128	135.566696	55.61	7668	287	0	56.55	1
22/10/2014	8:03:52	-12.027128	135.566757	61.17	5436	86	0	6.63	1
22/10/2014	8:05:06	-12.027103	135.566544	29.46	10440	269	0	23.33	1
22/10/2014	8:06:34	-12.02617	135.565887	113.83	19152	298	0	125.97	1
22/10/2014	8:08:21	-12.026436	135.566666	10.48	5436	323	0	89.73	1
22/10/2014	8:11:22	-12.026337	135.565109	157.71	18000	127	0	169.69	1
22/10/2014	9:21:11	-12.026337	135.565109	157.71	18000	127	0	0	1
22/10/2014	9:26:18	-12.026269	135.565765	40.09	0	0	0	71.74	1
22/10/2014	11:31:24	-12.026269	135.565765	40.09	0	0	0	0	1
22/10/2014	11:35:05	-12.026437	135.565948	8.73	0	22	0	27.3	1
22/10/2014	11:36:15	-12.026009	135.566589	5.6	8820	55	0	84.41	1
22/10/2014	11:37:27	-12.026033	135.566223	114.77	7668	243	0	39.89	1
22/10/2014	11:38:38	-12.026398	135.565811	66.71	0	147	0	60.46	1
22/10/2014	11:39:51	-12.026423	135.566147	-3.2	6120	11	0	36.65	1
22/10/2014	11:41:02	-12.026336	135.566055	32.32	8064	68	0	13.92	1
22/10/2014	12:52:47	-12.026336	135.566055	32.32	8064	68	0	0	1
22/10/2014	12:57:02	-12.026211	135.566467	28.75	3312	228	0	46.91	1
22/10/2014	12:59:06	-12.026169	135.56636	33.85	0	200	0	12.54	1
22/10/2014	13:12:17	-12.026169	135.56636	33.85	0	200	0	0	1
22/10/2014	13:15:03	-12.026065	135.566574	18.93	0	49	0	25.99	1
22/10/2014	13:56:28	-12.026065	135.566574	18.93	0	49	0	0	1
22/10/2014	13:58:53	-12.026101	135.566376	19.79	1116	96	0	21.9	1
22/10/2014	14:00:06	-12.026154	135.566132	-1.9	3132	3	-4	27.18	1
23/10/2014	5:48:13	-12.026154	135.566132	-1.9	3132	3	-2	0	1
23/10/2014	5:51:25	-12.026407	135.566071	16.07	180	213	0	28.9	1
23/10/2014	13:36:24	-12.026407	135.566071	16.07	180	213	0	0	1
23/10/2014	13:44:33	-12.021538	135.570114	47.61	4284	83	0	697.46	1
23/10/2014	13:45:41	-12.021497	135.570129	62.87	0	97	0	4.84	1
23/10/2014	13:47:59	-12.021497	135.570129	62.87	0	97	0	0	1
23/10/2014	13:49:12	-12.020985	135.566177	26.39	0	147	0	433.56	1
23/10/2014	13:51:59	-12.020895	135.566406	-10.96	4320	259	0	26.84	1
23/10/2014	13:54:17	-12.020895	135.566406	-10.96	4320	259	0	0	1
23/10/2014	13:55:53	-12.025752	135.567032	44.3	0	128	0	544.35	1
23/10/2014	14:01:45	-12.025752	135.567032	44.3	0	128	0	0	1
23/10/2014	14:02:49	-12.030602	135.565308	-8.99	0	247	0	570.96	1
23/10/2014	14:03:51	-12.03059	135.56546	6.15	3672	103	0	16.58	1
23/10/2014	14:06:09	-12.03059	135.56546	6.15	3672	103	0	0	1
23/10/2014	14:07:23	-12.031467	135.565216	-71.63	0	322	0	101.06	1
23/10/2014	14:08:31	-12.031365	135.565033	-16.98	0	183	0	22.91	1
23/10/2014	14:09:42	-12.031312	135.56543	36.11	0	58	0	43.58	1
23/10/2014	14:13:12	-12.031247	135.565201	50.53	0	0	0	25.93	1
23/10/2014	14:17:54	-12.030402	135.568039	53.05	0	359	0	322.63	1
23/10/2014	14:36:34	-12.030402	135.568039	53.05	0	359	0	0	1
23/10/2014	14:38:14	-12.024517	135.565704	12.76	1872	71	0	701.93	1
23/10/2014	14:40:33	-12.024517	135.565704	12.76	1872	71	0	0	1
23/10/2014	14:41:46	-12.02399	135.56749	34.55	2916	83	0	202.88	1
23/10/2014	14:45:12	-12.02399	135.56749	34.55	2916	83	0	0	1
23/10/2014	14:46:21	-12.025015	135.567505	210.6	8208	249	0	113.99	1
23/10/2014	14:47:25	-12.024748	135.567062	34.18	828	343	0	56.59	1
23/10/2014	14:48:29	-12.024888	135.567307	35.39	792	78	0	30.86	1
23/10/2014	14:49:31	-12.024859	135.567154	62.07	3204	352	0	16.95	1
23/10/2014	14:50:38	-12.024739	135.567123	13.3	5040	144	0	13.76	1
23/10/2014	14:51:47	-12.024739	135.567123	13.3	5040	144	0	0	1
23/10/2014	14:52:51	-12.024249	135.565552	36.96	396	92	0	179.33	1
23/10/2014	14:53:57	-12.024335	135.565536	29.76	1728	284	0	9.72	1
23/10/2014	14:55:14	-12.028913	135.564926	-24.19	53892	190	0	513.35	1
23/10/2014	14:56:23	-12.028913	135.564926	-24.19	53892	190	0	0	1
23/10/2014	14:57:40	-12.030453	135.568192	-33.27	16524	198	0	394.31	1
23/10/2014	14:58:56	-12.032316	135.577209	-77.75	47700	102	0	1002.26	1
23/10/2014	15:01:11	-12.02137	135.582321	11.67	51948	281	0	1338.1	1
23/10/2014	15:03:14	-12.024519	135.57843	126.78	29448	282	0	549.25	1
23/10/2014	15:04:20	-12.023509	135.577209	5.69	0	304	0	173.91	1
23/10/2014	15:05:23	-12.023474	135.577301	29.69	864	188	0	10.74	1
23/10/2014	15:06:28	-12.023418	135.577454	-13.04	972	279	0	17.77	1
23/10/2014	15:09:10	-12.023522	135.577515	93.88	8280	74	0	13.33	1
23/10/2014	15:11:35	-12.021842	135.577728	42.61	0	123	0	188.24	1
23/10/2014	15:12:39	-12.021636	135.577621	35.28	3528	110	0	25.69	1
23/10/2014	15:13:44	-12.021682	135.577682	0.28	3312	148	0	8.38	1
23/10/2014	15:14:52	-12.021702	135.577667	-13.46	3348	286	0	2.76	1
23/10/2014	15:16:01	-12.021702	135.577667	-13.46	3348	286	0	0	1
23/10/2014	15:17:10	-12.02149	135.577377	55.41	5472	81	0	39.38	1
23/10/2014	15:18:15	-12.021552	135.577225	27.14	3204	304	0	17.91	1
23/10/2014	15:19:17	-12.021492	135.577362	53.52	2088	226	0	16.33	1
23/10/2014	15:20:20	-12.021471	135.577118	17.24	2016	75	0	26.64	1
23/10/2014	15:21:44	-12.022862	135.577454	61.03	16668	193	0	158.93	1
23/10/2014	15:22:53	-12.022862	135.577454	61.03	16668	193	0	0	1
23/10/2014	15:24:03	-12.022933	135.57634	36.07	0	233	0	121.41	1
23/10/2014	15:25:08	-12.022953	135.576401	-8.65	1512	108	0	7	1
23/10/2014	15:26:12	-12.023091	135.576416	47.56	0	242	0	15.43	1
23/10/2014	15:27:17	-12.023091	135.576416	59.34	0	144	0	0	1
23/10/2014	15:28:26	-12.023091	135.576416	59.34	0	144	0	0	1
23/10/2014	15:31:49	-12.023013	135.576538	77.32	6732	125	0	15.85	1
23/10/2014	15:35:50	-12.023013	135.576538	77.32	6732	125	0	0	1
23/10/2014	15:37:07	-12.02355	135.576614	-65.1	2448	1	0	60.28	1
23/10/2014	16:04:09	-12.02355	135.576614	-65.1	2448	1	0	0	1
23/10/2014	16:05:46	-12.023933	135.567795	107.26	4500	0	0	960.06	1
23/10/2014	16:07:02	-12.02319	135.567551	117.38	19764	276	0	86.77	1
23/10/2014	16:11:07	-12.020951	135.56488	123.17	3816	51	0	382.58	1
23/10/2014	16:12:32	-12.021142	135.564804	57.91	6444	12	0	22.79	1
23/10/2014	16:14:58	-12.02072	135.56485	104.84	8388	359	0	47.19	1
23/10/2014	16:17:44	-12.022928	135.566849	254.57	4608	208	0	327.94	1
23/10/2014	16:20:33	-12.023488	135.566513	39.43	1152	113	0	72.2	1
23/10/2014	16:22:23	-12.023509	135.566528	37.39	252	279	0	2.85	1
23/10/2014	16:23:29	-12.024734	135.56633	70.96	17604	228	0	137.91	1
23/10/2014	16:24:33	-12.028607	135.564926	13.13	31464	190	0	456.93	1
23/10/2014	16:25:40	-12.030438	135.567917	29.2	0	324	0	383.74	1
23/10/2014	16:26:46	-12.030351	135.568115	29.54	360	184	0	23.61	1
23/10/2014	16:27:51	-12.030313	135.56813	34.43	396	45	0	4.53	1
23/10/2014	16:28:56	-12.030346	135.568039	63.79	792	202	0	10.55	1
23/10/2014	16:30:01	-12.030334	135.568115	36.48	360	181	0	8.37	1
23/10/2014	16:31:13	-12.030437	135.567963	0.33	6336	266	0	20.11	1
23/10/2014	16:32:19	-12.030752	135.567993	-8.33	0	319	0	35.18	1
23/10/2014	16:33:21	-12.030849	135.567841	14.99	4500	203	0	19.74	1
23/10/2014	16:34:26	-12.031263	135.567856	29.65	252	142	0	46.06	1
23/10/2014	16:35:30	-12.031113	135.56781	48.08	252	27	0	17.41	1
23/10/2014	16:36:33	-12.031126	135.567856	32.81	432	350	0	5.21	1
23/10/2014	16:37:34	-12.030749	135.567749	13.25	0	329	0	43.51	1
23/10/2014	16:38:34	-12.031345	135.568054	70.8	432	118	0	74.11	1
23/10/2014	16:39:34	-12.030583	135.567612	-6.37	468	126	0	97.42	1
23/10/2014	16:40:39	-12.0309	135.56778	39.55	36	122	0	39.7	1
23/10/2014	16:41:41	-12.030542	135.567581	-7.66	0	142	0	45.31	1
23/10/2014	16:42:41	-12.0303	135.56778	39.53	7488	342	0	34.53	1
23/10/2014	16:43:45	-12.030947	135.567825	35.85	0	126	0	72.11	1
23/10/2014	16:44:50	-12.031113	135.567871	29.62	144	9	0	19.12	1
23/10/2014	16:45:52	-12.031332	135.567871	-21.67	0	168	0	24.35	1
23/10/2014	16:46:57	-12.030875	135.567627	45.08	144	44	0	57.33	1
23/10/2014	16:48:02	-12.030986	135.567764	38.15	180	106	0	19.35	1
23/10/2014	16:49:11	-12.030735	135.567566	116.42	0	354	0	35.25	1
23/10/2014	16:50:16	-12.03108	135.567825	35.78	216	156	0	47.59	1
23/10/2014	16:51:21	-12.03112	135.56778	29.23	108	156	0	6.61	1
23/10/2014	16:52:27	-12.031071	135.567764	30.13	1620	341	0	5.72	1
23/10/2014	16:53:34	-12.03116	135.56781	-7.94	0	157	0	11.09	1
23/10/2014	16:54:38	-12.031042	135.567886	54.44	4752	167	0	15.51	1
23/10/2014	16:55:44	-12.031295	135.567902	-6.23	360	88	0	28.19	1
23/10/2014	16:56:49	-12.031522	135.568161	-26.2	2052	133	0	37.82	1
23/10/2014	16:57:55	-12.031112	135.567749	29.27	0	150	0	63.92	1
23/10/2014	16:59:00	-12.030408	135.567764	-0.5	5868	168	0	78.3	1
23/10/2014	17:00:05	-12.030777	135.567719	3.18	3852	334	0	41.32	1
23/10/2014	17:01:10	-12.031226	135.567917	36.43	108	35	0	54.37	1
23/10/2014	17:02:17	-12.031259	135.568008	-10.47	648	186	0	10.55	1
23/10/2014	17:03:23	-12.03122	135.567871	21.61	0	353	0	15.52	1
23/10/2014	17:04:29	-12.030902	135.567764	32.11	0	344	0	37.23	1
23/10/2014	17:05:34	-12.030997	135.567627	34.02	0	103	0	18.26	1
23/10/2014	17:06:40	-12.031892	135.569534	-63.95	0	307	0	230.03	1
23/10/2014	17:07:45	-12.031101	135.567688	36.25	1368	287	0	219.18	1
23/10/2014	17:08:53	-12.030624	135.567764	24.03	684	297	0	53.68	1
23/10/2014	17:09:58	-12.031137	135.567734	25.53	756	109	0	57.14	1
23/10/2014	17:11:06	-12.030963	135.56781	19.06	252	132	0	21.04	1
23/10/2014	17:12:10	-12.031303	135.568466	-9.14	0	116	0	80.74	1
23/10/2014	17:13:15	-12.030803	135.567566	32.25	540	139	0	112.57	1
23/10/2014	17:14:19	-12.031001	135.56778	21.85	0	44	0	32.04	1
23/10/2014	17:15:27	-12.031206	135.567886	7.7	3672	112	0	25.54	1
23/10/2014	17:16:33	-12.030808	135.567551	-9.82	1620	247	0	57.32	1
23/10/2014	17:17:40	-12.030926	135.567749	30.67	0	295	0	25.22	1
23/10/2014	17:18:45	-12.0311	135.567917	18.17	864	349	0	26.61	1
23/10/2014	17:19:49	-12.031057	135.567978	26.52	1332	165	0	8.18	1
23/10/2014	17:20:53	-12.030981	135.567795	8.94	2412	328	0	21.62	1
23/10/2014	17:21:57	-12.031162	135.567993	31.09	36	17	0	29.47	1
23/10/2014	17:23:02	-12.031458	135.568146	61.3	756	337	0	36.88	1
23/10/2014	17:24:10	-12.030982	135.567734	30.85	0	325	0	69.35	1
23/10/2014	17:25:14	-12.031053	135.567886	26.87	288	6	0	18.32	1
23/10/2014	17:26:33	-12.031067	135.567902	17.98	72	104	0	2.33	1
23/10/2014	17:27:34	-12.031246	135.567795	50.65	324	45	0	23.06	1
23/10/2014	17:28:36	-12.031193	135.567856	53.42	0	36	0	8.87	1
23/10/2014	17:29:40	-12.031193	135.567841	40.96	468	218	0	1.63	1
23/10/2014	17:30:44	-12.031122	135.567993	36.25	4284	24	0	18.32	1
23/10/2014	17:31:49	-12.031071	135.567963	26.86	540	339	0	6.54	1
23/10/2014	17:32:53	-12.031075	135.568008	41.4	396	92	0	4.91	1
23/10/2014	17:33:57	-12.031135	135.567978	58.88	288	164	0	7.43	1
23/10/2014	17:35:02	-12.0311	135.568008	37.63	1872	3	0	5.08	1
23/10/2014	17:36:08	-12.031061	135.568054	52.14	0	223	0	6.62	1
23/10/2014	17:37:10	-12.031235	135.568024	89.16	2088	311	0	19.62	1
23/10/2014	17:38:14	-12.031113	135.567932	1.91	0	20	0	16.86	1
23/10/2014	17:39:20	-12.031159	135.567856	-14.67	216	302	0	9.72	1
23/10/2014	17:40:24	-12.031128	135.567886	-4.52	396	258	0	4.75	1
23/10/2014	17:41:28	-12.031035	135.568054	48.45	288	46	0	20.99	1
23/10/2014	17:42:33	-12.03106	135.567841	5.74	0	2	0	23.33	1
23/10/2014	17:43:38	-12.031092	135.568039	117.22	252	128	0	21.83	1
23/10/2014	17:44:39	-12.031138	135.567841	15.89	3852	190	0	22.13	1
23/10/2014	17:45:43	-12.031108	135.567917	58.03	0	80	0	8.91	1
23/10/2014	17:46:45	-12.031083	135.568024	34.04	0	211	0	11.96	1
23/10/2014	17:47:47	-12.030772	135.567993	-49.2	1368	359	0	34.75	1
23/10/2014	17:48:50	-12.031193	135.567902	42.59	324	93	0	47.85	1
23/10/2014	17:49:52	-12.030743	135.567947	-92.22	0	240	0	50.28	1
23/10/2014	17:50:53	-12.03081	135.567993	-4.27	0	227	0	8.97	1
23/10/2014	17:51:57	-12.031015	135.567902	3.1	0	14	0	24.85	1
23/10/2014	17:53:01	-12.031042	135.567978	55.44	0	259	0	8.79	1
23/10/2014	17:54:08	-12.031062	135.568008	46.14	1224	54	0	3.95	1
23/10/2014	17:55:15	-12.031149	135.568024	42.01	1260	98	0	9.83	1
23/10/2014	17:56:19	-12.031123	135.568054	79.04	2016	86	0	4.36	1
23/10/2014	17:57:23	-12.031154	135.567947	39.51	1332	89	0	12.14	1
23/10/2014	17:58:27	-12.031151	135.567993	66.77	216	329	0	5.01	1
23/10/2014	17:59:31	-12.031115	135.567902	18.32	864	91	0	10.68	1
23/10/2014	18:00:35	-12.031114	135.567932	23.46	108	150	0	3.26	1
23/10/2014	18:02:53	-12.031114	135.567932	23.46	108	150	0	0	1
23/10/2014	18:04:36	-12.03118	135.567703	10.42	1476	58	-4	25.96	1
24/10/2014	8:10:48	-12.024588	135.566315	17.83	1476	58	-2	0	1
24/10/2014	8:17:59	-12.024588	135.566315	17.83	0	305	0	0	1
24/10/2014	8:19:04	-12.024574	135.566299	23.71	0	100	0	2.33	1
24/10/2014	8:20:09	-12.024655	135.566833	-4.4	0	280	0	58.77	1
24/10/2014	8:21:14	-12.024574	135.566406	32.22	4572	99	0	47.3	1
24/10/2014	8:22:19	-12.024508	135.566345	10.03	8820	287	0	9.89	1
24/10/2014	8:23:23	-12.024432	135.565689	52.55	0	289	0	71.84	1
24/10/2014	8:24:27	-12.024284	135.565231	16.47	0	299	0	52.46	1
24/10/2014	8:25:33	-12.025056	135.56749	71.19	2556	89	0	260.24	1
24/10/2014	8:26:37	-12.02472	135.566437	54.8	2952	287	0	120.46	1
24/10/2014	8:27:45	-12.024694	135.566406	58.48	13752	106	0	4.44	1
24/10/2014	8:28:52	-12.024741	135.566315	67.26	0	314	0	11.19	1
24/10/2014	8:30:00	-12.024638	135.566177	76.71	2052	286	0	18.88	1
24/10/2014	8:31:09	-12.02464	135.565735	49.33	0	18	0	48.07	1
24/10/2014	8:32:16	-12.024498	135.566162	72.7	0	261	0	49.05	1
24/10/2014	8:33:21	-12.024412	135.565506	59.22	6408	282	0	71.98	1
24/10/2014	8:34:26	-12.024476	135.56572	24.22	4608	286	0	24.34	1
24/10/2014	8:35:31	-12.024569	135.566299	37.06	5832	98	0	63.81	1
24/10/2014	8:36:35	-12.024483	135.565842	50.35	0	283	0	50.61	1
24/10/2014	8:37:41	-12.024486	135.565521	58.51	0	83	0	34.91	1
24/10/2014	8:39:03	-12.024522	135.566071	29.06	144	334	0	59.95	1
24/10/2014	8:40:08	-12.024533	135.566025	33.4	360	81	0	5.15	1
24/10/2014	8:41:09	-12.024508	135.565948	53.45	612	60	0	8.82	1
24/10/2014	8:42:14	-12.024561	135.565659	63.92	1080	267	0	31.98	1
24/10/2014	8:43:19	-12.024504	135.565994	28.65	648	55	0	36.98	1
24/10/2014	8:44:36	-12.027175	135.565201	41.58	37656	177	0	309.27	1
24/10/2014	8:45:40	-12.030172	135.565964	37.59	13428	102	0	343.43	1
24/10/2014	8:46:44	-12.030231	135.566132	25.42	0	96	0	19.41	1
24/10/2014	8:47:50	-12.030146	135.565979	-5.88	972	281	0	19.14	1
24/10/2014	8:48:56	-12.03021	135.565643	47.19	20124	276	0	37.23	1
24/10/2014	8:49:59	-12.030262	135.566666	3.83	10440	85	0	111.4	1
24/10/2014	8:51:03	-12.030193	135.566757	-21.15	11160	72	0	12.52	1
24/10/2014	8:52:07	-12.02618	135.56543	31.95	52200	13	0	468.98	1
24/10/2014	8:53:11	-12.024462	135.566162	-24.34	6408	75	0	206.96	1
24/10/2014	8:54:15	-12.024484	135.566132	16.44	1224	74	0	4.08	1
24/10/2014	8:55:19	-12.024508	135.566315	0.74	1224	307	0	20.08	1
24/10/2014	8:56:24	-12.024574	135.566055	27.45	1548	218	0	29.21	1
24/10/2014	8:57:28	-12.024631	135.565735	98.13	4104	269	0	35.37	1
24/10/2014	8:58:32	-12.024516	135.565918	51.45	1224	40	0	23.66	1
24/10/2014	8:59:37	-12.024508	135.565933	41.46	828	85	0	1.86	1
24/10/2014	9:00:38	-12.024398	135.565796	84.84	5508	79	0	19.28	1
24/10/2014	9:01:41	-12.024636	135.566376	44.07	19656	54	0	68.4	1
24/10/2014	9:02:46	-12.02346	135.566574	75.34	288	123	0	132.53	1
24/10/2014	9:03:51	-12.023489	135.566498	63.15	180	16	0	8.87	1
24/10/2014	9:04:51	-12.023924	135.564774	315.48	0	39	0	193.63	1
24/10/2014	9:05:53	-12.023404	135.566223	98.39	0	73	0	167.86	1
24/10/2014	9:06:57	-12.023571	135.566498	47.67	1080	214	0	35.2	1
24/10/2014	9:08:01	-12.022289	135.566971	33.55	4572	252	0	151.55	1
24/10/2014	9:09:08	-12.022304	135.566742	50.58	0	85	0	24.96	1
24/10/2014	9:10:15	-12.022286	135.567032	37.25	6660	208	0	31.6	1
24/10/2014	9:11:21	-12.024482	135.56575	55.26	38196	194	0	281.19	1
24/10/2014	9:12:28	-12.03043	135.564545	5.53	3168	71	0	674.25	1
24/10/2014	9:13:33	-12.030443	135.564529	-5.75	2016	54	0	2.26	1
24/10/2014	9:14:38	-12.0304	135.564362	0.9	0	243	0	18.78	1
24/10/2014	9:15:41	-12.030361	135.564362	8.61	2016	112	0	4.34	1
24/10/2014	9:16:46	-12.03036	135.564743	-18.77	0	26	0	41.43	1
24/10/2014	9:17:51	-12.030396	135.564758	-7.82	396	31	0	4.32	1
24/10/2014	9:18:51	-12.030519	135.564545	10.71	0	350	0	26.9	1
24/10/2014	9:19:56	-12.030336	135.564636	15.33	0	352	0	22.63	1
24/10/2014	9:20:55	-12.030257	135.56485	89.9	4500	248	0	24.88	1
24/10/2014	9:22:00	-12.030565	135.564514	-2.7	7776	243	0	50.08	1
24/10/2014	9:23:04	-12.030466	135.567963	11.61	30600	97	0	375.25	1
24/10/2014	9:24:11	-12.029805	135.568176	-31.17	7380	282	0	77.06	1
24/10/2014	9:25:11	-12.030049	135.568481	-0.73	16056	213	0	42.85	1
24/10/2014	9:26:14	-12.029636	135.564636	-8.91	27756	4	0	420.67	1
24/10/2014	9:27:19	-12.025459	135.565475	31.92	22644	3	0	473.34	1
24/10/2014	9:28:24	-12.02391	135.567307	82.36	15984	59	0	263.37	1
24/10/2014	9:29:30	-12.023932	135.567673	2.4	504	341	0	39.88	1
24/10/2014	9:30:33	-12.02401	135.567505	8.71	0	106	0	20.22	1
24/10/2014	9:31:37	-12.024076	135.56752	-20.08	360	236	0	7.52	1
24/10/2014	9:32:41	-12.024034	135.56752	53.23	1872	84	0	4.67	1
24/10/2014	9:33:45	-12.024342	135.567154	105.68	0	46	0	52.51	1
24/10/2014	9:34:52	-12.0244	135.567078	91.76	0	312	0	10.48	1
24/10/2014	9:35:54	-12.02401	135.56749	43.25	2952	44	0	62.36	1
24/10/2014	9:36:59	-12.02389	135.567322	31.09	4464	280	0	22.62	1
24/10/2014	9:38:02	-12.024562	135.567322	88.36	1080	349	0	74.72	1
24/10/2014	9:39:12	-12.024852	135.567505	36.21	0	249	0	37.89	1
24/10/2014	9:40:19	-12.02494	135.567474	44.08	6408	148	0	10.35	1
24/10/2014	9:41:23	-12.025207	135.567307	43.7	360	277	0	34.8	1
24/10/2014	9:42:28	-12.025203	135.56749	47.3	0	25	0	19.91	1
24/10/2014	9:43:33	-12.025178	135.567657	43.04	0	51	0	18.37	1
24/10/2014	9:44:39	-12.025218	135.567581	42.04	4608	82	0	9.39	1
24/10/2014	9:45:45	-12.025184	135.567612	21.57	9144	245	0	5.07	1
24/10/2014	9:46:49	-12.024451	135.565842	79.03	2196	10	0	209.04	1
24/10/2014	9:47:53	-12.024571	135.565933	50.04	324	204	0	16.61	1
24/10/2014	9:49:00	-12.025128	135.56575	-100.44	0	252	0	65.05	1
24/10/2014	9:50:05	-12.02481	135.565994	-22.6	0	100	0	44.21	1
24/10/2014	9:51:07	-12.023885	135.56601	261.01	0	88	0	102.87	1
24/10/2014	9:52:11	-12.023927	135.565872	241.22	0	85	0	15.72	1
24/10/2014	9:53:15	-12.026587	135.56546	49.47	48276	191	0	299.15	1
24/10/2014	9:54:20	-12.030361	135.567505	26.31	17748	110	0	474.94	1
24/10/2014	9:55:26	-12.030095	135.568588	-49.21	2808	92	0	121.44	1
24/10/2014	9:56:34	-12.030441	135.567917	102.88	0	21	0	82.49	1
24/10/2014	9:57:40	-12.030507	135.567581	111.72	0	103	0	37.27	1
24/10/2014	9:58:49	-12.030684	135.567749	-46.74	0	338	0	26.85	1
24/10/2014	9:59:53	-12.030742	135.567627	25.22	0	242	0	14.75	1
24/10/2014	10:00:59	-12.030782	135.567612	23.39	0	199	0	4.74	1
24/10/2014	10:02:02	-12.0308	135.567596	-3.52	432	274	0	2.65	1
24/10/2014	10:03:07	-12.030768	135.567673	20.05	0	252	0	9.1	1
24/10/2014	10:04:11	-12.03058	135.567719	-33.46	0	0	0	21.49	1
24/10/2014	10:05:13	-12.030826	135.56749	59.09	0	32	0	36.99	1
24/10/2014	10:06:19	-12.03054	135.567657	51.72	3132	5	0	36.62	1
24/10/2014	10:07:22	-12.029797	135.564926	53.72	18180	282	0	308.28	1
24/10/2014	10:08:26	-12.024193	135.565414	63.58	48420	7	0	625.39	1
24/10/2014	10:09:30	-12.020061	135.568344	45.96	40140	98	0	559.14	1
24/10/2014	10:10:35	-12.01985	135.570038	83.6	2124	80	0	185.72	1
24/10/2014	10:15:13	-12.01985	135.570038	83.6	2124	80	0	0	1
24/10/2014	10:20:48	-12.019582	135.570038	48.65	2628	16	0	29.8	1
24/10/2014	10:26:17	-12.019944	135.568954	-38.34	0	263	-4	124.58	1
