# Supplementary material for: A preliminary study to estimate contact rates between free-roaming domestic dogs using novel miniature cameras
Source: PLoS One. 2017 Jul 27;12(7):e0181859. doi: 10.1371/journal.pone.0181859 (PMC5547700; doi:10.1371/journal.pone.0181859)
Supplement: S1 Data — (ZIP) [file pone.0181859.s001.zip › Galiwinku_29.csv]

Date	Time	Latitude	Longitude	Altitude	Speed	Course	Type	Distance	Essential
17/10/2014	8:50:36	-34.031895	150.656998	50.06	180	10	-2	0	1
17/10/2014	8:50:53	-34.031895	150.656998	50.06	0	12	0	0	1
17/10/2014	8:50:59	-34.031895	150.656998	50.06	0	42	0	0	1
17/10/2014	8:51:05	-34.031895	150.656998	50.06	0	76	0	0	1
17/10/2014	8:51:11	-34.031895	150.656998	50.06	0	56	0	0	1
17/10/2014	8:51:17	-34.031895	150.656998	50.06	0	340	0	0	1
17/10/2014	8:51:23	-34.031895	150.656998	50.06	0	84	0	0	1
17/10/2014	8:51:29	-34.031895	150.656998	50.06	0	92	-4	0	1
21/10/2014	11:53:29	-12.020967	135.564774	2.16	0	92	-2	0	1
21/10/2014	12:02:15	-12.020967	135.564774	2.16	10476	200	0	0	1
21/10/2014	12:03:37	-12.021194	135.564667	67.55	1152	345	0	27.79	1
21/10/2014	12:09:32	-12.019514	135.56546	13.64	30528	80	0	205.75	1
21/10/2014	12:14:05	-12.020606	135.566101	6.34	0	16	0	140.01	1
21/10/2014	12:15:28	-12.022942	135.566223	45.92	22752	88	0	260.09	1
21/10/2014	12:19:43	-12.022724	135.566849	105.59	2952	193	0	72.27	1
21/10/2014	12:24:23	-12.030841	135.567978	26.4	4968	199	0	910.88	1
21/10/2014	12:28:00	-12.030717	135.568146	51.29	2736	156	0	22.89	1
21/10/2014	12:29:12	-12.030924	135.568192	76.37	3204	337	0	23.55	1
21/10/2014	12:30:22	-12.030733	135.568069	49.47	0	334	0	25.1	1
21/10/2014	12:31:37	-12.030769	135.568161	27.97	0	349	0	10.78	1
21/10/2014	12:32:49	-12.030674	135.568085	26.14	1872	356	0	13.41	1
21/10/2014	12:34:36	-12.030788	135.567993	33.11	468	82	0	16.15	1
21/10/2014	12:36:22	-12.030788	135.567993	33.11	468	82	0	0	1
21/10/2014	12:37:39	-12.029848	135.568085	99.36	9504	337	0	105	1
21/10/2014	12:38:51	-12.029866	135.568008	-24.26	3852	304	0	8.61	1
21/10/2014	12:41:21	-12.029866	135.568008	-24.26	3852	304	0	0	1
21/10/2014	12:42:33	-12.029857	135.5681	21.1	864	112	0	10.06	1
21/10/2014	12:43:48	-12.029857	135.5681	21.1	864	112	0	0	1
21/10/2014	12:45:18	-12.029705	135.56813	22.52	6336	207	0	17.21	1
21/10/2014	12:46:40	-12.029346	135.564682	64.09	30132	16	0	377.1	1
21/10/2014	12:47:58	-12.029346	135.564682	64.09	30132	16	0	0	1
21/10/2014	12:49:12	-12.024495	135.566391	83.79	2556	245	0	570.53	1
21/10/2014	12:50:25	-12.024437	135.566467	106.22	2484	41	0	10.48	1
21/10/2014	12:51:44	-12.024451	135.56633	103.59	1152	323	0	14.98	1
21/10/2014	12:52:55	-12.024601	135.56633	69.38	0	307	0	16.68	1
21/10/2014	12:54:04	-12.024438	135.566467	114.62	1224	68	0	23.46	1
21/10/2014	12:55:15	-12.024564	135.566391	84.11	0	6	0	16.27	1
21/10/2014	12:56:25	-12.024455	135.56665	80.26	1836	277	0	30.66	1
21/10/2014	12:57:48	-12.024791	135.566467	55.35	5796	301	0	42.33	1
21/10/2014	13:00:18	-12.024791	135.566467	55.35	5796	301	0	0	1
21/10/2014	13:01:34	-12.031815	135.563995	-23.38	13140	166	0	826.01	1
21/10/2014	13:02:56	-12.032114	135.563828	-11.46	3888	312	0	37.88	1
21/10/2014	13:04:11	-12.032114	135.563828	-11.46	3888	312	0	0	1
21/10/2014	13:05:31	-12.031848	135.563705	-9.01	1728	90	0	32.46	1
21/10/2014	13:06:44	-12.03229	135.564056	21.86	4932	126	0	62.23	1
21/10/2014	13:07:58	-12.032549	135.56424	73.92	7200	337	0	35.07	1
21/10/2014	13:09:13	-12.032251	135.564072	29.85	0	140	0	37.84	1
21/10/2014	13:10:26	-12.032495	135.564301	61.54	0	126	0	36.83	1
21/10/2014	13:11:39	-12.032142	135.563873	22.14	972	261	0	60.89	1
21/10/2014	13:13:02	-12.032039	135.564499	128.54	1620	29	0	69.04	1
21/10/2014	13:14:15	-12.031941	135.563736	5.34	2484	188	0	83.69	1
21/10/2014	13:15:29	-12.032347	135.564026	19.53	6660	351	0	55.07	1
21/10/2014	13:16:42	-12.031946	135.563858	-12.8	3276	323	0	48.19	1
21/10/2014	13:17:54	-12.032132	135.563934	-4.74	2232	214	0	22.27	1
21/10/2014	13:19:07	-12.032112	135.56395	31.6	0	302	0	2.82	1
21/10/2014	13:20:17	-12.032013	135.563919	23.09	1476	84	0	11.51	1
21/10/2014	13:21:26	-12.032057	135.564102	25.06	0	268	0	20.49	1
21/10/2014	13:22:34	-12.031963	135.564056	7.85	1044	278	0	11.59	1
21/10/2014	13:23:45	-12.03209	135.564102	29.6	0	355	0	14.98	1
21/10/2014	13:24:56	-12.03202	135.564056	13.53	1152	255	0	9.25	1
21/10/2014	13:26:15	-12.030802	135.564804	41.37	10404	49	0	157.99	1
21/10/2014	13:30:14	-12.030802	135.564804	41.37	10404	49	0	0	1
21/10/2014	13:32:41	-12.02366	135.569138	86.58	0	289	0	923.49	1
21/10/2014	13:35:10	-12.023485	135.568817	27.57	1980	286	0	39.97	1
21/10/2014	13:36:41	-12.023286	135.567963	6.66	12384	285	0	95.48	1
21/10/2014	13:38:49	-12.023569	135.568878	104.25	23508	275	0	104.37	1
21/10/2014	13:40:45	-12.023175	135.567047	111.6	0	229	0	203.89	1
21/10/2014	13:45:36	-12.020836	135.56485	72.51	0	72	0	353.18	1
21/10/2014	13:50:24	-12.020973	135.564667	56.59	0	93	0	25.06	1
21/10/2014	13:51:35	-12.02097	135.564743	14.17	1548	346	0	8.27	1
21/10/2014	13:52:45	-12.021001	135.56485	32.98	4140	269	0	12.14	1
21/10/2014	13:53:58	-12.020959	135.564667	76.49	5580	62	0	20.44	1
21/10/2014	13:55:18	-12.021552	135.564926	24.56	22500	91	0	71.7	1
21/10/2014	13:57:18	-12.024487	135.567368	44.5	0	267	0	420.76	1
21/10/2014	13:59:16	-12.024452	135.567444	69.24	5760	277	0	9.14	1
21/10/2014	14:00:32	-12.023379	135.569885	-26.95	22176	4	0	291.05	1
21/10/2014	14:01:47	-12.023379	135.569885	-26.95	22176	4	0	0	1
21/10/2014	14:03:14	-12.021567	135.569901	-37.87	0	234	0	201.49	1
21/10/2014	14:04:31	-12.021644	135.569595	33.2	13320	57	0	34.36	1
21/10/2014	14:05:51	-12.021714	135.56987	88.64	1368	250	0	30.9	1
21/10/2014	14:07:11	-12.0217	135.570023	85.16	6192	271	0	16.71	1
21/10/2014	14:08:49	-12.021645	135.569931	66.16	4356	86	0	11.73	1
21/10/2014	14:10:30	-12.021799	135.569687	55.07	0	75	0	31.58	1
21/10/2014	14:12:14	-12.021455	135.568253	47.15	9900	215	0	160.58	1
21/10/2014	14:13:44	-12.021455	135.568253	47.15	9900	215	0	0	1
21/10/2014	14:14:55	-12.021959	135.568329	122.56	1008	301	0	56.65	1
21/10/2014	14:16:08	-12.022031	135.568161	102.2	0	200	0	19.95	1
21/10/2014	14:17:20	-12.021898	135.568085	56.17	1404	302	0	16.94	1
21/10/2014	14:18:33	-12.021935	135.568176	78.51	0	356	0	10.72	1
21/10/2014	14:19:46	-12.021722	135.567184	59.43	1944	315	0	110.46	1
21/10/2014	14:21:01	-12.022203	135.567917	61.06	2340	42	0	96	1
21/10/2014	14:22:14	-12.022151	135.568268	78.09	4140	96	0	38.61	1
21/10/2014	14:23:37	-12.021212	135.568527	-29.78	14076	82	0	108.14	1
21/10/2014	14:25:05	-12.024189	135.569611	62.5	36936	189	0	351.39	1
21/10/2014	14:28:11	-12.026641	135.569534	150.46	7236	277	0	272.78	1
21/10/2014	14:31:17	-12.026505	135.568451	-125.71	3024	79	0	118.75	1
21/10/2014	14:36:20	-12.020122	135.57634	63.23	38880	97	0	1113.5	1
21/10/2014	14:40:22	-12.021389	135.576675	72.04	0	54	0	145.52	1
21/10/2014	14:41:33	-12.021377	135.577362	151.53	900	135	0	74.73	1
21/10/2014	14:46:08	-12.022982	135.57901	335.98	6804	54	0	252.93	1
21/10/2014	14:50:28	-12.022982	135.57901	335.98	6804	54	0	0	1
21/10/2014	14:52:56	-12.022909	135.577515	131.32	2808	69	0	162.79	1
21/10/2014	14:57:42	-12.023084	135.576874	52.1	2196	277	0	72.38	1
21/10/2014	15:24:05	-12.023084	135.576874	52.1	2196	277	0	0	1
21/10/2014	15:25:28	-12.022805	135.577774	154.23	0	272	0	102.68	1
21/10/2014	15:26:39	-12.02283	135.577698	140.35	0	70	0	8.72	1
21/10/2014	15:27:46	-12.022775	135.577728	131.17	0	166	0	6.93	1
21/10/2014	15:28:52	-12.022824	135.578018	149.06	0	91	0	32.01	1
21/10/2014	15:30:29	-12.022962	135.576859	27.86	1332	321	0	126.98	1
21/10/2014	15:31:46	-12.022947	135.577057	47.42	1224	311	0	21.6	1
21/10/2014	15:32:53	-12.022871	135.576904	34.19	0	72	0	18.66	1
21/10/2014	15:34:00	-12.022912	135.57695	33.1	2736	288	0	6.77	1
21/10/2014	15:35:08	-12.022878	135.576859	20.43	0	279	0	10.59	1
21/10/2014	15:38:38	-12.022772	135.57724	85.02	3924	257	0	43.08	1
21/10/2014	15:41:37	-12.022632	135.57724	78.14	20952	64	0	15.57	1
21/10/2014	15:42:46	-12.022768	135.576599	58.8	0	148	0	71.33	1
21/10/2014	15:43:54	-12.02279	135.576599	24.71	0	92	0	2.45	1
21/10/2014	15:45:05	-12.022759	135.57666	29.07	0	232	0	7.48	1
21/10/2014	15:46:15	-12.022127	135.579117	311.43	0	73	0	276.3	1
21/10/2014	15:47:27	-12.022736	135.576645	44.49	3564	296	0	277.24	1
21/10/2014	15:48:37	-12.022826	135.576569	-39.45	2412	119	0	12.98	1
21/10/2014	15:49:48	-12.022826	135.576569	-39.45	2412	119	0	0	1
21/10/2014	15:50:59	-12.022763	135.576691	65.67	2808	100	0	15	1
21/10/2014	15:52:04	-12.022739	135.576721	16.88	7344	308	0	4.22	1
21/10/2014	15:53:35	-12.022495	135.576065	-20.93	2736	252	0	76.33	1
21/10/2014	15:54:44	-12.022989	135.576172	-16	7128	80	0	56.15	1
21/10/2014	15:55:57	-12.022915	135.576508	19.43	7056	72	0	37.46	1
21/10/2014	15:57:31	-12.022687	135.576614	6.92	0	56	0	27.85	1
21/10/2014	15:59:05	-12.022866	135.576859	52.28	3312	127	0	33.26	1
21/10/2014	16:07:20	-12.022866	135.576859	52.28	3312	127	0	0	1
21/10/2014	16:08:50	-12.022726	135.57605	-28.91	0	156	0	89.35	1
21/10/2014	16:10:11	-12.023599	135.575882	-98.28	0	57	0	98.78	1
21/10/2014	16:11:39	-12.023091	135.577103	4.12	1764	315	0	144.31	1
21/10/2014	16:13:16	-12.023119	135.577332	39.23	7848	299	0	25.1	1
21/10/2014	16:15:21	-12.023119	135.577332	39.23	7848	299	0	0	1
21/10/2014	16:17:28	-12.022893	135.577774	38.46	5040	308	0	54.24	1
21/10/2014	16:25:02	-12.022893	135.577774	38.46	5040	308	0	0	1
21/10/2014	16:27:02	-12.022903	135.576355	-2.21	0	269	0	154.33	1
21/10/2014	16:30:00	-12.022903	135.576355	-2.21	0	269	0	0	1
21/10/2014	16:34:12	-12.023177	135.577194	52.68	5328	316	0	96.2	1
21/10/2014	16:37:56	-12.023177	135.577194	52.68	5328	316	0	0	1
21/10/2014	16:39:20	-12.022956	135.576477	25.61	10980	80	0	81.76	1
21/10/2014	16:55:11	-12.022956	135.576477	25.61	10980	80	0	0	1
21/10/2014	16:57:10	-12.022888	135.576492	21.69	0	156	0	7.74	1
21/10/2014	17:34:52	-12.022888	135.576492	21.69	0	156	0	0	1
21/10/2014	17:36:45	-12.02299	135.577362	127.01	0	134	0	95.29	1
21/10/2014	20:38:06	-12.02299	135.577362	127.01	0	134	0	0	1
21/10/2014	20:40:22	-12.02303	135.57634	-33.21	396	48	0	111.24	1
21/10/2014	20:41:26	-12.022974	135.576553	5.21	0	105	0	23.99	1
21/10/2014	20:42:32	-12.022889	135.576752	37.73	0	43	0	23.62	1
21/10/2014	20:43:42	-12.022858	135.577057	59.53	0	47	0	33.35	1
21/10/2014	20:44:49	-12.022776	135.577179	69.05	864	87	0	16.1	1
21/10/2014	20:45:57	-12.0228	135.577209	102.32	0	34	0	4.22	1
21/10/2014	20:47:07	-12.023026	135.576096	-45.15	0	73	0	123.63	1
21/10/2014	20:48:17	-12.023026	135.576096	-45.15	0	73	0	0	1
21/10/2014	20:49:28	-12.023194	135.575867	-63.46	0	125	0	31.13	1
21/10/2014	20:50:36	-12.023223	135.575912	-66.4	0	241	0	5.86	1
21/10/2014	20:51:46	-12.022964	135.57666	17.75	1476	250	0	86.3	1
21/10/2014	20:52:57	-12.023193	135.576141	-36.83	0	357	0	61.92	1
21/10/2014	20:54:09	-12.022903	135.576828	54.05	0	305	0	81.38	1
21/10/2014	20:55:22	-12.023085	135.576645	40.6	3204	35	0	28.38	1
21/10/2014	20:56:32	-12.023085	135.576645	40.6	3204	35	0	0	1
21/10/2014	20:58:05	-12.022958	135.576569	19.54	324	78	0	16.36	1
21/10/2014	21:01:05	-12.022933	135.57692	33.81	7776	245	0	38.27	1
21/10/2014	21:04:35	-12.022883	135.57695	54.88	3240	285	0	6.45	1
21/10/2014	21:10:13	-12.023088	135.576309	21.22	0	53	0	73.34	1
21/10/2014	21:16:25	-12.02295	135.576859	48.6	2376	22	0	61.75	1
21/10/2014	21:43:18	-12.02295	135.576859	48.6	2376	22	0	0	1
21/10/2014	21:47:23	-12.022837	135.576477	32.18	15048	230	0	43.4	1
21/10/2014	21:48:56	-12.02282	135.576462	30.5	0	232	0	2.5	1
21/10/2014	21:54:29	-12.022769	135.576447	52.32	0	94	0	5.9	1
21/10/2014	21:59:22	-12.022901	135.576645	23.58	648	96	0	26.06	1
21/10/2014	22:04:02	-12.02274	135.576523	98.25	0	90	0	22.28	1
21/10/2014	22:05:16	-12.022799	135.576614	3.19	0	130	0	11.87	1
21/10/2014	22:09:54	-12.02267	135.576477	27.68	2016	88	0	20.68	1
21/10/2014	22:15:33	-12.02282	135.576523	32.44	360	20	0	17.41	1
21/10/2014	22:21:55	-12.02278	135.576553	32.85	1944	320	0	5.52	1
21/10/2014	22:27:42	-12.022746	135.576462	32.32	1656	74	-4	10.59	1
21/10/2014	22:33:25	-12.022783	135.576523	32.37	1764	84	-2	0	1
21/10/2014	22:38:21	-12.022831	135.576538	32.78	360	57	0	5.58	1
21/10/2014	22:43:04	-12.022774	135.576447	33.28	2268	273	0	11.75	1
21/10/2014	22:47:51	-12.02279	135.576416	33.46	2772	262	0	3.81	1
21/10/2014	22:52:54	-12.022814	135.576569	33.43	2844	83	0	16.85	1
21/10/2014	22:57:45	-12.022865	135.576523	33.2	900	208	0	7.56	1
21/10/2014	23:02:34	-12.022839	135.576614	32.9	1152	236	0	10.31	1
22/10/2014	0:30:38	-12.022839	135.576614	32.9	1152	236	0	0	1
22/10/2014	0:33:53	-12.02302	135.576904	31.75	0	65	0	37.41	1
22/10/2014	0:34:58	-12.023003	135.576797	31.66	0	26	0	11.79	1
22/10/2014	0:36:05	-12.023024	135.576828	19.45	0	261	0	4.1	1
22/10/2014	0:37:10	-12.022993	135.576797	45.49	0	37	0	4.82	1
22/10/2014	0:38:20	-12.022994	135.576843	9.95	0	299	0	5	1
22/10/2014	0:39:30	-12.023015	135.576767	13.35	0	257	0	8.59	1
22/10/2014	0:40:43	-12.02293	135.576828	34.88	0	215	0	11.55	1
22/10/2014	0:41:54	-12.022885	135.576859	19.72	1368	190	0	6.03	1
22/10/2014	0:43:07	-12.023035	135.576782	23.16	1368	20	0	18.66	1
22/10/2014	0:44:17	-12.023	135.576813	11.19	0	34	0	5.15	1
22/10/2014	0:45:28	-12.023054	135.576736	36.67	0	199	0	10.3	1
22/10/2014	0:47:03	-12.023085	135.576752	21.21	0	209	0	3.86	1
22/10/2014	0:48:21	-12.023028	135.576752	25.89	2088	247	0	6.34	1
22/10/2014	0:49:33	-12.023009	135.576782	42.11	0	57	0	3.89	1
22/10/2014	0:50:50	-12.02329	135.57663	-0.37	0	240	0	35.35	1
22/10/2014	0:52:04	-12.023052	135.576782	2.1	0	131	0	31.2	1
22/10/2014	0:53:18	-12.022978	135.576874	38.18	1116	204	0	12.95	1
22/10/2014	0:54:31	-12.023085	135.576813	37.78	2880	56	0	13.62	1
22/10/2014	0:55:40	-12.023078	135.576843	12.94	1512	79	0	3.35	1
22/10/2014	0:56:59	-12.022986	135.576859	23.8	1368	229	0	10.38	1
22/10/2014	0:58:11	-12.023149	135.576752	17.4	0	171	0	21.54	1
22/10/2014	0:59:24	-12.023024	135.576782	51.11	0	24	0	14.28	1
22/10/2014	1:00:38	-12.023164	135.576736	30.86	0	132	0	16.35	1
22/10/2014	1:01:50	-12.023011	135.576782	47.77	0	94	0	17.73	1
22/10/2014	1:03:04	-12.022975	135.576859	38.07	0	316	0	9.28	1
22/10/2014	1:04:16	-12.023079	135.576813	31.81	0	156	0	12.6	1
22/10/2014	1:05:28	-12.023051	135.576797	43.24	0	21	0	3.57	1
22/10/2014	1:06:40	-12.023016	135.576813	8.78	0	208	0	4.26	1
22/10/2014	1:07:54	-12.022981	135.576828	1.38	0	37	0	4.22	1
22/10/2014	1:09:05	-12.022972	135.576843	16.01	0	221	0	1.91	1
22/10/2014	1:10:13	-12.023056	135.576736	-3.92	2700	199	0	14.92	1
22/10/2014	1:11:21	-12.023064	135.576874	74.87	0	74	0	15.03	1
22/10/2014	1:12:32	-12.023113	135.576813	29.64	0	176	0	8.58	1
22/10/2014	1:13:48	-12.023067	135.576797	39.19	0	240	0	5.4	1
22/10/2014	1:14:57	-12.023003	135.576828	47.94	0	58	0	7.87	1
22/10/2014	1:16:09	-12.023058	135.576797	21.26	0	343	0	6.98	1
22/10/2014	1:17:20	-12.023025	135.576904	55.49	0	240	0	12.2	1
22/10/2014	1:18:28	-12.023135	135.576767	82.68	0	191	0	19.28	1
22/10/2014	1:19:36	-12.023033	135.576828	10.33	0	237	0	13.14	1
22/10/2014	1:20:46	-12.023046	135.576813	27.22	0	12	0	2.18	1
22/10/2014	1:22:09	-12.023131	135.576752	12.43	11520	23	0	11.55	1
22/10/2014	1:23:18	-12.02312	135.576859	15.94	828	194	0	11.7	1
22/10/2014	1:24:29	-12.023039	135.576843	39.3	0	318	0	9.17	1
22/10/2014	1:25:37	-12.023055	135.576752	7.05	0	9	0	10.06	1
22/10/2014	1:26:49	-12.023033	135.576782	31.71	0	259	0	4.08	1
22/10/2014	1:28:00	-12.023108	135.576797	12.36	0	319	0	8.5	1
22/10/2014	1:29:11	-12.022971	135.576752	2.29	0	92	0	16	1
22/10/2014	1:30:22	-12.023089	135.576843	28.43	0	152	0	16.43	1
22/10/2014	1:32:14	-12.023138	135.576721	-34.59	108	200	0	14.34	1
22/10/2014	1:34:18	-12.023102	135.576752	-35.03	792	1	0	5.23	1
22/10/2014	1:36:19	-12.023102	135.576752	-35.03	792	1	0	0	1
22/10/2014	1:37:32	-12.023126	135.576859	76.9	0	0	0	11.94	1
22/10/2014	1:38:53	-12.023096	135.576782	49.68	0	298	0	9.01	1
22/10/2014	1:41:01	-12.023073	135.576797	37.42	0	164	0	3.03	1
22/10/2014	1:44:03	-12.023015	135.576813	26.99	3852	217	0	6.68	1
22/10/2014	1:46:56	-12.023015	135.576813	26.99	3852	217	0	0	1
22/10/2014	1:49:01	-12.022982	135.576828	11.38	324	333	0	4.02	1
22/10/2014	1:51:38	-12.022995	135.576859	51.88	0	186	0	3.67	1
22/10/2014	1:52:51	-12.023022	135.576843	48.31	0	153	0	3.47	1
22/10/2014	1:54:38	-12.023	135.576675	3.73	360	317	0	18.43	1
22/10/2014	1:55:49	-12.023057	135.576889	76.19	0	174	0	24.12	1
22/10/2014	1:57:15	-12.023065	135.576752	11.13	0	35	0	14.93	1
22/10/2014	1:59:08	-12.022954	135.576797	11.74	1296	333	0	13.28	1
22/10/2014	2:00:59	-12.023363	135.577484	324.58	0	260	0	87.47	1
22/10/2014	2:03:08	-12.022862	135.576797	29.02	1728	10	0	93.2	1
22/10/2014	2:04:57	-12.023116	135.576935	45.66	0	216	0	31.98	1
22/10/2014	2:06:09	-12.023028	135.576767	2.09	0	23	0	20.73	1
22/10/2014	2:07:22	-12.02301	135.576859	21.8	0	60	0	10.2	1
22/10/2014	2:08:45	-12.022661	135.576691	-47.42	2736	120	0	42.89	1
22/10/2014	2:10:54	-12.023097	135.57663	-74.29	756	281	0	48.93	1
22/10/2014	2:13:40	-12.023014	135.576553	-74.2	4392	136	0	12.46	1
22/10/2014	2:16:39	-12.022929	135.576416	-84.21	5112	314	0	17.64	1
22/10/2014	2:20:28	-12.023326	135.576248	-74.09	900	120	0	47.78	1
22/10/2014	2:27:06	-12.022986	135.576782	16.81	1512	27	0	69.3	1
22/10/2014	2:34:32	-12.023157	135.576813	64.4	3348	349	0	19.31	1
22/10/2014	2:42:42	-12.023155	135.576782	67.95	0	106	0	3.38	1
22/10/2014	3:08:30	-12.023155	135.576782	67.95	0	106	0	0	1
22/10/2014	3:11:47	-12.023249	135.576889	-20.76	4932	0	0	15.64	1
22/10/2014	3:13:31	-12.022787	135.576523	41.98	0	38	0	64.99	1
22/10/2014	3:17:42	-12.02291	135.576721	95.37	0	178	0	25.51	1
22/10/2014	3:20:40	-12.022989	135.576721	88.77	2736	282	0	8.78	1
22/10/2014	3:21:53	-12.022378	135.576324	-11.66	1764	37	0	80.5	1
22/10/2014	3:23:58	-12.022735	135.576538	37.21	0	141	0	46.02	1
22/10/2014	3:25:56	-12.022874	135.576523	25.83	0	48	0	15.54	1
22/10/2014	3:27:09	-12.022828	135.57663	5.85	0	139	0	12.71	1
22/10/2014	3:28:58	-12.022742	135.576523	28.87	0	147	0	15.06	1
22/10/2014	7:33:01	-12.022742	135.576523	28.87	0	147	0	0	1
22/10/2014	7:39:37	-12.022992	135.576447	-45.43	0	226	0	29	1
22/10/2014	7:40:43	-12.023018	135.57634	-53.37	0	257	0	11.99	1
22/10/2014	7:42:10	-12.022985	135.576431	-26.51	0	168	0	10.56	1
22/10/2014	7:46:41	-12.023075	135.576385	-17.28	0	224	0	11.19	1
22/10/2014	7:50:13	-12.022887	135.576782	26.31	4320	203	0	47.97	1
22/10/2014	7:51:23	-12.022832	135.576828	46.48	16488	30	0	7.9	1
22/10/2014	7:52:31	-12.022655	135.577194	117.23	4500	37	0	44.4	1
22/10/2014	7:53:42	-12.02277	135.57724	130.26	0	184	0	13.73	1
22/10/2014	7:55:01	-12.022335	135.577789	184.46	0	235	0	76.84	1
22/10/2014	7:58:46	-12.022335	135.577789	184.46	0	235	0	0	1
22/10/2014	8:00:05	-12.02291	135.576965	81.01	4104	211	0	110.09	1
22/10/2014	8:01:32	-12.022619	135.576752	12.9	1080	352	0	39.79	1
22/10/2014	8:03:10	-12.023	135.576416	-16.84	2988	122	0	55.95	1
22/10/2014	8:05:00	-12.022738	135.576874	46.5	3024	37	0	57.7	1
22/10/2014	8:07:33	-12.023049	135.576569	59.61	3816	267	0	47.92	1
22/10/2014	8:09:47	-12.022031	135.576141	-167.58	0	21	0	122.39	1
22/10/2014	8:10:57	-12.021398	135.575745	-329.7	0	124	0	82.52	1
22/10/2014	8:12:40	-12.021398	135.575745	-329.7	0	124	0	0	1
22/10/2014	8:14:38	-12.023314	135.575989	-23.72	10440	41	0	214.7	1
22/10/2014	8:15:51	-12.022979	135.576401	-7.13	0	57	0	58.27	1
22/10/2014	8:18:40	-12.023093	135.576447	41.64	3888	64	0	13.63	1
22/10/2014	8:21:45	-12.023209	135.576492	53.67	2484	208	0	13.8	1
22/10/2014	8:24:31	-12.022879	135.576447	19.39	504	76	0	37.02	1
22/10/2014	8:25:55	-12.022872	135.57608	19.69	7956	4	0	39.92	1
22/10/2014	8:27:53	-12.022598	135.576019	23.24	11376	280	0	31.18	1
22/10/2014	8:29:04	-12.022733	135.574997	32.27	2808	186	0	112.16	1
22/10/2014	8:30:15	-12.022733	135.574997	32.27	2808	186	0	0	1
22/10/2014	8:31:30	-12.022733	135.574036	42.06	2880	285	0	104.51	1
22/10/2014	8:32:55	-12.022578	135.573303	-25.89	3924	56	0	81.56	1
22/10/2014	8:34:11	-12.022406	135.572769	21.61	7272	296	0	61.14	1
22/10/2014	8:35:24	-12.022194	135.57225	59.33	3996	2	0	61.17	1
22/10/2014	8:36:41	-12.022202	135.571243	6.58	5112	245	0	109.52	1
22/10/2014	8:38:20	-12.022379	135.570465	42.37	0	37	0	86.87	1
22/10/2014	8:39:52	-12.022369	135.570007	13.25	2808	286	0	49.82	1
22/10/2014	8:41:00	-12.022532	135.569748	11.47	5580	222	0	33.5	1
22/10/2014	8:42:07	-12.023246	135.569519	28.1	9216	61	0	83.21	1
22/10/2014	8:43:19	-12.02337	135.568924	28.57	0	289	0	66.16	1
22/10/2014	8:44:27	-12.023438	135.56839	97.35	1404	204	0	58.57	1
22/10/2014	8:45:39	-12.023298	135.567703	32.23	6156	269	0	76.32	1
22/10/2014	8:46:54	-12.023402	135.566879	20.58	3132	74	0	90.36	1
22/10/2014	8:48:11	-12.024323	135.56665	54.14	12276	272	0	105.4	1
22/10/2014	8:49:22	-12.024323	135.56665	54.14	12276	272	0	0	1
22/10/2014	8:50:35	-12.024299	135.56636	49.21	11592	78	0	31.65	1
22/10/2014	8:53:30	-12.024419	135.566208	-0.99	12564	82	0	21.24	1
22/10/2014	8:57:19	-12.024419	135.566208	-0.99	12564	82	0	0	1
22/10/2014	8:58:28	-12.024487	135.566238	84.73	7776	89	0	8.24	1
22/10/2014	8:59:39	-12.024487	135.566238	84.73	7776	89	0	0	1
22/10/2014	9:00:50	-12.024405	135.565903	88.34	3384	271	0	37.56	1
22/10/2014	9:02:07	-12.024448	135.566299	43.84	0	244	0	43.33	1
22/10/2014	9:03:32	-12.024448	135.566299	43.84	0	244	0	0	1
22/10/2014	9:04:42	-12.024404	135.565842	45.25	1404	282	0	49.94	1
22/10/2014	9:06:00	-12.024568	135.565994	55.26	1584	162	0	24.61	1
22/10/2014	9:07:40	-12.024568	135.565994	55.26	1584	162	0	0	1
22/10/2014	9:09:47	-12.024717	135.565903	30.53	4320	37	0	19.3	1
22/10/2014	9:11:49	-12.024596	135.566254	52.7	13860	285	0	40.47	1
22/10/2014	9:12:57	-12.024482	135.566101	87.45	16416	271	0	20.92	1
22/10/2014	9:15:19	-12.024482	135.566101	87.45	16416	271	0	0	1
22/10/2014	9:16:29	-12.024238	135.564529	21.94	2808	274	0	173.1	1
22/10/2014	9:17:40	-12.024238	135.564529	21.94	2808	274	0	0	1
22/10/2014	9:18:58	-12.024556	135.566162	35.42	3636	129	0	181.08	1
22/10/2014	9:20:19	-12.024556	135.566162	35.42	3636	129	0	0	1
22/10/2014	9:21:41	-12.024571	135.566879	54.69	1548	63	0	78	1
22/10/2014	9:22:58	-12.024641	135.565918	56.78	2160	23	0	104.8	1
22/10/2014	9:24:46	-12.024741	135.566025	62.88	0	167	0	16.1	1
22/10/2014	9:26:39	-12.024649	135.567032	-34.27	0	310	0	109.99	1
22/10/2014	9:28:23	-12.024443	135.566467	10.88	972	306	0	65.58	1
22/10/2014	9:29:45	-12.024421	135.565842	44.35	0	291	0	68.02	1
22/10/2014	9:31:20	-12.024526	135.565567	88.66	10548	82	0	32.11	1
22/10/2014	9:32:31	-12.024511	135.565872	9.64	6552	246	0	33.21	1
22/10/2014	9:33:46	-12.024435	135.566391	60.43	5544	127	0	57.07	1
22/10/2014	9:35:10	-12.024171	135.569763	-218.6	10080	270	0	367.9	1
22/10/2014	9:36:58	-12.024171	135.569763	-218.6	10080	270	0	0	1
22/10/2014	9:38:29	-12.024392	135.566833	-2.15	2952	270	0	319.6	1
22/10/2014	9:39:45	-12.024476	135.565536	106.25	0	86	0	141.36	1
22/10/2014	9:41:08	-12.024431	135.565445	-3.02	13464	86	0	11.09	1
22/10/2014	9:43:43	-12.024431	135.565445	-3.02	13464	86	0	0	1
22/10/2014	9:44:59	-12.024558	135.564529	-68.55	5184	295	0	100.62	1
22/10/2014	9:47:25	-12.024558	135.564529	-68.55	5184	295	0	0	1
22/10/2014	9:49:46	-12.024353	135.567581	-22.73	5004	265	0	332.7	1
22/10/2014	9:56:39	-12.024353	135.567581	-22.73	5004	265	0	0	1
22/10/2014	9:58:28	-12.024426	135.566299	36.16	34740	86	0	139.66	1
22/10/2014	9:59:58	-12.024427	135.566238	33.05	4608	266	0	6.63	1
22/10/2014	10:01:59	-12.024493	135.566086	52.32	1908	258	0	18.09	1
22/10/2014	10:03:11	-12.024493	135.566086	52.32	1908	258	0	0	1
22/10/2014	10:04:27	-12.024518	135.566025	53	1692	313	0	7.19	1
22/10/2014	10:05:40	-12.024484	135.565948	49.19	0	265	0	9.19	1
22/10/2014	10:07:08	-12.024573	135.566147	35.69	324	204	0	23.8	1
22/10/2014	10:08:30	-12.02456	135.566177	38.15	0	22	0	3.57	1
22/10/2014	10:09:38	-12.024518	135.566193	39.37	0	35	0	4.98	1
22/10/2014	10:10:47	-12.02453	135.566071	53.12	180	225	0	13.34	1
22/10/2014	10:11:58	-12.024487	135.566177	36.36	936	176	0	12.48	1
22/10/2014	10:13:09	-12.024487	135.566177	36.36	936	176	0	0	1
22/10/2014	10:14:17	-12.024323	135.566025	87.48	3924	355	0	24.61	1
22/10/2014	10:22:07	-12.024323	135.566025	87.48	3924	355	0	0	1
22/10/2014	10:24:38	-12.023875	135.566895	278.45	4572	2	0	106.93	1
22/10/2014	10:26:03	-12.024455	135.565887	29.54	612	336	0	127.19	1
22/10/2014	10:29:41	-12.024336	135.566208	113.1	0	113	0	37.33	1
22/10/2014	10:36:09	-12.024336	135.566208	113.1	0	113	0	0	1
22/10/2014	10:37:22	-12.024479	135.56633	47.13	4572	120	0	20.71	1
22/10/2014	10:39:21	-12.024479	135.56633	47.13	4572	120	0	0	1
22/10/2014	10:40:36	-12.024508	135.56601	26.92	8316	79	0	34.95	1
22/10/2014	10:43:25	-12.024508	135.56601	26.92	8316	79	0	0	1
22/10/2014	10:45:31	-12.024295	135.56604	77.95	0	259	0	23.91	1
22/10/2014	10:47:41	-12.024295	135.56604	77.95	0	259	0	0	1
22/10/2014	10:50:41	-12.024465	135.566025	85.91	1584	51	0	18.97	1
22/10/2014	10:53:03	-12.024465	135.566025	85.91	1584	51	0	0	1
22/10/2014	10:54:11	-12.024398	135.566391	19.56	3096	67	0	40.5	1
22/10/2014	10:55:56	-12.024193	135.566376	44.52	5724	226	0	22.85	1
22/10/2014	10:58:24	-12.024619	135.56601	64.75	1044	330	0	61.87	1
22/10/2014	11:00:41	-12.024559	135.566116	111.04	8604	292	0	13.32	1
22/10/2014	11:03:43	-12.024248	135.565979	-51.35	1512	285	0	37.65	1
22/10/2014	11:06:05	-12.024248	135.565979	-51.35	1512	285	0	0	1
22/10/2014	11:07:38	-12.024545	135.566101	36.81	2592	327	0	35.59	1
22/10/2014	11:09:39	-12.024148	135.565918	43.84	0	303	0	48.42	1
22/10/2014	11:11:36	-12.024421	135.56575	-14.23	684	259	0	35.43	1
22/10/2014	11:13:10	-12.024214	135.565796	49.24	12636	234	0	23.55	1
22/10/2014	11:14:16	-12.024214	135.565796	49.24	12636	234	0	0	1
22/10/2014	11:15:43	-12.024502	135.565979	-28.29	2700	35	0	37.7	1
22/10/2014	11:17:52	-12.024462	135.566116	52.74	1872	337	0	15.55	1
22/10/2014	11:19:44	-12.024462	135.566116	52.74	1872	337	0	0	1
22/10/2014	11:22:17	-12.024319	135.565979	-54.13	0	238	0	21.79	1
22/10/2014	11:24:57	-12.024215	135.565918	-128.89	576	313	0	13.33	1
22/10/2014	11:27:33	-12.024293	135.565933	-96.7	144	145	0	8.83	1
22/10/2014	11:29:31	-12.024082	135.565887	-82.24	900	281	0	23.99	1
22/10/2014	12:46:10	-12.024082	135.565887	-82.24	900	281	0	0	1
22/10/2014	12:47:38	-12.023009	135.567841	45.08	0	121	0	243.71	1
22/10/2014	12:48:47	-12.023009	135.567841	45.08	0	121	0	0	1
22/10/2014	12:50:08	-12.022945	135.567902	37.54	0	118	0	9.73	1
22/10/2014	12:51:53	-12.023049	135.568085	32.49	9000	152	0	23.02	1
22/10/2014	12:52:58	-12.023232	135.567902	47.99	2808	188	0	28.46	1
22/10/2014	12:54:15	-12.023363	135.567963	47.48	0	171	0	16.01	1
22/10/2014	12:55:20	-12.023427	135.567444	33.55	6048	228	0	56.89	1
22/10/2014	12:56:28	-12.023626	135.567078	46.72	6840	146	0	45.54	1
22/10/2014	12:58:45	-12.02382	135.56694	90.37	0	74	0	26.28	1
22/10/2014	13:00:53	-12.024009	135.566971	33.67	6264	138	0	21.28	1
22/10/2014	13:03:13	-12.023793	135.567078	-63.21	0	184	0	26.69	1
22/10/2014	13:05:46	-12.02373	135.566666	62.12	7128	196	0	45.35	1
22/10/2014	13:08:12	-12.024177	135.566391	57.23	3456	162	0	58.01	1
22/10/2014	13:10:17	-12.024617	135.56636	83.21	2664	313	0	49.04	1
22/10/2014	13:12:38	-12.024755	135.566406	88.76	1836	6	0	16.14	1
22/10/2014	13:16:00	-12.024616	135.56636	55.33	1656	175	0	16.25	1
22/10/2014	13:19:34	-12.024439	135.566208	-33.59	108	184	0	25.7	1
22/10/2014	13:23:10	-12.024243	135.566238	-55.19	0	316	0	22.04	1
22/10/2014	13:26:13	-12.024629	135.566132	-74.22	0	181	0	44.44	1
22/10/2014	13:27:18	-12.024458	135.566177	24.51	1512	322	0	19.63	1
22/10/2014	13:28:48	-12.024533	135.566528	37.8	6444	331	0	39.07	1
22/10/2014	17:56:11	-12.024533	135.566528	37.8	6444	331	0	0	1
22/10/2014	18:00:38	-12.024652	135.566681	45.29	0	67	0	21.26	1
22/10/2014	18:01:42	-12.024734	135.566711	37.74	0	200	0	9.68	1
22/10/2014	18:02:50	-12.024225	135.567062	44.85	2196	72	0	68.27	1
22/10/2014	18:04:12	-12.024272	135.567245	43.13	540	229	0	20.58	1
22/10/2014	18:06:42	-12.024272	135.567245	43.13	540	229	0	0	1
22/10/2014	18:08:59	-12.024474	135.567566	42.99	2628	170	0	41.51	1
22/10/2014	18:12:42	-12.024277	135.568192	43.47	2232	58	0	71.52	1
22/10/2014	18:20:10	-12.023854	135.567688	10.58	792	207	0	72.23	1
22/10/2014	18:28:04	-12.022756	135.568771	6.56	0	146	0	169.64	1
22/10/2014	18:35:24	-12.022619	135.571671	59.56	40968	95	0	315.76	1
22/10/2014	18:58:14	-12.022619	135.571671	59.56	40968	95	0	0	1
22/10/2014	19:03:22	-12.023423	135.576401	31.07	17820	209	0	522.13	1
22/10/2014	19:04:41	-12.023158	135.576401	14.85	0	289	0	29.47	1
22/10/2014	19:15:55	-12.023158	135.576401	14.85	0	289	0	0	1
22/10/2014	19:22:45	-12.022906	135.576752	20	0	48	0	47.35	1
22/10/2014	19:24:00	-12.022906	135.576752	20	0	48	0	0	1
22/10/2014	19:26:55	-12.022902	135.576889	42.21	19188	256	0	14.91	1
22/10/2014	20:27:05	-12.022902	135.576889	42.21	19188	256	0	0	1
22/10/2014	20:31:16	-12.023169	135.576675	39.74	1872	350	0	37.72	1
22/10/2014	20:33:06	-12.023156	135.57663	-17.92	4428	307	0	5.1	1
22/10/2014	20:39:19	-12.022995	135.576584	65.9	5184	47	0	18.59	1
22/10/2014	20:45:31	-12.022825	135.576523	121.78	144	45	0	20.03	1
22/10/2014	21:36:04	-12.022825	135.576523	121.78	144	45	0	0	1
22/10/2014	21:37:19	-12.02319	135.576614	41.75	684	166	0	41.78	1
22/10/2014	21:38:42	-12.023165	135.576691	34.19	1512	135	0	8.82	1
22/10/2014	21:43:56	-12.023213	135.577072	33.6	0	0	0	41.78	1
22/10/2014	22:06:45	-12.023213	135.577072	33.6	0	0	0	0	1
22/10/2014	22:11:53	-12.02361	135.576981	39.38	0	0	0	45.24	1
22/10/2014	22:23:10	-12.02361	135.576981	39.38	0	0	0	0	1
22/10/2014	22:25:49	-12.022877	135.576599	40.36	360	50	0	91.48	1
22/10/2014	22:27:50	-12.022905	135.57663	40.66	396	54	-4	4.59	1
22/10/2014	22:31:50	-12.022881	135.576614	40.38	432	40	-2	0	1
22/10/2014	22:37:46	-12.022873	135.576508	40.22	252	37	0	11.56	1
22/10/2014	22:43:09	-12.022608	135.576599	16.22	0	325	0	31.08	1
22/10/2014	22:44:38	-12.022845	135.576706	53.72	0	210	0	28.81	1
22/10/2014	22:48:03	-12.022686	135.576614	1.42	0	358	0	20.31	1
22/10/2014	22:49:19	-12.023209	135.576401	75.51	0	13	0	62.6	1
22/10/2014	22:51:52	-12.022756	135.576691	41.58	0	36	0	59.43	1
22/10/2014	22:53:02	-12.023045	135.576462	38.62	0	174	0	40.66	1
22/10/2014	22:54:11	-12.022363	135.576599	-3.04	4032	4	0	77.28	1
22/10/2014	22:56:02	-12.022716	135.576538	16.7	0	18	0	39.81	1
22/10/2014	22:57:45	-12.022941	135.576492	46.36	1512	142	0	25.51	1
22/10/2014	22:59:27	-12.022512	135.57663	1.25	0	242	0	50.01	1
22/10/2014	23:00:39	-12.022982	135.576584	32.25	0	20	0	52.5	1
22/10/2014	23:01:47	-12.022785	135.576508	18.15	0	245	0	23.41	1
22/10/2014	23:02:55	-12.022804	135.576553	36.68	0	357	0	5.33	1
22/10/2014	23:04:10	-12.022722	135.576599	37.2	0	281	0	10.4	1
22/10/2014	23:05:51	-12.022878	135.576523	37.19	2412	358	0	19.21	1
22/10/2014	23:30:41	-12.022878	135.576523	37.19	2412	358	0	0	1
22/10/2014	23:32:39	-12.022687	135.576584	2.2	180	346	0	22.25	1
22/10/2014	23:33:58	-12.022728	135.576584	1.88	432	353	0	4.56	1
22/10/2014	23:36:22	-12.02268	135.576569	1.2	288	354	0	5.58	1
22/10/2014	23:38:24	-12.022811	135.576553	22.12	1260	31	0	14.67	1
22/10/2014	23:39:38	-12.022723	135.576614	19.86	360	5	0	11.82	1
22/10/2014	23:40:50	-12.022727	135.576553	22.23	396	262	0	6.65	1
22/10/2014	23:42:16	-12.022737	135.576599	0.69	216	348	0	5.12	1
22/10/2014	23:43:58	-12.0227	135.576569	1.22	288	8	0	5.25	1
22/10/2014	23:45:55	-12.022745	135.576614	1.42	288	359	0	7	1
22/10/2014	23:47:48	-12.022713	135.576599	1.04	324	353	0	3.91	1
22/10/2014	23:49:45	-12.022717	135.576584	1.38	108	357	0	1.69	1
22/10/2014	23:51:42	-12.022694	135.576584	1.48	180	332	0	2.56	1
22/10/2014	23:53:44	-12.022717	135.576569	0.97	252	327	0	3.03	1
22/10/2014	23:55:47	-12.022742	135.576538	0.92	864	265	0	4.37	1
22/10/2014	23:57:55	-12.022686	135.576569	0.87	144	5	0	7.08	1
23/10/2014	0:00:03	-12.022713	135.576538	0.72	144	346	0	4.51	1
23/10/2014	0:02:23	-12.022685	135.576691	0.84	432	276	0	16.93	1
23/10/2014	0:04:48	-12.022692	135.576553	1	216	347	0	15.03	1
23/10/2014	0:07:35	-12.022717	135.576569	1.05	828	63	0	3.28	1
23/10/2014	0:10:30	-12.022779	135.576706	1.29	3024	93	0	16.42	1
23/10/2014	0:15:34	-12.022755	135.576614	1.27	1332	251	0	10.36	1
23/10/2014	0:57:31	-12.022755	135.576614	1.27	1332	251	0	0	1
23/10/2014	1:01:34	-12.022849	135.576584	51.06	3600	99	0	10.95	1
23/10/2014	1:03:32	-12.022613	135.576385	1.54	972	62	0	34.02	1
23/10/2014	1:07:25	-12.022695	135.576508	30.84	0	302	0	16.19	1
23/10/2014	1:12:18	-12.022802	135.576569	28.05	2268	339	0	13.62	1
23/10/2014	1:17:03	-12.022593	135.576355	1.58	1296	275	0	32.89	1
23/10/2014	9:46:14	-12.022593	135.576355	1.58	1296	275	0	0	1
23/10/2014	9:50:12	-12.022077	135.570114	1.1	2592	188	0	681.17	1
23/10/2014	16:04:06	-12.022077	135.570114	1.1	2592	188	0	0	1
23/10/2014	16:06:36	-12.024016	135.567719	20.46	8316	24	0	338.13	1
23/10/2014	16:07:49	-12.021969	135.565933	29	14724	320	0	299.23	1
23/10/2014	16:09:58	-12.021102	135.565216	49.3	0	85	0	123.99	1
23/10/2014	16:11:12	-12.021097	135.564667	32.89	0	245	0	59.71	1
23/10/2014	16:13:00	-12.021033	135.565048	84.54	4896	94	0	42.04	1
23/10/2014	16:15:00	-12.021122	135.564392	15.27	0	226	0	72.03	1
23/10/2014	16:16:51	-12.022966	135.565994	42.05	23760	162	0	269.07	1
23/10/2014	16:18:26	-12.023465	135.566727	36.48	6948	96	0	97.13	1
23/10/2014	16:23:30	-12.023465	135.566727	36.48	6948	96	0	0	1
23/10/2014	16:25:51	-12.030578	135.567963	-2.21	12744	14	0	802.27	1
23/10/2014	16:26:56	-12.030305	135.568481	-11.51	19548	64	0	63.99	1
23/10/2014	16:28:52	-12.030367	135.568115	-0.69	0	318	0	40.4	1
23/10/2014	16:31:22	-12.030485	135.568039	-8.83	9792	166	0	15.51	1
23/10/2014	16:33:25	-12.031037	135.567856	11.64	0	185	0	64.53	1
23/10/2014	16:34:30	-12.031231	135.567886	34.74	756	339	0	21.82	1
23/10/2014	16:35:34	-12.030995	135.567825	-73.52	0	159	0	27.07	1
23/10/2014	16:36:43	-12.031646	135.568008	126.04	252	144	0	75.07	1
23/10/2014	16:37:54	-12.031301	135.567947	105.35	288	160	0	38.93	1
23/10/2014	16:39:08	-12.031349	135.567932	-31.65	0	158	0	5.58	1
23/10/2014	16:40:10	-12.031098	135.567841	1.33	180	147	0	29.61	1
23/10/2014	16:41:13	-12.031281	135.567886	-17.84	684	156	0	20.93	1
23/10/2014	16:42:14	-12.031065	135.567841	17.03	180	354	0	24.51	1
23/10/2014	16:43:18	-12.031151	135.567825	-24.36	72	26	0	9.72	1
23/10/2014	16:44:17	-12.031158	135.567886	-6.87	108	25	0	6.68	1
23/10/2014	16:45:18	-12.031164	135.56778	-12.08	720	314	0	11.55	1
23/10/2014	16:46:21	-12.031001	135.567841	-29.51	1404	328	0	19.3	1
23/10/2014	16:47:22	-12.030818	135.567673	-105.82	0	70	0	27.35	1
23/10/2014	16:48:26	-12.030484	135.567551	-245.19	0	346	0	39.44	1
23/10/2014	16:49:29	-12.031153	135.567886	64.58	900	331	0	82.83	1
23/10/2014	16:50:32	-12.031041	135.567993	64.83	2916	153	0	17.04	1
23/10/2014	16:51:34	-12.031342	135.567978	37.87	540	333	0	33.51	1
23/10/2014	16:52:36	-12.031276	135.567932	20.71	540	139	0	8.88	1
23/10/2014	16:53:38	-12.031257	135.567932	36.17	0	340	0	2.11	1
23/10/2014	16:54:38	-12.031405	135.568039	140.06	0	124	0	20.16	1
23/10/2014	16:55:38	-12.031044	135.567825	11.72	3420	147	0	46.4	1
23/10/2014	16:56:40	-12.031139	135.567886	3.45	972	144	0	12.47	1
23/10/2014	16:57:41	-12.031275	135.567917	17.91	504	332	0	15.49	1
23/10/2014	16:58:42	-12.03124	135.567902	-40.13	1764	147	0	4.22	1
23/10/2014	16:59:46	-12.031175	135.567841	-11.31	0	47	0	9.81	1
23/10/2014	17:00:49	-12.031141	135.567902	54.76	2304	160	0	7.64	1
23/10/2014	17:01:55	-12.030953	135.567856	58.89	0	163	0	21.49	1
23/10/2014	17:02:57	-12.031271	135.567963	71.6	5796	164	0	37.23	1
23/10/2014	17:03:58	-12.031206	135.567841	-7.64	1512	149	0	15.11	1
23/10/2014	17:04:59	-12.031054	135.567871	6.89	144	65	0	17.21	1
23/10/2014	17:05:56	-12.031055	135.567871	-5.4	0	11	0	0.11	1
23/10/2014	17:06:57	-12.030949	135.567795	21.61	0	183	0	14.4	1
23/10/2014	17:08:06	-12.030802	135.567719	-92.99	0	41	0	18.32	1
23/10/2014	17:09:07	-12.030714	135.567764	-60.23	1008	328	0	10.94	1
23/10/2014	17:10:12	-12.031278	135.567978	68.78	0	146	0	66.89	1
23/10/2014	17:11:12	-12.031099	135.567947	25.43	504	331	0	20.19	1
23/10/2014	17:12:14	-12.031049	135.567886	-3.59	540	157	0	8.66	1
23/10/2014	17:13:14	-12.03106	135.567917	7.82	1548	29	0	3.59	1
23/10/2014	17:14:15	-12.030988	135.567917	84.97	2196	359	0	8.01	1
23/10/2014	17:15:19	-12.031204	135.567871	18.46	0	330	0	24.53	1
23/10/2014	17:16:34	-12.031062	135.56778	-38.29	1152	32	0	18.63	1
23/10/2014	17:17:52	-12.031256	135.567917	32.35	2952	50	0	26.22	1
23/10/2014	17:19:30	-12.030945	135.567978	-1.1	0	189	0	35.21	1
23/10/2014	17:20:57	-12.031148	135.567886	23.32	828	349	0	24.69	1
23/10/2014	17:22:01	-12.031069	135.567917	30.77	216	297	0	9.41	1
23/10/2014	17:23:05	-12.031081	135.567856	24.06	684	346	0	6.77	1
23/10/2014	17:24:06	-12.030983	135.567871	-19.1	2124	200	0	11.02	1
23/10/2014	17:25:07	-12.031098	135.567886	28.84	900	17	0	12.89	1
23/10/2014	17:26:09	-12.031134	135.567947	64.82	792	182	0	7.75	1
23/10/2014	17:27:10	-12.031096	135.567856	20.96	216	249	0	10.76	1
23/10/2014	17:28:12	-12.031264	135.567932	93.82	1188	160	0	20.43	1
23/10/2014	17:29:14	-12.03108	135.567749	0.09	216	195	0	28.54	1
23/10/2014	17:30:15	-12.031046	135.567856	2.8	432	202	0	12.24	1
23/10/2014	17:31:18	-12.03097	135.567764	-30.36	2808	146	0	13.1	1
23/10/2014	17:32:22	-12.030944	135.567795	-21.44	0	27	0	4.44	1
23/10/2014	17:33:23	-12.031042	135.567825	-31.66	1476	52	0	11.38	1
23/10/2014	17:34:26	-12.03151	135.567871	69.39	0	347	0	52.28	1
23/10/2014	17:35:31	-12.031512	135.567871	65.8	0	154	0	0.22	1
23/10/2014	17:36:34	-12.031198	135.567871	-2.36	936	144	0	34.92	1
23/10/2014	17:37:35	-12.031194	135.567932	35.83	720	172	0	6.65	1
23/10/2014	17:38:36	-12.031137	135.567932	22.69	972	187	0	6.34	1
23/10/2014	17:39:38	-12.03105	135.567917	35.96	2052	336	0	9.81	1
23/10/2014	17:40:39	-12.031085	135.567886	48.49	360	145	0	5.15	1
23/10/2014	17:41:39	-12.031238	135.567978	59.31	864	25	0	19.74	1
23/10/2014	17:42:39	-12.030845	135.567917	-12.02	2808	312	0	44.2	1
23/10/2014	17:43:40	-12.031069	135.567902	30.2	900	4	0	24.96	1
23/10/2014	17:44:43	-12.031002	135.567871	-18.99	0	72	0	8.18	1
23/10/2014	17:45:45	-12.031076	135.567886	2.83	684	309	0	8.39	1
23/10/2014	17:46:50	-12.031078	135.567902	6.9	0	77	0	1.75	1
23/10/2014	17:47:53	-12.03112	135.567917	43.56	432	275	0	4.95	1
23/10/2014	17:48:53	-12.031353	135.56781	82.91	1044	12	0	28.4	1
23/10/2014	17:49:55	-12.031151	135.567932	47.52	1656	185	0	26.09	1
23/10/2014	17:50:57	-12.031022	135.567917	14.6	252	182	0	14.44	1
23/10/2014	17:52:00	-12.031168	135.567902	41.34	0	14	0	16.32	1
23/10/2014	17:53:01	-12.031153	135.567932	17.29	756	25	0	3.66	1
23/10/2014	17:54:02	-12.031156	135.567871	22.18	972	18	0	6.64	1
23/10/2014	17:55:04	-12.031145	135.567886	30.39	0	93	0	2.04	1
23/10/2014	17:56:09	-12.031023	135.567871	38.72	0	208	0	13.66	1
23/10/2014	17:57:11	-12.031192	135.567947	69.45	72	311	0	20.53	1
23/10/2014	17:58:13	-12.031154	135.567856	29.14	108	282	0	10.76	1
23/10/2014	17:59:14	-12.031036	135.567963	24.1	216	18	0	17.54	1
23/10/2014	18:00:14	-12.03114	135.567795	-7.61	648	222	0	21.62	1
23/10/2014	18:01:12	-12.030969	135.567993	55.94	0	111	0	28.73	1
23/10/2014	18:02:21	-12.031406	135.567719	97.4	0	170	0	57	1
23/10/2014	18:03:30	-12.031046	135.567947	2.92	0	10	0	47.09	1
23/10/2014	18:04:41	-12.031236	135.567993	22.33	4464	278	-4	21.71	1
24/10/2014	8:11:55	-12.030096	135.568054	10.85	4464	278	-2	0	1
24/10/2014	8:14:10	-12.030096	135.568054	10.85	0	153	0	0	1
24/10/2014	8:15:14	-12.030399	135.566925	6.07	38844	285	0	127.32	1
24/10/2014	8:16:22	-12.026999	135.56514	24.88	37368	9	0	424.99	1
24/10/2014	8:18:17	-12.024859	135.565887	103.52	0	9	0	251.44	1
24/10/2014	8:20:08	-12.024749	135.565979	92.21	0	130	0	15.8	1
24/10/2014	8:21:12	-12.02472	135.565948	93.52	0	4	0	4.67	1
24/10/2014	8:22:14	-12.024852	135.565872	92.6	0	160	0	16.84	1
24/10/2014	8:23:15	-12.024532	135.565826	54.16	0	24	0	35.93	1
24/10/2014	8:24:16	-12.024597	135.565796	19.97	0	19	0	7.93	1
24/10/2014	8:25:18	-12.02444	135.565842	-3.98	0	324	0	18.16	1
24/10/2014	8:26:22	-12.024381	135.565857	7.68	0	51	0	6.76	1
24/10/2014	8:27:29	-12.024543	135.565796	77.53	0	79	0	19.2	1
24/10/2014	8:28:34	-12.024589	135.56572	72.14	0	162	0	9.72	1
24/10/2014	8:29:42	-12.02457	135.565674	76.92	0	317	0	5.43	1
24/10/2014	8:30:45	-12.024579	135.565765	22.18	0	19	0	9.95	1
24/10/2014	8:32:00	-12.02459	135.565811	34.27	288	19	0	5.15	1
24/10/2014	8:33:04	-12.024609	135.56546	-3.32	0	344	0	38.23	1
24/10/2014	8:34:12	-12.02468	135.56575	39.02	0	355	0	32.51	1
24/10/2014	8:35:16	-12.02443	135.565674	7.87	0	76	0	29	1
24/10/2014	8:36:20	-12.024536	135.565933	55.26	0	312	0	30.53	1
24/10/2014	8:37:50	-12.024567	135.565887	63.57	1044	78	0	6.08	1
24/10/2014	8:38:59	-12.024557	135.565887	54.52	252	127	0	1.11	1
24/10/2014	8:39:58	-12.024582	135.565796	91.21	0	85	0	10.28	1
24/10/2014	8:41:00	-12.024531	135.565674	49.73	1548	262	0	14.43	1
24/10/2014	8:41:59	-12.024549	135.565887	56.13	0	256	0	23.25	1
24/10/2014	8:42:59	-12.024565	135.565842	58.77	0	284	0	5.21	1
24/10/2014	8:43:59	-12.024722	135.565857	23.52	11808	242	0	17.53	1
24/10/2014	8:45:00	-12.029334	135.564697	78.28	34920	192	0	528.12	1
24/10/2014	8:45:58	-12.030304	135.566315	28.4	1260	346	0	206.39	1
24/10/2014	8:46:59	-12.030312	135.565979	19.68	2016	76	0	36.55	1
24/10/2014	8:48:00	-12.030262	135.566208	18.1	3168	235	0	25.52	1
24/10/2014	8:49:04	-12.030405	135.56601	121.07	792	13	0	26.77	1
24/10/2014	8:50:05	-12.030252	135.566147	18.04	540	20	0	22.61	1
24/10/2014	8:51:06	-12.030298	135.566055	10.52	4536	288	0	11.24	1
24/10/2014	8:52:07	-12.026159	135.565109	56.16	49392	6	0	471.59	1
24/10/2014	8:53:08	-12.024432	135.565887	47.64	828	54	0	209.85	1
24/10/2014	8:54:09	-12.024562	135.56601	-24.2	2412	91	0	19.7	1
24/10/2014	8:55:11	-12.024519	135.566223	-25.85	0	245	0	23.65	1
24/10/2014	8:56:12	-12.024537	135.565826	32.45	4068	268	0	43.22	1
24/10/2014	8:57:12	-12.0245	135.566116	-4.17	1440	258	0	31.81	1
24/10/2014	8:58:16	-12.024458	135.565689	86.81	0	269	0	46.67	1
24/10/2014	8:59:20	-12.024552	135.565826	-4.43	0	358	0	18.2	1
24/10/2014	9:00:22	-12.024607	135.565857	7.06	252	110	0	6.98	1
24/10/2014	9:01:22	-12.024591	135.565857	92.49	4932	76	0	1.78	1
24/10/2014	9:02:23	-12.023608	135.566605	-0.16	1620	47	0	136.25	1
24/10/2014	9:03:23	-12.023448	135.56665	55.26	6156	264	0	18.45	1
24/10/2014	9:04:23	-12.023541	135.566635	-45.79	828	248	0	10.47	1
24/10/2014	9:05:23	-12.023528	135.566574	0.24	3168	89	0	6.79	1
24/10/2014	9:06:24	-12.023528	135.566467	-23.73	864	176	0	11.64	1
24/10/2014	9:07:25	-12.023417	135.56633	2.97	12816	11	0	19.35	1
24/10/2014	9:08:28	-12.022282	135.566757	71.51	0	249	0	134.48	1
24/10/2014	9:09:27	-12.022543	135.566422	321.94	3240	261	0	46.58	1
24/10/2014	9:10:26	-12.0225	135.56694	1.04	6732	192	0	56.54	1
24/10/2014	9:11:26	-12.025119	135.565491	43.26	39420	186	0	331.12	1
24/10/2014	9:12:27	-12.030321	135.564423	22.85	72	84	0	589.98	1
24/10/2014	9:13:28	-12.03033	135.564499	37.15	432	68	0	8.33	1
24/10/2014	9:14:28	-12.030348	135.564468	28.61	72	8	0	3.92	1
24/10/2014	9:15:30	-12.030304	135.564545	43.89	72	62	0	9.7	1
24/10/2014	9:16:30	-12.030336	135.564575	35.04	648	92	0	4.83	1
24/10/2014	9:17:27	-12.030691	135.564545	-107.38	0	163	0	39.61	1
24/10/2014	9:18:28	-12.030313	135.564529	34.11	144	28	0	42.07	1
24/10/2014	9:19:27	-12.030306	135.564499	38.89	0	187	0	3.35	1
24/10/2014	9:20:29	-12.030328	135.564529	43.39	180	51	0	4.08	1
24/10/2014	9:21:28	-12.030318	135.564575	40.3	108	66	0	5.12	1
24/10/2014	9:22:40	-12.030079	135.565872	18.92	31824	100	0	143.53	1
24/10/2014	9:24:25	-12.029708	135.568176	-47.61	2232	19	0	253.94	1
24/10/2014	9:25:45	-12.030143	135.566269	17.86	19224	285	0	212.96	1
24/10/2014	9:26:44	-12.027051	135.565201	39.83	22932	9	0	362.9	1
24/10/2014	9:27:48	-12.024694	135.566483	29.17	15192	73	0	296.86	1
24/10/2014	9:28:49	-12.02389	135.567551	-59.72	540	8	0	146.57	1
24/10/2014	9:29:51	-12.024009	135.567535	-31.84	0	334	0	13.35	1
24/10/2014	9:30:50	-12.024036	135.567566	2.97	864	59	0	4.51	1
24/10/2014	9:31:51	-12.02399	135.567551	56.78	0	125	0	5.37	1
24/10/2014	9:32:51	-12.024024	135.567505	33.41	1296	116	0	6.27	1
24/10/2014	9:33:51	-12.024032	135.567551	19.14	1188	327	0	5.08	1
24/10/2014	9:34:52	-12.024025	135.567535	17.99	1080	342	0	1.91	1
24/10/2014	9:35:53	-12.024133	135.567596	24.47	0	169	0	13.72	1
24/10/2014	9:36:54	-12.024099	135.567566	23.14	2808	123	0	4.99	1
24/10/2014	9:37:54	-12.024833	135.567245	-40.91	1620	208	0	88.77	1
24/10/2014	9:38:56	-12.024713	135.5672	12.54	7164	126	0	14.21	1
24/10/2014	9:39:58	-12.024936	135.567291	16	900	283	0	26.7	1
24/10/2014	9:41:00	-12.025113	135.567581	21.16	612	84	0	37.18	1
24/10/2014	9:42:00	-12.025085	135.567596	9.95	144	162	0	3.51	1
24/10/2014	9:43:00	-12.025104	135.567627	34.47	3276	17	0	3.98	1
24/10/2014	9:44:02	-12.02511	135.567734	15.81	576	120	0	11.66	1
24/10/2014	9:45:03	-12.025123	135.567657	34.71	0	286	0	8.5	1
24/10/2014	9:46:03	-12.024653	135.567047	27.68	20952	317	0	84.45	1
24/10/2014	9:47:05	-12.024484	135.565964	77.09	1980	308	0	119.27	1
24/10/2014	9:48:07	-12.024527	135.565842	49.68	1800	196	0	14.1	1
24/10/2014	9:49:08	-12.024483	135.565811	30.58	504	70	0	5.94	1
24/10/2014	9:50:09	-12.024574	135.56575	-11.38	2376	29	0	12.1	1
24/10/2014	9:51:09	-12.024543	135.565811	57.78	180	231	0	7.48	1
24/10/2014	9:52:10	-12.024575	135.565872	81.45	756	196	0	7.53	1
24/10/2014	9:53:11	-12.02617	135.565338	26.46	41292	190	0	186.62	1
24/10/2014	9:54:11	-12.030231	135.566544	-8.12	35280	102	0	470.22	1
24/10/2014	9:55:13	-12.030887	135.567566	16.11	324	38	0	132.94	1
24/10/2014	9:56:14	-12.030793	135.567383	-0.22	360	343	0	22.48	1
24/10/2014	9:57:15	-12.030823	135.567505	21.77	288	286	0	13.68	1
24/10/2014	9:58:16	-12.030759	135.567444	-4.27	288	246	0	9.73	1
24/10/2014	9:59:20	-12.030768	135.567398	-38.99	0	91	0	5.1	1
24/10/2014	10:00:21	-12.030724	135.567444	-16.19	4716	115	0	7	1
24/10/2014	10:01:21	-12.030875	135.567398	-18.34	0	110	0	17.52	1
24/10/2014	10:02:23	-12.03086	135.567535	3.72	0	181	0	14.99	1
24/10/2014	10:03:25	-12.030883	135.56752	8.34	0	339	0	3.03	1
24/10/2014	10:04:27	-12.030987	135.567368	-2.84	0	84	0	20.17	1
24/10/2014	10:05:29	-12.030615	135.567413	-1.4	0	80	0	41.65	1
24/10/2014	10:06:31	-12.03046	135.567795	11.57	13140	98	0	44.98	1
24/10/2014	10:07:37	-12.029456	135.564575	-7.58	36720	5	0	367.55	1
24/10/2014	10:08:39	-12.022719	135.565842	34.78	41580	6	0	761.69	1
24/10/2014	10:09:38	-12.020146	135.569031	42.99	37584	98	0	449.6	1
24/10/2014	10:10:42	-12.01993	135.569885	37.2	1368	224	0	95.93	1
24/10/2014	10:11:55	-12.019652	135.57016	254.82	0	253	0	43.01	1
24/10/2014	10:19:43	-12.019652	135.57016	254.82	0	253	0	0	1
24/10/2014	10:20:47	-12.019524	135.569839	45.04	6696	109	0	37.7	1
24/10/2014	10:21:49	-12.019605	135.569885	44.04	144	66	0	10.3	1
24/10/2014	10:22:51	-12.019584	135.569946	56.28	720	30	0	7.03	1
24/10/2014	10:23:52	-12.019609	135.569885	3.42	1656	101	0	7.19	1
24/10/2014	10:25:03	-12.019476	135.569687	-25.22	7884	32	0	26.12	1
24/10/2014	10:26:29	-12.018929	135.569839	33.81	20484	196	-4	63.03	1
26/10/2014	7:05:31	-34.036324	150.655167	98.25	20484	196	-2	0	1
26/10/2014	7:10:59	-34.036324	150.655167	98.25	5400	40	0	0	1
26/10/2014	7:11:59	-34.036224	150.65538	66.68	0	43	0	22.56	1
26/10/2014	7:13:01	-34.036129	150.655472	43.77	0	334	0	13.54	1
26/10/2014	7:14:09	-34.03616	150.655365	61.87	0	236	0	10.44	1
26/10/2014	7:16:14	-34.036133	150.655319	80.03	5472	254	0	5.19	1
26/10/2014	7:17:16	-34.036011	150.65535	87.41	3276	232	0	13.86	1
26/10/2014	7:18:23	-34.036282	150.655289	64.54	0	58	0	30.65	1
26/10/2014	7:20:00	-34.03624	150.655334	70.72	5292	71	0	6.25	1
26/10/2014	7:21:06	-34.036152	150.655533	33.04	2484	32	0	20.78	1
26/10/2014	7:22:10	-34.036152	150.655533	33.04	2484	32	0	0	1
26/10/2014	7:23:14	-34.036095	150.655533	40.29	0	254	0	6.34	1
26/10/2014	7:24:19	-34.03582	150.655899	-0.15	2484	337	0	45.52	1
26/10/2014	7:26:36	-34.036316	150.655151	94.05	0	294	0	88.27	1
26/10/2014	7:28:30	-34.036419	150.655899	33.44	3744	81	0	69.87	1
26/10/2014	7:29:34	-34.036507	150.656021	36.63	5220	104	0	14.9	1
26/10/2014	7:30:39	-34.036354	150.65538	81.85	0	135	0	61.47	1
26/10/2014	7:31:43	-34.03635	150.655304	77.31	0	135	0	7.02	1
26/10/2014	7:32:47	-34.036331	150.655151	95.79	0	129	0	14.26	1
26/10/2014	7:33:50	-34.036255	150.655182	84.2	0	13	0	8.92	1
26/10/2014	7:34:53	-34.036255	150.655197	78.57	0	63	0	1.38	1
26/10/2014	7:35:59	-34.036049	150.655457	92.21	12240	214	0	33.15	1
26/10/2014	7:37:10	-34.03627	150.655273	65.53	0	10	0	29.86	1
26/10/2014	7:38:15	-34.036293	150.655182	71.57	0	233	0	8.77	1
26/10/2014	7:39:18	-34.036247	150.655319	70.8	0	70	0	13.62	1
26/10/2014	7:40:23	-34.036221	150.655334	81.61	0	179	0	3.2	1
26/10/2014	7:41:27	-34.03643	150.655045	123.79	0	72	0	35.34	1
26/10/2014	7:42:29	-34.03606	150.655533	14.35	0	259	0	60.95	1
26/10/2014	7:43:33	-34.036201	150.655334	51.16	0	37	0	24.13	1
26/10/2014	7:44:38	-34.036274	150.655182	119.27	4572	245	0	16.19	1
26/10/2014	7:45:43	-34.036469	150.655243	29.25	2556	224	0	22.4	1
26/10/2014	7:47:17	-34.036129	150.655411	24.36	4392	230	0	40.85	1
26/10/2014	7:48:31	-34.036224	150.655228	85.87	0	283	0	19.9	1
26/10/2014	7:49:42	-34.036034	150.6548	40.75	2700	68	0	44.74	1
26/10/2014	7:51:01	-34.035633	150.653503	66.33	4860	310	0	127.56	1
26/10/2014	7:55:44	-34.036217	150.653854	134.63	2160	104	0	72.55	1
26/10/2014	8:00:52	-34.036201	150.654205	35.08	1872	226	0	32.39	1
26/10/2014	8:05:53	-34.036106	150.654266	-13.49	0	203	0	11.97	1
26/10/2014	8:09:32	-34.036232	150.653992	55.53	5328	229	0	28.87	1
26/10/2014	8:13:00	-34.036213	150.654007	40.53	23940	229	0	2.52	1
26/10/2014	8:15:38	-34.036797	150.65332	21.72	14004	231	0	90.69	1
26/10/2014	8:18:11	-34.036118	150.654221	67.71	3528	19	-4	112.22	1
