# Supplementary material for: A preliminary study to estimate contact rates between free-roaming domestic dogs using novel miniature cameras
Source: PLoS One. 2017 Jul 27;12(7):e0181859. doi: 10.1371/journal.pone.0181859 (PMC5547700; doi:10.1371/journal.pone.0181859)
Supplement: S1 Data — (ZIP) [file pone.0181859.s001.zip › Galiwinku_30.csv]

Date	Time	Latitude	Longitude	Altitude	Speed	Course	Type	Distance	Essential
17/10/2014	10:19:36	-34.031845	150.656784	102.5	108	53	-2	0	1
17/10/2014	10:19:41	-34.031845	150.656784	102.23	0	55	0	0	1
17/10/2014	10:19:47	-34.031845	150.656784	102.23	0	47	0	0	1
17/10/2014	10:19:53	-34.031845	150.656784	102.23	0	56	0	0	1
17/10/2014	10:19:59	-34.031845	150.656784	102.23	0	58	0	0	1
17/10/2014	10:20:05	-34.031845	150.656784	102.23	0	301	0	0	1
17/10/2014	10:20:11	-34.031845	150.656784	102.23	0	3	0	0	1
17/10/2014	10:20:17	-34.031845	150.656784	102.23	0	341	0	0	1
17/10/2014	10:20:23	-34.031845	150.656784	102.23	0	355	0	0	1
17/10/2014	10:20:29	-34.031845	150.656784	102.23	0	17	0	0	1
17/10/2014	10:20:35	-34.031845	150.656784	102.23	0	340	0	0	1
17/10/2014	10:20:41	-34.031845	150.656784	102.23	0	334	0	0	1
17/10/2014	10:20:47	-34.031845	150.656784	102.23	0	151	0	0	1
17/10/2014	10:20:52	-34.031845	150.656784	102.23	0	209	0	0	1
17/10/2014	10:20:58	-34.031845	150.656784	102.23	0	39	0	0	1
17/10/2014	10:21:05	-34.031845	150.656784	102.23	0	150	0	0	1
17/10/2014	10:21:11	-34.031845	150.656784	102.23	0	6	0	0	1
17/10/2014	10:21:17	-34.031845	150.656784	102.23	0	342	0	0	1
17/10/2014	10:21:23	-34.031845	150.656784	102.23	0	110	0	0	1
17/10/2014	10:21:29	-34.031845	150.656784	102.23	0	37	0	0	1
17/10/2014	10:21:35	-34.031845	150.656784	102.23	0	338	0	0	1
17/10/2014	10:21:41	-34.031845	150.656784	102.23	0	346	0	0	1
17/10/2014	10:21:47	-34.031845	150.656784	102.23	0	331	0	0	1
17/10/2014	10:21:53	-34.031845	150.656784	102.23	0	90	0	0	1
17/10/2014	10:21:59	-34.031845	150.656784	102.23	0	31	0	0	1
17/10/2014	10:22:05	-34.031845	150.656784	102.23	0	8	0	0	1
17/10/2014	10:22:11	-34.031845	150.656784	102.23	0	170	0	0	1
17/10/2014	10:22:17	-34.031845	150.656784	102.23	0	164	0	0	1
17/10/2014	10:22:23	-34.031845	150.656784	102.23	0	304	0	0	1
17/10/2014	10:22:29	-34.031845	150.656784	102.23	0	349	0	0	1
17/10/2014	10:22:35	-34.031845	150.656784	102.23	0	341	0	0	1
17/10/2014	10:22:41	-34.031845	150.656784	102.23	0	357	0	0	1
17/10/2014	10:22:47	-34.031845	150.656784	102.23	0	11	-4	0	1
20/10/2014	16:54:13	-34.031845	150.656784	102.23	0	239	-2	0	1
20/10/2014	16:57:30	-33.891354	151.198685	34.51	5004	221	0	52362.15	1
20/10/2014	16:59:10	-33.891384	151.198547	35.9	5220	339	0	13.17	1
20/10/2014	17:02:38	-33.891464	151.198532	39.07	0	147	0	9	1
20/10/2014	17:05:19	-33.891541	151.198776	31.36	22644	103	0	24.09	1
20/10/2014	17:07:44	-33.896603	151.199127	56.6	0	232	0	563.8	1
20/10/2014	17:08:52	-33.900867	151.200912	19.1	720	151	0	501.94	1
20/10/2014	17:09:59	-33.901028	151.200989	88.1	2628	157	0	19.26	1
20/10/2014	17:11:07	-33.904816	151.202789	16.78	0	87	0	452.78	1
20/10/2014	17:12:21	-33.907536	151.202835	36.87	46800	177	0	302.48	1
20/10/2014	17:13:28	-33.909443	151.202454	52.03	4608	333	0	214.94	1
20/10/2014	17:14:39	-33.915508	151.200531	25.96	46980	192	0	697.35	1
20/10/2014	17:15:52	-33.921047	151.19693	28.09	6408	187	0	699.82	1
20/10/2014	17:17:03	-33.920692	151.196762	-8.82	612	286	0	42.41	1
20/10/2014	17:18:15	-33.921009	151.192535	9.83	7416	299	0	391.62	1
20/10/2014	17:20:00	-33.92561	151.189392	18.2	43128	206	0	588.08	1
20/10/2014	17:21:39	-33.928062	151.187317	29.31	18324	198	0	333.15	1
20/10/2014	17:24:26	-33.929359	151.18924	361.9	684	269	0	228.64	1
20/10/2014	17:27:18	-33.932613	151.186111	31.09	12960	187	0	462.88	1
20/10/2014	17:30:07	-33.933903	151.180359	65.43	5220	82	0	549.71	1
20/10/2014	17:32:21	-33.934254	151.179993	41.39	4464	123	0	51.61	1
20/10/2014	17:35:22	-33.93391	151.179977	24.6	4104	246	0	38.28	1
20/10/2014	17:38:22	-33.933907	151.179611	3.5	0	28	0	33.77	1
20/10/2014	17:42:11	-33.933464	151.179733	69.79	9468	336	0	50.53	1
20/10/2014	17:45:18	-33.933464	151.179733	69.79	9468	336	0	0	1
20/10/2014	17:46:47	-33.933125	151.179367	75.25	4572	225	0	50.61	1
20/10/2014	17:49:01	-33.933125	151.179367	75.25	4572	225	0	0	1
20/10/2014	17:50:16	-33.932713	151.180328	160.16	0	236	0	99.8	1
20/10/2014	18:10:20	-33.932713	151.180328	160.16	0	236	0	0	1
20/10/2014	18:14:25	-33.934822	151.179871	-29.3	0	230	-4	238.27	1
21/10/2014	12:17:15	-12.024121	135.565628	70.19	4140	141	-2	0	1
21/10/2014	12:23:24	-12.024121	135.565628	70.19	4356	267	0	0	1
21/10/2014	12:24:33	-12.024147	135.565704	28.19	0	81	0	8.76
21/10/2014	12:25:39	-12.024095	135.565842	56.06	504	84	0	16.08
21/10/2014	12:26:47	-12.027591	135.565323	87.56	38340	199	0	392.81	1
21/10/2014	12:27:52	-12.030478	135.567688	35.28	30492	101	0	411.35	1
21/10/2014	12:29:02	-12.030104	135.56868	92.39	0	95	0	115.62	1
21/10/2014	14:06:48	-12.030104	135.56868	92.39	0	95	0	0
21/10/2014	14:15:37	-12.030718	135.565689	64.05	0	336	0	332.37
21/10/2014	14:16:46	-12.030794	135.565643	39.55	0	321	0	9.82
21/10/2014	14:17:55	-12.030736	135.565704	61.68	576	301	0	9.25
21/10/2014	14:19:05	-12.030806	135.565643	34.93	0	47	0	10.23
21/10/2014	14:20:13	-12.030814	135.56572	62.67	0	114	0	8.42
21/10/2014	14:21:22	-12.031013	135.565842	63.13	9252	162	0	25.8	1
21/10/2014	14:23:05	-12.031216	135.565842	238.42	0	231	0	22.57	1
21/10/2014	15:07:34	-12.031216	135.565842	238.42	0	231	0	0
21/10/2014	15:09:04	-12.030755	135.565582	83.42	0	255	0	58.54
21/10/2014	15:12:41	-12.030459	135.565491	3.98	0	301	0	34.37
21/10/2014	15:16:07	-12.030459	135.565491	3.98	0	301	0	0
21/10/2014	15:20:13	-12.030344	135.56572	178.15	4104	311	0	28	1
21/10/2014	15:25:47	-12.030298	135.565414	-80.49	1656	195	0	33.67	1
21/10/2014	15:31:25	-12.030336	135.565292	-38.28	4680	55	0	13.92
21/10/2014	15:35:52	-12.030044	135.565414	-11.54	10980	215	0	35.08
21/10/2014	15:39:51	-12.030142	135.565506	-138.7	0	177	0	14.79
21/10/2014	15:41:33	-12.030421	135.56517	44.52	684	305	0	47.93
21/10/2014	15:44:43	-12.030244	135.565186	20.42	0	271	0	19.76
21/10/2014	15:46:19	-12.030144	135.565323	-94.24	540	347	0	18.59
21/10/2014	15:49:13	-12.030178	135.565277	-55.59	0	233	0	6.27
21/10/2014	15:51:32	-12.030457	135.565338	48.7	396	293	0	31.72
21/10/2014	16:06:10	-12.030457	135.565338	48.7	396	293	0	0
21/10/2014	16:07:36	-12.030478	135.565247	70.06	1368	104	0	10.17
21/10/2014	16:09:26	-12.030481	135.565033	160.11	5616	325	0	23.28
21/10/2014	16:11:13	-12.030656	135.564987	197.7	0	348	0	20.09
21/10/2014	16:12:26	-12.03041	135.565125	92.92	144	112	0	31.2	1
21/10/2014	16:14:17	-12.030418	135.565002	118	324	342	0	13.41	1
21/10/2014	16:19:47	-12.030418	135.565002	118	324	342	0	0
21/10/2014	16:21:02	-12.031163	135.565308	119.86	2736	204	0	89.27
21/10/2014	16:22:16	-12.030601	135.565399	31.89	0	2	0	63.27
21/10/2014	18:10:19	-12.030601	135.565399	31.89	0	2	0	0
21/10/2014	18:12:59	-12.030518	135.565079	-35.44	0	353	0	36
21/10/2014	18:14:10	-12.029913	135.565292	208.11	1044	182	0	71.15
21/10/2014	18:15:22	-12.030235	135.565292	96.74	0	156	0	35.8
21/10/2014	18:16:45	-12.03018	135.56543	112.95	0	59	0	16.21
21/10/2014	18:19:45	-12.030517	135.565247	26.05	0	232	0	42.43
21/10/2014	18:22:03	-12.030618	135.565186	-87.1	0	307	0	13.04
21/10/2014	18:23:50	-12.030887	135.565521	-112.31	0	12	0	47.14
21/10/2014	18:25:11	-12.03057	135.565323	-0.87	0	96	0	41.31
21/10/2014	18:27:22	-12.030638	135.565475	40.38	2376	95	0	18.18
21/10/2014	18:29:05	-12.030518	135.565323	33.73	396	169	0	21.24
21/10/2014	18:30:23	-12.030472	135.56514	50.45	0	101	0	20.55
21/10/2014	18:32:03	-12.030611	135.565353	51.84	0	286	0	27.85
21/10/2014	18:33:38	-12.030633	135.565125	-3.37	648	33	0	24.92
21/10/2014	18:34:49	-12.030502	135.565262	15.53	7596	289	0	20.84
21/10/2014	18:35:57	-12.030201	135.565155	24.19	3672	168	0	35.43
21/10/2014	18:37:09	-12.03023	135.565186	41.45	0	328	0	4.67
21/10/2014	18:38:20	-12.030079	135.565125	45.58	0	88	0	18.05
21/10/2014	18:39:29	-12.030064	135.56517	40.6	756	147	0	5.17
21/10/2014	18:40:37	-12.030152	135.565079	-28.2	0	344	0	13.92
21/10/2014	18:41:49	-12.030805	135.565186	26.4	0	167	0	73.54
21/10/2014	18:42:58	-12.030416	135.564987	25	3276	5	0	48.37
21/10/2014	18:44:11	-12.029917	135.565277	45.05	0	247	0	63.82
21/10/2014	18:45:55	-12.029823	135.565399	24.37	540	263	0	16.89
21/10/2014	18:47:22	-12.029984	135.565384	38.98	0	153	0	17.98
21/10/2014	18:49:00	-12.030073	135.565369	46.42	0	238	0	10.03
21/10/2014	18:50:32	-12.029926	135.565323	26.84	1368	19	0	17.09
21/10/2014	18:52:08	-12.029704	135.565338	-0.17	2592	224	0	24.74
21/10/2014	18:53:40	-12.030051	135.56543	33.06	0	55	0	39.86
21/10/2014	18:55:16	-12.029586	135.565353	-12.62	7344	30	0	52.38
21/10/2014	18:58:06	-12.029753	135.565369	52.43	3204	233	0	18.65
21/10/2014	19:00:47	-12.029753	135.565369	52.43	3204	233	0	0
21/10/2014	19:02:36	-12.029465	135.565201	-83.74	504	338	0	36.87
21/10/2014	19:04:54	-12.029843	135.565475	35.36	0	344	0	51.52
21/10/2014	19:06:03	-12.030457	135.565979	153.2	0	257	0	87.55
21/10/2014	19:07:13	-12.030246	135.565918	156.85	0	353	0	24.38
21/10/2014	19:08:20	-12.030249	135.565948	174.13	0	20	0	3.28
21/10/2014	19:09:38	-12.029978	135.565491	76	0	321	0	58.12
21/10/2014	19:11:02	-12.030833	135.566605	319.69	0	193	0	154
21/10/2014	19:12:27	-12.03034	135.566284	257.81	288	142	0	64.99
21/10/2014	19:13:47	-12.030034	135.565674	117.92	0	314	0	74.56
21/10/2014	19:15:03	-12.029998	135.565643	108.91	0	330	0	5.23
21/10/2014	19:16:19	-12.030075	135.565689	113.68	0	325	0	9.92
21/10/2014	19:17:31	-12.030237	135.565857	145.15	0	161	0	25.66
21/10/2014	19:18:40	-12.029788	135.565491	48.57	0	331	0	63.85
21/10/2014	19:19:53	-12.029557	135.565262	-13.39	0	325	0	35.78
21/10/2014	19:21:17	-12.029223	135.565109	-41.01	3420	153	0	40.7
21/10/2014	19:22:33	-12.029799	135.565598	67.77	5652	198	0	83.25
21/10/2014	19:24:36	-12.029711	135.565598	75.86	8928	309	0	9.79
21/10/2014	19:26:55	-12.029883	135.565552	65.67	1692	182	0	19.77
21/10/2014	19:29:08	-12.029704	135.565262	-12.81	0	107	0	37.29
21/10/2014	19:30:18	-12.029804	135.565414	35.44	0	322	0	19.92
21/10/2014	19:31:29	-12.029804	135.565414	35.44	0	322	0	0
21/10/2014	19:32:41	-12.029753	135.565491	65.6	4500	294	0	10.11
21/10/2014	19:33:51	-12.029932	135.565613	131.71	0	324	0	23.92
21/10/2014	19:35:20	-12.030005	135.565582	102.49	0	126	0	8.79
21/10/2014	19:37:06	-12.029819	135.565369	63.75	0	154	0	31.05
21/10/2014	19:38:44	-12.029833	135.56543	67.82	360	303	0	6.81
21/10/2014	19:40:34	-12.029861	135.56546	33.55	576	252	0	4.51
21/10/2014	19:42:11	-12.029744	135.565292	14.84	0	123	0	22.43
21/10/2014	19:43:25	-12.030021	135.565231	45.77	4680	284	0	31.51	1
21/10/2014	19:44:42	-12.029958	135.56514	-9.04	0	71	0	12.12	1
21/10/2014	19:45:55	-12.030068	135.565475	69.02	5076	119	0	38.43
21/10/2014	19:47:04	-12.029876	135.565247	43.83	3168	30	0	32.72
21/10/2014	19:48:18	-12.029855	135.565689	-3.56	0	61	0	48.13
21/10/2014	19:49:25	-12.029864	135.565475	-2.06	0	269	0	23.29
21/10/2014	19:50:35	-12.030025	135.565842	108.04	3420	117	0	43.74
21/10/2014	19:51:41	-12.029766	135.565399	27.4	1116	125	0	56.13
21/10/2014	19:52:47	-12.029842	135.565323	-0.39	576	12	0	11.82
21/10/2014	19:53:55	-12.029849	135.56546	53.66	0	105	0	14.92
21/10/2014	19:55:04	-12.029823	135.56543	-2.8	1620	261	0	4.36
21/10/2014	19:56:10	-12.029773	135.565323	-31.94	288	296	0	12.9
21/10/2014	19:57:17	-12.029872	135.565323	37.18	1728	276	0	11.01
21/10/2014	19:58:42	-12.029974	135.565735	-13.31	792	134	0	46.22
21/10/2014	19:59:48	-12.02989	135.565567	27.59	0	173	0	20.52
21/10/2014	20:00:54	-12.030003	135.565094	-20.4	288	210	0	52.95
21/10/2014	20:02:04	-12.030044	135.56575	28.78	0	133	0	71.49
21/10/2014	20:03:14	-12.029955	135.565643	11.83	360	141	0	15.28
21/10/2014	20:04:20	-12.029856	135.565338	17.8	1800	284	0	34.95
21/10/2014	20:05:26	-12.029896	135.56543	19.01	792	72	0	10.95
21/10/2014	20:06:34	-12.029911	135.565445	7.68	0	104	0	2.33
21/10/2014	20:07:43	-12.029938	135.56543	31.21	0	107	0	3.42
21/10/2014	20:08:49	-12.0299	135.565536	-4.02	2376	273	0	12.28
21/10/2014	20:09:57	-12.02993	135.565475	32.25	0	27	0	7.43
21/10/2014	20:11:03	-12.02992	135.565689	-16.46	36	29	0	23.3
21/10/2014	20:12:13	-12.029861	135.565308	29	0	85	0	41.95
21/10/2014	20:13:23	-12.029853	135.565491	25.04	0	283	0	19.92
21/10/2014	20:14:29	-12.02993	135.565475	42.19	5112	285	0	8.74
21/10/2014	20:15:46	-12.029716	135.56514	37.75	0	77	0	43.51
21/10/2014	20:16:59	-12.029939	135.565308	23.09	4500	258	0	30.8
21/10/2014	20:18:05	-12.029912	135.565338	9.1	9936	288	0	4.43
21/10/2014	20:19:13	-12.029958	135.565414	23.19	1080	244	0	9.72
21/10/2014	20:20:20	-12.029928	135.565353	-8.44	2340	17	0	7.43
21/10/2014	20:21:29	-12.02984	135.565247	3.86	0	323	0	15.12
21/10/2014	20:22:35	-12.029826	135.565369	3.64	1908	57	0	13.36
21/10/2014	20:23:44	-12.02981	135.565155	64.35	4968	202	0	23.34
21/10/2014	20:24:53	-12.029737	135.564774	24.65	18216	283	0	42.22
21/10/2014	20:26:00	-12.030235	135.565613	37.01	5112	157	0	106.73
21/10/2014	20:27:11	-12.030328	135.565338	-3.29	1080	233	0	31.64
21/10/2014	20:28:17	-12.030287	135.56546	1.74	108	315	0	14.03
21/10/2014	20:29:22	-12.030185	135.56543	37.36	792	132	0	11.8
21/10/2014	20:30:29	-12.030222	135.565323	-3.53	0	222	0	12.34
21/10/2014	20:31:39	-12.030366	135.565399	-43.89	1116	58	0	18.02
21/10/2014	20:32:46	-12.03029	135.565292	19.6	5544	274	0	14.38
21/10/2014	20:33:55	-12.030316	135.565414	5.85	0	181	0	13.58
21/10/2014	20:35:03	-12.030308	135.565613	10.25	0	115	0	21.66
21/10/2014	20:36:14	-12.030155	135.565231	9.05	0	275	0	44.89
21/10/2014	20:37:20	-12.030219	135.565369	28.83	720	317	0	16.61
21/10/2014	20:38:32	-12.030275	135.565308	63.44	0	147	0	9.1
21/10/2014	20:39:46	-12.030277	135.565155	4.96	9288	301	0	16.64
21/10/2014	20:41:08	-12.030307	135.565323	32.64	1836	311	0	18.57
21/10/2014	20:42:16	-12.030189	135.565201	12.22	252	263	0	18.66
21/10/2014	20:43:27	-12.03013	135.565247	-8.11	108	206	0	8.25
21/10/2014	20:44:34	-12.030239	135.565155	30.38	1260	140	0	15.72	1
21/10/2014	20:45:42	-12.030714	135.565384	10.74	5256	157	0	58.39	1
21/10/2014	20:46:47	-12.031066	135.564957	11.65	324	153	0	60.73	1
21/10/2014	20:48:04	-12.030833	135.565018	26.78	5724	308	0	26.74	1
21/10/2014	20:49:11	-12.030021	135.565216	31.22	3600	63	0	92.82
21/10/2014	20:50:32	-12.030148	135.56514	26.74	0	249	0	16.36
21/10/2014	20:51:42	-12.030175	135.565353	18.8	0	116	0	23.36
21/10/2014	20:52:51	-12.029994	135.565277	46.4	4968	300	0	21.76	1
21/10/2014	20:53:56	-12.029861	135.564835	32.66	1080	224	0	50.29	1
21/10/2014	20:55:02	-12.02967	135.565048	31.24	828	305	0	31.43	1
21/10/2014	20:56:07	-12.029928	135.56517	24.71	2556	42	0	31.61	1
21/10/2014	20:57:13	-12.029968	135.565353	20.17	0	289	0	20.39	1
21/10/2014	20:58:23	-12.02995	135.565292	34.52	6228	164	0	6.93
21/10/2014	20:59:40	-12.029913	135.565704	21.56	0	18	0	44.99
21/10/2014	21:00:46	-12.02986	135.565201	-10.81	0	78	0	55.02
21/10/2014	21:01:56	-12.030038	135.56572	25.17	5472	124	0	59.81
21/10/2014	21:03:11	-12.029914	135.565033	27.33	0	310	0	75.97
21/10/2014	21:05:07	-12.030256	135.565048	1.34	8316	198	0	38.06
21/10/2014	21:06:53	-12.030365	135.56514	32.67	0	98	0	15.72
21/10/2014	21:09:00	-12.0301	135.564972	-2.21	0	47	0	34.67
21/10/2014	21:11:39	-12.030097	135.56543	50.08	360	105	0	49.81
21/10/2014	21:14:07	-12.030166	135.565521	55.82	0	99	0	12.52
21/10/2014	21:15:59	-12.030114	135.565262	30.91	5868	100	0	28.75
21/10/2014	21:18:41	-12.030256	135.565704	90.17	3528	311	0	50.6
21/10/2014	21:21:21	-12.030135	135.565369	55.39	0	213	0	38.84
21/10/2014	21:22:32	-12.030101	135.565582	84.5	0	253	0	23.47
21/10/2014	21:23:43	-12.030101	135.565582	84.5	0	253	0	0
21/10/2014	21:25:08	-12.03017	135.565338	46.36	10476	175	0	27.62
21/10/2014	21:26:39	-12.03016	135.564789	-25.73	5040	96	0	59.72
21/10/2014	21:28:12	-12.03004	135.564941	-26.52	4212	289	0	21.24
21/10/2014	21:29:51	-12.030375	135.565704	106.25	0	333	0	90.96
21/10/2014	21:31:21	-12.030053	135.565216	17.59	0	288	0	64.02
21/10/2014	21:32:28	-12.030133	135.565598	81.47	0	288	0	42.49
21/10/2014	21:33:34	-12.030204	135.565628	78.11	0	321	0	8.54
21/10/2014	21:34:42	-12.030062	135.565323	31.94	0	318	0	36.74
21/10/2014	21:35:49	-12.030112	135.565506	58.59	0	101	0	20.66
21/10/2014	21:36:57	-12.030111	135.565598	81.87	0	303	0	10.01
21/10/2014	21:38:04	-12.030158	135.565704	102.26	0	316	0	12.66
21/10/2014	21:39:10	-12.030142	135.565689	99.68	0	307	0	2.41
21/10/2014	21:40:18	-12.030276	135.566177	203.24	0	295	0	55.12
21/10/2014	21:41:25	-12.030163	135.565765	116	0	320	0	46.53
21/10/2014	21:42:32	-12.030107	135.565643	99.83	0	308	0	14.66
21/10/2014	21:43:35	-12.029837	135.565292	26.19	0	205	0	48.56
21/10/2014	21:44:44	-12.029923	135.564774	-70.56	0	285	0	57.14
21/10/2014	21:45:52	-12.029936	135.564651	-88.09	0	306	0	13.45
21/10/2014	21:46:58	-12.030009	135.565048	-25	0	182	0	43.93
21/10/2014	21:48:10	-12.029786	135.564621	-90.41	3204	283	0	52.64
21/10/2014	21:49:21	-12.029864	135.565262	-29.38	5832	50	0	70.25
21/10/2014	21:50:38	-12.029973	135.565247	-44.21	1440	123	0	12.23
21/10/2014	21:51:51	-12.030668	135.564789	-99.73	7344	213	0	91.94	1
21/10/2014	21:53:03	-12.031073	135.564728	-82.16	0	92	0	45.52	1
21/10/2014	21:54:11	-12.031105	135.564896	-43.64	0	307	0	18.61
21/10/2014	21:55:43	-12.031131	135.565231	11.87	0	292	0	36.55
21/10/2014	21:56:58	-12.031072	135.564987	-35.5	0	82	0	27.33
21/10/2014	21:58:26	-12.031088	135.565155	-12.12	1080	288	0	18.36
21/10/2014	22:00:07	-12.031199	135.56488	-54.51	2880	17	0	32.35
21/10/2014	22:01:42	-12.031199	135.56488	-54.51	2880	17	0	0
21/10/2014	22:02:52	-12.031086	135.565216	-10.5	0	97	0	38.64
21/10/2014	22:04:07	-12.031041	135.564972	-59.38	792	113	0	27
21/10/2014	22:07:48	-12.031151	135.565247	22.39	2160	280	0	32.31
21/10/2014	22:11:13	-12.031069	135.565216	7.33	0	312	0	9.72
21/10/2014	22:12:19	-12.031162	135.565292	30.48	0	81	0	13.24
21/10/2014	22:13:26	-12.031047	135.565216	5.34	0	285	0	15.23
21/10/2014	22:14:32	-12.031098	135.56517	14.9	0	357	0	7.56
21/10/2014	22:15:38	-12.031155	135.565079	4.85	0	289	0	11.75
21/10/2014	22:16:48	-12.031148	135.564957	-3.07	36	253	0	13.29
21/10/2014	22:18:05	-12.031181	135.565018	-11.51	4104	2	0	7.58	1
21/10/2014	22:19:29	-12.031234	135.56514	19.42	0	236	0	14.52	1
21/10/2014	22:20:38	-12.031248	135.565384	35.51	0	317	0	26.58
21/10/2014	22:21:50	-12.031084	135.565155	0.07	3384	258	0	30.87
21/10/2014	22:23:07	-12.031191	135.565063	5.77	7092	268	0	15.55
21/10/2014	22:24:15	-12.031512	135.564911	-28.59	0	146	0	39.34
21/10/2014	22:25:36	-12.031434	135.565094	30.97	900	84	0	21.71
21/10/2014	22:26:47	-12.031641	135.565216	50.49	0	228	0	26.57
21/10/2014	22:27:57	-12.031598	135.565079	39.63	0	265	0	15.65
21/10/2014	22:29:24	-12.031521	135.565063	12.87	2844	266	0	8.74
21/10/2014	22:30:45	-12.031527	135.565079	21.24	5688	4	0	1.86
21/10/2014	22:32:15	-12.031277	135.564972	-0.39	0	206	0	30.14
21/10/2014	22:33:40	-12.03136	135.564865	-0.29	1944	312	0	14.85
21/10/2014	22:35:19	-12.031376	135.56488	43.38	468	327	0	2.41
21/10/2014	22:37:03	-12.03133	135.56488	6.3	0	259	0	5.11
21/10/2014	22:38:40	-12.031549	135.564896	10.84	0	185	0	24.41
21/10/2014	22:39:53	-12.031651	135.564835	13.35	0	222	0	13.14
21/10/2014	22:41:19	-12.031501	135.56485	31.84	1764	272	0	16.76
21/10/2014	22:42:40	-12.031553	135.564926	19.38	0	316	0	10.09
21/10/2014	22:43:53	-12.031397	135.564987	-2.42	2412	16	0	18.57
21/10/2014	22:45:23	-12.031006	135.565048	51.16	4428	24	0	43.98
21/10/2014	22:47:11	-12.030607	135.565079	-16.47	0	50	0	44.49
21/10/2014	22:49:11	-12.030001	135.565201	40.12	1260	248	0	68.68
21/10/2014	22:51:01	-12.02996	135.565277	33.91	1404	50	0	9.44
21/10/2014	22:53:04	-12.030065	135.565277	-7.29	180	73	0	11.68
21/10/2014	22:54:43	-12.030253	135.565338	-1.34	23760	153	0	21.93	1
21/10/2014	22:55:47	-12.030093	135.565231	6.31	0	323	0	21.26	1
21/10/2014	22:56:51	-12.029873	135.56514	18.73	0	128	0	26.39
21/10/2014	22:57:57	-12.030069	135.565247	5.81	468	236	0	24.71
21/10/2014	22:59:03	-12.030029	135.565262	29.08	684	97	0	4.74
21/10/2014	23:00:08	-12.030027	135.565277	2.53	720	106	0	1.65
21/10/2014	23:01:11	-12.030103	135.565231	-11.07	1332	294	0	9.82
21/10/2014	23:02:16	-12.030041	135.565247	12.51	756	158	0	7.11
21/10/2014	23:03:21	-12.03004	135.565231	21.26	216	117	0	1.74
21/10/2014	23:04:27	-12.030019	135.565277	16.57	1152	29	0	5.52
21/10/2014	23:05:33	-12.030054	135.565262	12.78	612	58	0	4.22
21/10/2014	23:06:38	-12.030043	135.565231	8.56	216	325	0	3.59
21/10/2014	23:07:53	-12.030128	135.565155	17.13	0	205	0	12.56
21/10/2014	23:09:04	-12.030128	135.565155	17.13	0	205	0	0
21/10/2014	23:10:11	-12.029988	135.565292	24.15	1584	289	0	21.55
21/10/2014	23:11:35	-12.030011	135.565262	48.74	0	114	0	4.15
21/10/2014	23:12:41	-12.03014	135.56514	23.85	972	288	0	19.54
21/10/2014	23:13:47	-12.030039	135.565338	11.27	1476	148	0	24.29
21/10/2014	23:14:52	-12.030058	135.565247	18.61	1080	133	0	10.12
21/10/2014	23:15:59	-12.029982	135.565292	23.74	1872	79	0	9.77
21/10/2014	23:17:07	-12.030091	135.565308	20	0	196	0	12.24
21/10/2014	23:18:13	-12.030018	135.565231	26.9	1152	199	0	11.66
21/10/2014	23:19:16	-12.029931	135.565277	7.86	1188	133	0	10.89
21/10/2014	23:20:21	-12.030066	135.565155	21.9	0	92	0	20.03
21/10/2014	23:21:28	-12.030478	135.565277	-8.39	1944	183	0	47.69	1
21/10/2014	23:22:34	-12.030483	135.565353	-10.17	0	258	0	8.28	1
21/10/2014	23:23:40	-12.030501	135.56514	29.76	180	265	0	23.25
21/10/2014	23:24:53	-12.03071	135.565109	26.34	5868	253	0	23.48	1
21/10/2014	23:26:00	-12.031245	135.56517	23.32	1152	130	0	59.86	1
21/10/2014	23:27:07	-12.031364	135.565353	25.21	0	117	0	23.9	1
21/10/2014	23:28:13	-12.031443	135.565552	14.75	828	40	0	23.36
21/10/2014	23:29:20	-12.031499	135.565628	54.55	1080	348	0	10.35
21/10/2014	23:30:32	-12.031499	135.565628	54.55	1080	348	0	0	1
21/10/2014	23:31:38	-12.031385	135.566147	93.68	2880	124	0	57.85	1
21/10/2014	23:32:43	-12.031521	135.566101	-11.46	3780	17	0	15.93	1
21/10/2014	23:33:47	-12.031734	135.56636	75.36	2412	341	0	36.8
21/10/2014	23:34:58	-12.031593	135.566116	-1.12	3348	181	0	30.82
21/10/2014	23:36:05	-12.031425	135.56572	14.68	468	254	0	46.94	1
21/10/2014	23:37:17	-12.0315	135.565704	15.73	792	149	0	8.52	1
21/10/2014	23:38:26	-12.031165	135.565598	32.18	0	217	0	38.99
21/10/2014	23:39:33	-12.031124	135.565491	16.3	0	303	0	12.5
21/10/2014	23:40:49	-12.0313	135.565399	21.99	684	129	0	21.98
21/10/2014	23:42:00	-12.0313	135.565399	21.99	684	129	0	0
21/10/2014	23:43:05	-12.031324	135.56543	10.58	540	83	0	4.3
21/10/2014	23:44:10	-12.031305	135.56546	2.14	972	45	0	3.89	1
21/10/2014	23:45:20	-12.031328	135.565384	10.69	3240	89	0	8.65	1
21/10/2014	23:46:29	-12.031235	135.565369	26.77	1224	107	0	10.47
21/10/2014	23:47:32	-12.031188	135.56546	30.73	792	311	0	11.19
21/10/2014	23:48:41	-12.031174	135.565369	15.24	0	6	0	10.02
21/10/2014	23:49:52	-12.031281	135.565201	6.46	0	179	0	21.8
21/10/2014	23:50:59	-12.031199	135.565369	21.17	756	68	0	20.42
21/10/2014	23:52:09	-12.031307	135.56546	30.52	3996	116	0	15.56
21/10/2014	23:53:17	-12.031198	135.565353	-2.04	936	144	0	16.8
21/10/2014	23:54:22	-12.031301	135.565292	10.46	1332	304	0	13.24
21/10/2014	23:55:26	-12.031195	135.565338	4.02	1152	298	0	12.8
21/10/2014	23:56:30	-12.031269	135.565338	7.04	1152	248	0	8.23
21/10/2014	23:57:34	-12.03123	135.565353	11.65	1188	68	0	4.63
21/10/2014	23:58:41	-12.031296	135.56543	18.93	0	164	0	11.13
21/10/2014	23:59:47	-12.031259	135.565338	16.73	0	6	-4	10.82	1
22/10/2014	0:00:53	-12.031209	135.565338	2.67	2016	162	-2	0	1
22/10/2014	0:02:04	-12.031209	135.565338	2.67	2016	162	0	0	1
22/10/2014	0:03:39	-12.03119	135.565323	11.27	1440	2	0	2.67
22/10/2014	0:04:51	-12.03119	135.565323	11.27	1440	2	0	0
22/10/2014	0:06:05	-12.031251	135.565353	10.74	792	43	0	7.53
22/10/2014	0:07:40	-12.031347	135.565323	-2.28	0	305	0	11.16
22/10/2014	0:09:09	-12.031347	135.565323	-2.28	0	305	0	0
22/10/2014	0:10:36	-12.031251	135.565353	24.99	4104	311	0	11.16
22/10/2014	0:12:28	-12.031222	135.565353	-1.05	3132	198	0	3.22
22/10/2014	0:14:46	-12.031349	135.565414	-1.07	3168	327	0	15.6
22/10/2014	0:16:43	-12.031217	135.565369	22.8	1224	45	0	15.47
22/10/2014	0:17:49	-12.03119	135.565338	23.15	1152	215	0	4.51
22/10/2014	0:18:57	-12.031274	135.565369	59.57	1044	150	0	9.93
22/10/2014	0:20:04	-12.031251	135.565384	44.61	0	31	0	3.03
22/10/2014	0:21:11	-12.031244	135.565216	48.84	0	327	0	18.29
22/10/2014	0:22:21	-12.031104	135.56517	2.66	1764	129	0	16.35
22/10/2014	0:23:31	-12.031193	135.565277	21.5	3852	121	0	15.28
22/10/2014	0:24:41	-12.031082	135.565247	38.53	10044	326	0	12.77
22/10/2014	0:25:51	-12.031137	135.565338	10.38	0	138	0	11.63
22/10/2014	0:27:02	-12.031362	135.565399	59.1	2952	101	0	25.88
22/10/2014	0:28:09	-12.031136	135.565262	45.61	0	292	0	29.21
22/10/2014	0:29:20	-12.031233	135.565262	48.53	0	98	0	10.79
22/10/2014	0:30:30	-12.030793	135.564896	-42.19	0	346	0	63.07
22/10/2014	0:31:40	-12.031137	135.565109	-11.23	0	72	0	44.72
22/10/2014	0:32:49	-12.031131	135.565201	10.35	0	1	0	10.03
22/10/2014	0:34:02	-12.031189	135.565308	-9.34	5256	112	0	13.3
22/10/2014	0:35:10	-12.031022	135.565109	-1.51	0	223	0	28.52
22/10/2014	0:36:24	-12.031144	135.565079	22.31	2340	143	0	13.95
22/10/2014	0:37:50	-12.031074	135.564957	2.99	756	274	0	15.38
22/10/2014	0:39:24	-12.031027	135.56485	-27.77	5976	111	0	12.76
22/10/2014	0:40:48	-12.031201	135.565002	24.53	4860	220	0	25.45
22/10/2014	0:41:58	-12.031243	135.564789	25.73	0	163	0	23.63
22/10/2014	0:43:06	-12.031246	135.564804	0.29	3276	258	0	1.67
22/10/2014	0:44:22	-12.031264	135.564957	6.23	0	286	0	16.76
22/10/2014	0:45:38	-12.031348	135.564835	26.17	3492	171	0	16.23
22/10/2014	0:46:50	-12.031199	135.564804	6.81	0	78	0	16.91
22/10/2014	0:47:56	-12.031223	135.564896	34.61	216	95	0	10.36
22/10/2014	0:49:14	-12.031347	135.564865	40.62	0	26	0	14.19
22/10/2014	0:50:25	-12.031056	135.56488	-1.11	0	166	0	32.4
22/10/2014	0:51:38	-12.031181	135.564819	12.26	0	26	0	15.4
22/10/2014	0:52:48	-12.031295	135.56485	26.52	0	161	0	13.12
22/10/2014	0:54:09	-12.031244	135.564865	16.82	0	228	0	5.9
22/10/2014	0:55:21	-12.031213	135.564819	9.52	0	219	0	6.08
22/10/2014	0:56:33	-12.031409	135.564911	-10.84	1584	177	0	23.98
22/10/2014	0:57:46	-12.031384	135.565048	13.8	2124	248	0	15.16
22/10/2014	0:58:58	-12.031408	135.565048	5.95	0	163	0	2.67
22/10/2014	1:16:11	-12.031408	135.565048	5.95	0	163	0	0
22/10/2014	1:27:35	-12.031302	135.565414	29.26	0	75	0	41.51
22/10/2014	1:28:44	-12.031123	135.565155	20.82	4464	326	0	34.49
22/10/2014	1:29:52	-12.03126	135.565247	-23.72	0	178	0	18.23
22/10/2014	1:31:14	-12.031161	135.565079	1.28	0	73	0	21.33
22/10/2014	1:39:05	-12.031161	135.565079	1.28	0	73	0	0
22/10/2014	1:40:33	-12.031114	135.565094	-28.11	972	85	0	5.47
22/10/2014	1:42:46	-12.03114	135.565079	12.08	4212	297	0	3.32
22/10/2014	2:01:28	-12.03114	135.565079	12.08	4212	297	0	0
22/10/2014	2:05:00	-12.031169	135.565018	11.79	1656	89	0	7.38
22/10/2014	2:07:24	-12.031169	135.565018	11.79	1656	89	0	0
22/10/2014	2:09:22	-12.031109	135.565018	13.84	288	358	0	6.67
22/10/2014	2:12:05	-12.031109	135.565018	13.84	288	358	0	0
22/10/2014	2:13:15	-12.031124	135.565033	17.45	0	244	0	2.33
22/10/2014	2:14:25	-12.031106	135.565063	24.48	0	345	0	3.83
22/10/2014	2:15:38	-12.031137	135.565018	13.08	0	186	0	5.99
22/10/2014	2:17:22	-12.031119	135.565002	14.06	612	241	0	2.65
22/10/2014	2:18:33	-12.03114	135.564957	8.15	0	322	0	5.42
22/10/2014	2:19:42	-12.031132	135.565002	10.09	0	256	0	4.97
22/10/2014	2:20:51	-12.031149	135.564987	7.68	0	248	0	2.5
22/10/2014	2:22:02	-12.031149	135.564987	7.68	0	248	0	0
22/10/2014	2:23:08	-12.031075	135.565048	21.2	504	103	0	10.57
22/10/2014	2:24:15	-12.031089	135.565063	16.85	252	111	0	2.25
22/10/2014	2:25:21	-12.031085	135.565048	31.28	504	288	0	1.69
22/10/2014	2:26:51	-12.031366	135.56488	39.65	4752	245	0	36.2
22/10/2014	2:29:14	-12.031366	135.56488	39.65	4752	245	0	0	1
22/10/2014	2:30:28	-12.031304	135.56459	38.23	0	77	0	32.28	1
22/10/2014	2:31:35	-12.031249	135.564758	11.45	4464	240	0	19.27
22/10/2014	2:32:45	-12.031137	135.564636	21.6	3528	261	0	18.2
22/10/2014	2:33:55	-12.0313	135.564743	43.21	1260	94	0	21.54
22/10/2014	2:36:41	-12.031324	135.564789	21.71	5328	68	0	5.67
22/10/2014	2:39:08	-12.031324	135.564789	21.71	5328	68	0	0
22/10/2014	2:40:27	-12.031283	135.564804	2.22	0	58	0	4.84
22/10/2014	2:42:13	-12.031392	135.564911	24.55	0	4	0	16.8
22/10/2014	2:43:39	-12.031576	135.56485	15.66	8244	104	0	21.51
22/10/2014	2:45:10	-12.03163	135.564697	10.55	0	258	0	17.69
22/10/2014	2:46:21	-12.03163	135.564697	10.55	0	258	0	0
22/10/2014	2:47:33	-12.032008	135.564392	13.77	3420	186	0	53.54	1
22/10/2014	2:49:13	-12.032143	135.564117	-10.16	1008	246	0	33.46	1
22/10/2014	2:50:25	-12.032532	135.564255	19.26	6012	356	0	45.78
22/10/2014	2:51:37	-12.032752	135.564056	10.09	6408	145	0	32.66
22/10/2014	2:52:47	-12.032752	135.564056	10.09	6408	145	0	0	1
22/10/2014	2:54:00	-12.033254	135.564041	24.61	5436	192	0	55.84	1
22/10/2014	2:55:11	-12.033267	135.56398	15.63	1548	136	0	6.79	1
22/10/2014	2:56:42	-12.033876	135.563873	26.64	3672	237	0	68.71	1
22/10/2014	2:58:22	-12.033838	135.563675	5.9	9648	351	0	21.94	1
22/10/2014	3:01:21	-12.033838	135.563675	5.9	9648	351	0	0
22/10/2014	3:02:42	-12.034604	135.56366	23.01	900	70	0	85.19
22/10/2014	3:04:09	-12.035081	135.563171	-59.74	9324	83	0	75.11
22/10/2014	3:05:59	-12.034369	135.563492	-10.61	0	92	0	86.53
22/10/2014	3:07:52	-12.03359	135.563736	32.95	0	268	0	90.59
22/10/2014	3:09:45	-12.03359	135.563736	32.95	0	268	0	0
22/10/2014	3:10:58	-12.03224	135.564346	-24.67	4896	355	0	164.12	1
22/10/2014	3:12:10	-12.031764	135.565063	20.39	1476	337	0	94.24	1
22/10/2014	3:13:20	-12.031744	135.565414	40.17	576	39	0	38.24	1
22/10/2014	3:14:37	-12.03126	135.565628	81.57	6120	223	0	58.63
22/10/2014	3:16:20	-12.031487	135.565338	26.67	144	14	0	40.4
22/10/2014	3:17:51	-12.031404	135.565353	19.31	0	184	0	9.37
22/10/2014	3:19:01	-12.031426	135.565323	13.81	288	226	0	4.08
22/10/2014	3:20:09	-12.031038	135.565353	12.18	3744	6	0	43.27
22/10/2014	3:21:19	-12.031414	135.565277	36.23	1224	4	0	42.62
22/10/2014	3:22:28	-12.031511	135.565247	29.88	1908	210	0	11.27
22/10/2014	3:23:38	-12.031224	135.565323	24.97	1728	235	0	32.97	1
22/10/2014	3:24:48	-12.031193	135.565338	25.49	540	25	0	3.81	1
22/10/2014	3:25:58	-12.031183	135.565353	16.88	2376	346	0	1.97
22/10/2014	3:27:08	-12.031127	135.565369	11.23	216	349	0	6.47
22/10/2014	3:28:20	-12.030594	135.565964	72.32	0	303	0	87.75
22/10/2014	3:29:38	-12.031123	135.565033	-4.29	0	190	0	117.1
22/10/2014	3:32:36	-12.030167	135.566238	162.14	6084	181	0	168.74
22/10/2014	3:53:20	-12.030167	135.566238	162.14	6084	181	0	0
22/10/2014	3:54:32	-12.031344	135.564957	-12.56	0	229	0	191.15
22/10/2014	3:55:43	-12.03116	135.565048	12.33	0	224	0	22.73
22/10/2014	3:56:56	-12.031171	135.565018	12.62	144	27	0	3.48
22/10/2014	3:58:07	-12.031214	135.564987	0.57	0	138	0	5.85
22/10/2014	3:59:19	-12.03135	135.564926	9.01	0	95	0	16.51
22/10/2014	4:00:31	-12.031321	135.564972	1.44	0	210	0	5.95
22/10/2014	4:01:42	-12.031168	135.565018	7.95	0	23	0	17.73
22/10/2014	4:02:56	-12.031212	135.565002	10.86	0	193	0	5.19
22/10/2014	4:04:09	-12.031196	135.565002	14.3	0	179	0	1.78
22/10/2014	4:05:23	-12.031155	135.565063	29.19	864	188	0	8.05
22/10/2014	4:06:38	-12.0312	135.565018	6.99	0	303	0	7
22/10/2014	4:07:52	-12.031156	135.565079	24.49	72	260	0	8.24
22/10/2014	4:09:06	-12.031407	135.564865	3.28	0	200	0	36.34
22/10/2014	4:10:21	-12.031154	135.565033	6.54	0	239	0	33.54
22/10/2014	4:11:35	-12.03116	135.565048	25.02	3168	25	0	1.76
22/10/2014	4:12:49	-12.031308	135.564957	2.3	0	6	0	19.2
22/10/2014	4:14:06	-12.031307	135.565048	27.54	0	264	0	9.9
22/10/2014	4:15:22	-12.031155	135.565002	6.54	0	190	0	17.63
22/10/2014	4:16:36	-12.031216	135.564972	-3.05	0	226	0	7.53
22/10/2014	4:17:50	-12.031164	135.565048	12.24	0	181	0	10.09
22/10/2014	4:19:04	-12.031198	135.565002	-7.03	792	28	0	6.27
22/10/2014	4:20:16	-12.031215	135.565048	26.08	0	226	0	5.35
22/10/2014	4:21:26	-12.031154	135.565018	16.15	0	240	0	7.53
22/10/2014	4:22:38	-12.031169	135.565033	18.45	0	5	0	2.33
22/10/2014	4:23:45	-12.03101	135.565063	26.18	0	215	0	17.98
22/10/2014	4:24:55	-12.031281	135.564911	7	0	349	0	34.37
22/10/2014	4:26:07	-12.031092	135.565094	9.72	5652	43	0	28.94
22/10/2014	4:28:15	-12.03107	135.564987	8.12	684	350	0	11.89
22/10/2014	4:30:40	-12.031104	135.565002	7.97	216	189	0	4.12
22/10/2014	4:33:34	-12.031222	135.565033	17.31	144	143	0	13.55
22/10/2014	4:35:55	-12.031198	135.565033	3.45	1764	181	0	2.67
22/10/2014	4:37:07	-12.031211	135.565063	15.96	0	73	0	3.57
22/10/2014	4:38:18	-12.031013	135.564972	1.23	5184	336	0	24.14
22/10/2014	4:39:33	-12.030912	135.565033	48.49	3384	34	0	13.04
22/10/2014	4:40:48	-12.031137	135.565002	33.91	0	247	0	25.24
22/10/2014	4:42:26	-12.031276	135.564957	21.18	900	77	0	16.21
22/10/2014	4:44:04	-12.031073	135.565109	57.12	576	218	0	27.98
22/10/2014	4:45:20	-12.031192	135.565002	42.98	8892	42	0	17.62
22/10/2014	4:46:33	-12.031259	135.565002	56.02	2808	163	0	7.45
22/10/2014	4:47:48	-12.031122	135.565018	40.66	1224	194	0	15.33
22/10/2014	4:49:05	-12.03111	135.565002	22.94	2952	70	0	2.19
22/10/2014	4:50:19	-12.031081	135.565094	9.22	3492	355	0	10.51
22/10/2014	4:51:32	-12.031005	135.565018	31.45	5436	193	0	11.82
22/10/2014	4:52:47	-12.031498	135.565262	88.34	0	203	0	60.9
22/10/2014	4:54:05	-12.031146	135.565033	18.13	0	26	0	46.39
22/10/2014	4:55:20	-12.031205	135.565323	93.98	6228	185	0	32.21
22/10/2014	4:56:38	-12.031375	135.565109	48.82	0	219	0	29.98
22/10/2014	4:57:49	-12.03101	135.565125	37.33	2340	174	0	40.62
22/10/2014	4:59:18	-12.031183	135.564926	29	0	330	0	28.96
22/10/2014	5:00:59	-12.031363	135.564957	-26.5	2772	198	0	20.3
22/10/2014	5:03:26	-12.03153	135.564972	-29.66	1296	170	0	18.64
22/10/2014	5:13:17	-12.03153	135.564972	-29.66	1296	170	0	0
22/10/2014	5:17:54	-12.031211	135.564957	-22.41	2304	301	0	35.51
22/10/2014	5:20:59	-12.03143	135.565262	86.32	612	32	0	41.15
22/10/2014	5:27:31	-12.03143	135.565262	86.32	612	32	0	0
22/10/2014	5:29:27	-12.031142	135.56517	21	1620	357	0	33.55
22/10/2014	5:34:14	-12.031122	135.565323	85.5	468	262	0	16.79
22/10/2014	5:39:47	-12.031209	135.565292	85.06	108	84	0	10.24
22/10/2014	5:45:31	-12.031217	135.565262	84.73	540	253	0	3.38
22/10/2014	5:50:55	-12.031249	135.565308	84.95	2052	144	0	6.14
22/10/2014	5:55:16	-12.031202	135.565048	39.63	0	83	0	28.75
22/10/2014	5:58:42	-12.031157	135.565063	6.96	4140	99	0	5.26
22/10/2014	6:01:31	-12.031071	135.565063	30.6	0	244	0	9.56
22/10/2014	6:04:20	-12.031101	135.565125	25.98	0	33	0	7.52
22/10/2014	6:07:06	-12.03134	135.565292	32.16	4464	66	0	32.19
22/10/2014	6:11:39	-12.031342	135.565262	-4.12	0	309	0	3.27
22/10/2014	6:15:34	-12.031157	135.565399	69.9	720	261	0	25.4
22/10/2014	6:19:12	-12.031156	135.565079	-0.44	324	140	0	34.8
22/10/2014	6:21:36	-12.031213	135.565079	6.12	0	292	0	6.34
22/10/2014	6:23:21	-12.031004	135.565216	-14.64	324	20	0	27.61
22/10/2014	6:25:28	-12.031183	135.565079	8.47	9828	327	0	24.86
22/10/2014	6:26:35	-12.03124	135.56514	8.11	0	128	0	9.17
22/10/2014	6:27:42	-12.031234	135.565109	26.66	2952	12	0	3.44
22/10/2014	6:28:52	-12.031296	135.565033	22.28	4932	113	0	10.76
22/10/2014	6:29:58	-12.031271	135.565063	2.15	2340	112	0	4.29
22/10/2014	6:31:05	-12.03138	135.565033	16.16	0	201	0	12.55
22/10/2014	6:32:28	-12.031592	135.564728	51.03	576	92	0	40.69
22/10/2014	6:33:39	-12.031555	135.564728	16.33	288	9	0	4.11
22/10/2014	6:34:49	-12.031339	135.564713	-24.45	0	297	0	24.07
22/10/2014	6:35:58	-12.032005	135.565079	101.36	0	13	0	84.07
22/10/2014	6:37:06	-12.031445	135.564926	-12.06	1044	222	0	64.45	1
22/10/2014	6:38:14	-12.031683	135.56488	15.52	2772	223	0	26.93	1
22/10/2014	6:39:30	-12.031704	135.564835	19.55	252	169	0	5.42
22/10/2014	6:40:39	-12.032297	135.564407	15.93	4932	131	0	80.71	1
22/10/2014	6:41:47	-12.032389	135.564255	-21.01	0	106	0	19.44	1
22/10/2014	6:42:59	-12.033041	135.564926	-1.51	15084	110	0	102.86
22/10/2014	6:44:06	-12.032879	135.564178	43.85	3924	231	0	83.32	1
22/10/2014	6:45:16	-12.03413	135.564224	153.63	0	220	0	139.19	1
22/10/2014	6:46:29	-12.033701	135.564316	-14.32	0	14	0	48.74
22/10/2014	6:47:42	-12.033439	135.564224	-1.08	0	71	0	30.8
22/10/2014	6:48:54	-12.033519	135.564148	21.98	6012	118	0	12.14
22/10/2014	6:50:09	-12.033499	135.564346	40.79	576	248	0	21.65
22/10/2014	6:51:26	-12.033544	135.564301	-10.39	4968	5	0	7	1
22/10/2014	6:52:38	-12.033251	135.564835	79.36	0	14	0	66.59	1
22/10/2014	6:53:54	-12.032684	135.565247	16.51	6336	117	0	77.35	1
22/10/2014	6:55:03	-12.031628	135.565552	-2.81	4104	352	0	122.02	1
22/10/2014	6:56:25	-12.031217	135.565292	38.62	6660	342	0	53.74	1
22/10/2014	6:57:41	-12.031321	135.565125	91.66	0	168	0	21.53	1
22/10/2014	6:58:48	-12.031461	135.565079	99.53	108	111	0	16.35
22/10/2014	7:17:10	-12.031461	135.565079	99.53	108	111	0	0
22/10/2014	7:21:10	-12.034384	135.565613	203.12	15012	167	0	330.17
22/10/2014	7:22:49	-12.033274	135.565186	153.4	0	342	0	131.87
22/10/2014	7:26:11	-12.032369	135.565109	97.73	1476	293	0	100.98	1
22/10/2014	7:31:13	-12.032788	135.565216	162.68	21420	348	0	48.02	1
22/10/2014	7:36:02	-12.032788	135.565216	162.68	21420	348	0	0
22/10/2014	7:40:22	-12.032413	135.56575	31.97	9540	196	0	71.49
22/10/2014	7:43:54	-12.032868	135.565552	-38.41	0	32	0	54.99
22/10/2014	7:48:49	-12.031421	135.567062	-113.04	5688	40	0	229.9	1
22/10/2014	7:52:39	-12.031611	135.568222	-70.59	8892	164	0	127.91	1
22/10/2014	7:56:44	-12.034032	135.570496	12.56	9756	137	0	365.55	1
22/10/2014	7:59:44	-12.034196	135.571274	-2.83	6372	269	0	86.55	1
22/10/2014	8:00:54	-12.033766	135.571594	46.44	0	336	0	59.14
22/10/2014	8:02:56	-12.032691	135.573166	7.18	18612	54	0	208.6	1
22/10/2014	8:04:43	-12.03428	135.577103	87.46	5688	160	0	463.18	1
22/10/2014	8:05:48	-12.034863	135.577408	48.92	0	74	0	72.82	1
22/10/2014	8:06:57	-12.03552	135.576797	26.77	6948	200	0	98.75	1
22/10/2014	8:08:14	-12.035846	135.57637	42.8	7164	217	0	58.91	1
22/10/2014	8:09:25	-12.035639	135.576019	-16.1	0	313	0	44.57	1
22/10/2014	8:10:34	-12.034687	135.574829	1.47	14904	324	0	167.19	1
22/10/2014	8:11:45	-12.034073	135.573547	-6.95	5220	192	0	155.24	1
22/10/2014	8:12:58	-12.033284	135.573364	-2.94	10800	315	0	89.96	1
22/10/2014	8:14:17	-12.031726	135.573471	84.31	12888	343	0	173.63	1
22/10/2014	8:15:29	-12.031195	135.57312	20.6	13536	324	0	70.31	1
22/10/2014	8:16:54	-12.030641	135.572235	-16.62	3276	235	0	114.27	1
22/10/2014	8:18:15	-12.030318	135.571396	53.22	11628	316	0	98.06	1
22/10/2014	8:19:56	-12.029475	135.569916	-48.76	6336	251	0	186.26	1
22/10/2014	8:21:43	-12.029426	135.570541	6.7	0	68	0	68.19	1
22/10/2014	8:23:48	-12.028337	135.57103	36.04	6840	61	0	132.25
22/10/2014	8:25:56	-12.027913	135.571152	18.97	1440	246	0	48.98
22/10/2014	8:28:05	-12.02807	135.571274	52.45	2916	221	0	21.93
22/10/2014	8:29:52	-12.02858	135.570328	-59.72	11844	200	0	117.48
22/10/2014	8:31:01	-12.028955	135.569855	-16.23	1548	125	0	66.22	1
22/10/2014	8:32:13	-12.028618	135.569153	-119.5	0	72	0	85.05	1
22/10/2014	8:33:31	-12.029068	135.569138	28.44	4356	212	0	50.06	1
22/10/2014	8:34:37	-12.029528	135.568558	-25.73	3888	187	0	81.21	1
22/10/2014	8:35:45	-12.029565	135.567902	-61.21	6228	282	0	71.46	1
22/10/2014	8:37:17	-12.029636	135.567978	-1.65	0	325	0	11.43	1
22/10/2014	8:38:30	-12.029561	135.566696	-33.57	7704	277	0	139.67	1
22/10/2014	8:39:35	-12.029497	135.566223	-32.81	5148	268	0	51.93	1
22/10/2014	8:40:46	-12.029955	135.566025	-11.82	8064	267	0	55.29	1
22/10/2014	8:47:05	-12.029955	135.566025	-11.82	8064	267	0	0	1
22/10/2014	8:50:40	-12.030974	135.565109	0.76	0	30	0	150.87
22/10/2014	8:54:50	-12.030564	135.565369	-13.16	9036	212	0	53.65	1
22/10/2014	9:00:04	-12.030996	135.565231	17.89	396	17	0	50.33	1
22/10/2014	9:04:33	-12.031087	135.56517	2.36	0	251	0	12.1
22/10/2014	9:05:42	-12.031015	135.564987	30.6	0	97	0	21.45
22/10/2014	9:06:51	-12.030774	135.564789	45.56	0	99	0	34.38
22/10/2014	9:08:00	-12.030973	135.564835	57.52	0	74	0	22.69
22/10/2014	9:09:08	-12.03094	135.565445	41.28	0	161	0	66.44
22/10/2014	9:10:16	-12.031392	135.565308	35.27	3132	172	0	52.42
22/10/2014	9:11:23	-12.031347	135.56543	12.7	3024	191	0	14.18
22/10/2014	9:12:29	-12.031292	135.565506	27.5	2844	353	0	10.28
22/10/2014	9:13:39	-12.031403	135.56546	45.28	468	28	0	13.32	1
22/10/2014	9:14:51	-12.030532	135.565399	91.83	0	74	0	97.08	1
22/10/2014	9:16:27	-12.031367	135.565567	1.66	0	132	0	94.63
22/10/2014	9:17:58	-12.031582	135.565109	43.19	1908	138	0	55.25
22/10/2014	9:19:27	-12.031592	135.565262	71.53	3888	102	0	16.68
22/10/2014	9:20:56	-12.031531	135.565399	10.17	0	219	0	16.37
22/10/2014	9:22:32	-12.031358	135.564896	57.88	2664	236	0	57.99
22/10/2014	9:24:01	-12.031362	135.565231	30.4	0	68	0	36.43
22/10/2014	9:25:08	-12.031414	135.565445	6.59	0	100	0	23.98
22/10/2014	9:26:11	-12.031427	135.564728	78.87	540	337	0	77.99
22/10/2014	9:27:25	-12.03145	135.564896	72.56	1728	322	0	18.45
22/10/2014	9:28:45	-12.030938	135.564209	129.63	0	172	0	93.93
22/10/2014	9:29:54	-12.031033	135.565094	15.52	3024	0	0	96.82
22/10/2014	9:31:06	-12.031217	135.566467	-127.57	1512	96	0	150.71
22/10/2014	9:32:13	-12.030986	135.565262	-3.67	0	291	0	133.54
22/10/2014	9:33:21	-12.031031	135.565567	-27.31	0	354	0	33.54
22/10/2014	9:34:28	-12.03111	135.565659	-29.6	0	93	0	13.31
22/10/2014	9:35:34	-12.031079	135.565613	-31.53	0	310	0	6.08
22/10/2014	9:36:42	-12.030911	135.564896	-6.65	0	53	0	80.18
22/10/2014	9:37:49	-12.031034	135.564896	33.93	2700	126	0	13.68	1
22/10/2014	9:39:01	-12.030954	135.564133	126.53	5796	70	0	83.45	1
22/10/2014	9:40:29	-12.030954	135.564575	67.28	10296	301	0	48.07	1
22/10/2014	9:45:23	-12.031113	135.566528	-86.33	14040	109	0	213.13
22/10/2014	9:50:13	-12.031003	135.564987	28.42	0	77	0	168.03
22/10/2014	9:55:17	-12.031156	135.565247	8.55	0	100	0	33
22/10/2014	9:58:36	-12.031088	135.565063	13.47	0	267	0	21.39
22/10/2014	9:59:58	-12.031117	135.564941	16.5	8676	281	0	13.65
22/10/2014	10:02:53	-12.030998	135.565155	0.25	1368	167	0	26.77	1
22/10/2014	10:05:35	-12.031041	135.56517	8.85	0	322	0	5.05	1
22/10/2014	10:06:44	-12.031113	135.565155	-1.87	0	257	0	8.17
22/10/2014	10:07:53	-12.031053	135.565155	-14.04	324	202	0	6.67
22/10/2014	10:08:59	-12.031102	135.565186	4.05	0	357	0	6.41
22/10/2014	10:10:04	-12.031027	135.565186	-1.03	0	214	0	8.34
22/10/2014	10:11:11	-12.031091	135.56517	-11.92	576	302	0	7.33
22/10/2014	10:12:17	-12.03098	135.565186	-10.41	0	139	0	12.46
22/10/2014	10:13:23	-12.031011	135.565186	5.48	684	322	0	3.45
22/10/2014	10:14:29	-12.031087	135.56517	5.64	0	147	0	8.63
22/10/2014	10:15:37	-12.031087	135.565155	-1.8	180	172	0	1.63
22/10/2014	10:16:45	-12.031052	135.565201	-3.57	0	134	0	6.34
22/10/2014	10:17:52	-12.031065	135.565155	0.49	972	332	0	5.21
22/10/2014	10:18:59	-12.031015	135.56517	-9.17	0	162	0	5.79
22/10/2014	10:20:06	-12.031034	135.565323	10.65	1440	64	0	16.77
22/10/2014	10:21:10	-12.030823	135.564545	48	0	274	0	87.8
22/10/2014	10:22:14	-12.031089	135.565262	15.48	4536	78	0	83.4
22/10/2014	10:23:21	-12.031058	135.565231	6.18	540	52	0	4.82
22/10/2014	10:24:28	-12.031055	135.565201	10.36	468	61	0	3.28
22/10/2014	10:25:34	-12.031075	135.565201	15.93	108	311	0	2.22
22/10/2014	10:26:41	-12.031102	135.565231	8.64	144	8	0	4.43
22/10/2014	10:27:47	-12.031047	135.565231	2.74	216	291	0	6.12
22/10/2014	10:28:53	-12.031075	135.565155	8.73	252	30	0	8.83
22/10/2014	10:29:59	-12.03104	135.565216	6.87	0	259	0	7.69
22/10/2014	10:31:05	-12.031069	135.56517	14.73	180	49	0	5.95
22/10/2014	10:32:11	-12.031047	135.565186	7.47	108	260	0	3
22/10/2014	10:33:17	-12.031064	135.56517	17.15	72	1	0	2.57
22/10/2014	10:34:23	-12.031086	135.56517	23.63	180	4	0	2.45
22/10/2014	10:35:29	-12.031102	135.565186	16.78	180	345	0	2.49
22/10/2014	10:36:35	-12.031062	135.565231	9.12	720	153	0	6.61
22/10/2014	10:37:42	-12.031054	135.565262	14.83	0	27	0	3.49
22/10/2014	10:38:51	-12.031085	135.56517	12.47	0	57	0	10.58
22/10/2014	10:40:07	-12.031074	135.565247	-32.38	4824	232	0	8.46
22/10/2014	10:41:25	-12.031092	135.565186	16.54	1836	234	0	6.93
22/10/2014	10:42:41	-12.031242	135.565231	23.86	0	216	0	17.38
22/10/2014	10:44:03	-12.031039	135.565247	-3.54	4896	207	0	22.64
22/10/2014	10:45:27	-12.031266	135.565048	105.99	0	193	0	33.25
22/10/2014	10:47:01	-12.03126	135.565155	70.65	5616	253	0	11.66
22/10/2014	10:48:51	-12.031058	135.565277	11.69	396	227	0	26.09
22/10/2014	10:50:49	-12.031093	135.565338	6.37	4752	84	0	7.69
22/10/2014	10:53:12	-12.031231	135.565125	95.93	1476	328	0	27.79
22/10/2014	10:55:26	-12.031071	135.565262	-14.83	3276	99	0	23.21
22/10/2014	10:59:21	-12.031061	135.564987	126.36	3024	252	0	29.93
22/10/2014	11:03:22	-12.031309	135.565414	-55.23	648	109	0	54.01
22/10/2014	11:19:05	-12.031309	135.565414	-55.23	648	109	0	0
22/10/2014	11:26:34	-12.031143	135.565277	-17.96	0	125	0	23.72
22/10/2014	11:27:42	-12.031083	135.565186	65.48	0	146	0	11.94
22/10/2014	11:28:48	-12.031166	135.565353	-31.07	0	18	0	20.37
22/10/2014	11:29:54	-12.031137	135.565323	-11.34	0	263	0	4.59
22/10/2014	11:31:08	-12.031199	135.565338	-62.2	1692	15	0	7.08
22/10/2014	11:33:43	-12.031184	135.565262	-32.47	0	128	0	8.43
22/10/2014	11:36:23	-12.031186	135.565292	-28.14	612	77	0	3.27
22/10/2014	11:38:05	-12.031184	135.565384	-42.52	144	6	0	10.01
22/10/2014	11:39:09	-12.031112	135.565323	-13.61	1044	145	0	10.4
22/10/2014	11:40:13	-12.031156	135.565323	-35.33	144	46	0	4.89
22/10/2014	11:41:18	-12.03126	135.565414	-48.59	216	40	0	15.22
22/10/2014	11:42:22	-12.031356	135.565475	-92.88	360	129	0	12.57
22/10/2014	11:43:26	-12.031141	135.565384	-18.02	540	138	0	25.87
22/10/2014	11:44:34	-12.031121	135.565445	-135.34	0	355	0	7
22/10/2014	11:45:45	-12.030927	135.565414	-109.69	2772	18	0	21.83
22/10/2014	11:46:50	-12.030696	135.565475	-7.82	0	353	0	26.53
22/10/2014	11:47:57	-12.030441	135.565384	-22.87	2232	270	0	30.03
22/10/2014	11:49:03	-12.030575	135.565491	-63.47	0	77	0	18.91
22/10/2014	11:52:28	-12.030542	135.565414	-83.69	3888	267	0	9.14
22/10/2014	12:00:54	-12.030542	135.565414	-83.69	3888	267	0	0
22/10/2014	12:02:20	-12.030625	135.565399	-87.32	5688	113	0	9.37
22/10/2014	12:03:49	-12.030619	135.565399	-83.77	3348	285	0	0.67
22/10/2014	12:06:54	-12.030351	135.565125	12.45	0	37	0	42.14
22/10/2014	12:09:45	-12.031183	135.565094	-125.91	8820	146	0	92.58
22/10/2014	12:12:06	-12.031508	135.56546	-56.95	1656	46	0	53.76
22/10/2014	12:14:30	-12.031226	135.56517	105.32	16776	142	0	44.47
22/10/2014	12:16:47	-12.031054	135.56514	175.25	7308	105	0	19.4
22/10/2014	12:20:23	-12.031043	135.564728	104.54	4212	280	0	44.82
22/10/2014	12:23:39	-12.031342	135.565125	32.59	936	16	0	54.49
22/10/2014	12:26:47	-12.031227	135.565094	69.53	2700	104	0	13.22
22/10/2014	12:28:27	-12.031559	135.565323	-154.77	0	184	0	44.53
22/10/2014	12:30:57	-12.031521	135.565277	-85.98	1584	303	0	6.55	1
22/10/2014	12:33:23	-12.031713	135.565262	-99.22	1296	350	0	21.41	1
22/10/2014	12:35:37	-12.03136	135.565704	152.07	2448	99	0	62.06
22/10/2014	12:38:35	-12.031755	135.565186	35.33	2268	253	0	71.43
22/10/2014	12:41:03	-12.031618	135.565323	-20.29	0	14	0	21.31
22/10/2014	12:42:04	-12.031324	135.565643	87.36	0	38	0	47.75
22/10/2014	12:43:06	-12.031882	135.565094	-8.09	1800	221	0	86.11
22/10/2014	12:44:08	-12.031523	135.565399	52.12	1044	33	0	51.9
22/10/2014	12:45:09	-12.031771	135.565201	4.34	0	221	0	34.99
22/10/2014	12:46:13	-12.031682	135.565247	-6.84	0	354	0	11.09
22/10/2014	12:47:19	-12.031413	135.565567	77.25	144	5	0	45.89
22/10/2014	12:48:20	-12.032084	135.564972	-10.9	0	201	0	98.76
22/10/2014	12:49:23	-12.031575	135.565399	13.56	0	330	0	73.21
22/10/2014	12:50:28	-12.031567	135.565353	7.11	0	28	0	5.08
22/10/2014	12:51:29	-12.031415	135.565521	76.1	0	250	0	24.89
22/10/2014	12:52:35	-12.031436	135.565506	63.53	864	211	0	2.85
22/10/2014	12:53:43	-12.031466	135.565475	40.71	0	99	0	4.74
22/10/2014	12:54:47	-12.031496	135.56546	43.6	0	18	0	3.71
22/10/2014	12:55:53	-12.031301	135.565567	106.66	0	36	0	24.61
22/10/2014	12:56:58	-12.031199	135.565689	104.4	0	37	0	17.45
22/10/2014	12:58:04	-12.031418	135.565491	73.76	0	344	0	32.51
22/10/2014	12:59:09	-12.031702	135.565323	-52.75	0	192	0	36.48
22/10/2014	13:00:17	-12.031593	135.565384	47.03	4824	229	0	13.82
22/10/2014	13:01:24	-12.031604	135.565369	42.15	0	230	0	2.04
22/10/2014	13:02:30	-12.03155	135.565506	26.42	5472	222	0	16.06
22/10/2014	13:03:38	-12.031403	135.565613	73.06	0	230	0	20.06
22/10/2014	13:04:45	-12.031498	135.565414	-33.93	1224	20	0	24.08
22/10/2014	13:05:53	-12.031051	135.56572	133.57	504	224	0	59.82
22/10/2014	13:07:06	-12.03126	135.565628	57.59	0	134	0	25.3
22/10/2014	13:08:48	-12.031458	135.565521	64.86	720	230	0	24.9
22/10/2014	13:19:58	-12.031458	135.565521	64.86	720	230	0	0
22/10/2014	13:24:10	-12.032007	135.565308	64.76	504	23	0	65.29
22/10/2014	13:25:33	-12.031448	135.565552	16.31	36	219	0	67.59
22/10/2014	13:28:21	-12.031619	135.56485	10.34	2268	277	0	78.68
22/10/2014	13:31:06	-12.031518	135.565567	71.49	6660	70	0	78.78
22/10/2014	13:33:17	-12.031466	135.565216	-58.81	3744	233	0	38.61
22/10/2014	13:35:28	-12.031352	135.565781	71.97	0	318	0	62.74
22/10/2014	13:37:34	-12.03121	135.566269	53.56	3924	82	0	55.37
22/10/2014	13:39:36	-12.031375	135.565918	52.64	5040	256	0	42.35
22/10/2014	13:41:23	-12.031385	135.565811	-20.61	4176	258	0	11.69
22/10/2014	13:43:15	-12.031471	135.565613	39.12	2484	293	0	23.56
22/10/2014	13:45:27	-12.031371	135.565735	43.88	13572	61	0	17.31
22/10/2014	13:50:09	-12.031396	135.56572	-6.55	4464	215	0	3.22	1
22/10/2014	13:54:46	-12.030699	135.566193	136.97	0	291	0	93.02	1
22/10/2014	14:54:12	-12.030699	135.566193	136.97	0	291	0	0
22/10/2014	14:55:31	-12.031013	135.565598	-66.37	1008	273	0	73.53
22/10/2014	14:57:08	-12.03143	135.566086	-46.55	4320	126	0	70.47
22/10/2014	14:59:54	-12.031294	135.565933	-5.58	1692	79	0	22.48	1
22/10/2014	15:02:45	-12.031359	135.565842	7.65	0	274	0	12.25	1
22/10/2014	15:05:22	-12.031329	135.565979	-14.88	0	33	0	15.27
22/10/2014	15:07:32	-12.031306	135.565857	-10.06	4464	294	0	13.51
22/10/2014	15:09:28	-12.031406	135.565765	-17.45	0	102	0	14.96
22/10/2014	15:10:37	-12.03132	135.565933	-3.99	0	67	0	20.62
22/10/2014	15:15:42	-12.031285	135.565704	-25.06	0	0	0	25.21
22/10/2014	15:41:02	-12.031285	135.565704	-25.06	0	0	0	0
22/10/2014	15:47:20	-12.030769	135.565094	67.59	0	0	0	87.71
22/10/2014	16:10:46	-12.030769	135.565094	67.59	0	0	0	0
22/10/2014	16:12:48	-12.031424	135.565704	8.58	0	0	0	98.52
22/10/2014	16:17:08	-12.031514	135.565796	12.59	0	194	0	14.15
22/10/2014	16:21:55	-12.031533	135.565857	-12.27	5940	102	0	6.96
22/10/2014	16:29:59	-12.031533	135.565857	-12.27	5940	102	0	0
22/10/2014	16:31:52	-12.032031	135.566071	-362.67	0	138	0	60.07
22/10/2014	16:33:17	-12.031497	135.56572	-45.34	1512	133	0	70.59
22/10/2014	16:36:07	-12.031452	135.565689	16.83	1080	277	0	6.03
22/10/2014	16:37:49	-12.031471	135.565765	-24.02	3168	261	0	8.53
22/10/2014	16:39:02	-12.031511	135.56572	-30.13	0	260	0	6.61
22/10/2014	16:40:19	-12.031528	135.565567	-35.17	0	146	0	16.75
22/10/2014	16:41:59	-12.031432	135.565613	-21.73	4896	10	0	11.79
22/10/2014	18:20:14	-12.031432	135.565613	-21.73	4896	10	0	0
22/10/2014	18:22:36	-12.03167	135.565414	-4.76	0	254	0	34.19
22/10/2014	18:23:50	-12.03149	135.564926	-38.6	0	262	0	56.72
22/10/2014	18:26:40	-12.030416	135.565414	28.11	0	158	0	130.68
22/10/2014	18:30:53	-12.030428	135.565292	-23.33	1656	247	0	13.33
22/10/2014	18:36:49	-12.030435	135.565338	-10.79	0	211	0	5.06
22/10/2014	18:41:37	-12.029757	135.565781	119.28	0	224	0	89.47
22/10/2014	18:42:46	-12.0298	135.565628	40.04	360	107	0	17.31	1
22/10/2014	18:43:56	-12.029786	135.565781	61.74	0	93	0	16.71	1
22/10/2014	18:45:01	-12.029847	135.565384	-47.04	0	91	0	43.7
22/10/2014	18:46:12	-12.029757	135.565826	143.14	252	222	0	49.1
22/10/2014	18:47:21	-12.029837	135.565155	-33.59	0	241	0	73.51
22/10/2014	18:48:32	-12.029831	135.565643	66.35	0	249	0	53.08
22/10/2014	18:49:40	-12.029588	135.565567	53.28	0	210	0	28.26
22/10/2014	18:50:51	-12.029571	135.565643	74.69	0	109	0	8.48
22/10/2014	18:52:03	-12.02971	135.565414	-4.16	0	116	0	29.31
22/10/2014	18:53:19	-12.029694	135.565613	74.39	0	265	0	21.71
22/10/2014	18:54:32	-12.029694	135.565613	74.39	0	265	0	0
22/10/2014	18:55:41	-12.029669	135.565216	15.82	0	111	0	43.26
22/10/2014	18:56:50	-12.029648	135.565353	-19.69	0	207	0	15.08
22/10/2014	18:58:02	-12.029896	135.565353	10.65	972	93	0	27.58
22/10/2014	18:59:18	-12.030056	135.565308	-1.67	10368	247	0	18.45
22/10/2014	19:24:32	-12.030056	135.565308	-1.67	10368	247	0	0
22/10/2014	19:27:27	-12.030512	135.565598	59.52	4824	43	0	59.71
22/10/2014	19:28:46	-12.029911	135.56543	22.07	4464	317	0	69.28
22/10/2014	19:32:05	-12.029931	135.565292	43.82	9144	108	0	15.17	1
22/10/2014	19:34:22	-12.03009	135.565201	29.75	7092	334	0	20.26	1
22/10/2014	19:36:52	-12.03025	135.565292	16.46	0	288	0	20.36
22/10/2014	19:39:03	-12.029951	135.565247	43.37	0	75	0	33.61
22/10/2014	19:42:14	-12.02991	135.565506	20.86	0	316	0	28.53
22/10/2014	19:51:27	-12.02991	135.565506	20.86	0	316	0	0
22/10/2014	19:56:32	-12.029733	135.56514	-3.73	0	134	0	44.4
22/10/2014	20:01:10	-12.029866	135.565475	58.28	1368	95	0	39.32
22/10/2014	20:05:03	-10.798205	137.998077	-2.99	21384	185	0	298419.31
22/10/2014	20:12:08	-11.354472	137.714493	-2.88	0	0	0	69163.24
22/10/2014	20:19:21	-12.029983	135.56514	23.75	1908	331	0	245794.31
22/10/2014	20:25:52	-12.029982	135.565338	19.91	2808	252	0	21.53
22/10/2014	20:26:55	-12.030159	135.565277	26.59	6264	66	0	20.77
22/10/2014	20:27:57	-12.030283	135.565201	20.62	864	101	0	16.08
22/10/2014	20:28:57	-12.030109	135.565262	26.31	684	145	0	20.45
22/10/2014	20:30:03	-12.030186	135.565903	12.32	0	319	0	70.23
22/10/2014	20:31:07	-12.030231	135.565536	12.06	0	170	0	40.22
22/10/2014	20:32:34	-12.030118	135.565689	13.67	1116	75	0	20.85
22/10/2014	20:33:46	-12.029998	135.565582	8.4	3816	101	0	17.7
22/10/2014	20:34:51	-12.030281	135.56517	15.19	1872	278	0	54.75
22/10/2014	20:35:56	-12.030223	135.56546	66.67	1008	44	0	32.19
22/10/2014	20:37:04	-12.030323	135.564972	-80.54	9612	198	0	54.22
22/10/2014	20:38:10	-12.031154	135.565475	24.53	1116	311	0	107.38
22/10/2014	20:39:17	-12.031071	135.565353	30.76	2736	184	0	16.16
22/10/2014	20:40:25	-12.031074	135.565277	26.61	1944	99	0	8.27
22/10/2014	20:41:32	-12.031054	135.565247	-21.61	4248	2	0	3.95
22/10/2014	20:42:38	-12.030643	135.565247	2.3	1584	190	0	45.7
22/10/2014	20:43:44	-12.030152	135.565338	53.23	1296	11	0	55.49
22/10/2014	20:44:47	-12.030142	135.565216	23.5	2988	233	0	13.31
22/10/2014	20:45:51	-12.030101	135.565231	19.93	1044	121	0	4.84
22/10/2014	20:46:54	-12.029601	135.565109	-50.33	0	339	0	57.16
22/10/2014	20:47:58	-12.030004	135.565231	17.57	0	100	0	46.73
22/10/2014	20:49:01	-12.03008	135.56517	-3.76	1044	3	0	10.74
22/10/2014	20:50:05	-12.030121	135.565262	-8.22	360	55	0	10.99
22/10/2014	20:51:08	-12.030047	135.565201	15.23	1044	76	0	10.57
22/10/2014	20:52:12	-12.030067	135.565155	30.03	1080	272	0	5.47
22/10/2014	20:53:21	-12.03017	135.565277	55.02	432	87	0	17.53
22/10/2014	20:54:29	-12.030045	135.565247	14.91	0	39	0	14.28
22/10/2014	20:55:32	-12.030069	135.565231	14.69	540	302	0	3.19
22/10/2014	20:56:37	-12.030073	135.565216	37.64	0	6	0	1.69
22/10/2014	20:57:46	-12.030171	135.565353	35.72	0	172	0	18.46
22/10/2014	20:58:48	-12.030029	135.565125	28.28	2376	105	0	29.4
22/10/2014	21:00:18	-12.030092	135.565216	40.64	576	51	0	12.12
22/10/2014	21:01:40	-12.029592	135.565155	-66.58	4896	71	0	55.99
22/10/2014	21:02:57	-12.030006	135.565125	-4.07	0	18	0	46.15
22/10/2014	21:04:05	-12.03004	135.565262	9.87	0	154	0	15.37
22/10/2014	21:05:09	-12.029998	135.565247	24.98	0	121	0	4.95
22/10/2014	21:06:15	-12.030131	135.565247	7.19	0	278	0	14.79
22/10/2014	21:07:21	-12.030054	135.56514	4.91	0	176	0	14.45
22/10/2014	21:08:25	-12.030081	135.56543	54.13	1764	49	0	31.68
22/10/2014	21:09:33	-12.030046	135.565399	15.06	1224	110	0	5.15
22/10/2014	21:10:36	-12.03007	135.565491	40.82	1944	131	0	10.36
22/10/2014	21:11:40	-12.029916	135.565445	12.87	10584	296	0	17.84
22/10/2014	21:12:43	-12.029863	135.565506	15.66	792	72	0	8.87
22/10/2014	21:14:20	-12.029924	135.56514	-21.68	1332	38	0	40.38
22/10/2014	21:15:33	-12.030058	135.565536	14.17	8100	257	0	45.57
22/10/2014	21:17:04	-12.029706	135.565277	-6.1	3312	354	0	48.22
22/10/2014	21:18:17	-12.029883	135.565048	24.32	4572	109	0	31.74
22/10/2014	21:19:27	-12.029619	135.565323	-11.04	3672	48	0	41.91
22/10/2014	21:20:34	-12.030154	135.565201	-61.95	4392	246	0	60.95
22/10/2014	21:21:39	-12.029713	135.56517	-29.46	2448	95	0	49.15
22/10/2014	21:22:43	-12.029724	135.565216	41.42	972	300	0	5.15
22/10/2014	21:23:47	-12.029879	135.565247	11.77	1044	135	0	17.56
22/10/2014	21:24:58	-12.029873	135.56543	1.24	972	348	0	19.91
22/10/2014	21:26:02	-12.029882	135.565231	12.72	2304	292	0	21.66
22/10/2014	21:27:05	-12.029894	135.565521	13.64	3600	330	0	31.57
22/10/2014	21:28:12	-12.03007	135.565674	74.05	3024	222	0	25.69
22/10/2014	21:29:37	-12.029792	135.565338	9.69	5220	114	0	47.86
22/10/2014	21:30:45	-12.029926	135.565292	1.12	0	238	0	15.72
22/10/2014	21:31:49	-12.029858	135.56546	31.01	5436	92	0	19.77
22/10/2014	21:33:02	-12.029924	135.565353	11.14	3060	181	0	13.76
22/10/2014	21:34:09	-12.02966	135.565643	13.22	8856	233	0	43.09
22/10/2014	21:35:13	-12.029677	135.565353	-4.14	1044	173	0	31.59
22/10/2014	21:36:19	-12.029874	135.565399	21.11	0	267	0	22.47
22/10/2014	21:37:26	-12.029737	135.565399	12.67	2412	103	0	15.23
22/10/2014	21:38:34	-12.029737	135.565399	12.67	2412	103	0	0
22/10/2014	21:39:41	-12.030076	135.565613	33.05	0	266	0	44.3
22/10/2014	21:40:47	-12.029953	135.565338	27.55	1008	71	0	32.89
22/10/2014	21:42:10	-12.029632	135.565704	14.03	0	240	0	53.46
22/10/2014	21:45:25	-12.030009	135.565643	32.1	5652	38	0	42.44
22/10/2014	21:48:15	-12.029795	135.565292	16.27	0	79	0	44.98
22/10/2014	21:49:27	-12.029792	135.565414	-1.76	12924	306	0	13.27
22/10/2014	21:51:25	-12.030029	135.565414	11.84	7920	292	0	26.35
22/10/2014	21:53:41	-12.030002	135.565598	41.72	1152	125	0	20.23
22/10/2014	21:55:37	-12.029864	135.565659	12.3	2448	85	0	16.72
22/10/2014	21:58:07	-12.030349	135.564865	-71.55	1620	208	0	101.81
22/10/2014	22:00:34	-12.030379	135.565323	53.17	2340	155	0	49.92
22/10/2014	22:01:51	-12.030271	135.565308	64.78	0	62	0	12.12
22/10/2014	22:03:09	-12.030311	135.565338	80.44	3924	278	0	5.52
22/10/2014	22:04:32	-12.030327	135.565231	18.33	0	308	0	11.77
22/10/2014	22:05:47	-12.030333	135.565536	94.8	0	65	0	33.18
22/10/2014	22:07:05	-12.03007	135.564957	-100.75	0	290	0	69.43
22/10/2014	22:08:19	-12.029923	135.565552	131.79	0	337	0	66.74
22/10/2014	22:09:40	-12.03025	135.566742	243.64	1332	265	0	134.43
22/10/2014	22:10:56	-12.030064	135.565903	-32.07	0	67	0	93.56
22/10/2014	22:12:10	-12.030036	135.56543	-26.14	6732	295	0	51.53
22/10/2014	22:13:23	-12.029894	135.565308	-6.53	0	256	0	20.62
22/10/2014	22:14:41	-12.029884	135.565399	40.14	0	333	0	9.96
22/10/2014	22:15:57	-12.029841	135.565323	15.5	0	270	0	9.55
22/10/2014	22:17:08	-12.029726	135.565247	-17.25	0	30	0	15.23
22/10/2014	22:18:22	-12.029864	135.565292	5.22	0	317	0	16.11
22/10/2014	22:19:39	-12.029883	135.565216	-23.56	0	344	0	8.53
22/10/2014	22:21:04	-12.029883	135.565353	11.94	0	262	0	14.9
22/10/2014	22:22:25	-12.029788	135.565308	36.42	0	229	0	11.64
22/10/2014	22:23:39	-12.02984	135.565384	42.23	0	213	0	10.09
22/10/2014	22:26:22	-12.029846	135.565475	44.63	0	348	0	9.92
22/10/2014	22:28:53	-12.029919	135.565338	-36.21	0	244	0	16.97
22/10/2014	22:30:05	-12.029923	135.565247	40.66	0	165	0	9.91
22/10/2014	22:31:32	-12.029889	135.56546	15.62	0	119	0	23.47
22/10/2014	22:33:23	-12.02979	135.565353	23.16	0	257	0	16.02
22/10/2014	22:34:56	-12.029942	135.565536	62.56	0	150	0	26.11
22/10/2014	22:36:37	-12.029888	135.565582	22.13	0	302	0	7.82
22/10/2014	22:37:49	-12.029841	135.565659	32.5	0	305	0	9.87
22/10/2014	22:39:29	-12.029708	135.56575	47.3	3168	42	0	17.79	1
22/10/2014	22:41:18	-12.02934	135.565765	-68.62	1764	23	0	40.95	1
22/10/2014	22:43:07	-12.029616	135.56572	26.32	4572	235	0	31.08
22/10/2014	22:44:29	-12.029533	135.565781	24.94	2376	243	0	11.37
22/10/2014	22:46:06	-12.029633	135.565781	16.64	7740	233	0	11.12
22/10/2014	22:47:39	-12.03063	135.565582	-25.3	4284	173	0	112.95	1
22/10/2014	22:49:24	-12.030967	135.565231	-25.74	0	172	0	53.49	1
22/10/2014	22:51:05	-12.031178	135.565125	37.63	0	123	0	26.14
22/10/2014	22:52:18	-12.031191	135.565109	23.22	0	272	0	2.26
22/10/2014	22:53:41	-12.031051	135.565201	2.26	1872	187	0	18.51
22/10/2014	22:55:04	-12.031518	135.564972	33.77	0	185	0	57.59
22/10/2014	22:56:18	-12.031692	135.565079	20.93	0	338	0	22.58
22/10/2014	22:57:31	-12.031386	135.564972	41.63	5544	285	0	35.96
22/10/2014	22:59:21	-12.031103	135.56517	-2.03	2664	42	-4	38.13	1
23/10/2014	0:32:50	-12.031103	135.56517	-2.03	2664	42	-2	0	1
23/10/2014	0:35:58	-12.031324	135.565338	166.61	432	47	0	30.62	1
23/10/2014	0:37:13	-12.031451	135.56543	41.86	0	168	0	17.31
23/10/2014	0:38:25	-12.031428	135.565262	-9.1	0	230	0	18.45
23/10/2014	0:39:38	-12.031393	135.565445	44.44	0	182	0	20.28
23/10/2014	0:40:57	-12.031336	135.565155	3	0	100	0	32.17
23/10/2014	0:42:23	-12.03156	135.565125	36.36	0	93	0	25.12
23/10/2014	0:43:36	-12.031541	135.565155	24.78	0	253	0	3.89
23/10/2014	0:44:52	-12.031241	135.565018	24.95	0	104	0	36.53
23/10/2014	0:46:15	-12.031219	135.565063	31.19	0	87	0	5.47
23/10/2014	0:47:46	-12.031258	135.565125	37	396	316	0	8.02
23/10/2014	0:49:18	-12.031261	135.565094	25.42	0	139	0	3.39
23/10/2014	0:57:21	-12.031261	135.565094	25.42	0	139	0	0
23/10/2014	0:58:39	-12.031238	135.565048	37.41	2808	269	0	5.62
23/10/2014	1:00:06	-12.031224	135.565155	35.47	0	71	0	11.74
23/10/2014	1:02:44	-12.03124	135.565109	28.1	4644	93	0	5.31
23/10/2014	1:06:01	-12.031256	135.565125	41.7	3276	71	0	2.49
23/10/2014	1:09:40	-12.031247	135.565109	29.8	0	226	0	2.01
23/10/2014	1:14:17	-12.031237	135.565109	24.23	576	104	0	1.11
23/10/2014	1:18:19	-12.031226	135.564835	11.32	2448	223	0	29.82
23/10/2014	1:21:31	-12.031226	135.564835	11.32	2448	223	0	0
23/10/2014	1:24:50	-12.031172	135.56514	24.49	0	0	0	33.71
23/10/2014	2:37:36	-12.031172	135.56514	24.49	0	0	0	0
23/10/2014	2:44:34	-12.031179	135.565018	14.45	36	214	0	13.29
23/10/2014	2:45:46	-12.031057	135.565048	39.98	0	125	0	13.95
23/10/2014	2:47:00	-12.031101	135.565033	30.84	0	143	0	5.16
23/10/2014	2:48:12	-12.031292	135.564987	-8.33	0	167	0	21.82
23/10/2014	2:49:20	-12.031263	135.565002	-0.52	0	150	0	3.61
23/10/2014	2:50:31	-12.031242	135.564957	2.57	0	127	0	5.42
23/10/2014	2:51:42	-12.031203	135.564987	8.9	0	103	0	5.43
23/10/2014	2:52:53	-12.031157	135.565018	25.12	0	146	0	6.13
23/10/2014	2:54:02	-12.031349	135.565002	-19.88	0	105	0	21.42
23/10/2014	2:55:13	-12.03117	135.564987	16.25	0	68	0	19.97
23/10/2014	2:56:20	-12.031109	135.565048	33.55	0	181	0	9.49
23/10/2014	2:57:32	-12.031135	135.564987	23.63	0	156	0	7.24
23/10/2014	2:58:39	-12.031119	135.564957	25.64	0	5	0	3.72
23/10/2014	2:59:46	-12.03129	135.564957	-6.92	0	175	0	19.01
23/10/2014	3:00:53	-12.031168	135.565018	19.76	0	24	0	15.1
23/10/2014	3:02:03	-12.031141	135.564987	19.65	0	10	0	4.51
23/10/2014	3:03:15	-12.03129	135.565018	-4.8	0	27	0	16.91
23/10/2014	3:04:27	-12.031134	135.565002	29.81	0	181	0	17.43
23/10/2014	3:05:37	-12.031198	135.565033	24.89	0	9	0	7.87
23/10/2014	3:06:53	-12.031149	135.564987	41.91	0	212	0	7.4
23/10/2014	3:08:18	-12.031127	135.564957	35.26	2196	51	0	4.08
23/10/2014	3:09:47	-12.031215	135.565445	58.65	1620	87	0	53.97
23/10/2014	3:11:10	-12.031708	135.565323	-7.07	8676	207	0	56.4
23/10/2014	3:12:28	-12.031942	135.565216	-20.14	3456	0	0	28.5
23/10/2014	3:14:11	-12.031494	135.56514	34.16	864	17	0	50.5
23/10/2014	3:16:41	-12.031696	135.565201	34.13	1944	132	0	23.42
23/10/2014	3:20:05	-12.031382	135.565231	33.5	1080	45	0	35.07
23/10/2014	3:27:14	-12.031285	135.565002	33.65	0	0	0	27.14
23/10/2014	3:34:08	-12.031206	135.564972	39.17	0	99	0	9.37
23/10/2014	3:40:18	-12.03122	135.565262	126.01	0	184	0	31.58
23/10/2014	3:41:29	-12.031175	135.564804	-15	0	1	0	50.06
23/10/2014	3:42:40	-12.03119	135.564865	10.98	0	229	0	6.84
23/10/2014	3:44:07	-12.031208	135.565063	48.78	1548	18	0	21.63
23/10/2014	3:47:04	-12.031315	135.564957	24	432	9	0	16.57
23/10/2014	3:49:44	-12.03052	135.564911	-71.17	3384	174	0	88.54
23/10/2014	3:50:51	-12.031206	135.564972	12.42	1368	57	0	76.57
23/10/2014	3:52:01	-12.031197	135.564941	21.48	972	242	0	3.52
23/10/2014	3:53:10	-12.031247	135.564926	30.03	0	198	0	5.79
23/10/2014	3:54:19	-12.031244	135.564926	27.25	0	147	0	0.33
23/10/2014	3:55:28	-12.031208	135.564957	7.38	756	346	0	5.23
23/10/2014	3:56:41	-12.031199	135.565033	41.23	0	85	0	8.33
23/10/2014	3:57:51	-12.031203	135.564941	20.53	144	146	0	10.02
23/10/2014	3:59:01	-12.03126	135.564911	26.98	648	158	0	7.13
23/10/2014	4:00:11	-12.031292	135.564865	21.79	216	85	0	6.14
23/10/2014	4:01:22	-12.031238	135.564835	32.16	0	123	0	6.83
23/10/2014	4:02:33	-12.031388	135.564941	10.24	324	141	0	20.28
23/10/2014	4:03:44	-12.031162	135.564865	68.56	5040	289	0	26.45
23/10/2014	4:04:55	-12.03132	135.564667	2.98	0	148	0	27.79
23/10/2014	4:06:08	-12.031377	135.564911	20.91	1512	102	0	27.28
23/10/2014	4:07:19	-12.031529	135.564728	-23.96	2304	222	0	26.11
23/10/2014	4:08:37	-12.031533	135.564758	32.17	0	351	0	3.29
23/10/2014	4:10:07	-12.030463	135.56543	1.09	4932	6	0	139.63
23/10/2014	4:11:19	-12.030436	135.565475	2.13	468	347	0	5.74
23/10/2014	4:12:35	-12.030643	135.565536	134.73	8496	314	0	23.95
23/10/2014	4:13:48	-12.030689	135.565536	128.33	0	78	0	5.11
23/10/2014	4:15:15	-12.030273	135.565536	-41.12	2772	281	0	46.26
23/10/2014	4:16:31	-12.030519	135.565369	-19.08	1800	210	0	32.83
23/10/2014	4:17:49	-12.03093	135.565613	45.63	4032	93	0	52.85
23/10/2014	4:19:04	-12.030836	135.565491	-48.59	0	21	0	16.89
23/10/2014	4:20:15	-12.031281	135.565445	54.38	612	229	0	49.73
23/10/2014	4:21:46	-12.031369	135.565277	-64.44	504	78	0	20.73
23/10/2014	4:23:10	-12.030579	135.565659	110.27	1404	269	0	97.17
23/10/2014	4:24:39	-12.030753	135.565552	64.16	0	232	0	22.58
23/10/2014	4:25:50	-12.030746	135.565567	19.46	2016	143	0	1.81
23/10/2014	4:27:05	-12.030396	135.565491	2.65	9720	278	0	39.79
23/10/2014	4:28:15	-12.030828	135.565674	-22.78	216	248	0	52	1
23/10/2014	4:29:29	-12.03068	135.565994	173.29	0	131	0	38.5	1
23/10/2014	4:30:48	-12.030785	135.565842	19.02	0	295	0	20.24
23/10/2014	4:32:02	-12.030798	135.565781	6.75	0	223	0	6.79
23/10/2014	4:33:15	-12.030915	135.565781	-43.34	0	353	0	13.01
23/10/2014	4:34:29	-12.030826	135.565628	16.05	0	102	0	19.36
23/10/2014	4:35:42	-12.030801	135.56575	19.91	0	233	0	13.56
23/10/2014	4:36:53	-12.030787	135.565689	27.79	1296	160	0	6.81
23/10/2014	4:38:09	-12.0307	135.565811	81.83	0	166	0	16.42
23/10/2014	4:39:26	-12.030805	135.565582	-7.42	4716	116	0	27.51
23/10/2014	4:40:39	-12.030864	135.565659	-28.4	1332	146	0	10.64
23/10/2014	4:41:52	-12.03083	135.565567	-3.12	0	357	0	10.7
23/10/2014	4:43:13	-12.030444	135.565399	-62.19	20160	158	0	46.65
23/10/2014	4:44:23	-12.030838	135.565613	-14.85	1728	214	0	49.61
23/10/2014	4:45:38	-12.03077	135.565659	58.74	0	19	0	9.07
23/10/2014	4:46:48	-12.030843	135.565628	-6.63	1296	174	0	8.79
23/10/2014	4:48:00	-12.030673	135.565613	28.51	3348	315	0	18.97
23/10/2014	4:49:11	-12.030645	135.565353	-13.98	6912	7	0	28.45	1
23/10/2014	4:50:23	-12.029956	135.56572	20.19	2592	171	0	86.39	1
23/10/2014	4:51:33	-12.02988	135.565567	29.39	5652	124	0	18.66	1
23/10/2014	4:52:42	-12.029963	135.565552	55.53	1656	97	0	9.37
23/10/2014	4:53:51	-12.029959	135.565521	68.8	2124	223	0	3.4
23/10/2014	4:55:01	-12.030205	135.565536	-8.04	864	36	0	27.4
23/10/2014	4:56:12	-12.030011	135.565567	28.35	180	337	0	21.83
23/10/2014	4:57:34	-12.029896	135.565384	-6.22	0	343	0	23.66
23/10/2014	4:58:44	-12.030069	135.565506	32.45	288	168	0	23.37
23/10/2014	5:16:02	-12.030069	135.565506	32.45	288	168	0	0
23/10/2014	5:24:08	-12.026069	135.563217	32.25	0	12	0	509.7
23/10/2014	5:25:36	-12.026423	135.563141	7.06	0	183	0	40.22
23/10/2014	5:30:40	-12.025635	135.56366	34.24	6696	195	0	104.23
23/10/2014	5:35:02	-12.026506	135.562622	35.84	0	28	0	148.74
23/10/2014	5:36:14	-12.026659	135.562775	39.37	7488	107	0	23.8
23/10/2014	5:37:38	-12.026862	135.563934	32.26	5040	78	0	128.05
23/10/2014	5:40:29	-12.027874	135.56485	41.97	0	182	0	150.29
23/10/2014	5:41:48	-12.028468	135.564743	26.36	7812	217	0	67.07
23/10/2014	5:43:09	-12.029392	135.564407	15.07	2556	180	0	109.05
23/10/2014	5:44:24	-12.030037	135.565277	19.15	0	42	0	118.73
23/10/2014	5:45:38	-12.030037	135.565277	19.15	0	42	0	0
23/10/2014	5:46:53	-12.029916	135.565491	27	0	46	0	26.88
23/10/2014	5:48:05	-12.030068	135.565399	23.13	0	306	0	19.64
23/10/2014	5:49:20	-12.029654	135.565399	14.07	1764	113	0	46.03
23/10/2014	5:50:39	-12.030007	135.565292	13.04	468	308	0	40.94
23/10/2014	5:51:51	-12.029996	135.565277	9.81	0	238	0	2.04
23/10/2014	5:53:11	-12.029877	135.565277	14.05	0	195	0	13.23
23/10/2014	5:54:31	-12.02993	135.565262	20.08	0	303	0	6.11
23/10/2014	5:55:41	-12.03003	135.565277	18.08	216	108	0	11.24
23/10/2014	5:56:53	-12.030021	135.565262	33.33	0	153	0	1.91
23/10/2014	5:58:34	-12.030083	135.565338	23.69	432	120	0	10.76
23/10/2014	6:00:00	-12.029846	135.565231	36.1	2088	64	0	28.81
23/10/2014	6:01:07	-12.030133	135.565247	-0.2	576	115	0	31.96
23/10/2014	6:02:13	-12.029992	135.565811	35.65	4356	91	0	63.31
23/10/2014	6:03:19	-12.030014	135.565628	28.33	2340	55	0	20.05
23/10/2014	6:04:27	-12.030092	135.565567	24.89	6264	319	0	10.92
23/10/2014	6:05:34	-12.030024	135.565292	12.61	2520	280	0	30.85
23/10/2014	6:06:42	-12.029937	135.565338	38.15	0	251	0	10.89
23/10/2014	6:07:51	-12.030019	135.565308	16.82	720	27	0	9.68
23/10/2014	6:08:58	-12.029957	135.565262	-2.69	0	98	0	8.52
23/10/2014	6:10:04	-12.029956	135.565277	15.76	0	177	0	1.64
23/10/2014	6:11:18	-12.029927	135.565292	15.59	0	172	0	3.61
23/10/2014	6:12:23	-12.029987	135.565292	36.3	1368	171	0	6.67
23/10/2014	6:13:28	-12.030046	135.565277	18.48	792	337	0	6.76
23/10/2014	6:14:37	-12.030032	135.565247	9.04	0	325	0	3.61
23/10/2014	6:15:43	-12.029884	135.565201	23.94	0	301	0	17.2
23/10/2014	6:16:48	-12.030051	135.565338	14.42	0	161	0	23.81
23/10/2014	6:17:57	-12.029985	135.565384	18.13	684	239	0	8.88
23/10/2014	6:19:07	-12.029996	135.565308	43.2	1008	149	0	8.36
23/10/2014	6:20:13	-12.030024	135.565338	9.18	1404	56	0	4.51
23/10/2014	6:21:26	-12.029984	135.565292	-0.6	1152	186	0	6.69
23/10/2014	6:22:34	-12.02996	135.565292	15.39	216	112	0	2.67
23/10/2014	6:23:43	-12.029996	135.565308	0.6	936	17	0	4.36
23/10/2014	6:24:49	-12.029931	135.565308	9.17	1620	126	0	7.23
23/10/2014	6:25:59	-12.029848	135.565353	115.74	0	156	0	10.45
23/10/2014	6:27:06	-12.029923	135.565384	29.58	576	342	0	9
23/10/2014	6:28:15	-12.029708	135.565277	23.54	0	318	0	26.59
23/10/2014	6:29:22	-12.030008	135.56543	0.68	1908	53	0	37.28
23/10/2014	6:30:32	-12.030008	135.56543	0.68	1908	53	0	0
23/10/2014	6:31:48	-12.029904	135.565308	9.14	1368	355	0	17.6
23/10/2014	6:32:59	-12.030146	135.565536	62.16	0	248	0	36.59
23/10/2014	6:34:05	-12.030065	135.565369	39.07	1224	285	0	20.27
23/10/2014	6:35:14	-12.029982	135.565491	16.93	576	262	0	16.16
23/10/2014	6:36:19	-12.029981	135.565369	21.28	2016	336	0	13.27
23/10/2014	6:37:27	-12.030015	135.565308	19.72	972	65	0	7.64
23/10/2014	6:38:35	-12.030144	135.565186	17.04	2340	29	0	19.54
23/10/2014	6:40:10	-12.030245	135.56543	6.28	0	327	0	28.81
23/10/2014	6:41:23	-12.030925	135.565384	-2.76	2880	257	0	75.78	1
23/10/2014	6:42:33	-12.031308	135.564896	-5.51	0	237	0	68.05	1
23/10/2014	6:43:38	-12.031254	135.564987	10.45	432	327	0	11.58
23/10/2014	6:44:50	-12.03117	135.56488	-36.01	0	113	0	14.92
23/10/2014	6:45:59	-12.031222	135.564926	17.54	0	345	0	7.65
23/10/2014	6:47:07	-12.03159	135.564697	17.72	5616	296	0	47.9
23/10/2014	6:48:24	-12.031495	135.564697	11.59	216	335	0	10.56
23/10/2014	6:49:31	-12.031483	135.565002	17.66	0	130	0	33.2
23/10/2014	6:50:42	-12.031256	135.565033	13.87	0	13	0	25.47
23/10/2014	6:51:52	-12.031236	135.565002	34.52	0	101	0	4.04
23/10/2014	6:53:02	-12.031272	135.565048	30.05	0	17	0	6.41
23/10/2014	6:54:12	-12.031632	135.565063	68.89	648	261	0	40.06
23/10/2014	6:55:22	-12.031385	135.565002	92	0	267	0	28.25
23/10/2014	6:56:57	-12.031477	135.564865	87.47	0	36	0	18.07
23/10/2014	6:58:16	-12.031775	135.56485	153.59	6192	255	0	33.18
23/10/2014	6:59:22	-12.03108	135.564835	-42.32	0	15	0	77.3
23/10/2014	7:00:57	-12.031384	135.564926	44.54	396	342	0	35.22
23/10/2014	7:02:22	-12.031549	135.564911	8.29	1152	221	0	18.42
23/10/2014	7:03:31	-12.031591	135.564789	3.19	0	153	0	14.07
23/10/2014	7:04:49	-12.031607	135.56488	-2.32	1944	100	0	10.06
23/10/2014	7:06:08	-12.031595	135.564728	-37.79	15444	217	0	16.58
23/10/2014	7:07:23	-12.031818	135.564865	6.63	1944	232	0	28.93
23/10/2014	7:08:30	-12.031668	135.565094	7.64	0	58	0	29.97
23/10/2014	7:09:40	-12.031668	135.565094	7.64	0	58	0	0
23/10/2014	7:10:51	-12.031926	135.564865	8.9	0	176	0	37.99
23/10/2014	7:12:06	-12.032236	135.566162	-2.96	7524	144	0	145.2	1
23/10/2014	7:13:16	-12.033096	135.567291	21.01	0	302	0	155.63	1
23/10/2014	7:14:25	-12.033412	135.567276	53.4	0	193	0	35.18
23/10/2014	7:15:57	-12.03329	135.56813	-7.14	13428	20	0	93.86	1
23/10/2014	7:17:16	-12.033889	135.57048	13.18	13428	108	0	264.1	1
23/10/2014	7:18:30	-12.034583	135.572922	1.52	7920	138	0	276.56	1
23/10/2014	7:19:44	-12.035155	135.573074	-8.82	8676	127	0	65.72	1
23/10/2014	7:21:04	-12.035495	135.573288	19.73	4536	222	0	44.4	1
23/10/2014	7:22:35	-12.035591	135.573761	23.61	4644	49	0	52.54
23/10/2014	7:24:02	-12.035446	135.573456	35	7056	228	0	36.88
23/10/2014	7:25:31	-12.035452	135.573624	0.33	6408	217	0	18.28
23/10/2014	7:27:05	-12.036198	135.573914	-1.85	4752	24	0	88.74
23/10/2014	7:29:42	-12.036575	135.573257	1.82	5292	241	0	82.84
23/10/2014	7:32:27	-12.035589	135.573303	28.25	4356	341	0	109.75
23/10/2014	7:35:00	-12.03346	135.572327	-14.96	0	130	0	259.44
23/10/2014	7:36:17	-12.03324	135.571106	14.43	7416	259	0	135.02	1
23/10/2014	7:38:14	-12.033114	135.570755	2.95	10368	254	0	40.66	1
23/10/2014	7:40:01	-12.033058	135.57048	8.05	0	306	0	30.55
23/10/2014	7:41:47	-12.03288	135.570374	1.33	1080	148	0	22.9
23/10/2014	7:43:24	-12.033258	135.570099	6.94	0	210	0	51.59
23/10/2014	7:44:33	-12.033251	135.570099	24.44	0	219	0	0.78
23/10/2014	7:45:39	-12.033053	135.570221	30.32	0	80	0	25.71
23/10/2014	7:46:53	-12.033134	135.570358	-3.34	540	170	0	17.41
23/10/2014	7:48:14	-12.033095	135.570297	35.09	0	229	0	7.93
23/10/2014	7:50:07	-12.032929	135.570313	15.89	0	342	0	18.54
23/10/2014	7:51:57	-12.032707	135.570557	30.6	0	14	0	36.24
23/10/2014	7:53:42	-12.032158	135.570709	23.11	0	38	0	63.24
23/10/2014	7:55:10	-12.031688	135.570618	28.64	0	19	0	53.19
23/10/2014	7:56:39	-12.031374	135.570297	8.66	4752	317	0	49.37	1
23/10/2014	7:57:56	-12.030603	135.569519	34.73	3564	254	0	120.45	1
23/10/2014	7:59:06	-12.030548	135.568039	15.01	6084	292	0	161.07	1
23/10/2014	8:00:16	-12.030204	135.566788	-3.35	0	306	0	141.32	1
23/10/2014	8:01:24	-12.030123	135.56662	8.21	6660	283	0	20.37
23/10/2014	8:02:30	-12.029943	135.565292	18.2	6444	296	0	145.8	1
23/10/2014	8:03:36	-12.031136	135.564987	1.34	3276	191	0	136.74	1
23/10/2014	8:04:46	-12.031137	135.565155	40.16	0	47	0	18.27	1
23/10/2014	8:07:03	-12.031205	135.564972	17.66	252	49	0	21.29
23/10/2014	8:08:54	-12.031472	135.564972	7.85	0	341	0	29.69
23/10/2014	8:10:02	-12.031948	135.565048	-2.39	2700	203	0	53.57	1
23/10/2014	8:11:07	-12.032128	135.565323	3.67	3636	172	0	35.99	1
23/10/2014	8:12:17	-12.032128	135.565323	3.67	3636	172	0	0
23/10/2014	8:13:35	-12.033052	135.565659	34.42	6552	96	0	109.05
23/10/2014	8:14:46	-12.033207	135.565826	2.65	0	55	0	25.04
23/10/2014	8:15:59	-12.032925	135.565826	-2.02	324	337	0	31.36
23/10/2014	8:17:16	-12.03294	135.565796	24.93	5796	297	0	3.66
23/10/2014	8:18:24	-12.032711	135.565674	28.13	2376	6	0	28.71
23/10/2014	8:19:30	-12.032755	135.565552	5.12	5364	306	0	14.14
23/10/2014	8:20:42	-12.032772	135.565399	-6.27	0	287	0	16.75
23/10/2014	8:21:54	-12.032772	135.565399	-6.27	0	287	0	0
23/10/2014	8:23:03	-12.033214	135.565445	-10.97	2376	164	0	49.4	1
23/10/2014	8:24:12	-12.033747	135.566147	-11.82	3888	92	0	96.65	1
23/10/2014	8:25:19	-12.033618	135.566544	50.32	4752	25	0	45.49	1
23/10/2014	8:26:29	-12.033611	135.566528	27.5	1188	332	0	1.91	1
23/10/2014	8:27:35	-12.033525	135.566666	15.49	756	34	0	17.8
23/10/2014	8:28:40	-12.033458	135.56778	18.1	6624	237	0	121.38	1
23/10/2014	8:29:46	-12.033527	135.569214	-23.82	15588	140	0	156.14	1
23/10/2014	8:30:55	-12.033427	135.569672	-10.71	4500	11	0	51.03	1
23/10/2014	8:32:06	-12.032966	135.569839	15.62	0	272	0	54.38	1
23/10/2014	8:33:13	-12.032977	135.569305	17.52	7416	273	0	58.09
23/10/2014	8:34:23	-12.032977	135.569305	17.52	7416	273	0	0
23/10/2014	8:35:31	-12.032887	135.569427	-22.09	0	138	0	16.62
23/10/2014	8:36:39	-12.032733	135.569763	-10.15	2952	152	0	40.35
23/10/2014	8:37:50	-12.03236	135.569626	22.85	7308	47	0	44.07	1
23/10/2014	8:39:00	-12.032098	135.569595	24.94	6660	119	0	29.33	1
23/10/2014	8:40:05	-12.032113	135.569397	-3.57	5652	256	0	21.6
23/10/2014	8:41:11	-12.031602	135.569427	31.06	864	11	0	56.91	1
23/10/2014	8:42:18	-12.031329	135.569122	34.62	6840	258	0	44.96	1
23/10/2014	8:43:23	-12.031212	135.568665	6.49	1512	355	0	51.37	1
23/10/2014	8:44:29	-12.031214	135.568634	4.71	2664	22	0	3.38	1
23/10/2014	8:45:37	-12.03114	135.568512	18.31	3024	318	0	15.61
23/10/2014	8:46:43	-12.031171	135.568802	58.55	4752	138	0	31.73
23/10/2014	8:47:53	-12.031255	135.568649	31.33	1116	43	0	19.08
23/10/2014	8:48:59	-12.030893	135.568863	-14.52	2988	66	0	46.5
23/10/2014	8:50:05	-12.031075	135.568893	54.9	3780	45	0	20.5
23/10/2014	8:51:16	-12.030964	135.568771	79.35	6228	246	0	18.12
23/10/2014	8:52:24	-12.030811	135.568573	15.19	6696	20	0	27.44
23/10/2014	8:53:30	-12.030444	135.56813	0.77	11412	296	0	63.14	1
23/10/2014	8:54:43	-12.030002	135.565628	11.6	0	18	0	276.5	1
23/10/2014	8:55:48	-12.030709	135.565674	65.12	4680	28	0	78.77	1
23/10/2014	8:56:53	-12.030968	135.565506	16.53	1260	160	0	34.11	1
23/10/2014	8:58:01	-12.030881	135.565384	13.17	1224	348	0	16.42
23/10/2014	8:59:07	-12.030832	135.565536	6.42	0	1	0	17.41
23/10/2014	9:02:05	-12.030832	135.565536	6.42	0	1	0	0
23/10/2014	9:05:04	-12.030773	135.565323	-83.83	468	27	0	24.08
23/10/2014	9:07:47	-12.031027	135.565033	41.65	0	67	0	42.34
23/10/2014	9:08:53	-12.031187	135.564941	52.39	0	319	0	20.41
23/10/2014	9:10:10	-12.031236	135.564987	51.39	0	27	0	7.4
23/10/2014	9:11:59	-12.031024	135.565109	9.52	0	27	0	27.05
23/10/2014	9:14:27	-12.031058	135.565048	-3.8	252	179	0	7.64
23/10/2014	9:17:01	-12.030821	135.565231	-33.83	0	17	0	33.02
23/10/2014	9:18:04	-12.031285	135.565063	95.46	0	28	0	54.73
23/10/2014	9:19:11	-12.030818	135.565201	-41.14	0	5	0	54.05
23/10/2014	9:20:17	-12.030845	135.565216	-27.66	0	334	0	3.42
23/10/2014	9:21:23	-12.030761	135.565308	-72.09	0	10	0	13.69
23/10/2014	9:22:33	-12.031172	135.565079	41.91	0	192	0	52.05
23/10/2014	9:23:42	-12.030912	135.56514	35.72	1512	71	0	29.66
23/10/2014	9:24:52	-12.031048	135.564972	68.15	0	7	0	23.72
23/10/2014	9:26:01	-12.031504	135.56488	178.71	0	6	0	51.68
23/10/2014	9:27:11	-12.031472	135.565018	174.71	0	102	0	15.42
23/10/2014	9:28:20	-12.031629	135.564697	256.36	0	48	0	39.03
23/10/2014	9:29:29	-12.031587	135.564697	239.86	0	64	0	4.67
23/10/2014	9:30:56	-12.031488	135.564957	217.57	360	335	0	30.34
23/10/2014	9:32:24	-12.031193	135.564972	100.88	1116	79	0	32.84
23/10/2014	9:33:56	-12.031194	135.564972	95.68	1296	288	0	0.11
23/10/2014	9:35:21	-12.031226	135.565033	116.29	576	316	0	7.53
23/10/2014	9:36:27	-12.031219	135.564865	117.95	0	57	0	18.29
23/10/2014	9:37:40	-12.030938	135.565033	-42.18	2196	270	0	36.2	1
23/10/2014	9:38:49	-12.031263	135.564987	133.9	0	15	0	36.48	1
23/10/2014	9:39:55	-12.03126	135.56485	191.68	0	22	0	14.9
23/10/2014	9:41:05	-12.031283	135.564926	154.83	0	297	0	8.65
23/10/2014	9:42:25	-12.031106	135.565048	107.68	72	8	0	23.74
23/10/2014	9:43:34	-12.031239	135.564972	123.55	0	285	0	16.94
23/10/2014	9:44:44	-12.031038	135.565002	29.77	144	296	0	22.59
23/10/2014	9:45:50	-12.031146	135.565063	38.17	0	200	0	13.72
23/10/2014	9:47:09	-12.031071	135.565033	39.36	756	16	0	8.96
23/10/2014	9:48:16	-12.030922	135.56514	14.79	0	170	0	20.25
23/10/2014	9:49:36	-12.030991	135.565094	-80.81	360	202	0	9.16
23/10/2014	9:51:02	-12.031006	135.564957	34.45	72	296	0	14.99
23/10/2014	9:52:19	-12.030927	135.56514	33.41	1368	65	0	21.75
23/10/2014	9:53:24	-12.030928	135.565155	46.45	2412	273	0	1.64
23/10/2014	9:54:30	-12.030934	135.56517	30.29	0	287	0	1.76
23/10/2014	9:55:38	-12.03104	135.56514	8.03	360	220	0	12.23
23/10/2014	9:56:45	-12.031183	135.565186	21.22	4032	86	0	16.67
23/10/2014	9:58:29	-12.031007	135.565125	-8.75	2808	52	0	20.66
23/10/2014	9:59:56	-12.031182	135.565018	170.91	0	166	0	22.67
23/10/2014	10:00:59	-12.031074	135.565079	45.13	0	263	0	13.72
23/10/2014	10:02:08	-12.031176	135.565094	85.96	684	113	0	11.46
23/10/2014	10:03:13	-12.031085	135.565262	-63.49	0	349	0	20.89
23/10/2014	10:04:17	-12.031131	135.565018	110.46	0	245	0	27.02
23/10/2014	10:05:22	-12.031143	135.565048	43.93	0	50	0	3.52
23/10/2014	10:06:35	-12.031121	135.564972	74.74	468	51	0	8.62
23/10/2014	10:07:45	-12.031101	135.565048	65.4	0	162	0	8.56
23/10/2014	10:08:56	-12.031119	135.565155	12.79	0	66	0	11.81
23/10/2014	10:10:10	-12.031192	135.565277	-39.97	1692	288	0	15.55
23/10/2014	10:11:18	-12.031192	135.565277	-39.97	1692	288	0	0
23/10/2014	10:13:07	-12.031188	135.565262	-3.91	1188	235	0	1.69
23/10/2014	10:15:16	-12.031271	135.565247	6.29	504	147	0	9.37
23/10/2014	10:17:34	-12.031149	135.565002	59.68	3348	293	0	29.9
23/10/2014	10:19:31	-12.031122	135.564835	58.1	0	259	0	18.41
23/10/2014	10:21:22	-12.031208	135.565186	26.94	2988	181	0	39.35
23/10/2014	10:25:01	-12.031171	135.565582	-32.65	2088	351	0	43.26
23/10/2014	10:33:27	-12.031171	135.565582	-32.65	2088	351	0	0
23/10/2014	10:39:08	-12.03107	135.565186	33.26	0	106	0	44.51
23/10/2014	10:40:09	-12.031093	135.565308	-3.96	0	82	0	13.51
23/10/2014	10:41:09	-12.031117	135.565216	5.96	540	278	0	10.36
23/10/2014	10:42:09	-12.031078	135.565033	-30.47	108	300	0	20.37
23/10/2014	10:43:09	-12.031119	135.565262	12.08	612	250	0	25.32
23/10/2014	10:44:10	-12.031071	135.565277	2.55	0	92	0	5.58
23/10/2014	10:45:10	-12.031133	135.565216	-17.11	288	339	0	9.57
23/10/2014	10:46:10	-12.031081	135.565399	-118.59	0	328	0	20.72
23/10/2014	10:47:10	-12.031082	135.565216	-39.48	1008	261	0	19.9
23/10/2014	10:48:11	-12.031089	135.565308	-1.04	0	63	0	10.04
23/10/2014	10:49:13	-12.031061	135.565277	4.78	0	299	0	4.59
23/10/2014	10:50:13	-12.031109	135.565201	16.55	108	252	0	9.84
23/10/2014	10:51:12	-12.031071	135.56517	19.71	756	97	0	5.41
23/10/2014	10:52:11	-12.031248	135.565094	100.79	540	98	0	21.35
23/10/2014	10:53:10	-12.031123	135.565201	5.04	288	80	0	18.13
23/10/2014	10:54:10	-12.031097	135.565155	27.95	0	28	0	5.78
23/10/2014	10:57:35	-12.031097	135.565155	27.95	0	28	0	0
23/10/2014	10:58:43	-12.031277	135.565262	-61.69	0	24	0	23.15
23/10/2014	10:59:53	-12.031204	135.565201	-25.6	0	74	0	10.48
23/10/2014	11:01:03	-12.031152	135.565216	-48.94	1548	231	0	6.01
23/10/2014	11:02:11	-12.031044	135.565155	20.98	0	128	0	13.72
23/10/2014	11:03:17	-12.031018	135.565201	24.95	4428	206	0	5.78
23/10/2014	11:04:24	-12.031182	135.565247	61.71	0	283	0	18.91
23/10/2014	11:05:33	-12.03109	135.565201	-1.65	0	358	0	11.39
23/10/2014	11:06:39	-12.031069	135.565247	51.85	1044	5	0	5.52
23/10/2014	11:07:45	-12.031217	135.565292	-41.24	1224	156	0	17.17
23/10/2014	11:08:50	-12.031274	135.56514	-55.48	0	60	0	17.7
23/10/2014	11:09:56	-12.031222	135.565186	-39.2	0	74	0	7.65
23/10/2014	11:11:03	-12.031143	135.565201	6.62	288	105	0	8.93
23/10/2014	11:18:34	-12.031143	135.565201	6.62	288	105	0	0
23/10/2014	11:19:45	-12.031148	135.565262	16.55	0	235	0	6.66
23/10/2014	11:20:51	-12.03115	135.565277	14.19	0	232	0	1.65
23/10/2014	11:22:00	-12.031137	135.565262	12.65	0	25	0	2.18
23/10/2014	11:23:08	-12.031163	135.565247	17.65	0	235	0	3.32
23/10/2014	11:24:14	-12.031115	135.565323	10.2	0	270	0	9.84
23/10/2014	11:25:20	-12.031143	135.565292	11.57	0	220	0	4.59
23/10/2014	11:26:27	-12.031145	135.565292	15.05	0	253	0	0.22
23/10/2014	11:27:34	-12.03114	135.565292	18.74	0	40	0	0.56
23/10/2014	11:28:40	-12.03112	135.565323	14.54	0	300	0	4.04
23/10/2014	11:29:49	-12.03119	135.565262	12.86	0	14	0	10.23
23/10/2014	11:30:55	-12.031137	135.565338	22.55	0	219	0	10.15
23/10/2014	11:32:03	-12.031158	135.565277	23.08	0	337	0	7.03
23/10/2014	11:33:09	-12.03114	135.565308	12.83	0	216	0	3.92
23/10/2014	11:34:13	-12.0311	135.565353	12.44	0	218	0	6.61
23/10/2014	11:35:17	-12.031254	135.565216	32.23	0	291	0	22.7
23/10/2014	11:36:25	-12.031238	135.565155	26.12	0	41	0	6.87
23/10/2014	11:37:29	-12.031207	135.565201	13.19	648	90	0	6.08
23/10/2014	11:38:36	-12.0312	135.565079	-13.46	0	69	0	13.29
23/10/2014	11:39:44	-12.0312	135.565079	-13.46	0	69	0	0
23/10/2014	11:43:25	-12.031058	135.565231	36.27	0	23	0	22.86
23/10/2014	11:47:46	-12.031024	135.565247	22.67	2628	243	0	4.16
23/10/2014	11:52:27	-12.031165	135.565201	74.95	144	32	0	16.46
23/10/2014	11:55:58	-12.031219	135.56514	84.8	0	227	0	8.95
23/10/2014	11:57:05	-12.03126	135.56514	80.75	0	188	0	4.56
23/10/2014	11:58:09	-12.031137	135.565247	47.2	1296	291	0	17.96
23/10/2014	11:59:22	-12.03133	135.565201	-28.63	2412	150	0	22.04
23/10/2014	12:02:53	-12.030945	135.565628	6.81	9540	26	0	63.16
23/10/2014	12:06:17	-12.031359	135.565002	53.24	4932	153	0	82.18
23/10/2014	12:09:17	-12.03056	135.565506	5	0	42	0	104.39
23/10/2014	12:12:07	-12.031423	135.564896	62.05	0	286	0	116.66
23/10/2014	12:22:40	-12.031423	135.564896	62.05	0	286	0	0
23/10/2014	12:23:50	-12.031662	135.564514	56.76	4500	183	0	49.32
23/10/2014	12:25:01	-12.031293	135.565216	15.24	21348	354	0	86.67
23/10/2014	12:26:17	-12.031345	135.565277	129	0	304	0	8.8
23/10/2014	12:27:31	-12.031601	135.565109	79.02	1224	230	0	33.82
23/10/2014	12:28:53	-12.030161	135.56601	-395.96	26496	33	0	187.72
23/10/2014	12:30:09	-12.030735	135.565689	-226.97	5436	359	0	72.75
23/10/2014	12:31:27	-12.031497	135.565292	72.63	1764	331	0	95.1
23/10/2014	12:32:41	-12.031485	135.565247	31.69	0	16	0	5.07
23/10/2014	12:33:48	-12.03146	135.565216	62.82	3024	25	0	4.37
23/10/2014	12:34:51	-12.03126	135.565277	51.7	7380	26	0	23.21
23/10/2014	12:35:56	-12.03124	135.565384	60.42	5904	281	0	11.85
23/10/2014	12:36:58	-12.035552	135.557541	539.87	0	239	0	978.47
23/10/2014	12:38:07	-12.035552	135.557541	539.87	0	239	0	0
23/10/2014	12:39:12	-12.031034	135.565277	32.37	0	140	0	979.88
23/10/2014	12:40:16	-12.030829	135.565598	-3.07	1692	281	0	41.69
23/10/2014	12:41:21	-12.031055	135.565414	18.67	3096	45	0	32.12	1
23/10/2014	12:42:39	-12.030773	135.565369	12.05	9864	6	0	31.74	1
23/10/2014	12:44:56	-12.030773	135.565369	12.05	9864	6	0	0
23/10/2014	12:46:44	-12.030621	135.565491	12.9	252	28	0	21.49
23/10/2014	12:48:09	-12.030988	135.565399	-11.05	504	72	0	42.02
23/10/2014	12:49:12	-12.031085	135.565247	10.65	1620	167	0	19.74
23/10/2014	12:50:17	-12.031067	135.565292	24.55	576	241	0	5.29
23/10/2014	12:51:20	-12.031065	135.565201	-12.52	3564	221	0	9.9
23/10/2014	12:52:24	-12.030958	135.565598	6.83	324	270	0	44.78
23/10/2014	12:53:30	-12.03011	135.56665	-64.53	792	20	0	148.26
23/10/2014	12:54:33	-12.030902	135.565292	43.79	2052	243	0	171.95
23/10/2014	12:55:36	-12.03108	135.565247	13.48	1512	87	0	20.39
23/10/2014	12:56:40	-12.031348	135.565079	74.62	8676	49	0	34.96
23/10/2014	12:57:44	-12.030899	135.565613	-3.17	0	22	0	76.58
23/10/2014	12:58:54	-12.030851	135.565384	5.62	1152	165	0	25.47
23/10/2014	13:00:13	-12.030129	135.566559	-58.85	3924	61	0	150.91
23/10/2014	13:01:19	-12.030938	135.565384	3.58	5796	33	0	156.27
23/10/2014	13:02:22	-12.030738	135.565643	-26.75	2268	35	0	35.89
23/10/2014	13:03:34	-12.030802	135.565369	9.8	5040	222	0	30.64
23/10/2014	13:04:38	-12.030863	135.565353	-2.25	12096	222	0	7
23/10/2014	13:05:49	-12.030488	135.565598	6.41	8244	223	0	49.48
23/10/2014	13:06:56	-12.032372	135.564362	-142.86	0	242	0	248.91
23/10/2014	13:08:34	-12.030999	135.565536	-1.41	1008	143	0	199.02
23/10/2014	13:09:50	-12.030994	135.565521	-20.69	1224	160	0	1.72
23/10/2014	13:10:53	-12.030942	135.565445	9.37	2844	34	0	10.09
23/10/2014	13:11:59	-12.031013	135.565689	-69.57	0	316	0	27.69
23/10/2014	13:13:09	-12.03099	135.565628	19.54	252	290	0	7.11
23/10/2014	13:14:17	-12.030968	135.56543	37.49	0	100	0	21.67
23/10/2014	13:15:24	-12.030974	135.565521	67.11	1116	280	0	9.92
23/10/2014	13:16:33	-12.031063	135.565598	83.69	8280	108	0	12.96
23/10/2014	13:17:50	-12.030871	135.565536	0.28	0	75	0	22.39
23/10/2014	13:19:00	-12.030946	135.565567	60.27	1872	87	0	9
23/10/2014	13:20:05	-12.030838	135.565567	72.54	288	156	0	12.01
23/10/2014	13:33:22	-12.030838	135.565567	72.54	288	156	0	0
23/10/2014	13:34:27	-12.030893	135.56546	-19.24	252	116	0	13.15
23/10/2014	13:35:43	-12.030921	135.565521	-57.3	0	81	0	7.33
23/10/2014	13:36:52	-12.030862	135.565582	44.9	0	75	0	9.33
23/10/2014	13:37:57	-12.03087	135.565613	14.5	0	32	0	3.49
23/10/2014	13:39:05	-12.030937	135.56572	2.22	0	54	0	13.82
23/10/2014	13:40:14	-12.030874	135.565521	-12.63	0	152	0	22.75
23/10/2014	13:41:21	-12.030845	135.565536	-23.15	2376	340	0	3.61
23/10/2014	13:42:33	-12.030876	135.56546	-21.58	1872	69	0	8.96
23/10/2014	13:43:37	-12.030913	135.565781	-47.77	900	106	0	35.15
23/10/2014	13:45:00	-12.0309	135.565521	24.64	0	109	0	28.31
23/10/2014	13:46:04	-12.030873	135.565659	-33.96	0	71	0	15.31
23/10/2014	13:47:08	-12.030944	135.565628	-18.61	540	104	0	8.58
23/10/2014	13:48:12	-12.030891	135.565552	-26.9	504	26	0	10.15
23/10/2014	13:49:17	-12.030918	135.565582	34.3	0	116	0	4.43
23/10/2014	13:50:20	-12.030968	135.56517	-8.79	1296	311	0	45.15
23/10/2014	13:51:23	-12.030871	135.565613	-37.91	612	123	0	49.37
23/10/2014	13:52:28	-12.030951	135.565567	7.25	0	334	0	10.21
23/10/2014	13:53:31	-12.030919	135.565567	6.28	252	323	0	3.56
23/10/2014	13:54:32	-12.03064	135.566086	-41.54	5292	56	0	64.41
23/10/2014	13:55:37	-12.030849	135.565475	5.28	360	318	0	70.39
23/10/2014	13:56:42	-12.030718	135.565369	-1.35	1584	113	0	18.58
23/10/2014	13:57:42	-12.030755	135.565338	-18.78	0	104	0	5.32
23/10/2014	13:58:47	-12.030841	135.565475	-6.04	612	320	0	17.7
23/10/2014	13:59:47	-12.030805	135.565445	-5.89	0	82	0	5.16
23/10/2014	14:01:00	-12.030889	135.565735	39.77	12060	102	0	32.89
23/10/2014	14:02:47	-12.030809	135.565521	2.29	4104	168	0	24.92
23/10/2014	14:04:20	-12.030858	135.565445	-7.65	3024	278	0	9.9
23/10/2014	14:05:52	-12.030938	135.565781	41.86	20772	269	0	37.61
23/10/2014	14:07:10	-12.030742	135.565445	8.74	0	230	0	42.55
23/10/2014	14:08:19	-12.030873	135.565491	1.25	5112	80	0	15.4
23/10/2014	14:09:27	-12.030873	135.565491	1.25	5112	80	0	0
23/10/2014	14:10:34	-12.030804	135.56543	-10.49	6552	254	0	10.14
23/10/2014	14:11:37	-12.030919	135.565536	-28.19	6876	101	0	17.22
23/10/2014	14:12:40	-12.030831	135.565384	-49.84	4428	97	0	19.21
23/10/2014	14:13:44	-12.030892	135.565765	5.55	1728	128	0	41.99
23/10/2014	14:14:53	-12.030852	135.565872	10.83	3132	346	0	12.46
23/10/2014	14:16:42	-12.030778	135.565582	-21.82	0	300	0	32.59
23/10/2014	14:19:16	-12.030778	135.565582	-21.82	0	300	0	0
23/10/2014	14:20:41	-12.030741	135.565613	-41.89	4608	63	0	5.32
23/10/2014	14:22:06	-12.030813	135.565552	-27.27	2232	42	0	10.4
23/10/2014	14:23:30	-12.030898	135.565567	-13.61	4860	269	0	9.59
23/10/2014	14:27:05	-12.030842	135.565659	14.34	3060	4	0	11.78
23/10/2014	14:30:23	-12.030758	135.565903	-5.29	2736	94	0	28.13
23/10/2014	14:32:23	-12.030689	135.565872	-5.79	10692	23	0	8.38
23/10/2014	14:45:28	-12.030689	135.565872	-5.79	10692	23	0	0
23/10/2014	14:48:36	-12.030563	135.565613	-18.22	0	0	0	31.46
23/10/2014	14:53:42	-12.030738	135.565689	-17.84	0	0	0	21.14
23/10/2014	15:03:47	-12.030556	135.565643	-17.6	0	0	0	20.85
23/10/2014	15:35:44	-12.030556	135.565643	-17.6	0	0	0	0
23/10/2014	15:40:52	-12.031358	135.565292	45.83	432	258	0	97	1
23/10/2014	15:42:31	-12.030944	135.566162	-38.72	33588	350	0	105.22	1
23/10/2014	15:46:16	-12.030185	135.567871	-14.73	0	352	0	204.12	1
23/10/2014	15:47:26	-12.030317	135.567383	-105.66	0	318	0	55.06
23/10/2014	15:49:52	-12.030101	135.568359	55.22	0	263	0	108.83
23/10/2014	15:50:59	-12.030268	135.568192	-3.66	0	80	0	25.97
23/10/2014	15:52:34	-12.029992	135.568634	-12.51	6264	74	0	57.03
23/10/2014	15:55:02	-12.030027	135.567902	0.74	1728	64	0	79.7
23/10/2014	15:56:41	-12.030166	135.567551	-46.65	15552	245	0	41.18
23/10/2014	15:58:21	-12.030166	135.567551	-46.65	15552	245	0	0
23/10/2014	15:59:42	-12.029902	135.568161	55.87	3132	46	0	72.54
23/10/2014	16:01:50	-12.030848	135.570206	89.12	24840	99	0	246.02	1
23/10/2014	16:03:57	-12.028933	135.564819	101.21	34704	14	0	623.35	1
23/10/2014	16:06:08	-12.024516	135.565933	56.81	0	132	0	505.87	1
23/10/2014	16:07:55	-12.024547	135.56601	115.4	0	279	0	9.06
23/10/2014	16:10:12	-12.0247	135.565811	158.21	11772	286	0	27.53
23/10/2014	16:12:32	-12.024075	135.567535	52.69	0	241	0	199.96
23/10/2014	16:14:48	-12.024075	135.567535	52.69	0	241	0	0
23/10/2014	16:15:55	-12.024634	135.567322	59.58	252	179	0	66.33
23/10/2014	16:17:03	-12.024739	135.567352	-1.05	3708	258	0	12.12
23/10/2014	16:20:09	-12.024771	135.567154	26.23	0	163	0	21.83
23/10/2014	16:23:04	-12.024239	135.565674	28.83	0	198	0	171.48
23/10/2014	16:24:12	-12.024289	135.565704	52.19	0	244	0	6.45
23/10/2014	16:25:43	-12.030314	135.566666	10.68	45396	100	0	678.07	1
23/10/2014	16:27:50	-12.030812	135.568588	0.82	38592	101	0	216.23	1
23/10/2014	16:29:30	-12.032858	135.581955	-5.12	15300	4	0	1471.39	1
23/10/2014	16:30:55	-12.021795	135.583923	24.15	32796	1	0	1248.63	1
23/10/2014	16:32:44	-12.024451	135.579468	0.61	17208	286	0	567.42	1
23/10/2014	16:34:36	-12.023521	135.577194	49.7	900	250	0	268.06	1
23/10/2014	16:35:54	-12.023506	135.577591	4.12	13248	266	0	43.21	1
23/10/2014	16:37:01	-12.023452	135.577606	36.75	0	295	0	6.22
23/10/2014	16:38:15	-12.023511	135.577393	27.84	0	334	0	24.08
23/10/2014	16:39:35	-12.022487	135.577652	20.55	14760	349	0	117.3	1
23/10/2014	16:40:55	-12.021945	135.577621	11.14	0	83	0	60.36	1
23/10/2014	16:42:14	-12.021945	135.577621	11.14	0	83	0	0
23/10/2014	16:44:08	-12.021996	135.577332	36.64	12312	111	0	31.94
23/10/2014	16:46:23	-12.021601	135.57782	62.49	11088	356	0	68.89
23/10/2014	16:49:04	-12.021146	135.577026	-35.73	0	315	0	100.08
23/10/2014	16:51:22	-12.021832	135.577774	53.62	16524	193	0	111.52
23/10/2014	16:52:33	-12.023412	135.576523	-98.77	26964	23	0	222.21
23/10/2014	16:53:39	-12.02306	135.576569	39.32	3420	283	0	39.46
23/10/2014	16:54:45	-12.023044	135.576508	48.87	828	267	0	6.87
23/10/2014	16:55:53	-12.022927	135.576584	33.36	612	156	0	15.41
23/10/2014	16:57:00	-12.022999	135.576599	17.38	0	291	0	8.17
23/10/2014	16:58:06	-12.022728	135.57695	64.63	4248	275	0	48.63	1
23/10/2014	16:59:13	-12.023147	135.576645	-72.77	0	296	0	57.19	1
23/10/2014	17:00:32	-12.023045	135.576523	25.61	0	90	0	17.46
23/10/2014	17:01:42	-12.022944	135.576599	31.89	0	313	0	13.94
23/10/2014	17:02:48	-12.023069	135.576584	14.12	0	40	0	13.99
23/10/2014	17:03:52	-12.023439	135.576843	7.35	0	304	0	49.86
23/10/2014	17:05:00	-12.023327	135.576675	-17.84	0	122	0	22.11
23/10/2014	17:06:05	-12.023554	135.576981	35.79	2736	59	0	41.77
23/10/2014	17:07:07	-12.023595	135.577103	47.63	0	118	0	14.03
23/10/2014	17:08:12	-12.02352	135.57692	28.8	0	43	0	21.58
23/10/2014	17:09:52	-12.023217	135.576263	24.59	4644	60	0	79
23/10/2014	17:11:19	-12.022936	135.576752	26.68	3420	198	0	61.68
23/10/2014	17:12:57	-12.023406	135.57634	-33.61	0	175	0	68.84
23/10/2014	17:14:22	-12.022917	135.576721	80.08	0	152	0	68.36
23/10/2014	17:15:51	-12.022834	135.576859	84.25	5220	331	0	17.62
23/10/2014	17:17:09	-12.022762	135.576202	44.68	0	78	0	71.9
23/10/2014	17:18:25	-12.022207	135.576309	42.7	7776	36	0	62.8	1
23/10/2014	17:19:33	-12.02184	135.576202	23.43	0	187	0	42.44	1
23/10/2014	17:20:42	-12.021695	135.576462	57.33	2916	224	0	32.55
23/10/2014	17:22:02	-12.021194	135.576599	39.07	1224	206	0	57.67
23/10/2014	17:23:09	-12.021168	135.576614	44.17	0	243	0	3.32
23/10/2014	17:24:15	-12.021209	135.576614	27.54	4536	5	0	4.56	1
23/10/2014	17:25:19	-12.021199	135.576691	41.42	0	146	0	8.45	1
23/10/2014	17:26:37	-12.020041	135.57074	-37.51	50436	277	0	659.9	1
23/10/2014	17:27:46	-12.022133	135.565994	106.86	42480	183	0	566.16	1
23/10/2014	17:29:07	-12.022202	135.56691	60.53	6156	27	0	99.92	1
23/10/2014	17:30:19	-12.022568	135.567093	20.31	0	174	0	45.3	1
23/10/2014	17:31:34	-12.023278	135.566605	36.21	10116	263	0	95.13	1
23/10/2014	17:32:40	-12.023593	135.56636	39.03	1188	144	0	44.01	1
23/10/2014	17:33:45	-12.024007	135.566422	62.27	21420	200	0	46.53	1
23/10/2014	17:34:50	-12.023862	135.567642	10.48	1260	342	0	133.66	1
23/10/2014	17:35:56	-12.024105	135.567673	49.45	828	97	0	27.23	1
23/10/2014	17:37:00	-12.023378	135.567429	44.25	17928	279	0	85.08	1
23/10/2014	17:38:06	-12.021841	135.564453	-4.66	15408	299	0	366.01	1
23/10/2014	17:39:10	-12.02121	135.564697	32.76	144	100	0	75.01	1
23/10/2014	17:40:12	-12.020929	135.564545	-24.97	0	295	0	35.35	1
23/10/2014	17:41:17	-12.02093	135.564682	61.77	324	64	0	14.9
23/10/2014	17:42:22	-12.020807	135.564819	86.19	0	18	0	20.23
23/10/2014	17:43:26	-12.021087	135.564682	34.94	0	267	0	34.52
23/10/2014	17:44:33	-12.021401	135.564697	7.32	2448	160	0	34.95
23/10/2014	17:45:39	-12.02073	135.564713	70.96	0	309	0	74.63
23/10/2014	17:46:47	-12.022655	135.565918	28.28	29448	191	0	250.98	1
23/10/2014	17:47:59	-12.023064	135.566391	125.34	0	105	0	68.66	1
23/10/2014	17:49:18	-12.022797	135.566635	175.54	1800	55	0	39.82
23/10/2014	17:50:31	-12.022673	135.56662	183.63	0	41	0	13.88
23/10/2014	17:51:38	-12.022412	135.566879	253.51	0	134	0	40.44
23/10/2014	17:52:52	-12.021808	135.567093	350.7	864	331	0	71.08	1
23/10/2014	17:53:59	-12.025464	135.565536	34.59	34416	187	0	440.39	1
23/10/2014	17:55:05	-12.030153	135.565887	12.15	33192	105	0	522.79	1
23/10/2014	17:56:10	-12.030413	135.568085	18.99	72	180	0	240.78	1
23/10/2014	17:57:15	-12.030342	135.568146	20.54	5256	24	0	10.31	1
23/10/2014	17:58:21	-12.030181	135.568146	24.32	0	121	0	17.9
23/10/2014	17:59:39	-12.031384	135.567612	-150.17	0	269	0	145.83
23/10/2014	18:00:43	-12.030493	135.568176	23.92	0	275	0	116.52
23/10/2014	18:01:53	-12.030752	135.567963	32.91	0	104	0	36.96
23/10/2014	18:03:00	-12.03085	135.567886	13.09	5004	280	0	13.74	1
23/10/2014	18:04:05	-12.031181	135.567917	18.98	0	310	0	36.96	1
23/10/2014	18:05:09	-12.031249	135.567734	-4.79	1152	18	0	21.29
23/10/2014	18:06:12	-12.031269	135.567795	-6.82	1800	1	0	7
23/10/2014	18:07:16	-12.031423	135.567795	-33.73	612	120	0	17.12
23/10/2014	18:08:21	-12.031122	135.567749	-6.99	288	81	0	33.84
23/10/2014	18:09:25	-12.031128	135.567856	10.12	288	34	0	11.66
23/10/2014	18:10:29	-12.031269	135.567673	-21.44	108	194	0	25.34
23/10/2014	18:11:33	-12.031166	135.567871	9.32	252	288	0	24.39
23/10/2014	18:12:38	-12.031243	135.567657	-11.13	144	83	0	24.8
23/10/2014	18:13:42	-12.031059	135.567856	3.87	432	67	0	29.78
23/10/2014	18:14:46	-12.031125	135.567841	1.15	1440	72	0	7.52
23/10/2014	18:15:50	-12.031228	135.567459	-57.59	1476	45	0	43.09
23/10/2014	18:16:54	-12.030989	135.56778	23.92	216	86	0	43.87
23/10/2014	18:17:58	-12.031124	135.567734	9.14	612	241	0	15.82
23/10/2014	18:19:02	-12.031067	135.568024	30.43	9108	252	0	32.17
23/10/2014	18:20:06	-12.031329	135.567429	-41.89	432	227	0	70.96
23/10/2014	18:21:12	-12.031116	135.568008	38.57	288	48	0	67.27
23/10/2014	18:22:16	-12.031454	135.567444	-50.12	2916	74	0	71.94
23/10/2014	18:23:21	-12.031413	135.567505	-24.66	0	66	0	8.05
23/10/2014	18:24:25	-12.031333	135.567581	-19.76	756	99	0	12.14
23/10/2014	18:25:30	-12.031166	135.567764	16.58	7236	72	0	27.22
23/10/2014	18:26:36	-12.031292	135.567368	-58.88	0	271	0	45.29
23/10/2014	18:27:43	-12.03119	135.567947	23.19	684	205	0	63.98
23/10/2014	18:28:47	-12.031385	135.567429	-65.65	828	109	0	60.36
23/10/2014	18:29:51	-12.031499	135.567215	-71.03	1044	262	0	26.5
23/10/2014	18:30:58	-12.031257	135.568024	63.62	0	317	0	92
23/10/2014	18:32:07	-12.031365	135.568085	73.58	0	312	0	13.72
23/10/2014	18:33:13	-12.03091	135.568649	128.38	6768	78	0	79.51
23/10/2014	18:34:23	-12.031411	135.567673	15.93	0	250	0	119.87
23/10/2014	18:35:26	-12.031191	135.567413	-79.93	5616	58	0	37.39
23/10/2014	18:36:29	-12.031424	135.567169	-76.96	1872	88	0	37.09
23/10/2014	18:37:33	-12.031132	135.567856	7.36	3420	53	0	81.46
23/10/2014	18:38:40	-12.031162	135.567749	-38.33	576	69	0	12.11
23/10/2014	18:39:47	-12.031182	135.568054	70.87	0	292	0	33.24
23/10/2014	18:40:51	-12.031191	135.568115	80.89	972	245	0	6.71
23/10/2014	18:41:59	-12.031075	135.568283	89.45	2988	61	0	22.36
23/10/2014	18:43:05	-12.030973	135.568085	55.88	2736	90	0	24.34
23/10/2014	18:44:11	-12.030994	135.568054	20.15	0	99	0	4.1
23/10/2014	18:45:16	-12.031033	135.567993	9.76	0	291	0	7.93
23/10/2014	18:46:23	-12.031058	135.568161	80.32	0	272	0	18.48
23/10/2014	18:47:29	-12.031171	135.568069	54.01	0	129	0	16.06
23/10/2014	18:48:34	-12.031107	135.568069	40.44	0	281	0	7.12
23/10/2014	18:49:41	-12.031032	135.567825	-0.25	0	90	0	27.82
23/10/2014	18:50:48	-12.031118	135.567993	18.17	0	100	0	20.62
23/10/2014	18:51:52	-12.031014	135.567993	21.29	252	269	0	11.56
23/10/2014	18:52:56	-12.031109	135.567627	-41.5	2592	92	0	41.18
23/10/2014	18:54:00	-12.031139	135.567642	-36.41	0	266	0	3.71
23/10/2014	18:55:03	-12.031133	135.56778	5.31	2664	270	0	15.02
23/10/2014	18:56:12	-12.031094	135.567917	-27.19	468	40	0	15.52
23/10/2014	18:57:21	-12.031062	135.567856	-9.45	1944	287	0	7.53
23/10/2014	18:58:27	-12.031127	135.568466	166.83	0	192	0	66.73
23/10/2014	18:59:32	-12.030767	135.567703	-43.64	1368	175	0	92.13
23/10/2014	19:03:25	-12.031039	135.567673	-63.66	324	43	0	30.42
23/10/2014	19:07:15	-12.031296	135.568176	36.07	0	80	0	61.72
23/10/2014	19:10:57	-12.030864	135.568192	-31.38	468	60	0	48.07
23/10/2014	19:12:03	-12.0311	135.567978	33.39	0	45	0	35.08
23/10/2014	19:13:06	-12.030826	135.568115	-43.89	576	177	0	33.92
23/10/2014	19:14:07	-12.030911	135.568115	-45.08	0	34	0	9.45
23/10/2014	19:15:13	-12.030647	135.568176	-140.05	0	80	0	30.1
23/10/2014	19:16:19	-12.030983	135.567688	-23.12	324	332	0	64.9
23/10/2014	19:17:24	-12.031108	135.567734	24.91	0	333	0	14.77
23/10/2014	19:18:29	-12.031042	135.56778	15.65	432	27	0	8.88
23/10/2014	19:19:33	-12.030899	135.567642	-19.25	180	31	0	21.86
23/10/2014	19:20:39	-12.030799	135.567688	-62.87	324	67	0	12.19
23/10/2014	19:21:44	-12.031107	135.567734	1.05	144	36	0	34.61
23/10/2014	19:22:45	-12.031277	135.567764	89.36	0	42	0	19.18
23/10/2014	19:23:45	-12.03103	135.567841	13.56	324	79	0	28.71
23/10/2014	19:24:47	-12.031117	135.567841	23.22	0	212	0	9.67
23/10/2014	19:25:52	-12.030955	135.567902	-31.07	288	82	0	19.2
23/10/2014	19:26:56	-12.031135	135.567947	55.04	1188	190	0	20.6
23/10/2014	19:27:59	-12.031252	135.567932	55.27	324	74	0	13.11
23/10/2014	19:29:02	-12.031183	135.567917	37.42	1512	66	0	7.84
23/10/2014	19:30:07	-12.031101	135.568024	41.72	0	93	0	14.78
23/10/2014	19:31:11	-12.031131	135.568176	66.17	216	274	0	16.86
23/10/2014	19:32:39	-12.031107	135.567978	58.64	2484	322	0	21.7
23/10/2014	19:33:48	-12.031015	135.567856	-67.5	0	321	0	16.75
23/10/2014	19:34:58	-12.030643	135.567841	-36.01	0	24	0	41.4
23/10/2014	19:36:06	-12.030643	135.567841	-36.01	0	24	0	0
23/10/2014	19:38:46	-12.031096	135.567764	-48.76	12420	227	0	51.06
23/10/2014	19:41:04	-12.031096	135.567764	-48.76	12420	227	0	0
23/10/2014	19:42:59	-12.031177	135.567551	-74.11	0	257	-4	24.85	1
24/10/2014	9:47:00	-12.02452	135.565842	55.53	0	257	-2	0	1
24/10/2014	9:49:32	-12.02452	135.565842	55.53	324	70	0	0	1
24/10/2014	9:50:37	-12.024574	135.565796	54.42	360	78	0	7.82
24/10/2014	9:51:39	-12.024517	135.56575	36.19	720	29	0	8.07
24/10/2014	9:52:40	-12.024343	135.565628	-10.15	4824	93	0	23.46
24/10/2014	9:53:42	-12.024504	135.565781	20.84	0	288	0	24.44
24/10/2014	9:54:43	-12.024534	135.565903	77.26	4680	270	0	13.68
24/10/2014	9:55:46	-12.024508	135.566193	77.88	1152	242	0	31.67
24/10/2014	9:56:55	-12.024549	135.566147	76.97	2052	338	0	6.77
24/10/2014	9:58:00	-12.024656	135.565811	89.71	0	332	0	38.43
24/10/2014	9:59:04	-12.02457	135.565994	47.59	2952	288	0	22.08
24/10/2014	10:00:12	-12.024416	135.565765	6.93	0	257	0	30.22
24/10/2014	10:01:18	-12.025041	135.564941	235.7	4032	269	0	113.4
24/10/2014	10:02:24	-12.02487	135.565643	270.69	0	296	0	78.68
24/10/2014	10:03:31	-12.024604	135.565948	78.05	3312	284	0	44.44
24/10/2014	10:04:47	-12.024623	135.565491	81.5	612	315	0	49.75
24/10/2014	10:05:50	-12.02455	135.565704	67.27	0	88	0	24.55
24/10/2014	10:06:56	-12.024631	135.56543	65.07	3672	83	0	31.13
24/10/2014	10:08:02	-12.023753	135.568039	-373.89	0	91	0	300.07
24/10/2014	10:09:08	-12.023635	135.568039	-450.41	1224	107	0	13.12
24/10/2014	10:10:11	-12.024699	135.565506	141.27	468	61	0	299.81
24/10/2014	10:11:14	-12.024747	135.565567	171.3	0	242	0	8.51
24/10/2014	10:12:18	-12.024616	135.565857	83.81	0	71	0	34.74
24/10/2014	10:13:22	-12.025258	135.564148	515.02	0	305	0	199.1
24/10/2014	10:14:34	-12.02681	135.565918	6.95	45504	203	0	258.53	1
24/10/2014	10:15:43	-12.030269	135.566681	25.08	10512	174	0	393.47	1
24/10/2014	10:16:47	-12.030288	135.566498	17.98	4608	99	0	20.01	1
24/10/2014	10:17:52	-12.030319	135.566132	50.65	576	99	0	39.95
24/10/2014	10:19:03	-12.030293	135.566223	48.45	20412	274	0	10.31
24/10/2014	10:20:07	-12.030374	135.566467	76.64	1152	60	0	28.02
24/10/2014	10:21:12	-12.030171	135.566254	49.1	7848	338	0	32.34
24/10/2014	10:22:20	-12.024778	135.565125	64.04	26964	15	0	612.12	1
24/10/2014	10:23:23	-12.024471	135.565781	39.29	2736	93	0	79.09	1
24/10/2014	10:24:26	-12.024485	135.566086	18.75	1296	274	0	33.21	1
24/10/2014	10:25:29	-12.024482	135.565735	35.19	3204	92	0	38.17
24/10/2014	10:26:32	-12.02448	135.565735	46.71	432	277	0	0.22
24/10/2014	10:27:36	-12.024508	135.565765	54.37	1116	87	0	4.51
24/10/2014	10:28:40	-12.024487	135.565796	57.8	1044	92	0	4.1
24/10/2014	10:29:44	-12.024508	135.565796	32.06	108	58	0	2.34
24/10/2014	10:30:48	-12.024587	135.565704	41.71	4032	90	0	13.31
24/10/2014	10:31:54	-12.024028	135.566055	79.48	20916	359	0	72.94	1
24/10/2014	10:32:58	-12.023582	135.566406	43.33	1656	273	0	62.58	1
24/10/2014	10:34:03	-12.02358	135.565979	59.19	576	85	0	46.44	1
24/10/2014	10:35:07	-12.02361	135.566376	42.09	1044	80	0	43.3	1
24/10/2014	10:36:07	-12.023558	135.56636	64.26	0	95	0	6.04	1
24/10/2014	10:37:12	-12.023643	135.566422	43.47	11664	286	0	11.61
24/10/2014	10:38:16	-12.022366	135.566818	10.75	9648	92	0	148.38
24/10/2014	10:39:22	-12.02234	135.566345	84.73	6624	90	0	51.52	1
24/10/2014	10:40:26	-12.022429	135.567261	47.84	7848	144	0	100.11	1
24/10/2014	10:41:29	-12.025269	135.565796	41.19	38016	171	0	353.71	1
24/10/2014	10:42:38	-12.030356	135.564423	-5.12	1656	280	0	585.03	1
24/10/2014	10:43:42	-12.030373	135.56456	3.78	3564	251	0	15.02	1
24/10/2014	10:44:46	-12.030375	135.564728	-5.4	1332	275	0	18.27
24/10/2014	10:45:52	-12.030247	135.564941	-0.01	4860	268	0	27.19
24/10/2014	10:46:56	-12.030375	135.564621	19.41	1692	73	0	37.6
24/10/2014	10:48:00	-12.03041	135.564224	37.75	4392	89	0	43.35
24/10/2014	10:49:03	-12.030379	135.564972	5.82	1656	266	0	81.42
24/10/2014	10:50:05	-12.030346	135.565048	-22.35	6660	271	0	9.04
24/10/2014	10:51:07	-12.030359	135.565033	-17.22	1980	250	0	2.18
24/10/2014	10:52:10	-12.030272	135.56459	28.01	20736	327	0	49.14
24/10/2014	10:53:15	-12.030187	135.568085	25.79	18180	38	0	380.21
24/10/2014	10:54:52	-12.030051	135.56813	23.44	5472	88	0	15.89
24/10/2014	10:55:59	-12.030038	135.565308	29.58	31500	279	0	306.9	1
24/10/2014	10:57:04	-12.026277	135.564697	59.4	21492	20	0	423.45	1
24/10/2014	10:58:24	-12.024044	135.568573	59.28	44712	79	0	489.23	1
24/10/2014	10:59:40	-12.023935	135.568466	56.45	7848	261	0	16.8	1
24/10/2014	11:00:50	-12.023936	135.568527	57.8	6624	277	0	6.64
24/10/2014	11:01:58	-12.0239	135.56752	44.8	12744	303	0	109.59	1
24/10/2014	11:03:53	-12.023449	135.56691	-48.42	0	310	0	83.16	1
24/10/2014	11:05:39	-12.023807	135.567337	35.23	4752	303	0	61.17	1
24/10/2014	11:06:46	-12.02406	135.567474	54.71	3960	299	0	31.83	1
24/10/2014	11:07:53	-12.024844	135.567108	-33.36	0	332	0	95.83
24/10/2014	11:08:59	-12.024815	135.567047	53.49	6840	148	0	7.38	1
24/10/2014	11:10:02	-12.024909	135.567215	56	576	317	0	21.05	1
24/10/2014	11:11:09	-12.025024	135.567596	42.68	1404	244	0	43.36
24/10/2014	11:12:14	-12.025148	135.567245	83.95	1008	314	0	40.59
24/10/2014	11:13:20	-12.025052	135.56752	67.72	1836	105	0	31.76
24/10/2014	11:14:25	-12.025119	135.567657	26.16	2196	68	0	16.66
24/10/2014	11:15:34	-12.0251	135.567596	41.43	1296	126	0	6.96
24/10/2014	11:16:37	-12.024585	135.565796	42.09	12456	307	0	203.96	1
24/10/2014	11:17:49	-12.024405	135.565277	51.85	6912	287	0	59.89	1
24/10/2014	11:19:10	-12.02422	135.564392	134.13	16488	267	0	98.42	1
24/10/2014	11:21:45	-12.024278	135.56546	118.31	0	266	0	116.33	1
24/10/2014	11:24:05	-12.030423	135.566208	5.94	35244	102	0	688.12	1
24/10/2014	11:25:12	-12.031285	135.568344	84.39	0	310	0	251.29	1
24/10/2014	11:26:17	-12.030844	135.567596	1.47	3780	300	0	94.98
24/10/2014	11:27:24	-12.030641	135.567276	28.26	6084	303	0	41.48
24/10/2014	11:28:31	-12.031014	135.568207	94.83	0	100	0	109.41
24/10/2014	11:29:34	-12.030779	135.567413	11.87	1440	59	0	90.22
24/10/2014	11:30:40	-12.030867	135.567535	14.53	2376	174	0	16.49
24/10/2014	11:31:47	-12.030293	135.566437	-76.06	0	277	0	135.4
24/10/2014	11:32:54	-12.030609	135.567032	-36.46	1872	135	0	73.63
24/10/2014	11:34:01	-12.031248	135.568436	117.47	0	136	0	168.41
24/10/2014	11:35:06	-12.030816	135.567398	19.26	1008	125	0	122.68	1
24/10/2014	11:36:12	-12.03062	135.56749	18.04	10548	53	0	23.98	1
24/10/2014	11:37:26	-12.029361	135.563553	-55.44	3852	265	0	450.47	1
24/10/2014	11:38:37	-12.022822	135.565613	99.67	46944	11	0	760.84	1
24/10/2014	11:39:43	-12.02011	135.569397	54.18	29196	96	0	510.2	1
24/10/2014	11:40:50	-12.019883	135.570084	71.46	8640	261	0	78.86	1
24/10/2014	11:50:12	-12.019883	135.570084	71.46	8640	261	0	0
24/10/2014	11:51:18	-12.019682	135.570099	90.09	0	301	0	22.41	1
24/10/2014	11:52:25	-12.019521	135.56987	57.11	9144	282	0	30.67
24/10/2014	11:53:30	-12.019432	135.569717	60.78	0	172	0	19.36
24/10/2014	11:54:38	-12.019145	135.569626	66.73	2376	316	0	33.41
24/10/2014	11:55:47	-12.019564	135.569519	15.99	0	48	0	48.02
24/10/2014	11:57:01	-12.019314	135.569397	25.05	0	30	-4	30.8	1
