# Supplementary material for: A preliminary study to estimate contact rates between free-roaming domestic dogs using novel miniature cameras
Source: PLoS One. 2017 Jul 27;12(7):e0181859. doi: 10.1371/journal.pone.0181859 (PMC5547700; doi:10.1371/journal.pone.0181859)
Supplement: S1 Data — (ZIP) [file pone.0181859.s001.zip › Galiwinku_42.csv]

Date	Time	Latitude	Longitude	Altitude	Speed	Course	Type	Distance	Essential
16/10/2014	12:27:07	-34.032207	150.657074	-43.17	1152	137	-2	0	1
16/10/2014	12:27:18	-34.032188	150.65715	55.34	576	132	0	7.32	1
16/10/2014	12:27:24	-34.032215	150.65715	50.11	0	129	0	3	1
16/10/2014	12:27:30	-34.032215	150.65715	50.11	0	45	0	0	1
16/10/2014	12:27:36	-34.032215	150.65715	50.11	0	299	0	0	1
16/10/2014	12:27:42	-34.032215	150.65715	50.11	0	80	0	0	1
16/10/2014	12:27:48	-34.032215	150.65715	50.11	0	356	0	0	1
16/10/2014	12:27:54	-34.032215	150.65715	50.11	0	16	0	0	1
16/10/2014	12:28:00	-34.032215	150.65715	50.11	0	52	0	0	1
16/10/2014	12:28:06	-34.032215	150.65715	50.11	0	23	0	0	1
16/10/2014	12:28:12	-34.032215	150.65715	50.11	0	80	0	0	1
16/10/2014	12:28:18	-34.032215	150.65715	50.11	0	25	0	0	1
16/10/2014	12:28:24	-34.032215	150.65715	50.11	0	76	0	0	1
16/10/2014	12:28:29	-34.032215	150.65715	50.11	0	143	0	0	1
16/10/2014	12:28:36	-34.032227	150.65715	-7.17	0	334	0	1.33	1
16/10/2014	12:28:42	-34.032227	150.65715	-7.17	0	133	0	0	1
16/10/2014	12:28:48	-34.032227	150.65715	-7.17	0	195	0	0	1
16/10/2014	12:28:54	-34.032227	150.65712	-7.12	3528	293	0	2.76	1
16/10/2014	12:28:59	-34.032227	150.65712	-8.23	0	207	0	0	1
16/10/2014	12:29:05	-34.032227	150.65712	-8.23	0	117	0	0	1
16/10/2014	12:29:11	-34.032227	150.65712	-8.23	0	1	0	0	1
16/10/2014	12:29:17	-34.032227	150.65712	-8.23	0	21	0	0	1
16/10/2014	12:29:23	-34.032173	150.657059	-2.6	2268	312	0	8.23	1
16/10/2014	12:29:29	-34.032173	150.657074	-4.71	0	113	0	1.38	1
16/10/2014	12:29:35	-34.032173	150.657074	-4.71	0	71	0	0	1
16/10/2014	12:29:41	-34.032173	150.657074	-4.71	0	84	0	0	1
16/10/2014	12:29:47	-34.032173	150.657074	-4.71	0	53	0	0	1
16/10/2014	12:29:53	-34.032173	150.657074	-4.71	0	314	0	0	1
16/10/2014	12:29:59	-34.032173	150.657074	-4.71	0	88	0	0	1
16/10/2014	12:30:05	-34.032173	150.657074	-4.71	0	64	0	0	1
16/10/2014	12:30:11	-34.032173	150.657074	-4.71	0	88	0	0	1
16/10/2014	12:30:17	-34.032173	150.657074	-4.71	0	91	0	0	1
16/10/2014	12:30:23	-34.032223	150.65712	-2.64	5040	1	0	6.99	1
16/10/2014	12:30:29	-34.032181	150.657074	-4.85	0	243	0	6.31	1
16/10/2014	12:30:35	-34.032181	150.657074	-4.85	0	118	0	0	1
16/10/2014	12:30:41	-34.032181	150.657074	-4.85	0	349	0	0	1
16/10/2014	12:30:47	-34.032181	150.657074	-4.85	0	47	0	0	1
16/10/2014	12:30:53	-34.032181	150.657074	-4.85	0	42	0	0	1
16/10/2014	12:30:59	-34.032181	150.657074	-4.85	0	171	0	0	1
16/10/2014	12:31:05	-34.032181	150.657074	-4.85	0	118	0	0	1
16/10/2014	12:31:11	-34.032181	150.657074	-4.85	0	9	0	0	1
16/10/2014	12:31:17	-34.032181	150.657074	-4.85	0	72	0	0	1
16/10/2014	12:31:23	-34.032181	150.657074	-4.85	0	234	0	0	1
16/10/2014	12:31:29	-34.032181	150.657074	-4.85	0	114	0	0	1
16/10/2014	12:31:35	-34.032181	150.657074	-4.85	0	192	0	0	1
16/10/2014	12:31:41	-34.032181	150.657074	-4.85	0	111	0	0	1
16/10/2014	12:31:47	-34.032181	150.657074	-4.85	0	85	0	0	1
16/10/2014	12:31:53	-34.032181	150.657074	-4.85	0	52	0	0	1
16/10/2014	12:31:59	-34.032181	150.657074	-4.85	0	318	0	0	1
16/10/2014	12:32:05	-34.032181	150.657074	-4.85	0	36	0	0	1
16/10/2014	12:32:11	-34.032181	150.657074	-4.85	0	128	0	0	1
16/10/2014	12:32:17	-34.032181	150.657074	-4.85	0	134	0	0	1
16/10/2014	12:32:23	-34.032181	150.657074	-4.85	0	269	0	0	1
16/10/2014	12:32:29	-34.032181	150.657074	-4.85	0	345	0	0	1
16/10/2014	12:32:35	-34.032181	150.657074	-4.85	0	6	0	0	1
16/10/2014	12:32:41	-34.032181	150.657074	-4.85	0	354	0	0	1
16/10/2014	12:32:47	-34.032181	150.657074	-4.85	0	153	-4	0	1
21/10/2014	10:50:34	-34.032181	150.657074	-4.85	0	153	-2	0	1
21/10/2014	10:53:12	-12.024023	135.56572	37	0	258	0	2885504.82
21/10/2014	10:54:22	-12.024242	135.565506	153.08	0	27	0	33.68	1
21/10/2014	10:55:32	-12.024162	135.565582	91.87	0	271	0	12.14
21/10/2014	10:56:41	-12.027044	135.565292	35.31	38052	187	0	322.01	1
21/10/2014	10:57:56	-12.030469	135.567978	3.91	14148	94	0	479.97	1
21/10/2014	11:49:52	-12.030469	135.567978	3.91	14148	94	0	0
21/10/2014	11:52:02	-12.030201	135.568298	261.05	1044	285	0	45.82	1
21/10/2014	11:53:25	-12.0302	135.568405	272.12	12816	129	0	11.64
21/10/2014	11:56:19	-12.030141	135.568298	154.63	0	172	0	13.36
21/10/2014	11:57:46	-12.029754	135.567886	-64.33	0	282	0	62.12
21/10/2014	12:01:56	-12.029881	135.568253	90.72	3492	304	0	42.34
21/10/2014	12:06:12	-12.030035	135.568207	90.58	864	99	0	17.84
21/10/2014	12:09:27	-12.02998	135.568253	150.19	0	134	0	7.9
21/10/2014	12:13:28	-12.029951	135.568939	90.68	4464	99	0	74.67
21/10/2014	12:17:26	-12.029865	135.568069	91.21	2160	64	0	95.1
21/10/2014	12:21:33	-12.029857	135.568237	46.18	0	243	0	18.29
21/10/2014	12:27:29	-12.029992	135.568207	12.97	1224	140	0	15.36
21/10/2014	12:48:02	-12.029992	135.568207	12.97	1224	140	0	0
21/10/2014	12:50:17	-12.024749	135.566071	-9.69	5544	212	0	627.57
21/10/2014	12:51:37	-12.024624	135.566132	7.04	4752	194	0	15.4
21/10/2014	12:55:32	-12.024527	135.566757	162.26	0	49	0	68.82
21/10/2014	13:00:01	-12.024527	135.566757	162.26	0	49	0	0
21/10/2014	13:01:31	-12.031935	135.564133	62.04	1368	133	0	871.76	1
21/10/2014	13:03:07	-12.032081	135.564026	18.08	0	281	0	19.97	1
21/10/2014	13:04:14	-12.032102	135.563858	-22.9	3672	55	0	18.42
21/10/2014	13:05:23	-12.031686	135.563797	-80.28	6840	94	0	46.73
21/10/2014	13:06:35	-12.031875	135.563583	-89.84	4464	189	0	31.36
21/10/2014	13:07:55	-12.032144	135.56366	-29.25	2592	74	0	31.06
21/10/2014	13:09:31	-12.031939	135.564026	56.21	1260	116	0	45.87
21/10/2014	13:11:11	-12.031993	135.563965	-5.67	4752	54	0	8.95
21/10/2014	13:13:30	-12.031905	135.564087	18.29	2880	284	0	16.49
21/10/2014	13:15:36	-12.031875	135.564194	70.92	0	352	0	12.11
21/10/2014	13:17:43	-12.032154	135.563599	-63.25	396	67	0	71.76
21/10/2014	13:19:25	-12.032027	135.563766	-4.8	0	175	0	23.01
21/10/2014	13:20:33	-12.032005	135.563766	9.74	0	253	0	2.45
21/10/2014	13:21:44	-12.032019	135.563858	16.66	2268	276	0	10.13
21/10/2014	13:23:41	-12.031993	135.56398	40.06	1800	63	0	13.58
21/10/2014	13:27:32	-12.025486	135.565445	75.64	38952	14	0	740.88	1
21/10/2014	13:32:55	-12.023559	135.568878	36.31	4896	287	0	430.47	1
21/10/2014	13:37:34	-12.023623	135.568924	54.37	1980	296	0	8.7	1
21/10/2014	13:42:30	-12.021067	135.564407	38.92	216	232	0	567.54
21/10/2014	13:46:53	-12.021154	135.56456	8.1	504	267	0	19.25
21/10/2014	13:50:36	-12.021177	135.56459	16.98	0	159	0	4.15
21/10/2014	13:51:41	-12.021021	135.564789	93.89	0	353	0	27.74
21/10/2014	13:52:44	-12.021088	135.564697	80.72	8352	77	0	12.47
21/10/2014	13:53:49	-12.021046	135.564514	31.17	5328	283	0	20.44
21/10/2014	13:55:18	-12.021689	135.564499	39.3	21564	123	0	71.52
21/10/2014	13:57:39	-12.024396	135.566895	47.73	1584	90	0	398.13
21/10/2014	14:00:58	-12.024396	135.566895	47.73	1584	90	0	0
21/10/2014	14:02:16	-12.021756	135.569214	-80.01	0	199	0	387.02
21/10/2014	14:03:59	-12.021686	135.569504	69.06	6300	79	0	32.49
21/10/2014	14:05:38	-12.021792	135.569168	-20.86	10260	262	0	38.4	1
21/10/2014	14:07:16	-12.021759	135.569229	1.02	0	95	0	7.58	1
21/10/2014	14:08:51	-12.021718	135.569244	10.27	7704	80	0	4.84
21/10/2014	14:11:19	-12.021632	135.569397	12.39	0	204	0	19.19
21/10/2014	14:13:56	-12.022121	135.567734	-9.61	0	281	0	188.86
21/10/2014	14:16:55	-12.021937	135.568115	58.5	0	313	0	46.21
21/10/2014	14:19:25	-12.021934	135.568176	76.65	0	358	0	6.64
21/10/2014	14:21:46	-12.022026	135.56813	59.08	0	17	0	11.39
21/10/2014	14:23:42	-12.021186	135.568512	103.78	20448	88	0	102.23	1
21/10/2014	14:25:26	-12.025537	135.56929	51.53	20232	179	0	491.15	1
21/10/2014	14:27:46	-12.026698	135.568985	-3.41	0	163	0	133.29	1
21/10/2014	14:30:22	-12.02694	135.568512	-90.33	3708	249	0	58.05
21/10/2014	14:32:55	-12.026582	135.569275	131.38	0	175	0	92.03
21/10/2014	14:35:04	-12.022177	135.569977	104.6	34704	6	0	495.73	1
21/10/2014	14:37:21	-12.021337	135.576782	96.16	5760	62	0	745.96	1
21/10/2014	14:39:38	-12.021579	135.576492	98	0	248	0	41.46	1
21/10/2014	14:41:40	-12.021466	135.57663	27.1	1404	19	0	19.57
21/10/2014	14:42:47	-12.021695	135.576233	-9.61	0	334	0	50.13
21/10/2014	14:43:57	-12.021687	135.576889	67.37	0	292	0	71.35
21/10/2014	14:47:30	-12.023064	135.57666	11.13	3276	106	0	155.13
21/10/2014	14:50:38	-12.023156	135.576584	87.18	0	55	0	13.15
21/10/2014	14:54:56	-12.023156	135.576584	87.18	0	55	0	0
21/10/2014	14:56:15	-12.020227	135.57634	83.23	36612	276	0	326.77	1
21/10/2014	14:57:54	-12.022491	135.56955	103.82	7920	252	0	780.19	1
21/10/2014	14:59:34	-12.022592	135.569962	21.51	0	107	0	46.19	1
21/10/2014	15:00:39	-12.022685	135.570129	46.8	936	211	0	20.9
21/10/2014	15:01:47	-12.022573	135.569733	-12.01	1836	269	0	44.83
21/10/2014	15:02:52	-12.022564	135.569778	49.38	0	302	0	5
21/10/2014	15:03:58	-12.022688	135.570007	9.98	0	19	0	28.47
21/10/2014	15:05:16	-12.022611	135.56987	43.18	2880	279	0	17.18
21/10/2014	15:07:03	-12.027056	135.566193	41.62	23544	232	0	635.77
21/10/2014	15:08:51	-12.026227	135.566071	74.17	0	327	0	93.13
21/10/2014	15:10:45	-12.02634	135.566467	119.6	3024	53	0	44.86	1
21/10/2014	15:12:18	-12.026198	135.566254	29.96	0	137	0	28.03	1
21/10/2014	15:13:28	-12.026243	135.56604	51.99	0	59	0	23.81
21/10/2014	15:14:35	-12.02622	135.566086	82.16	0	79	0	5.62
21/10/2014	15:15:41	-12.02627	135.565948	49.48	1656	312	0	16
21/10/2014	15:16:45	-12.026287	135.566162	27.16	0	248	0	23.35
21/10/2014	15:17:50	-12.026299	135.565994	58.65	2952	245	0	18.32
21/10/2014	15:18:54	-12.026231	135.565964	77.9	0	70	0	8.24
21/10/2014	15:19:58	-12.026255	135.56604	80.95	0	79	0	8.69
21/10/2014	15:21:00	-12.026311	135.566132	40.22	828	314	0	11.78
21/10/2014	15:22:04	-12.026257	135.566116	58.29	4536	73	0	6.25
21/10/2014	15:23:10	-12.026258	135.566284	10.4	1080	24	0	18.27
21/10/2014	15:24:15	-12.026293	135.566391	76.35	972	358	0	12.27
21/10/2014	15:25:20	-12.026327	135.565811	175.05	252	229	0	63.19
21/10/2014	15:26:28	-12.026297	135.566269	81.32	0	88	0	49.92
21/10/2014	15:27:35	-12.026244	135.565964	110.74	0	287	0	33.69
21/10/2014	15:28:40	-12.026327	135.566254	84.17	0	35	0	32.86
21/10/2014	15:29:45	-12.026227	135.566193	80.83	0	102	0	12.95
21/10/2014	15:30:50	-12.026248	135.566101	60.14	0	81	0	10.27
21/10/2014	15:31:55	-12.026231	135.566162	73.9	0	289	0	6.9
21/10/2014	15:33:03	-12.026295	135.566452	84.2	0	102	0	32.33
21/10/2014	15:34:11	-12.026271	135.566147	62.19	0	310	0	33.28
21/10/2014	15:35:23	-12.026219	135.565964	-14.18	0	97	0	20.72
21/10/2014	15:37:05	-12.026462	135.565582	13.7	11880	256	0	49.56	1
21/10/2014	15:38:46	-12.027189	135.564926	57.01	31572	15	0	107.82	1
21/10/2014	15:41:22	-12.03058	135.568268	94.17	30348	96	0	523.71	1
21/10/2014	16:03:24	-12.03058	135.568268	94.17	30348	96	0	0
21/10/2014	16:06:44	-12.023109	135.57637	13.97	12564	254	0	1210.99	1
21/10/2014	16:11:49	-12.023109	135.57637	13.97	12564	254	0	0	1
21/10/2014	16:21:42	-12.026351	135.569458	14.04	3492	322	0	833.69	1
21/10/2014	16:31:15	-12.026312	135.569351	13.78	3096	245	0	12.42	1
21/10/2014	16:38:50	-12.026312	135.569351	13.78	3096	245	0	0
21/10/2014	16:40:30	-12.026314	135.569046	61.68	1584	171	0	33.17
21/10/2014	16:45:33	-12.026538	135.568726	137.91	4752	53	0	42.8
21/10/2014	16:49:46	-12.026538	135.568726	137.91	4752	53	0	0
21/10/2014	16:51:35	-12.026469	135.569061	69.86	7164	217	0	37.23
21/10/2014	16:55:15	-12.02648	135.569	29.7	2700	87	0	6.75
21/10/2014	16:56:22	-12.026415	135.568909	40.84	0	191	0	12.25
21/10/2014	16:57:34	-12.026393	135.569016	58.48	0	185	0	11.89
21/10/2014	16:59:08	-12.026366	135.569016	67.05	0	249	0	3
21/10/2014	17:00:39	-12.026181	135.569275	85.31	7992	218	0	34.88
21/10/2014	17:02:42	-12.026452	135.569	54.28	6336	8	0	42.46
21/10/2014	17:05:40	-12.02635	135.569153	61.99	0	353	0	20.14
21/10/2014	17:08:29	-12.026392	135.56897	56.12	3132	239	0	20.44
21/10/2014	17:10:52	-12.026313	135.569061	50.04	0	20	0	13.23
21/10/2014	17:12:08	-12.026391	135.569229	45.81	684	228	0	20.22
21/10/2014	17:14:18	-12.026304	135.569214	55.96	0	320	0	9.81
21/10/2014	17:17:09	-12.026371	135.569244	34.04	72	256	0	8.13
21/10/2014	17:21:08	-12.026373	135.568802	17.86	0	98	0	48.07
21/10/2014	17:24:50	-12.026341	135.568954	30.78	1800	230	0	16.91
21/10/2014	17:27:52	-12.026268	135.568954	26.85	2340	251	0	8.12
21/10/2014	17:30:28	-12.026304	135.569077	49.64	0	48	0	13.96
21/10/2014	17:33:37	-12.026204	135.569	61.26	0	153	0	13.92
21/10/2014	17:34:48	-12.026237	135.56897	57.77	2376	26	0	4.91
21/10/2014	17:36:10	-12.026409	135.568878	49.42	0	243	0	21.58
21/10/2014	17:38:23	-12.026279	135.56897	43.12	0	39	0	17.58
21/10/2014	17:39:39	-12.026225	135.56897	48.97	0	197	0	6
21/10/2014	17:41:28	-12.026385	135.568939	34.91	0	38	0	18.11
21/10/2014	17:44:39	-12.026184	135.569016	61.68	4896	34	0	23.87
21/10/2014	17:47:49	-12.026317	135.568909	37.31	0	91	0	18.82
21/10/2014	17:50:36	-12.02631	135.568863	45.89	6660	290	0	5.06	1
21/10/2014	17:52:40	-12.026514	135.568451	30.12	4644	224	0	50.22	1
21/10/2014	17:53:45	-12.026827	135.568039	39.88	10620	284	0	56.74	1
21/10/2014	17:54:51	-12.0266	135.567322	42.59	0	282	0	81.96	1
21/10/2014	17:56:05	-12.02645	135.566956	35.76	6660	234	0	43.16
21/10/2014	17:58:05	-12.02672	135.567352	70.96	7524	261	0	52.5
21/10/2014	17:59:53	-12.026758	135.566635	30.07	2052	352	0	78.09
21/10/2014	18:00:58	-12.026628	135.56752	58.85	0	28	0	97.33
21/10/2014	18:02:13	-12.026396	135.56778	37.33	2844	40	0	38.28	1
21/10/2014	18:03:24	-12.026284	135.568222	44.94	13932	82	0	49.66	1
21/10/2014	18:04:31	-12.026234	135.568069	51.78	0	257	0	17.54	1
21/10/2014	18:06:21	-12.026417	135.568832	20.7	9180	270	0	85.44
21/10/2014	18:10:03	-12.026421	135.568787	34.79	0	285	0	4.91
21/10/2014	18:16:38	-12.026483	135.568924	24.33	1728	210	0	16.42
21/10/2014	18:22:34	-12.026346	135.568954	44.64	0	331	0	15.58
21/10/2014	18:37:50	-12.026346	135.568954	44.64	0	331	0	0
21/10/2014	18:42:01	-12.026362	135.568832	37.53	936	34	0	13.39
21/10/2014	18:43:35	-12.026271	135.568741	22.99	0	317	0	14.15
21/10/2014	18:47:28	-12.026349	135.569016	77.35	0	293	0	31.14
21/10/2014	18:48:34	-12.026234	135.56871	13.08	0	129	0	35.65
21/10/2014	18:49:37	-12.026318	135.568695	-0.73	0	116	0	9.48
21/10/2014	18:50:41	-12.026299	135.568817	22.97	0	300	0	13.44
21/10/2014	18:52:11	-12.026344	135.568787	21.5	2520	74	0	5.97
21/10/2014	18:54:27	-12.026339	135.568771	51.54	900	266	0	1.83
21/10/2014	18:56:41	-12.02635	135.568924	27.06	0	58	0	16.68
21/10/2014	18:57:46	-12.026375	135.568787	35.73	0	58	0	15.16
21/10/2014	18:58:49	-12.026276	135.568771	39.63	1872	265	0	11.14
21/10/2014	18:59:52	-12.026278	135.56871	55.4	0	138	0	6.64
21/10/2014	19:00:55	-12.026313	135.568756	47.12	0	274	0	6.34
21/10/2014	19:01:58	-12.02628	135.568802	27.59	180	291	0	6.2
21/10/2014	19:03:01	-12.026281	135.568741	43.88	2196	81	0	6.63	1
21/10/2014	19:04:04	-12.026291	135.568741	27.84	684	185	0	1.11	1
21/10/2014	19:31:40	-12.026291	135.568741	27.84	684	185	0	0
21/10/2014	19:32:51	-12.026307	135.568756	20.9	0	238	0	2.41
21/10/2014	19:33:58	-12.026346	135.568817	-20.87	0	79	0	7.93
21/10/2014	19:35:06	-12.026327	135.568726	9.65	1548	259	0	10.12
21/10/2014	19:50:07	-12.026327	135.568726	9.65	1548	259	0	0
21/10/2014	19:51:41	-12.026364	135.568741	-12.61	504	38	0	4.43
21/10/2014	19:53:11	-12.026349	135.568817	-12.19	1260	38	0	8.43
21/10/2014	19:55:03	-12.026304	135.568832	-12.11	936	233	0	5.26
21/10/2014	19:57:02	-12.026403	135.568726	-12.22	144	234	0	15.94
21/10/2014	19:59:10	-12.026405	135.568756	-12.2	792	36	0	3.27
21/10/2014	20:01:25	-12.026361	135.568787	-11.71	0	295	0	5.94
21/10/2014	20:03:47	-12.026359	135.568802	-12.08	828	31	0	1.65
21/10/2014	20:06:17	-12.026344	135.568802	-11.47	288	19	0	1.67
21/10/2014	20:08:51	-12.026304	135.568832	-11.65	3744	216	0	5.52
21/10/2014	20:11:24	-12.02634	135.568832	-11.29	864	33	0	4
21/10/2014	20:13:56	-12.026399	135.568756	-11.31	180	39	0	10.55
21/10/2014	20:16:33	-12.026335	135.568741	23.65	2628	244	0	7.3
21/10/2014	20:18:46	-12.026258	135.568802	11.42	0	221	0	10.83
21/10/2014	20:54:32	-12.026258	135.568802	11.42	0	221	0	0
21/10/2014	20:56:11	-12.026327	135.568863	35.71	3276	331	0	10.14
21/10/2014	20:57:24	-12.026519	135.569122	-83.76	4068	318	0	35.34
21/10/2014	20:58:50	-12.0261	135.568558	53.89	7560	148	0	77.03
21/10/2014	21:00:17	-12.026448	135.568954	-1.32	4788	107	0	57.9
21/10/2014	21:02:04	-12.026645	135.569061	39.39	4608	189	0	24.8
21/10/2014	21:03:40	-12.02638	135.568893	39.31	0	124	0	34.67
21/10/2014	21:04:51	-12.026476	135.569122	36.17	0	316	0	27.1
21/10/2014	21:06:00	-12.026374	135.569031	40.38	0	119	0	15.05
21/10/2014	21:07:18	-12.026359	135.569077	22.47	0	96	0	5.27
21/10/2014	21:08:27	-12.026258	135.568756	51.52	972	280	0	36.67
21/10/2014	21:09:31	-12.026256	135.568787	59.4	3420	98	0	3.38
21/10/2014	21:10:37	-12.026526	135.569183	38	0	275	0	52.5
21/10/2014	21:11:43	-12.026263	135.568695	33.22	6516	124	0	60.6
21/10/2014	21:12:54	-12.026402	135.568832	29.35	6156	341	0	21.47
21/10/2014	21:14:00	-12.026233	135.568802	31.69	0	6	0	19.07
21/10/2014	21:15:06	-12.02625	135.568741	49.84	1584	347	0	6.9
21/10/2014	21:16:09	-12.026284	135.568878	60.08	2088	254	0	15.37
21/10/2014	21:17:15	-12.026214	135.568848	38.5	1332	301	0	8.44
21/10/2014	21:18:16	-12.026195	135.568756	49.44	5508	170	0	10.23
21/10/2014	21:19:19	-12.026275	135.56871	65.44	1728	133	0	10.21
21/10/2014	21:20:27	-12.026212	135.568909	20.35	0	164	0	22.75
21/10/2014	21:21:41	-12.026422	135.569153	37.13	5580	80	0	35.35
21/10/2014	21:22:48	-12.026463	135.568878	90.93	0	158	0	30.25
21/10/2014	21:24:09	-12.026927	135.568634	109.2	1224	181	0	58.02
21/10/2014	21:25:15	-12.026494	135.568893	53.92	0	297	0	55.78
21/10/2014	21:26:27	-12.026199	135.568848	0.66	2952	300	0	33.17
21/10/2014	21:29:51	-12.026199	135.568848	0.66	2952	300	0	0
21/10/2014	21:31:00	-12.02632	135.568924	26.94	3348	147	0	15.79
21/10/2014	21:32:05	-12.026298	135.568756	59.82	0	259	0	18.43
21/10/2014	21:33:10	-12.026331	135.568924	-11.91	0	170	0	18.64
21/10/2014	21:34:15	-12.026221	135.568665	52.29	540	81	0	30.71
21/10/2014	21:35:24	-12.026261	135.569183	-51.77	0	324	0	56.51
21/10/2014	21:36:28	-12.026237	135.569153	-73.11	0	146	0	4.22
21/10/2014	21:37:33	-12.026179	135.568893	52.9	0	256	0	29
21/10/2014	21:38:37	-12.026309	135.56929	-60.83	0	130	0	45.53
21/10/2014	21:39:42	-12.026128	135.568512	87.49	0	6	0	86.97
21/10/2014	21:40:45	-12.026252	135.568939	7.36	0	359	0	48.44
21/10/2014	21:41:49	-12.026256	135.56871	49.02	0	54	0	24.91
21/10/2014	21:42:53	-12.026231	135.568771	34.16	0	82	0	7.19
21/10/2014	21:43:57	-12.026276	135.568802	27.22	0	78	0	6.03
21/10/2014	21:45:03	-12.026281	135.568863	24.14	0	297	0	6.66
21/10/2014	21:46:07	-12.026349	135.568695	39.12	0	106	0	19.77
21/10/2014	21:47:13	-12.026266	135.568893	3.31	4680	74	0	23.43
21/10/2014	21:48:14	-12.026272	135.568878	-6.76	1404	4	0	1.76
21/10/2014	21:49:17	-12.026267	135.568848	23.35	0	267	0	3.31
21/10/2014	21:50:22	-12.026302	135.568985	-12.9	1764	35	0	15.4
21/10/2014	21:51:25	-12.02632	135.568771	37.5	0	7	0	23.36
21/10/2014	21:52:31	-12.026299	135.56868	44.79	1944	264	0	10.17
21/10/2014	21:53:34	-12.026303	135.568787	47.77	0	242	0	11.65
21/10/2014	21:54:37	-12.026322	135.568817	38.41	0	245	0	3.89
21/10/2014	21:55:37	-12.026248	135.568649	39.34	0	100	0	20.04
21/10/2014	22:11:32	-12.026248	135.568649	39.34	0	100	0	0
21/10/2014	22:13:10	-12.026458	135.56897	1.44	6984	156	0	42
21/10/2014	22:14:37	-12.026252	135.56871	75.93	0	78	0	36.39
21/10/2014	22:16:14	-12.026042	135.568802	33.14	2448	105	0	25.4
21/10/2014	22:17:20	-12.025981	135.568512	34.98	2520	128	0	32.26
21/10/2014	22:18:26	-12.025911	135.568542	29.86	0	224	0	8.44
21/10/2014	22:19:26	-12.026186	135.568558	30.35	4644	122	0	30.63
21/10/2014	22:20:32	-12.026416	135.568466	48.98	0	346	0	27.46
21/10/2014	22:21:40	-12.026326	135.568588	34.33	0	290	0	16.62
21/10/2014	22:22:43	-12.026451	135.568695	5.03	216	336	0	18.13
21/10/2014	22:23:46	-12.025844	135.568939	25.04	16164	17	0	72.52	1
21/10/2014	22:25:15	-12.02536	135.56897	104.46	0	345	0	53.92	1
21/10/2014	22:26:22	-12.025619	135.569061	6.13	0	49	0	30.45
21/10/2014	22:27:22	-12.025852	135.569244	24.59	3276	180	0	32.67	1
21/10/2014	22:28:24	-12.026031	135.568787	46.63	7164	139	0	53.54	1
21/10/2014	22:29:36	-12.026285	135.568848	48.04	3888	136	-4	29.01	1
21/10/2014	22:30:43	-12.026258	135.568817	46.08	0	73	-2	0	1
21/10/2014	22:32:22	-12.026351	135.568848	32.81	648	245	0	10.88	1
21/10/2014	22:33:47	-12.026392	135.568924	46.2	4644	107	0	9.44
21/10/2014	22:34:55	-12.026443	135.568848	38.14	0	55	0	10.02
21/10/2014	22:36:00	-12.026348	135.568909	6.6	2916	185	0	12.47
21/10/2014	22:37:12	-12.026242	135.569077	1.1	3240	93	0	21.74
21/10/2014	22:38:21	-12.026313	135.569016	11.31	0	284	0	10.31
21/10/2014	22:39:34	-12.026388	135.568893	27.98	0	312	0	15.76
21/10/2014	22:40:42	-12.02622	135.568954	20.11	1836	34	0	19.82
21/10/2014	22:41:55	-12.026224	135.568817	34.5	0	20	0	14.91
21/10/2014	22:42:58	-12.026245	135.568878	42.64	1584	229	0	7.03
21/10/2014	22:44:03	-12.026283	135.568878	14.85	4788	10	0	4.23
21/10/2014	22:45:14	-12.025614	135.569412	-72.81	0	166	0	94.37
21/10/2014	22:46:16	-12.026304	135.568985	22.02	2556	116	0	89.68
21/10/2014	22:47:19	-12.026375	135.568939	15.95	2448	133	0	9.35
21/10/2014	22:48:23	-12.02621	135.568878	28.46	2484	324	0	19.51
21/10/2014	22:49:34	-12.026369	135.569061	33.18	6084	1	0	26.62
21/10/2014	22:50:42	-12.026339	135.568848	35.82	0	158	0	23.4
21/10/2014	22:51:49	-12.026278	135.568863	37.45	720	111	0	6.98
21/10/2014	22:53:02	-12.026318	135.568863	15.88	0	25	0	4.45
21/10/2014	22:54:08	-12.026432	135.569	27.35	792	81	0	19.56
21/10/2014	22:55:15	-12.026365	135.568909	12.39	0	103	0	12.39
21/10/2014	22:56:23	-12.026239	135.568954	14.66	0	223	0	14.84
21/10/2014	22:57:27	-12.026268	135.568863	19.75	0	33	0	10.41
21/10/2014	22:58:34	-12.026659	135.569061	1.06	4392	11	0	48.52
21/10/2014	22:59:40	-12.026094	135.569046	-9.26	0	238	0	62.85
21/10/2014	23:00:47	-12.025863	135.569138	-20.89	1872	106	0	27.57
21/10/2014	23:01:55	-12.026487	135.568954	17.67	0	157	0	72.21
21/10/2014	23:03:01	-12.026267	135.568863	18.66	0	23	0	26.39
21/10/2014	23:04:04	-12.026362	135.568863	32.63	720	24	0	10.56
21/10/2014	23:05:10	-12.026674	135.569107	11.19	9468	150	0	43.68
21/10/2014	23:06:13	-12.026268	135.568832	36.45	3132	80	0	54.15
21/10/2014	23:07:37	-12.026266	135.568924	18.68	0	148	0	10.01
21/10/2014	23:08:46	-12.026313	135.568787	39.27	0	15	0	15.79
21/10/2014	23:09:50	-12.02632	135.568817	33.47	1008	16	0	3.35
21/10/2014	23:10:57	-12.026264	135.568924	17.16	0	202	0	13.2
21/10/2014	23:12:03	-12.026245	135.568985	18.44	0	90	0	6.96
21/10/2014	23:13:09	-12.02635	135.568848	32.31	0	217	0	18.93
21/10/2014	23:14:18	-12.026463	135.568909	49.71	432	109	0	14.21
21/10/2014	23:15:27	-12.02646	135.568924	17.63	3060	95	0	1.67
21/10/2014	23:16:38	-12.026291	135.568848	28.11	0	319	0	20.53
21/10/2014	23:17:52	-12.026312	135.568924	17.04	1980	172	0	8.59
21/10/2014	23:18:59	-12.025701	135.568451	86.98	5328	344	0	85.22
21/10/2014	23:20:03	-12.026456	135.568756	22.05	3024	198	0	90.27
21/10/2014	23:21:12	-12.026414	135.568726	43.14	0	258	0	5.7
21/10/2014	23:22:27	-12.026387	135.568832	32	3852	310	0	11.91
21/10/2014	23:23:29	-12.026237	135.568893	19.64	2844	313	0	17.95
21/10/2014	23:24:32	-12.026267	135.568817	35.2	2232	318	0	8.91
21/10/2014	23:25:35	-12.026237	135.568848	18.41	2448	306	0	4.74
21/10/2014	23:26:40	-12.026336	135.568832	28.99	0	313	0	11.14
21/10/2014	23:27:43	-12.026219	135.568787	44.11	504	201	0	13.9
21/10/2014	23:28:46	-12.026254	135.568817	30.2	324	72	0	5.08
21/10/2014	23:30:32	-12.026245	135.568817	37.17	0	151	0	1
21/10/2014	23:31:51	-12.02631	135.568985	-3.32	0	176	0	19.65
21/10/2014	23:32:56	-12.026358	135.568924	34.47	0	190	0	8.51
21/10/2014	23:34:02	-12.026264	135.568985	-3.71	0	131	0	12.38
21/10/2014	23:35:08	-12.026259	135.568954	3.95	1008	116	0	3.42
21/10/2014	23:36:14	-12.026316	135.569138	-35.91	0	334	0	20.99
21/10/2014	23:37:21	-12.026204	135.568893	26.56	0	19	0	29.41
21/10/2014	23:38:27	-12.026293	135.569016	-1.53	2016	142	0	16.64
21/10/2014	23:39:33	-12.026334	135.568939	0.21	0	8	0	9.53
21/10/2014	23:40:39	-12.026275	135.568771	43.68	0	318	0	19.41
21/10/2014	23:41:45	-12.026247	135.568909	0.37	0	266	0	15.33
21/10/2014	23:42:48	-12.026409	135.568817	38.19	0	97	0	20.61
21/10/2014	23:43:54	-12.02632	135.568878	32.59	0	304	0	11.91
21/10/2014	23:44:57	-12.02631	135.568924	19.23	0	109	0	5.12
21/10/2014	23:46:00	-12.026299	135.569046	-13.8	0	144	0	13.32
21/10/2014	23:47:03	-12.026279	135.568817	31.85	0	158	0	25
21/10/2014	23:48:09	-12.026296	135.568893	0.67	0	41	0	8.48
21/10/2014	23:49:15	-12.026274	135.568848	24.99	0	78	0	5.47
21/10/2014	23:50:21	-12.026288	135.568954	2.59	0	105	0	11.63
21/10/2014	23:51:25	-12.02636	135.568954	12.11	0	105	0	8.01
21/10/2014	23:52:31	-12.026297	135.568909	15.55	0	106	0	8.55
21/10/2014	23:53:37	-12.026386	135.569	-5.38	1944	181	0	14
21/10/2014	23:54:44	-12.026201	135.56868	50.61	0	109	0	40.43
21/10/2014	23:55:47	-12.026278	135.568863	18.05	1044	304	0	21.67
21/10/2014	23:56:50	-12.026361	135.569046	0.68	0	98	0	21.94
21/10/2014	23:57:57	-12.026305	135.568893	28.58	1512	115	0	17.77
21/10/2014	23:59:01	-12.026276	135.568817	39.73	0	164	0	8.87
22/10/2014	0:00:04	-12.026239	135.568863	19.14	0	126	0	6.48
22/10/2014	0:01:06	-12.026262	135.568817	36.07	0	153	0	5.62
22/10/2014	0:02:08	-12.026297	135.568817	34.63	0	41	0	3.89
22/10/2014	0:03:12	-12.02632	135.568817	44	0	357	0	2.56
22/10/2014	0:04:17	-12.026258	135.568893	14.07	0	101	0	10.76
22/10/2014	0:05:21	-12.026281	135.568878	23.02	0	92	0	3.03
22/10/2014	0:06:24	-12.026261	135.56871	30.21	0	120	0	18.41
22/10/2014	0:07:31	-12.026287	135.568878	32.86	0	187	0	18.5
22/10/2014	0:08:38	-12.026198	135.568787	16.21	1152	290	0	14
22/10/2014	0:09:42	-12.02625	135.568771	46.89	0	111	0	6.04
22/10/2014	0:10:44	-12.026257	135.568863	29.14	3420	113	0	10.04
22/10/2014	0:11:43	-12.026398	135.569016	9.82	0	314	0	22.86
22/10/2014	0:12:46	-12.026229	135.568741	61.75	0	323	0	35.32
22/10/2014	0:13:48	-12.026258	135.568787	43.45	0	303	0	5.95
22/10/2014	0:14:50	-12.02629	135.568817	44.18	0	108	0	4.83
22/10/2014	0:15:53	-12.02625	135.568726	40.94	0	295	0	10.85
22/10/2014	0:16:55	-12.026268	135.568832	17.74	0	99	0	11.7
22/10/2014	0:17:57	-12.026241	135.568848	29.92	0	105	0	3.47
22/10/2014	0:18:59	-12.026328	135.568939	22.38	8208	133	0	13.84
22/10/2014	0:20:01	-12.026277	135.56871	45.66	0	296	0	25.54
22/10/2014	0:21:06	-12.026301	135.568878	27.36	0	77	0	18.46
22/10/2014	0:22:08	-12.026371	135.56897	9.64	0	134	0	12.68
22/10/2014	0:23:10	-12.026268	135.568848	26.19	2988	113	0	17.53
22/10/2014	0:24:15	-12.026265	135.568863	30.2	0	316	0	1.67
22/10/2014	0:25:18	-12.026232	135.568909	19	0	31	0	6.2
22/10/2014	0:26:24	-12.026353	135.568863	34.05	0	165	0	14.35
22/10/2014	0:27:36	-12.02631	135.568665	-14.55	0	300	0	22.06
22/10/2014	0:28:43	-12.02631	135.568665	-14.55	0	300	0	0
22/10/2014	0:29:57	-12.02624	135.568802	34.72	0	120	0	16.81
22/10/2014	0:31:00	-12.026235	135.568832	20.01	0	250	0	3.31
22/10/2014	0:32:06	-12.026215	135.568924	27.18	0	126	0	10.25
22/10/2014	0:33:12	-12.02627	135.568924	23.53	0	318	0	6.12
22/10/2014	0:34:18	-12.026249	135.568817	36.26	0	144	0	11.87
22/10/2014	0:35:21	-12.026218	135.568817	35.05	0	265	0	3.45
22/10/2014	0:36:26	-12.026169	135.568817	32.18	0	239	0	5.45
22/10/2014	0:37:32	-12.026308	135.568878	21.02	0	126	0	16.82
22/10/2014	0:38:38	-12.026243	135.568848	28.98	0	274	0	7.93
22/10/2014	0:39:40	-12.02632	135.569	18.16	0	321	0	18.62
22/10/2014	0:40:46	-12.026207	135.568787	34.74	0	181	0	26.35
22/10/2014	0:41:52	-12.026282	135.568878	21.29	0	0	0	12.94
22/10/2014	0:42:58	-12.026377	135.568954	18.46	0	276	0	13.41
22/10/2014	0:44:04	-12.026303	135.568939	25.32	0	256	0	8.39
22/10/2014	0:45:08	-12.026236	135.568863	30.32	0	305	0	11.13
22/10/2014	0:46:13	-12.026252	135.568863	39.92	0	291	0	1.78
22/10/2014	0:47:19	-12.02625	135.568848	32.26	0	133	0	1.65
22/10/2014	0:48:24	-12.026214	135.568893	24.43	0	359	0	6.32
22/10/2014	0:49:29	-12.026138	135.568802	40.42	0	16	0	13.01
22/10/2014	0:50:35	-12.026378	135.568939	7.7	2988	129	0	30.56
22/10/2014	0:51:41	-12.026348	135.568893	37.42	0	290	0	6.01
22/10/2014	0:52:46	-12.026247	135.568848	24.42	0	218	0	12.25
22/10/2014	0:53:55	-12.026207	135.568832	37.85	0	341	0	4.78
22/10/2014	0:55:09	-12.026275	135.568848	26.9	0	354	0	7.76
22/10/2014	0:56:57	-12.026153	135.568832	49.93	0	306	0	13.68
22/10/2014	0:58:42	-12.026321	135.568924	21.66	6552	106	0	21.19
22/10/2014	1:00:43	-12.026285	135.568817	23.5	0	94	0	12.31
22/10/2014	1:03:12	-12.026281	135.569061	28.67	0	95	0	26.54
22/10/2014	1:05:35	-12.0263	135.568878	35.16	0	123	0	20.01
22/10/2014	1:07:45	-12.026254	135.568878	27.01	0	271	0	5.11
22/10/2014	1:10:39	-12.026237	135.568954	35.55	0	68	0	8.48
22/10/2014	1:13:59	-12.026191	135.568878	40.12	0	120	0	9.72
22/10/2014	1:16:57	-12.026207	135.568863	44.16	0	183	0	2.41
22/10/2014	1:18:06	-12.026159	135.568832	51.99	0	8	0	6.31
22/10/2014	1:20:03	-12.026285	135.569	42.13	0	149	0	23.02
22/10/2014	1:21:04	-12.026223	135.568665	54.41	5220	244	0	37.08
22/10/2014	1:22:07	-12.026237	135.568832	35.94	720	335	0	18.23
22/10/2014	1:23:11	-12.026323	135.568787	18.04	2160	147	0	10.74
22/10/2014	1:24:13	-12.026216	135.568832	44.06	0	89	0	12.87
22/10/2014	1:27:10	-12.026186	135.569122	87.3	612	39	0	31.71
22/10/2014	1:29:36	-12.026129	135.568909	71.52	6912	211	0	24.02
22/10/2014	1:43:06	-12.026129	135.568909	71.52	6912	211	0	0
22/10/2014	1:47:24	-12.025855	135.568451	47.91	4356	309	0	58.39
22/10/2014	1:48:42	-12.026015	135.568039	25.58	0	190	0	48.21
22/10/2014	1:52:58	-12.026052	135.568939	87.14	2664	144	0	97.97
22/10/2014	1:56:17	-12.026167	135.568817	54.21	4032	218	0	18.43
22/10/2014	2:00:32	-12.02624	135.568802	33.14	1224	107	0	8.28
22/10/2014	2:03:45	-12.026267	135.568863	17.08	0	129	0	7.28
22/10/2014	2:04:52	-12.026224	135.568802	25.85	0	230	0	8.18
22/10/2014	2:05:58	-12.026233	135.568741	15.76	0	117	0	6.71
22/10/2014	2:07:04	-12.026246	135.568771	33.08	0	332	0	3.57
22/10/2014	2:08:13	-12.026269	135.568802	29.24	0	205	0	4.23
22/10/2014	2:09:22	-12.026231	135.568695	21.07	0	91	0	12.38
22/10/2014	2:10:29	-12.026176	135.568726	36.09	0	143	0	6.98
22/10/2014	2:11:36	-12.026198	135.568802	28.63	0	233	0	8.62
22/10/2014	2:12:44	-12.026177	135.568726	54.55	0	114	0	8.59
22/10/2014	2:13:53	-12.026211	135.568787	41.58	0	8	0	7.64
22/10/2014	2:15:02	-12.02615	135.568741	61.12	0	141	0	8.43
22/10/2014	2:16:11	-12.026283	135.568802	26.97	0	274	0	16.21
22/10/2014	2:17:22	-12.026231	135.568787	42.9	0	109	0	6.01
22/10/2014	2:18:31	-12.026142	135.568771	37.74	216	132	0	10.05
22/10/2014	2:19:41	-12.026291	135.568848	32.49	0	294	0	18.56
22/10/2014	2:20:59	-12.02624	135.568771	41.09	4464	136	0	10.11
22/10/2014	2:22:13	-12.026249	135.568756	44.25	0	306	0	1.91
22/10/2014	2:23:24	-12.02623	135.568848	18.18	972	282	0	10.23
22/10/2014	2:24:37	-12.026138	135.568741	52.96	0	181	0	15.49
22/10/2014	2:25:48	-12.026233	135.568756	29.8	0	170	0	10.69
22/10/2014	2:27:08	-12.02623	135.568848	25.64	8568	121	0	10.01
22/10/2014	2:28:31	-12.026197	135.568771	32.7	0	108	0	9.14
22/10/2014	2:29:55	-12.026187	135.568726	57.99	3636	306	0	5.02
22/10/2014	2:31:13	-12.026205	135.568817	21.83	0	19	0	10.1
22/10/2014	2:32:24	-12.026196	135.568787	22.07	0	88	0	3.41
22/10/2014	2:33:35	-12.026308	135.568863	5.51	0	286	0	14.95
22/10/2014	3:06:20	-12.026308	135.568863	5.51	0	286	0	0
22/10/2014	3:07:39	-12.026258	135.568802	24.28	756	183	0	8.66
22/10/2014	3:08:52	-12.026196	135.568832	42	0	245	0	7.63
22/10/2014	3:10:04	-12.026204	135.568863	33.49	0	355	0	3.49
22/10/2014	3:11:15	-12.026229	135.568848	24.39	0	26	0	3.22
22/10/2014	3:12:53	-12.026242	135.568878	17.18	504	214	0	3.57
22/10/2014	3:14:15	-12.026244	135.568832	30.62	180	285	0	5.01
22/10/2014	3:15:28	-12.026244	135.568832	30.62	180	285	0	0
22/10/2014	3:16:45	-12.026319	135.568893	33	0	84	0	10.66
22/10/2014	3:18:06	-12.026134	135.56897	52.37	0	55	0	22.21
22/10/2014	3:21:50	-12.026279	135.56897	42.88	0	232	0	16.12
22/10/2014	3:26:54	-12.02624	135.568878	49.32	0	169	0	10.9
22/10/2014	3:34:11	-12.026306	135.568741	49.23	2700	131	0	16.61
22/10/2014	4:13:07	-12.026306	135.568741	49.23	2700	131	0	0
22/10/2014	4:16:06	-12.026178	135.568909	51.88	0	145	0	23.16
22/10/2014	4:17:36	-12.026337	135.568909	11.62	4248	325	0	17.68
22/10/2014	4:24:24	-12.026131	135.568863	39.01	0	0	0	23.45
22/10/2014	4:34:27	-12.026131	135.568863	39.01	0	0	0	0
22/10/2014	4:39:36	-12.0262	135.568863	39.15	0	0	0	7.67
22/10/2014	5:00:13	-12.0262	135.568863	39.15	0	0	0	0
22/10/2014	5:03:00	-12.026116	135.568848	38.83	0	331	0	9.48
22/10/2014	5:07:56	-12.026336	135.568787	25.77	6804	250	0	25.35
22/10/2014	5:15:14	-12.026336	135.568787	25.77	6804	250	0	0
22/10/2014	5:16:27	-12.026321	135.568771	29.21	720	254	0	2.41
22/10/2014	5:19:26	-12.026161	135.569	41.34	0	21	0	30.61
22/10/2014	6:05:30	-12.026161	135.569	41.34	0	21	0	0
22/10/2014	6:07:29	-12.025981	135.568817	55.61	0	14	0	28.23
22/10/2014	6:08:38	-12.026194	135.568726	19.45	0	291	0	25.67
22/10/2014	6:10:20	-12.02599	135.568771	30.95	2196	179	0	23.21
22/10/2014	6:11:36	-12.026366	135.56871	-22.62	2664	184	0	42.33
22/10/2014	6:12:41	-12.02615	135.56871	11.15	4860	13	0	24.02	1
22/10/2014	6:13:52	-12.026178	135.568634	41.44	1800	200	0	8.83	1
22/10/2014	6:15:00	-12.026041	135.568802	37.09	0	202	0	23.79
22/10/2014	6:16:04	-12.025977	135.568802	37.18	0	196	0	7.12
22/10/2014	6:17:07	-12.026052	135.56871	44.75	0	151	0	13.03
22/10/2014	6:18:10	-12.026225	135.56871	-0.15	0	44	0	19.24
22/10/2014	6:19:15	-12.026219	135.568695	14.58	3816	223	0	1.76
22/10/2014	6:20:22	-12.026232	135.568695	-2.63	0	192	0	1.45
22/10/2014	6:21:25	-12.025905	135.568802	69.13	0	283	0	38.18
22/10/2014	6:22:30	-12.026025	135.568787	38.87	0	194	0	13.44
22/10/2014	6:23:33	-12.026178	135.568695	12.64	0	31	0	19.74
22/10/2014	6:24:37	-12.025981	135.568787	44.68	0	50	0	24.08
22/10/2014	6:25:40	-12.025975	135.568863	44.37	0	226	0	8.29
22/10/2014	6:26:46	-12.02639	135.568604	-24.04	0	14	0	54.06
22/10/2014	6:28:42	-12.025916	135.568863	75.41	2448	34	0	59.76
22/10/2014	6:30:21	-12.026318	135.568649	-5.09	4176	220	0	50.4
22/10/2014	6:31:33	-12.025913	135.568863	51.29	0	266	0	50.69
22/10/2014	6:32:47	-12.026277	135.568665	-41.63	0	338	0	45.85
22/10/2014	6:34:32	-12.026283	135.568527	17.33	684	193	0	15.02
22/10/2014	6:36:19	-12.026331	135.568695	-33.08	3312	223	0	19.03
22/10/2014	6:38:12	-12.026564	135.568481	-65.57	648	57	0	34.83
22/10/2014	6:39:51	-12.026097	135.568741	29.52	0	75	0	59.13
22/10/2014	6:41:06	-12.025553	135.569016	123.72	2124	55	0	67.48
22/10/2014	6:42:23	-12.025761	135.568954	85.29	0	220	0	24.09
22/10/2014	6:43:33	-12.025773	135.568878	98.59	0	96	0	8.37
22/10/2014	6:44:45	-12.025644	135.569016	115.41	0	221	0	20.76
22/10/2014	6:45:54	-12.025905	135.568878	60.31	0	42	0	32.67
22/10/2014	6:47:04	-12.025586	135.569092	123.07	0	227	0	42.42
22/10/2014	6:48:15	-12.025496	135.569122	134.63	0	209	0	10.53
22/10/2014	6:49:38	-12.025862	135.568893	71.44	0	59	0	47.71
22/10/2014	6:50:51	-12.025703	135.569	119.26	0	220	0	21.17
22/10/2014	6:51:59	-12.026505	135.568283	-35.97	1692	286	0	118.46	1
22/10/2014	6:53:09	-12.026854	135.568253	-142.87	0	221	0	38.94	1
22/10/2014	6:54:20	-12.026896	135.568222	-162.6	0	45	0	5.76
22/10/2014	6:55:29	-12.026835	135.568222	-170.36	0	11	0	6.78
22/10/2014	6:56:40	-12.026917	135.568207	-184.16	0	3	0	9.26
22/10/2014	6:57:51	-12.027087	135.567886	-189.94	0	217	0	39.7
22/10/2014	6:59:00	-12.027051	135.567978	-196.96	0	68	0	10.78
22/10/2014	7:00:06	-12.026904	135.568054	-164.65	0	71	0	18.32
22/10/2014	7:01:13	-12.027096	135.567917	-210.76	0	210	0	26.03
22/10/2014	7:02:18	-12.026802	135.568176	-157.32	0	218	0	43.15
22/10/2014	7:03:24	-12.026922	135.568054	-182.18	0	217	0	18.82
22/10/2014	7:04:30	-12.02687	135.568146	-170.46	0	230	0	11.56
22/10/2014	7:05:33	-12.026839	135.568115	-139.11	0	233	0	4.82
22/10/2014	7:06:40	-12.026525	135.568405	-60.96	0	226	0	47.05
22/10/2014	7:07:47	-12.026273	135.568588	-14.91	0	244	0	34.37
22/10/2014	7:08:54	-12.026392	135.568573	-34.44	0	328	0	13.33
22/10/2014	7:10:59	-12.026145	135.568726	41.72	3420	182	0	32.11	1
22/10/2014	7:12:38	-12.026011	135.568817	50.24	0	36	0	17.89	1
22/10/2014	7:14:15	-12.026048	135.569016	14.44	3960	74	0	22.03
22/10/2014	7:15:23	-12.026031	135.568787	-8.84	0	134	0	24.98
22/10/2014	7:16:29	-12.025934	135.568817	44.28	10692	216	0	11.27
22/10/2014	7:17:36	-12.025874	135.568863	26.85	0	14	0	8.34
22/10/2014	7:18:43	-12.025944	135.568832	37.4	0	49	0	8.48
22/10/2014	7:19:46	-12.025473	135.568756	14.24	7668	0	0	53.02
22/10/2014	7:21:03	-12.025845	135.568893	67.48	1152	313	0	43.97
22/10/2014	7:22:07	-12.025555	135.568771	-22.86	1512	69	0	34.87
22/10/2014	7:23:11	-12.025658	135.568802	4.77	1800	14	0	11.94
22/10/2014	7:24:16	-12.025959	135.568817	22.08	0	169	0	33.51
22/10/2014	7:25:22	-12.026004	135.568817	21.86	540	5	0	5
22/10/2014	7:26:28	-12.026023	135.568787	11.2	0	165	0	3.89
22/10/2014	7:27:35	-12.025985	135.568848	31.83	864	236	0	7.87
22/10/2014	7:28:43	-12.025857	135.568939	74.69	504	7	0	17.34
22/10/2014	7:29:50	-12.026004	135.568695	19.93	3456	54	0	31.17
22/10/2014	7:30:56	-12.025891	135.568756	53.15	1188	203	0	14.21
22/10/2014	7:32:03	-12.025975	135.56871	20.44	1980	72	0	10.6
22/10/2014	7:33:11	-12.025921	135.568802	39.71	720	213	0	11.67
22/10/2014	7:34:20	-12.025991	135.568619	11.61	0	255	0	21.37
22/10/2014	7:35:27	-12.025951	135.568848	36	828	109	0	25.3
22/10/2014	7:36:34	-12.025904	135.568787	42.55	828	253	0	8.45
22/10/2014	7:37:48	-12.025897	135.56868	36.52	4536	276	0	11.66
22/10/2014	7:38:57	-12.025769	135.568375	17.15	0	16	0	36.09
22/10/2014	7:40:04	-12.025805	135.568329	16.74	1332	357	0	6.41
22/10/2014	7:41:10	-12.024745	135.568314	-112.87	0	145	0	117.88
22/10/2014	7:42:17	-12.025702	135.568329	6.12	0	99	0	106.43
22/10/2014	7:43:27	-12.025883	135.568314	28.44	180	135	0	20.19
22/10/2014	7:44:31	-12.025761	135.568359	13.24	0	27	0	14.42
22/10/2014	7:45:35	-12.024285	135.568222	-190.78	0	179	0	164.8
22/10/2014	7:46:42	-12.025883	135.568314	27.3	324	43	0	177.97	1
22/10/2014	7:47:45	-12.025922	135.568298	29.09	468	258	0	4.67	1
22/10/2014	7:48:54	-12.025836	135.568314	15.85	0	88	0	9.72
22/10/2014	7:49:59	-12.0257	135.568298	8.65	0	7	0	15.22
22/10/2014	7:51:06	-12.025883	135.568344	33.11	756	28	0	20.95
22/10/2014	7:52:14	-12.025925	135.568298	14.05	0	120	0	6.84
22/10/2014	7:53:19	-12.026011	135.56839	27.96	0	138	0	13.84
22/10/2014	7:54:26	-12.026133	135.568649	34.76	0	39	0	31.26
22/10/2014	7:55:32	-12.026087	135.568665	21.44	828	199	0	5.4
22/10/2014	7:56:41	-12.02613	135.568604	25.07	0	37	0	8.18
22/10/2014	7:57:48	-12.026118	135.568634	22.08	0	9	0	3.52
22/10/2014	7:58:51	-12.026729	135.568451	116.63	0	9	0	70.8
22/10/2014	7:59:57	-12.026076	135.568649	29.16	2664	4	0	75.74	1
22/10/2014	8:01:05	-12.026212	135.568619	28.21	1620	4	0	15.47	1
22/10/2014	8:02:12	-12.026259	135.568558	49.02	5292	190	0	8.45
22/10/2014	8:03:20	-12.02581	135.56868	-23.35	0	29	0	51.66
22/10/2014	8:04:28	-12.025796	135.568741	-23.95	0	65	0	6.81
22/10/2014	8:05:35	-12.025554	135.568787	-85.7	0	133	0	27.37
22/10/2014	8:06:42	-12.025898	135.56868	-18.31	0	26	0	39.98
22/10/2014	8:07:49	-12.026729	135.568451	143.87	0	337	0	95.7
22/10/2014	8:08:58	-12.02624	135.568558	54.79	0	347	0	55.61
22/10/2014	8:10:05	-12.02607	135.568619	9.6	0	9	0	20.03
22/10/2014	8:11:12	-12.025905	135.568665	-5.36	0	352	0	19.02
22/10/2014	8:12:19	-12.026001	135.568619	-5.38	0	350	0	11.79
22/10/2014	8:13:25	-12.025969	135.568665	-12.11	0	9	0	6.14
22/10/2014	8:14:34	-12.026108	135.568649	13.4	0	243	0	15.55
22/10/2014	8:15:40	-12.026047	135.568619	12.67	1224	164	0	7.53
22/10/2014	8:16:47	-12.026145	135.568619	30.74	0	342	0	10.9
22/10/2014	8:17:55	-12.026149	135.568588	33.06	1116	140	0	3.4
22/10/2014	8:19:02	-12.026144	135.568634	23.99	432	139	0	5.03
22/10/2014	8:20:11	-12.026591	135.568008	-70.28	0	230	0	84.29
22/10/2014	8:21:17	-12.026227	135.568558	27.72	936	69	0	72.22
22/10/2014	8:22:24	-12.026239	135.568573	29.77	0	296	0	2.11
22/10/2014	8:23:31	-12.026247	135.568558	38.16	216	289	0	1.86
22/10/2014	8:24:37	-12.0263	135.568527	37.18	2124	30	0	6.79
22/10/2014	8:25:41	-12.026207	135.568481	26.31	0	33	0	11.49
22/10/2014	8:26:48	-12.026258	135.568542	27.79	396	146	0	8.73
22/10/2014	8:27:52	-12.026337	135.568527	47.84	0	153	0	8.93
22/10/2014	8:28:59	-12.026254	135.568527	22.96	180	342	0	9.23
22/10/2014	8:30:03	-12.026278	135.568527	30.28	0	9	0	2.67
22/10/2014	8:31:07	-12.026207	135.568558	16.21	0	326	0	8.58
22/10/2014	8:32:11	-12.026059	135.568558	-41.77	0	25	0	16.46
22/10/2014	8:33:16	-12.026124	135.568558	-15.58	0	21	0	7.23
22/10/2014	8:34:21	-12.026165	135.568527	28.34	0	321	0	5.67
22/10/2014	8:35:26	-12.0263	135.568542	58.31	0	8	0	15.1
22/10/2014	8:36:31	-12.027083	135.568588	331.3	0	26	0	87.21
22/10/2014	8:37:36	-12.026114	135.568558	-17.79	0	38	0	107.8
22/10/2014	8:38:41	-12.026198	135.568512	1.27	0	45	0	10.6
22/10/2014	8:39:47	-12.026241	135.568512	30.87	0	24	0	4.78
22/10/2014	8:40:53	-12.026821	135.568588	313.12	0	0	0	65.02
22/10/2014	8:41:59	-12.02615	135.568558	-16.75	0	49	0	74.68
22/10/2014	8:43:05	-12.026262	135.568542	37.79	0	14	0	12.57
22/10/2014	8:44:15	-12.026199	135.568558	28	1368	120	0	7.22
22/10/2014	8:45:35	-12.025681	135.568436	-363.34	468	64	0	59.11
22/10/2014	8:46:44	-12.026155	135.568634	-8.22	7092	353	0	56.94
22/10/2014	8:47:52	-12.026189	135.568741	-10.65	0	21	0	12.24
22/10/2014	8:48:57	-12.026175	135.568497	7.04	0	219	0	26.58
22/10/2014	8:50:05	-12.026234	135.568741	20.32	144	53	0	27.34
22/10/2014	8:51:16	-12.026324	135.56868	103.31	0	92	0	12.01
22/10/2014	8:52:25	-12.026294	135.568802	101.87	0	358	0	13.68
22/10/2014	8:53:32	-12.026267	135.568741	89.97	0	25	0	7.28
22/10/2014	8:54:41	-12.026284	135.568878	126.15	0	56	0	15.02
22/10/2014	8:55:45	-12.026495	135.568909	451.62	0	47	0	23.7
22/10/2014	8:56:49	-12.026909	135.569214	932.57	0	31	0	56.74
22/10/2014	8:57:56	-12.026279	135.56871	51.87	648	46	0	88.95
22/10/2014	8:59:00	-12.026664	135.569153	801.87	0	42	0	64.45
22/10/2014	9:00:09	-12.026492	135.569061	716.72	0	16	0	21.58
22/10/2014	9:01:17	-12.026443	135.569092	719.6	0	32	0	6.41
22/10/2014	9:02:29	-12.025963	135.571564	894.52	1188	42	0	274.09
22/10/2014	9:03:37	-12.026303	135.569138	745.97	0	64	0	266.53
22/10/2014	9:04:45	-12.026259	135.569153	724.68	0	344	0	5.16
22/10/2014	9:05:54	-12.026175	135.569138	727.18	0	12	0	9.48
22/10/2014	9:07:05	-12.026081	135.56929	563.39	0	52	0	19.56
22/10/2014	9:08:13	-12.026246	135.56871	40.73	360	32	0	65.69
22/10/2014	9:09:19	-12.02611	135.569092	492.73	0	14	0	44.21
22/10/2014	9:10:31	-12.02598	135.56929	548.09	4500	87	0	25.94
22/10/2014	9:11:35	-12.026049	135.569	336.02	0	28	0	32.46
22/10/2014	9:12:44	-12.026074	135.568954	325.5	0	19	0	5.72
22/10/2014	9:13:52	-12.026019	135.568985	366.23	0	20	0	6.98
22/10/2014	9:15:01	-12.026054	135.568909	265.19	0	62	0	9.14
22/10/2014	9:16:12	-12.026007	135.568954	277.52	6444	269	0	7.16
22/10/2014	9:17:35	-12.026033	135.568924	315.7	0	20	0	4.36
22/10/2014	9:18:49	-12.025916	135.568817	307.86	0	111	0	17.45
22/10/2014	9:20:13	-12.026052	135.568848	192.31	0	4	0	15.49
22/10/2014	9:21:36	-12.026155	135.568939	97.59	1116	337	0	15.14
22/10/2014	9:23:14	-12.025969	135.569077	169.6	0	143	0	25.55
22/10/2014	9:24:48	-12.026137	135.569031	105.52	0	31	0	19.34
22/10/2014	9:26:29	-12.026104	135.568787	131.59	432	340	0	26.79
22/10/2014	9:28:09	-12.026298	135.568634	47.17	504	346	0	27.24
22/10/2014	9:32:50	-12.026679	135.568604	100.97	432	338	0	42.49
22/10/2014	9:37:32	-12.026225	135.568695	26.17	144	290	0	51.44
22/10/2014	9:41:59	-12.026222	135.568771	26.58	216	286	0	8.27
22/10/2014	9:43:06	-12.026235	135.568878	29.5	324	283	0	11.73
22/10/2014	9:44:10	-12.026208	135.568741	27.32	252	306	0	15.2
22/10/2014	9:45:15	-12.026228	135.568695	28.4	360	83	0	5.47
22/10/2014	9:46:20	-12.026237	135.568619	29.17	252	299	0	8.33
22/10/2014	9:47:25	-12.026218	135.56871	22.75	1008	78	0	10.12
22/10/2014	9:48:30	-12.026256	135.568619	23.04	288	56	0	10.76
22/10/2014	9:49:35	-12.026243	135.568451	25.02	1584	270	0	18.33
22/10/2014	9:50:35	-12.026225	135.568771	20.1	2304	15	0	34.86
22/10/2014	9:51:39	-12.026248	135.568558	22.06	972	275	0	23.31
22/10/2014	9:52:43	-12.026217	135.568695	28.39	2412	269	0	15.29
22/10/2014	9:53:48	-12.026237	135.568604	16.65	288	41	0	10.14
22/10/2014	9:54:49	-12.026282	135.568604	27.39	0	58	0	5
22/10/2014	9:55:54	-12.026241	135.568695	28.09	1728	268	0	10.9
22/10/2014	9:56:58	-12.026203	135.568695	14.07	468	287	0	4.23
22/10/2014	9:58:02	-12.026234	135.568756	23.21	180	257	0	7.48
22/10/2014	9:59:07	-12.026251	135.56868	23.36	828	267	0	8.48
22/10/2014	10:00:12	-12.02627	135.568665	23.57	144	339	0	2.67
22/10/2014	10:01:16	-12.026248	135.568756	27.95	180	263	0	10.19
22/10/2014	10:02:21	-12.026238	135.568741	30.84	396	285	0	1.97
22/10/2014	10:03:26	-12.026196	135.568726	22.62	1800	267	0	4.95
22/10/2014	10:04:29	-12.02624	135.568771	29.67	0	257	0	6.92
22/10/2014	10:05:34	-12.026188	135.568771	41.24	1764	269	0	5.78
22/10/2014	10:06:39	-12.02622	135.568878	24.22	1692	76	0	12.17
22/10/2014	10:07:42	-12.026235	135.568817	38.57	180	136	0	6.84
22/10/2014	10:08:47	-12.026206	135.568954	17.31	900	275	0	15.24
22/10/2014	10:09:52	-12.026173	135.569138	15.44	8388	273	0	20.34
22/10/2014	10:11:02	-12.026281	135.568741	30.52	0	92	0	44.81
22/10/2014	10:12:11	-12.026231	135.568802	17.96	0	160	0	8.66
22/10/2014	10:13:16	-12.026173	135.568558	58.39	6516	268	0	27.31
22/10/2014	10:14:19	-12.026248	135.568619	33.36	252	143	0	10.66
22/10/2014	10:15:22	-12.0262	135.568726	32.49	1980	80	0	12.8
22/10/2014	10:16:24	-12.026237	135.568802	57.05	0	50	0	9.23
22/10/2014	10:17:27	-12.026186	135.568527	61.59	2952	62	0	30.44
22/10/2014	10:18:47	-12.026666	135.568619	-25.05	5328	210	0	54.3
22/10/2014	10:19:55	-12.026164	135.568665	62.56	2268	267	0	56.04
22/10/2014	10:20:59	-12.02585	135.569977	202.56	0	262	0	146.9
22/10/2014	10:22:07	-12.0262	135.569092	16.45	504	204	0	103.82
22/10/2014	10:23:23	-12.026377	135.56842	17.27	0	258	0	75.69
22/10/2014	10:24:28	-12.026363	135.568817	-3.14	0	87	0	43.2
22/10/2014	10:25:36	-12.02646	135.568802	-11.89	0	68	0	10.91
22/10/2014	10:26:42	-12.026406	135.569153	-13.17	3312	257	0	38.64
22/10/2014	10:27:48	-12.026155	135.568619	47.62	1620	260	0	64.43
22/10/2014	10:28:53	-12.026248	135.569092	21.32	2304	268	0	52.47
22/10/2014	10:29:57	-12.026227	135.568893	33.38	6408	91	0	21.77
22/10/2014	10:31:00	-12.026236	135.568298	34.62	7164	99	0	64.72
22/10/2014	10:32:03	-12.026261	135.568192	46.8	2088	200	0	11.86
22/10/2014	10:33:09	-12.026099	135.568619	64.62	720	274	0	49.81
22/10/2014	10:34:15	-12.026253	135.568497	38.98	1404	275	0	21.66
22/10/2014	10:35:20	-12.026153	135.56868	42.23	180	226	0	22.8
22/10/2014	10:36:27	-12.026154	135.56868	54.46	6804	96	0	0.11
22/10/2014	10:38:05	-12.026213	135.568695	32.07	0	6	0	6.76
22/10/2014	10:39:14	-12.026177	135.568802	51.37	1044	276	0	12.31
22/10/2014	10:40:19	-12.026159	135.568726	53.74	0	87	0	8.5
22/10/2014	10:41:23	-12.026217	135.568756	40.96	3672	257	0	7.23
22/10/2014	10:42:28	-12.026195	135.568619	46.83	0	226	0	15.1
22/10/2014	10:43:37	-12.026107	135.56868	52.84	9180	248	0	11.82
22/10/2014	10:44:45	-12.026285	135.568893	21.44	13788	68	0	30.47
22/10/2014	10:45:55	-12.026229	135.568497	39.87	9396	80	0	43.51
22/10/2014	10:47:03	-12.026229	135.568695	34.05	0	241	0	21.53
22/10/2014	10:48:09	-12.026433	135.568405	26.68	2016	82	0	38.85
22/10/2014	10:49:18	-12.026129	135.568481	52.81	0	40	0	34.8
22/10/2014	10:50:26	-12.02622	135.568619	47.35	0	55	0	18.1
22/10/2014	10:51:33	-12.026114	135.567932	64.37	0	276	0	75.64
22/10/2014	10:52:53	-12.026293	135.56871	40.14	1800	91	0	86.92
22/10/2014	10:54:11	-12.026278	135.567978	51.06	828	154	0	79.63
22/10/2014	10:55:20	-12.026336	135.568695	31.3	3312	123	0	78.24
22/10/2014	10:56:57	-12.026386	135.569016	24.03	7704	332	0	35.35
22/10/2014	10:58:20	-12.02621	135.568878	41.79	2484	348	0	24.66
22/10/2014	10:59:25	-12.026122	135.568817	61.8	0	181	0	11.82
22/10/2014	11:00:31	-12.026287	135.568924	38.14	1728	322	0	21.73	1
22/10/2014	11:01:35	-12.0263	135.568924	50.91	972	156	0	1.45	1
22/10/2014	11:02:39	-12.026318	135.568924	52.77	504	67	0	2
22/10/2014	11:03:39	-12.026438	135.569077	4.33	288	291	0	21.33
22/10/2014	11:04:42	-12.026288	135.568832	30.39	3168	148	0	31.43
22/10/2014	11:06:08	-12.026609	135.569107	2.58	3060	46	0	46.57
22/10/2014	11:07:12	-12.026645	135.569153	-5.31	0	140	0	6.41
22/10/2014	11:08:17	-12.026351	135.568939	23.23	1656	305	0	40.13
22/10/2014	11:09:22	-12.026315	135.56897	34.26	936	346	0	5.23
22/10/2014	11:10:27	-12.026752	135.569397	-19.86	3564	133	0	67.21
22/10/2014	11:11:30	-12.026187	135.568558	66.42	1080	296	0	110.78
22/10/2014	11:12:39	-12.026406	135.568863	70.21	0	57	0	41.15
22/10/2014	11:13:45	-12.026289	135.568848	49.01	144	136	0	13.11
22/10/2014	11:14:49	-12.026236	135.568863	66.29	648	87	0	6.11
22/10/2014	11:15:53	-12.025363	135.568451	118.43	756	280	0	106.92
22/10/2014	11:16:55	-12.026225	135.568878	81.96	0	19	0	106.51
22/10/2014	11:18:04	-12.026306	135.568848	106.62	2016	268	0	9.58
22/10/2014	11:19:08	-12.026632	135.568771	37.88	828	140	0	37.2
22/10/2014	11:20:16	-12.02664	135.568741	-18.76	720	95	0	3.38
22/10/2014	11:21:18	-12.026489	135.568893	113.2	2448	271	0	23.56
22/10/2014	11:22:25	-12.026739	135.56868	2.25	0	152	0	36.19
22/10/2014	11:23:32	-12.026307	135.56897	100.25	0	28	0	57.46
22/10/2014	11:24:42	-12.026274	135.569016	114.9	2448	30	0	6.2
22/10/2014	11:25:50	-12.026115	135.568878	141.93	4572	145	0	23.19
22/10/2014	11:26:53	-12.026466	135.569092	101.32	1008	94	0	45.44
22/10/2014	11:27:58	-12.026281	135.568939	83.62	3600	39	0	26.46
22/10/2014	11:29:14	-12.026299	135.568863	75.54	1224	188	0	8.5
22/10/2014	11:30:19	-12.026327	135.568954	97.89	1692	48	0	10.37
22/10/2014	11:31:28	-12.026335	135.568878	116.97	0	286	0	8.31
22/10/2014	11:32:58	-12.026362	135.568939	98.96	0	132	0	7.28
22/10/2014	11:34:08	-12.026231	135.568817	40.13	2052	263	0	19.7
22/10/2014	11:35:26	-12.026425	135.568832	2.68	0	126	0	21.63
22/10/2014	11:36:43	-12.026721	135.568756	-3.51	0	52	0	33.94
22/10/2014	11:38:19	-12.02674	135.56871	5.7	216	355	0	5.43
22/10/2014	11:40:47	-12.026677	135.568909	48.05	5004	338	0	22.75
22/10/2014	11:43:16	-12.026529	135.568924	-31.24	1440	291	0	16.54
22/10/2014	11:45:37	-12.026578	135.568817	94.93	0	253	0	12.85
22/10/2014	11:47:35	-12.026331	135.568802	-12.05	0	243	0	27.51
22/10/2014	11:50:26	-12.026331	135.568802	-12.05	0	243	0	0
22/10/2014	11:53:08	-12.026649	135.568756	-80.31	2736	310	0	35.71	1
22/10/2014	11:55:46	-12.026922	135.568954	-58.18	0	217	0	37.22	1
22/10/2014	11:59:00	-12.026922	135.568954	-58.18	0	217	0	0
22/10/2014	12:01:09	-12.027953	135.567978	-198.1	0	166	0	156.23
22/10/2014	12:03:18	-12.02652	135.568848	-32.49	0	336	0	185.32
22/10/2014	12:04:45	-12.026554	135.569077	-113.51	0	184	0	25.19
22/10/2014	12:06:47	-12.02621	135.568817	-27.82	576	122	0	47.57	1
22/10/2014	12:08:30	-12.026138	135.568298	50.39	3060	210	0	57.01	1
22/10/2014	12:09:39	-12.026356	135.5681	22.92	11988	346	0	32.42	1
22/10/2014	12:10:42	-12.028294	135.567322	-144.7	7956	112	0	231.51	1
22/10/2014	12:11:47	-12.026389	135.569016	36.8	0	248	0	280.73	1
22/10/2014	12:12:56	-12.026389	135.569016	36.8	0	248	0	0
22/10/2014	12:14:01	-12.026371	135.569077	136.77	0	325	0	6.93
22/10/2014	12:15:07	-12.026343	135.569092	81.47	0	348	0	3.51
22/10/2014	12:16:11	-12.026491	135.569031	77.75	1116	246	0	17.74
22/10/2014	12:17:17	-12.026451	135.568939	41.45	9108	200	0	10.95
22/10/2014	12:18:21	-12.026397	135.569061	57.19	2844	153	0	14.56
22/10/2014	12:19:28	-12.026514	135.569214	95.46	0	328	0	21.12
22/10/2014	12:20:35	-12.026443	135.569107	74.69	648	261	0	14.06
22/10/2014	12:21:42	-12.026804	135.569229	309.45	0	166	0	42.28
22/10/2014	12:22:51	-12.02672	135.569122	54.03	0	345	0	14.92
22/10/2014	12:24:07	-12.026478	135.569031	88.4	3780	342	0	28.67
22/10/2014	12:25:16	-12.026478	135.569031	88.4	3780	342	0	0
22/10/2014	12:26:22	-12.026333	135.568878	1.23	0	87	0	23.17
22/10/2014	12:27:26	-12.02638	135.568954	-103.55	468	333	0	9.78
22/10/2014	12:28:36	-12.026272	135.569107	62.56	0	284	0	20.52
22/10/2014	12:29:38	-12.026575	135.568985	4.81	0	331	0	36.21
22/10/2014	12:31:02	-12.026523	135.568909	-68.58	0	145	0	10.09
22/10/2014	12:32:13	-12.026198	135.569061	48.08	1008	233	0	39.74
22/10/2014	12:33:20	-12.02629	135.569	7.34	900	115	0	12.19
22/10/2014	12:34:38	-12.026328	135.569138	80.12	0	156	0	15.59
22/10/2014	12:35:49	-12.026301	135.569092	29.32	0	331	0	5.83
22/10/2014	12:36:58	-12.026301	135.569092	29.32	0	331	0	0
22/10/2014	12:38:07	-12.02604	135.569046	136	0	37	0	29.45
22/10/2014	12:39:17	-12.026234	135.56929	149.34	5652	84	0	34.2
22/10/2014	12:40:34	-12.026431	135.569168	32.46	3852	252	0	25.61
22/10/2014	12:41:53	-12.026071	135.568634	-185.63	1836	319	0	70.53
22/10/2014	12:43:16	-12.0261	135.569824	302.16	1548	256	0	129.46
22/10/2014	12:44:31	-12.026533	135.569244	176.02	1512	328	0	79.35
22/10/2014	12:45:36	-12.026623	135.569458	281.8	0	260	0	25.33
22/10/2014	12:46:57	-12.026115	135.569061	86.2	0	204	0	71.1
22/10/2014	12:48:13	-12.026269	135.569138	33.08	0	275	0	19.06
22/10/2014	12:49:33	-12.02596	135.569153	116.49	3384	158	0	34.4
22/10/2014	12:50:59	-12.026563	135.569336	-84.74	0	340	0	69.94
22/10/2014	12:52:27	-12.026333	135.569092	11.74	2088	174	0	36.85
22/10/2014	12:53:44	-12.02623	135.569138	51.13	2052	351	0	12.5
22/10/2014	12:54:49	-12.026281	135.569199	10.43	0	150	0	8.73
22/10/2014	12:56:07	-12.026213	135.569122	68.11	0	1	0	11.28
22/10/2014	12:57:18	-12.026363	135.569183	-12.56	0	193	0	17.95
22/10/2014	12:58:23	-12.026286	135.569077	46.27	3600	153	0	14.36
22/10/2014	12:59:30	-12.026105	135.569321	120.49	3744	258	0	33.31
22/10/2014	13:00:35	-12.026222	135.569061	42.87	0	59	0	31.13
22/10/2014	13:01:39	-12.026283	135.569061	9.21	648	258	0	6.78
22/10/2014	13:02:41	-12.026185	135.568939	-10.72	0	337	0	17.17
22/10/2014	13:03:47	-12.026461	135.569397	205.36	0	4	0	58.51
22/10/2014	13:04:58	-12.026175	135.569077	50.33	0	100	0	47.14
22/10/2014	13:05:59	-12.026092	135.569031	54.77	0	284	0	10.5
22/10/2014	13:07:08	-12.026153	135.569321	73.58	4500	109	0	32.26
22/10/2014	13:08:28	-12.026431	135.569275	99.13	0	94	0	31.31
22/10/2014	13:09:36	-12.026708	135.569366	177.1	0	349	0	32.35
22/10/2014	13:10:40	-12.026585	135.569351	172.85	1584	15	0	13.77
22/10/2014	13:11:45	-12.026255	135.569031	34.91	1404	250	0	50.57
22/10/2014	13:12:53	-12.026722	135.569931	435.09	0	24	0	110.8
22/10/2014	13:14:05	-12.026175	135.568985	28.95	504	64	0	119.52
22/10/2014	13:15:18	-12.026185	135.569366	88.85	17712	260	0	41.45
22/10/2014	13:16:27	-12.026185	135.569366	88.85	17712	260	0	0
22/10/2014	13:17:32	-12.02637	135.569168	118.07	0	344	0	29.78
22/10/2014	13:18:44	-12.026367	135.569305	118.49	0	264	0	14.9
22/10/2014	13:20:14	-12.026513	135.569733	276.21	2628	102	0	49.3
22/10/2014	13:21:35	-12.026561	135.569977	446.2	0	87	0	27.07
22/10/2014	13:23:11	-12.026594	135.570099	484.28	0	293	0	13.77
22/10/2014	13:24:40	-12.02629	135.569412	195.62	4392	292	0	82.01
22/10/2014	13:26:28	-12.025951	135.568665	-58.46	2520	51	0	89.56
22/10/2014	13:28:01	-12.026323	135.569077	-10.02	6192	308	0	60.98
22/10/2014	13:29:09	-12.026276	135.569321	146.63	0	326	0	27.05
22/10/2014	13:34:16	-12.026276	135.569321	146.63	0	326	0	0
22/10/2014	13:39:11	-12.026209	135.569107	-13.06	3168	51	0	24.44
22/10/2014	13:43:59	-12.026245	135.569016	25.88	2016	333	0	10.68
22/10/2014	13:47:04	-12.026245	135.569016	25.88	2016	333	0	0
22/10/2014	13:48:13	-12.026079	135.569229	10.22	0	186	0	29.62
22/10/2014	13:50:14	-12.02606	135.569016	-13.03	2088	104	0	23.26
22/10/2014	13:52:51	-12.026313	135.569153	61.27	0	214	0	31.83
22/10/2014	13:54:00	-12.026313	135.569153	61.27	0	214	0	0
22/10/2014	13:55:48	-12.026183	135.568924	-68.66	1296	57	0	28.8
22/10/2014	13:57:43	-12.026339	135.569046	15.92	0	281	0	21.84
22/10/2014	13:58:53	-12.0262	135.569	9.81	396	115	0	16.25
22/10/2014	14:00:18	-12.026294	135.569031	4.92	0	141	0	10.98
22/10/2014	14:01:36	-12.026282	135.569031	48.85	1332	27	0	1.33
22/10/2014	14:03:33	-12.026134	135.569092	-37.76	2016	153	0	17.74
22/10/2014	14:05:09	-12.026279	135.568954	18.96	1260	63	0	22.03
22/10/2014	14:06:26	-12.026269	135.569077	35.24	144	37	0	13.42
22/10/2014	14:07:48	-12.026279	135.568985	62.09	396	238	0	10.07
22/10/2014	14:08:53	-12.026108	135.569016	-64.67	396	59	0	19.31
22/10/2014	14:10:03	-12.026124	135.569046	-56.14	1944	70	0	3.72
22/10/2014	14:11:11	-12.02637	135.568893	30.42	0	278	0	32.02
22/10/2014	14:12:18	-12.026466	135.568954	46.74	0	343	0	12.57
22/10/2014	14:13:34	-12.026274	135.56897	-22.31	792	56	0	21.42
22/10/2014	14:14:40	-12.026335	135.568878	39.91	1152	342	0	12.09
22/10/2014	14:15:47	-12.026399	135.568954	44.17	0	253	0	10.91
22/10/2014	14:17:13	-12.026343	135.568985	22.21	0	296	0	7.08
22/10/2014	14:18:34	-12.026389	135.568954	53.02	864	81	0	6.13
22/10/2014	14:19:51	-12.0264	135.569168	-56.16	0	221	0	23.31
22/10/2014	14:21:17	-12.026213	135.568893	-51.74	2124	317	0	36.43
22/10/2014	14:22:39	-12.026377	135.568787	18.71	7056	111	0	21.57
22/10/2014	14:23:48	-12.026368	135.569077	31.92	2484	97	0	31.55
22/10/2014	14:31:22	-12.026368	135.569077	31.92	2484	97	0	0
22/10/2014	14:32:59	-12.026244	135.569305	100.47	720	312	0	28.37
22/10/2014	14:36:33	-12.026244	135.569305	100.47	720	312	0	0
22/10/2014	14:40:35	-12.026208	135.56868	9.39	0	272	0	68.09
22/10/2014	14:44:22	-12.026342	135.568924	-0.51	0	343	0	30.43
22/10/2014	14:47:05	-12.026342	135.568924	-0.51	0	343	0	0
22/10/2014	14:48:16	-12.026387	135.569016	-109.49	396	204	0	11.19
22/10/2014	14:50:05	-12.026232	135.568771	96.69	0	304	0	31.73
22/10/2014	14:51:46	-12.02632	135.568863	35.92	1296	289	0	13.99
22/10/2014	14:52:50	-12.026113	135.568848	12.77	1044	352	0	23.08	1
22/10/2014	14:53:56	-12.025794	135.569107	2.56	2628	230	0	45.29	1
22/10/2014	14:55:08	-12.025592	135.569153	20.87	0	243	0	23.01	1
22/10/2014	14:56:17	-12.025637	135.569031	4.21	216	85	0	14.18
22/10/2014	14:57:24	-12.025845	135.569061	11.56	144	285	0	23.36
22/10/2014	14:58:31	-12.025858	135.569122	-5.15	0	173	0	6.79
22/10/2014	14:59:38	-12.025811	135.569046	-2.36	0	163	0	9.78
22/10/2014	15:00:47	-12.025796	135.569199	-25.48	3060	105	0	16.72
22/10/2014	15:01:59	-12.025813	135.569107	-8.49	0	218	0	10.18
22/10/2014	15:03:04	-12.025867	135.569107	-5.67	0	139	0	6
22/10/2014	15:04:13	-12.025768	135.569016	57.04	0	349	0	14.8
22/10/2014	15:05:19	-12.025911	135.569092	-8.19	0	134	0	17.92
22/10/2014	15:06:27	-12.025839	135.569138	16.46	0	14	0	9.44
22/10/2014	15:07:34	-12.025838	135.569061	-19.15	0	264	0	8.37
22/10/2014	15:08:38	-12.025875	135.569122	-54.91	0	289	0	7.81
22/10/2014	15:09:42	-12.025866	135.569153	-146.36	0	192	0	3.52
22/10/2014	15:10:49	-12.02576	135.569153	-9.11	0	174	0	11.79
22/10/2014	15:12:06	-12.025793	135.569077	-15.27	144	164	0	9.04
22/10/2014	15:13:12	-12.025779	135.569077	-18.06	0	240	0	1.56
22/10/2014	15:14:20	-12.025734	135.568863	-28.37	0	37	0	23.81
22/10/2014	15:16:00	-12.026003	135.568985	-192.33	2736	142	0	32.72
22/10/2014	15:17:28	-12.026106	135.56897	-169.61	4572	350	0	11.57
22/10/2014	15:19:09	-12.025533	135.568954	62.45	1224	313	0	63.74
22/10/2014	15:20:37	-12.025205	135.568878	14.29	288	138	0	37.4
22/10/2014	15:22:08	-12.025974	135.569016	-52.46	1692	157	0	86.82	1
22/10/2014	15:23:26	-12.026044	135.568756	-156.92	0	258	0	29.33	1
22/10/2014	15:24:37	-12.026332	135.568619	-178.09	3816	214	0	35.32	1
22/10/2014	15:25:59	-12.026342	135.568481	56.6	13392	252	0	15.05	1
22/10/2014	15:27:29	-12.026218	135.567886	4.19	8568	355	0	66.16
22/10/2014	15:28:48	-12.026063	135.568359	13.55	0	56	0	54.25
22/10/2014	15:32:46	-12.025885	135.568863	176.9	0	188	0	58.28
22/10/2014	15:37:29	-12.025988	135.568939	148.27	8280	41	0	14.12
22/10/2014	15:45:22	-12.026292	135.568848	30.47	2376	40	0	35.22
22/10/2014	15:51:32	-12.026292	135.568848	30.47	2376	40	0	0
22/10/2014	15:56:39	-12.026076	135.568726	-14.89	0	0	0	27.44
22/10/2014	16:03:41	-12.026076	135.568726	-14.89	0	0	0	0
22/10/2014	16:06:37	-12.026437	135.569138	2.53	0	318	0	60.16
22/10/2014	16:07:41	-12.026367	135.569046	25	0	127	0	12.68
22/10/2014	16:08:47	-12.025897	135.568893	17.61	0	13	0	54.85
22/10/2014	16:09:56	-12.025541	135.568863	-17.89	9612	85	0	39.72	1
22/10/2014	16:11:03	-12.025708	135.569382	64.33	2880	289	0	59.42	1
22/10/2014	16:12:07	-12.025593	135.569092	32.98	0	31	0	34.03	1
22/10/2014	16:13:13	-12.025615	135.569153	2.84	1440	240	0	7.07
22/10/2014	16:14:17	-12.025662	135.569168	31.38	0	80	0	5.47
22/10/2014	16:15:21	-12.025737	135.569199	4.07	0	219	0	9
22/10/2014	16:16:27	-12.025668	135.569061	23.78	0	8	0	16.86
22/10/2014	16:17:40	-12.025824	135.569046	23.16	0	296	0	17.42
22/10/2014	16:18:52	-12.025795	135.569153	25.65	0	136	0	12.08
22/10/2014	16:19:57	-12.025747	135.569229	24.77	0	290	0	9.84
22/10/2014	16:21:05	-12.025794	135.568924	33.61	3060	231	0	33.58	1
22/10/2014	16:22:11	-12.02585	135.568832	15.49	2016	249	0	11.78	1
22/10/2014	16:23:20	-12.02614	135.56897	25.05	2556	38	0	35.57	1
22/10/2014	16:24:29	-12.026258	135.569153	24.14	0	336	0	23.84	1
22/10/2014	16:25:40	-12.026291	135.569016	28.58	3492	256	0	15.34
22/10/2014	16:26:44	-12.026576	135.569	61.32	108	343	0	31.74
22/10/2014	16:27:51	-12.026276	135.568939	27.73	7776	351	0	34.01
22/10/2014	16:29:02	-12.026361	135.569016	41.02	720	115	0	12.63
22/10/2014	16:30:09	-12.026251	135.568924	4.81	0	330	0	15.8
22/10/2014	16:31:16	-12.026294	135.569	27.97	0	323	0	9.55
22/10/2014	16:33:16	-12.026223	135.569412	32.18	5040	38	0	45.5
22/10/2014	16:39:31	-12.026223	135.569412	32.18	5040	38	0	0	1
22/10/2014	16:40:59	-12.026304	135.568512	-24.73	0	99	0	98.29	1
22/10/2014	16:42:06	-12.026285	135.568542	-19.05	0	222	0	3.89
22/10/2014	16:43:13	-12.026318	135.568573	-8.97	0	282	0	4.98
22/10/2014	16:44:27	-12.025912	135.568832	24.76	1872	352	0	53.21	1
22/10/2014	17:00:28	-12.025912	135.568832	24.76	1872	352	0	0
22/10/2014	17:01:43	-12.025609	135.568588	-7.02	2952	167	0	42.89	1
22/10/2014	17:02:56	-12.025615	135.568558	-0.19	4464	161	0	3.33
22/10/2014	17:04:50	-12.025433	135.568787	0.9	7056	35	0	32.09	1
22/10/2014	17:08:12	-12.026404	135.569107	52.04	6372	258	0	113.44	1
22/10/2014	17:12:08	-12.023136	135.568008	-172.23	13428	166	0	382.54
22/10/2014	17:25:56	-12.023136	135.568008	-172.23	13428	166	0	0
22/10/2014	17:27:32	-12.026327	135.569	46.72	2268	180	0	370.86
22/10/2014	17:28:40	-12.026327	135.569	46.72	2268	180	0	0
22/10/2014	17:30:16	-12.026409	135.568985	25.86	0	329	0	9.26
22/10/2014	18:15:27	-12.026409	135.568985	25.86	0	329	0	0
22/10/2014	18:17:31	-12.02616	135.569214	-76.53	6948	42	0	37.24
22/10/2014	18:18:57	-12.026515	135.569427	3.57	17856	107	0	45.77
22/10/2014	18:20:59	-12.026514	135.568985	81.37	0	295	0	48.07
22/10/2014	18:22:37	-12.026217	135.568954	-17.97	2952	335	0	33.2
22/10/2014	18:24:03	-12.026443	135.568909	35.83	0	33	0	25.6
22/10/2014	18:25:36	-12.026372	135.568817	55.14	1548	29	0	12.75
22/10/2014	18:27:13	-12.02623	135.568863	4.26	0	314	0	16.56
22/10/2014	18:29:07	-12.026269	135.568909	-9.72	0	248	0	6.62
22/10/2014	18:31:06	-12.026339	135.568726	41.79	6660	71	0	21.37
22/10/2014	18:32:41	-12.02624	135.568939	1.45	0	216	0	25.65
22/10/2014	18:33:57	-12.026204	135.568939	-22.61	3276	33	0	4	1
22/10/2014	18:35:14	-12.026202	135.568787	12.98	0	38	0	16.53	1
22/10/2014	18:36:21	-12.0262	135.568787	0.88	0	86	0	0.22
22/10/2014	18:37:22	-12.026345	135.568802	43.36	0	96	0	16.21
22/10/2014	18:38:26	-12.026298	135.568893	24.17	5472	92	0	11.19
22/10/2014	18:39:35	-12.026251	135.568939	6.88	0	258	0	7.23
22/10/2014	18:40:43	-12.026218	135.568863	15.2	0	259	0	9.04
22/10/2014	18:41:49	-12.026284	135.56897	1.48	0	249	0	13.76
22/10/2014	18:42:52	-12.026304	135.568878	5.59	3600	76	0	10.25
22/10/2014	18:43:57	-12.026247	135.568802	9.8	288	77	0	10.42
22/10/2014	18:45:03	-12.026294	135.568863	12.86	0	295	0	8.45
22/10/2014	18:46:10	-12.026255	135.568924	11.42	5220	243	0	7.93
22/10/2014	18:47:16	-12.02621	135.568909	14.05	0	51	0	5.26
22/10/2014	18:48:22	-12.026287	135.568832	35.87	0	230	0	11.98
22/10/2014	18:49:36	-12.026165	135.568771	48.94	0	284	0	15.1
22/10/2014	18:50:49	-12.026265	135.568878	-1.36	612	88	0	16.1
22/10/2014	18:51:55	-12.026083	135.568756	62.61	0	11	0	24.2
22/10/2014	18:53:14	-12.026319	135.568848	4.72	4176	60	0	28.08
22/10/2014	18:54:26	-12.026211	135.568878	14.32	0	275	0	12.44
22/10/2014	18:55:33	-12.026338	135.568802	32.86	0	245	0	16.36
22/10/2014	18:56:41	-12.0265	135.568756	57.38	5220	180	0	18.7
22/10/2014	18:57:50	-12.026441	135.568893	60.54	0	236	0	16.28
22/10/2014	18:58:58	-12.026292	135.568878	7.22	9684	264	0	16.65
22/10/2014	19:00:08	-12.026312	135.568848	7.17	0	277	0	3.95
22/10/2014	19:01:14	-12.026157	135.568817	23.78	3780	353	0	17.56
22/10/2014	19:02:17	-12.02641	135.568649	67.8	1728	12	0	33.54
22/10/2014	19:03:21	-12.026228	135.56868	35.07	4104	325	0	20.52
22/10/2014	19:04:26	-12.026248	135.568832	28.15	0	271	0	16.68
22/10/2014	19:05:31	-12.026265	135.568817	16.56	540	264	0	2.5
22/10/2014	19:06:34	-12.026258	135.568954	19.63	0	67	0	14.92
22/10/2014	19:07:37	-12.026275	135.568802	7.69	0	83	0	16.64
22/10/2014	19:08:40	-12.026261	135.568802	36.99	0	320	0	1.56
22/10/2014	19:09:43	-12.026258	135.568985	10.98	0	137	0	19.9
22/10/2014	19:10:51	-12.026311	135.568893	18.2	0	1	0	11.61
22/10/2014	19:12:03	-12.026276	135.568893	21.76	0	221	0	3.89
22/10/2014	19:13:17	-12.02641	135.569061	-4.41	0	23	0	23.58
22/10/2014	19:14:27	-12.026351	135.568817	34.04	2196	38	0	27.34
22/10/2014	19:15:37	-12.026246	135.568817	29.63	0	119	0	11.68
22/10/2014	19:16:48	-12.026285	135.568832	15.42	0	242	0	4.63
22/10/2014	19:18:15	-12.026307	135.568756	19.29	1980	282	0	8.62
22/10/2014	19:19:36	-12.026338	135.568848	9.12	0	210	0	10.58
22/10/2014	19:21:01	-12.026243	135.568893	27.75	0	213	0	11.64
22/10/2014	19:22:19	-12.026313	135.568863	21.6	5688	225	0	8.44
22/10/2014	19:24:23	-12.026201	135.568848	36.58	2268	76	0	12.56
22/10/2014	19:26:34	-12.026258	135.568802	27.39	1800	289	0	8.07
22/10/2014	19:28:43	-12.026244	135.568878	18.23	5544	130	0	8.41
22/10/2014	19:29:52	-12.026417	135.568924	-14.95	0	282	0	19.88
22/10/2014	19:31:28	-12.0264	135.568954	-18.93	0	206	0	3.77
22/10/2014	19:32:41	-12.026245	135.568726	43.93	4536	310	0	30.2
22/10/2014	19:34:02	-12.026127	135.568726	49.94	0	69	0	13.12
22/10/2014	19:35:58	-12.026266	135.568726	49.41	4968	334	0	15.46
22/10/2014	19:47:07	-12.026266	135.568726	49.41	4968	334	0	0
22/10/2014	19:48:23	-12.026309	135.568878	20.4	0	310	0	17.21
22/10/2014	19:55:26	-12.026309	135.568878	20.4	0	310	0	0
22/10/2014	20:02:07	-12.026345	135.569	24.33	0	176	0	13.86
22/10/2014	20:07:56	-12.026176	135.568741	40.7	0	247	0	33.86
22/10/2014	20:12:02	-12.026369	135.568817	12.91	828	319	0	23
22/10/2014	20:27:56	-12.026369	135.568817	12.91	828	319	0	0
22/10/2014	20:30:32	-12.026268	135.568787	30.06	684	302	0	11.7
22/10/2014	20:32:11	-12.026304	135.568832	32.52	3636	202	0	6.32
22/10/2014	20:35:01	-12.026274	135.568848	27.69	2160	298	0	3.76
22/10/2014	20:37:33	-12.026157	135.568787	34.08	0	124	0	14.6
22/10/2014	20:40:21	-12.025963	135.568466	15.83	504	352	0	41.04
22/10/2014	20:42:36	-12.026166	135.568817	16.59	936	279	0	44.35
22/10/2014	20:43:42	-12.026074	135.568771	32.35	6804	65	0	11.39
22/10/2014	20:44:48	-12.026218	135.568741	8.04	1152	57	0	16.34
22/10/2014	20:45:53	-12.026161	135.568695	51.47	0	16	0	8.07
22/10/2014	20:47:01	-12.026171	135.56871	55.9	0	11	0	1.97
22/10/2014	20:48:08	-12.026246	135.56871	61.25	0	56	0	8.34
22/10/2014	20:49:11	-12.026166	135.568634	35.47	0	298	0	12.14
22/10/2014	20:50:15	-12.026149	135.568588	70.63	3312	142	0	5.35
22/10/2014	20:51:21	-12.026215	135.568542	20.43	0	245	0	8.88
22/10/2014	20:52:25	-12.026073	135.568726	40.98	756	216	0	25.49
22/10/2014	20:53:29	-12.026127	135.568787	55.43	828	64	0	8.95
22/10/2014	20:54:32	-12.026126	135.568771	31.51	1656	286	0	1.74
22/10/2014	20:55:37	-12.025961	135.568863	-63.7	11772	49	0	20.9
22/10/2014	20:56:49	-12.026097	135.568985	19.03	0	159	0	20.12
22/10/2014	20:58:05	-12.026304	135.569351	-46.89	0	251	0	45.98
22/10/2014	20:59:22	-12.026155	135.569168	-32.7	6696	255	0	25.9
22/10/2014	21:10:42	-12.026155	135.569168	-32.7	6696	255	0	0
22/10/2014	21:12:50	-12.026784	135.568314	208.87	0	0	0	116.27
22/10/2014	21:15:05	-12.026216	135.568924	49.23	0	0	0	91.6
22/10/2014	21:18:32	-12.026322	135.568695	78.14	1476	257	0	27.55
22/10/2014	21:22:37	-12.02626	135.569092	-8.72	2520	79	0	43.72
22/10/2014	21:26:06	-12.026241	135.568848	0.22	0	101	0	26.62
22/10/2014	21:29:00	-12.026772	135.568985	52.94	2124	219	0	60.9
22/10/2014	21:30:35	-12.026505	135.569214	-62.41	0	215	0	38.75
22/10/2014	21:33:00	-12.027359	135.569046	134.68	0	15	0	96.7
22/10/2014	21:34:40	-12.026523	135.568893	46.68	9324	36	0	94.44
22/10/2014	21:36:57	-12.026721	135.568787	43.54	0	107	0	24.85
22/10/2014	21:38:56	-12.026795	135.569	70.37	8316	349	0	24.58
22/10/2014	21:40:03	-12.02643	135.568924	33.78	288	48	0	41.42	1
22/10/2014	21:41:12	-12.026535	135.568863	29.05	2088	155	0	13.43	1
22/10/2014	21:42:20	-12.026535	135.568863	29.05	2088	155	0	0
22/10/2014	21:43:26	-12.026471	135.568909	29.89	1188	132	0	8.7
22/10/2014	21:44:47	-12.026548	135.569046	60.63	4284	161	0	17.18
22/10/2014	21:46:02	-12.0265	135.568939	30.1	0	104	0	12.8
22/10/2014	22:00:24	-12.0265	135.568939	30.1	0	104	0	0
22/10/2014	22:05:42	-12.026301	135.568802	59.57	0	224	0	26.68
22/10/2014	22:06:51	-12.026205	135.568878	-1.28	1836	284	-4	13.5	1
22/10/2014	22:58:40	-12.026205	135.568878	-1.28	1836	284	-2	0	1
22/10/2014	22:59:53	-12.026773	135.569229	-16.18	0	149	0	73.8	1
22/10/2014	23:01:05	-12.02585	135.568604	61.34	11484	318	0	123.1
22/10/2014	23:02:26	-12.026175	135.568863	40.59	0	177	0	45.82
22/10/2014	23:03:55	-12.026263	135.569031	-0.37	0	356	0	20.73
22/10/2014	23:05:19	-12.0263	135.569061	30.35	1656	115	0	5.25
22/10/2014	23:06:31	-12.026292	135.569077	36.78	0	319	0	1.95
22/10/2014	23:07:44	-12.026349	135.569122	27.59	0	148	0	8.01
22/10/2014	23:08:50	-12.026319	135.569016	6.47	0	12	0	12
22/10/2014	23:12:15	-12.026319	135.569016	6.47	0	12	0	0
22/10/2014	23:13:35	-12.026395	135.569061	36.38	9144	134	0	9.77
22/10/2014	23:18:52	-12.026395	135.569061	36.38	9144	134	0	0
22/10/2014	23:20:04	-12.026196	135.56897	24.13	0	134	0	24.24
22/10/2014	23:21:16	-12.026364	135.568924	28.64	0	53	0	19.34
22/10/2014	23:22:41	-12.026273	135.569183	57.63	7128	9	0	29.93
22/10/2014	23:25:11	-12.026273	135.569183	57.63	7128	9	0	0	1
22/10/2014	23:27:00	-12.02633	135.569656	73.98	0	13	0	51.83	1
22/10/2014	23:28:41	-12.026009	135.569397	39.42	2268	265	0	45.47
23/10/2014	3:26:18	-12.026009	135.569397	39.42	2268	265	0	0
23/10/2014	3:29:09	-12.026202	135.56871	1.4	0	242	0	77.74
23/10/2014	3:30:21	-12.026202	135.56871	1.4	0	242	0	0
23/10/2014	3:32:00	-12.025978	135.56868	11.69	324	165	0	25.12
23/10/2014	3:34:56	-12.026096	135.568695	35.78	3492	250	0	13.22
23/10/2014	3:39:13	-12.026251	135.569	35.93	17172	286	0	37.38	1
23/10/2014	3:45:09	-12.026215	135.568756	35.77	5472	125	0	26.84	1
23/10/2014	3:51:39	-12.026263	135.568848	35.4	3096	124	0	11.34
23/10/2014	3:58:07	-12.026235	135.568832	35.4	1044	138	0	3.57
23/10/2014	4:04:07	-12.026184	135.568756	35.02	3996	308	0	10.02
23/10/2014	4:09:50	-12.026304	135.568954	35.07	2196	125	0	25.33
23/10/2014	4:30:15	-12.026304	135.568954	35.07	2196	125	0	0
23/10/2014	4:43:37	-12.026259	135.568863	29.57	0	118	0	11.09
23/10/2014	4:54:23	-12.026149	135.568649	46.6	0	303	0	26.29
23/10/2014	5:02:25	-12.026118	135.568741	39.32	0	283	0	10.58
23/10/2014	5:03:32	-12.026182	135.568817	40.18	0	284	0	10.91
23/10/2014	5:04:40	-12.026177	135.568802	33.86	0	83	0	1.72
23/10/2014	5:05:48	-12.026215	135.568848	27.9	0	98	0	6.55
23/10/2014	5:06:56	-12.026185	135.568848	36.91	0	93	0	3.34
23/10/2014	5:08:04	-12.026189	135.568787	35.41	0	323	0	6.65
23/10/2014	5:09:20	-12.026186	135.568924	29.86	0	290	0	14.9
23/10/2014	5:12:34	-12.026211	135.568802	33.11	1764	297	0	13.56
23/10/2014	5:15:25	-12.026195	135.568787	26.77	2052	297	0	2.41
23/10/2014	5:18:10	-12.026235	135.568802	31.69	324	23	0	4.74
23/10/2014	5:19:20	-12.026173	135.568848	28.6	3384	289	0	8.52
23/10/2014	5:20:29	-12.026261	135.568939	36.42	2232	126	0	13.92
23/10/2014	5:21:37	-12.026225	135.568939	41.71	2664	99	0	4
23/10/2014	5:22:51	-12.02623	135.568893	18.45	5472	292	0	5.03
23/10/2014	5:24:10	-12.026196	135.568787	37.46	2052	289	0	12.13
23/10/2014	5:25:24	-12.026196	135.568878	34.15	1548	326	0	9.9
23/10/2014	5:26:37	-12.026217	135.568954	23.47	756	100	0	8.59
23/10/2014	5:27:47	-12.026187	135.568878	42.6	2664	111	0	8.91
23/10/2014	5:28:57	-12.026146	135.568817	42.38	288	234	0	8.05
23/10/2014	5:30:04	-12.026211	135.568985	39.6	684	141	0	19.65
23/10/2014	5:31:12	-12.026097	135.568558	23.22	0	106	0	48.14
23/10/2014	5:32:23	-12.026225	135.568909	46.08	4428	103	0	40.74
23/10/2014	5:33:31	-12.026011	135.568283	22.65	0	224	0	72.12
23/10/2014	5:34:40	-12.026018	135.568207	7.29	4572	285	0	8.3
23/10/2014	5:35:47	-12.026202	135.568848	21.64	0	299	0	72.65
23/10/2014	5:36:55	-12.026106	135.568314	24.42	0	116	0	59.05
23/10/2014	5:38:04	-12.026172	135.568726	26.74	0	16	0	45.4
23/10/2014	5:39:12	-12.026038	135.568085	13.61	1692	271	0	71.29
23/10/2014	5:41:36	-12.026038	135.568085	13.61	1692	271	0	0
23/10/2014	5:43:04	-12.026161	135.568985	12.51	7380	93	0	98.83
23/10/2014	5:44:18	-12.026144	135.568817	-1.02	504	243	0	18.37
23/10/2014	5:45:32	-12.026219	135.568741	17.37	0	23	0	11.74
23/10/2014	5:46:46	-12.026362	135.568893	-28.94	3888	149	0	22.94
23/10/2014	5:47:57	-12.026155	135.568726	72.44	6624	114	0	29.32
23/10/2014	5:49:10	-12.026195	135.568878	45.01	1800	13	0	17.12
23/10/2014	5:50:25	-12.026285	135.568893	9.87	0	78	0	10.14
23/10/2014	5:51:41	-12.026242	135.568634	4.55	4572	331	0	28.57
23/10/2014	5:53:05	-12.026473	135.569641	57.84	3384	269	0	112.49
23/10/2014	5:54:15	-12.026168	135.568954	30.96	5004	126	0	82.05
23/10/2014	5:55:25	-12.026165	135.568832	21.86	0	344	0	13.27
23/10/2014	5:56:32	-12.026241	135.568817	44.1	3456	243	0	8.61
23/10/2014	5:57:42	-12.026357	135.568832	10	1152	134	0	13
23/10/2014	5:58:56	-12.026344	135.568756	16.13	1764	52	0	8.39
23/10/2014	6:00:11	-12.026245	135.569031	37.14	1620	237	0	31.87
23/10/2014	6:01:21	-12.026172	135.5681	-33.5	16632	122	0	101.58
23/10/2014	6:02:33	-12.026138	135.568817	24.14	4716	17	0	78.07
23/10/2014	6:03:45	-12.026176	135.568771	38.42	8208	86	0	6.55
23/10/2014	6:05:00	-12.026423	135.569458	47.94	0	328	0	79.6
23/10/2014	6:06:15	-12.026435	135.568741	-6.99	0	5	0	77.99
23/10/2014	6:07:27	-12.026172	135.567917	-29.1	4320	76	0	94.26
23/10/2014	6:08:36	-12.026136	135.568268	-17.27	5724	110	0	38.38
23/10/2014	6:09:48	-12.026334	135.568741	7.27	3636	99	0	55.95
23/10/2014	6:11:16	-12.026292	135.568741	15.02	0	331	0	4.67
23/10/2014	6:12:34	-12.026217	135.568726	23.28	2232	150	0	8.5
23/10/2014	6:15:45	-12.02649	135.568878	-8.6	5688	152	0	34.57
23/10/2014	6:18:46	-12.026502	135.568741	-21.01	0	196	0	14.96
23/10/2014	6:20:00	-12.026234	135.568832	-15.36	0	8	0	31.4
23/10/2014	6:21:23	-12.026153	135.568771	69.47	3096	271	0	11.19
23/10/2014	6:23:27	-12.026492	135.568604	-35.49	0	247	0	41.84
23/10/2014	6:24:41	-12.02631	135.568817	46.77	0	186	0	30.76
23/10/2014	6:25:49	-12.026202	135.568939	17.23	2700	270	0	17.9
23/10/2014	6:27:00	-12.026226	135.568771	23.62	5328	247	0	18.46
23/10/2014	6:28:14	-12.026196	135.568863	42.89	0	108	0	10.55
23/10/2014	6:29:33	-12.026313	135.56868	-13.49	0	127	0	23.78
23/10/2014	6:30:48	-12.026176	135.568878	15.5	0	42	0	26.38
23/10/2014	6:32:01	-12.026278	135.568848	-3.03	3672	195	0	11.8
23/10/2014	6:33:14	-12.026303	135.568787	13.6	1260	27	0	7.19
23/10/2014	6:34:44	-12.02618	135.568741	28.1	2700	200	0	14.56
23/10/2014	6:36:32	-12.026193	135.568954	46.28	0	78	0	23.21
23/10/2014	6:38:17	-12.026181	135.56897	57.8	2664	271	0	2.19
23/10/2014	6:39:29	-12.026237	135.568771	11.39	0	301	0	22.52
23/10/2014	6:40:40	-12.026204	135.569046	61.86	0	33	0	30.13
23/10/2014	6:41:51	-12.026195	135.568756	1.67	0	261	0	31.55
23/10/2014	6:43:01	-12.026201	135.569061	65.72	0	293	0	33.18
23/10/2014	6:44:10	-12.026267	135.568741	5.94	0	144	0	35.57
23/10/2014	6:45:21	-12.026145	135.569305	106.57	0	56	0	62.82
23/10/2014	6:46:33	-12.026134	135.569077	85.87	0	273	0	24.83
23/10/2014	6:47:43	-12.026171	135.568893	18.98	144	60	0	20.43
23/10/2014	6:57:29	-12.026171	135.568893	18.98	144	60	0	0
23/10/2014	6:59:04	-12.026272	135.568848	20.26	144	338	0	12.25
23/10/2014	7:00:08	-12.026245	135.568787	20.1	1116	268	0	7.28
23/10/2014	7:01:12	-12.026178	135.568649	88.63	3384	122	0	16.76
23/10/2014	7:02:18	-12.026217	135.568832	30.59	0	335	0	20.37
23/10/2014	7:03:22	-12.026042	135.568573	122.56	1944	16	0	34.24
23/10/2014	7:04:28	-12.026321	135.568954	15.72	0	119	0	51.76
23/10/2014	7:05:36	-12.026247	135.568771	23.93	324	302	0	21.54
23/10/2014	7:06:42	-12.025656	135.567902	139.39	0	119	0	115.11
23/10/2014	7:08:07	-12.02589	135.569077	-2.92	16884	224	0	130.41
23/10/2014	7:14:13	-12.02589	135.569077	-2.92	16884	224	0	0
23/10/2014	7:15:26	-12.02632	135.569138	207.01	0	14	0	48.27
23/10/2014	7:16:37	-12.026241	135.568619	17.79	0	10	0	57.12
23/10/2014	7:17:50	-12.026226	135.568588	11.59	6948	224	0	3.76
23/10/2014	7:19:00	-12.026322	135.568634	34.69	2304	250	0	11.79
23/10/2014	7:20:08	-12.026066	135.568848	51.2	0	255	0	36.77
23/10/2014	7:21:42	-12.026413	135.568481	32.74	8280	209	0	55.51
23/10/2014	7:40:02	-12.026413	135.568481	32.74	8280	209	0	0
23/10/2014	7:41:18	-12.026524	135.568817	43.31	4932	179	0	38.57
23/10/2014	7:42:27	-12.026146	135.569	-4.93	1908	307	0	46.51
23/10/2014	7:43:38	-12.026098	135.568726	43.17	1872	19	0	30.27
23/10/2014	7:45:09	-12.026587	135.568848	38.16	7488	260	0	55.97
23/10/2014	8:15:48	-12.026587	135.568848	38.16	7488	260	0	0
23/10/2014	8:17:50	-12.026257	135.568848	32.86	0	90	0	36.69
23/10/2014	8:18:58	-12.026202	135.56871	11.82	3780	102	0	16.21
23/10/2014	8:20:06	-12.02627	135.56871	28.18	576	88	0	7.56
23/10/2014	8:21:15	-12.026233	135.56868	22.24	1044	261	0	5.25
23/10/2014	8:22:25	-12.026255	135.568649	23.31	972	293	0	4.17
23/10/2014	8:23:31	-12.026143	135.568542	30	2088	284	0	17.04
23/10/2014	8:24:38	-12.026265	135.568649	30.04	432	278	0	17.87
23/10/2014	8:25:48	-12.026121	135.568375	24.31	792	198	0	33.83
23/10/2014	8:26:58	-12.0263	135.568878	20.56	144	322	0	58.21
23/10/2014	8:28:09	-12.026238	135.56842	21.48	684	290	0	50.28
23/10/2014	8:29:20	-12.026348	135.568832	16.85	1080	297	0	46.45
23/10/2014	8:30:31	-12.02633	135.568695	28.38	216	299	0	15.03
23/10/2014	8:31:38	-12.026188	135.568481	30.43	0	143	0	28.12
23/10/2014	8:32:49	-12.02629	135.568787	32.86	432	298	0	35.16
23/10/2014	8:33:56	-12.026013	135.568787	64.19	0	127	0	30.8
23/10/2014	8:35:06	-12.026241	135.568665	32.28	468	309	0	28.61
23/10/2014	8:36:13	-12.02693	135.568329	-59.86	0	252	0	84.88
23/10/2014	8:37:23	-12.026231	135.56871	27.86	396	303	0	88.08
23/10/2014	8:38:34	-12.026186	135.568558	26.69	180	291	0	17.27
23/10/2014	8:39:44	-12.026234	135.568588	21.28	360	68	0	6.26
23/10/2014	8:40:51	-12.026749	135.568344	-58.18	0	274	0	63.11
23/10/2014	8:42:02	-12.026261	135.568863	36.56	432	321	0	78.3
23/10/2014	8:43:14	-12.026264	135.568832	37.51	288	291	0	3.39
23/10/2014	8:45:29	-12.026243	135.568588	27.66	0	19	0	26.64
23/10/2014	8:47:11	-12.026206	135.568695	-33.93	2088	279	0	12.34
23/10/2014	8:48:23	-12.026242	135.568649	-4.41	1872	108	0	6.41
23/10/2014	8:49:34	-12.026259	135.56871	55.65	108	120	0	6.9
23/10/2014	8:50:44	-12.026247	135.568771	25.06	1080	83	0	6.77
23/10/2014	8:51:54	-12.026233	135.568741	32.38	180	18	0	3.61
23/10/2014	8:53:33	-12.026222	135.568558	56.89	10656	84	0	19.94
23/10/2014	8:54:54	-12.026251	135.568771	25.85	0	88	0	23.39
23/10/2014	8:56:04	-12.026219	135.568893	15.88	1152	84	0	13.74
23/10/2014	8:57:14	-12.026281	135.568649	36.26	648	291	0	27.42
23/10/2014	8:58:20	-12.024042	135.567139	339.37	0	42	0	298.25
23/10/2014	9:04:31	-12.024042	135.567139	339.37	0	42	0	0
23/10/2014	9:05:36	-12.026301	135.568802	25.33	180	58	0	309.53
23/10/2014	9:06:41	-12.026283	135.568787	36.09	972	100	0	2.58
23/10/2014	9:10:23	-12.026283	135.568787	36.09	972	100	0	0
23/10/2014	9:11:28	-12.026264	135.568787	51.41	432	86	0	2.11
23/10/2014	9:12:33	-12.026259	135.568771	58.57	1620	278	0	1.83
23/10/2014	9:13:38	-12.026283	135.568787	24.37	612	262	0	3.19
23/10/2014	9:14:43	-12.02629	135.568756	31.58	108	327	0	3.46
23/10/2014	9:15:49	-12.026246	135.568802	42.64	0	81	0	7
23/10/2014	9:16:54	-12.026272	135.568848	27.4	144	4	0	5.78
23/10/2014	9:17:59	-12.026265	135.568817	17.86	2124	275	0	3.46
23/10/2014	9:19:03	-12.026539	135.568069	105.7	5220	274	0	86.87
23/10/2014	9:20:09	-12.026275	135.568802	31.81	0	89	0	84.95
23/10/2014	9:21:17	-12.026273	135.568878	35.95	2340	79	0	8.27
23/10/2014	9:22:24	-12.026237	135.568909	43.69	0	72	0	5.23
23/10/2014	9:23:29	-12.02626	135.568832	44.43	0	92	0	8.76
23/10/2014	9:24:33	-12.026277	135.568802	36.6	1692	85	0	3.77
23/10/2014	9:25:41	-12.02628	135.568802	39.12	792	273	0	0.33
23/10/2014	9:26:47	-12.026272	135.568802	33.37	0	65	0	0.89
23/10/2014	9:27:55	-12.026258	135.568771	44.02	180	247	0	3.71
23/10/2014	9:29:02	-12.02624	135.568893	9.85	5616	265	0	13.42
23/10/2014	10:23:55	-12.02624	135.568893	9.85	5616	265	0	0
23/10/2014	10:25:44	-12.026401	135.568619	50.48	0	6	0	34.76
23/10/2014	10:27:23	-12.026224	135.568802	25.03	396	14	0	27.99
23/10/2014	10:29:10	-12.026142	135.568939	-0.76	0	125	0	17.47
23/10/2014	10:30:18	-12.026219	135.568878	17.34	504	232	0	10.83
23/10/2014	10:31:27	-12.026192	135.568863	3.16	252	22	0	3.42
23/10/2014	10:32:36	-12.026264	135.568817	35.38	72	329	0	9.44
23/10/2014	10:33:45	-12.026172	135.568893	12.72	1008	240	0	13.15
23/10/2014	10:34:51	-12.026294	135.568863	8.6	0	8	0	13.95
23/10/2014	10:36:00	-12.026218	135.568909	14.33	324	23	0	9.82
23/10/2014	10:37:07	-12.026115	135.568893	12.92	216	220	0	11.58
23/10/2014	10:38:16	-12.026237	135.568863	22.6	288	26	0	13.95
23/10/2014	10:39:20	-12.025436	135.569443	-77.56	0	197	0	109.14
23/10/2014	10:40:28	-12.026293	135.568817	24.8	1080	130	0	117.11
23/10/2014	10:41:37	-12.026127	135.568924	3.68	36	298	0	21.82
23/10/2014	10:42:45	-12.026096	135.568878	10.45	252	238	0	6.08
23/10/2014	10:43:54	-12.026168	135.568909	11.39	324	13	0	8.69
23/10/2014	10:45:03	-12.026231	135.568848	11.07	252	264	0	9.65
23/10/2014	10:46:08	-12.026142	135.568939	12.48	0	21	0	14
23/10/2014	10:47:17	-12.026189	135.568909	14.69	2628	25	0	6.16
23/10/2014	10:48:24	-12.02629	135.568848	23.45	0	14	0	13.04
23/10/2014	10:49:33	-12.026168	135.568878	16.48	252	261	0	13.95
23/10/2014	10:50:42	-12.026264	135.568802	26.56	576	234	0	13.5
23/10/2014	10:51:50	-12.026247	135.568848	18.65	576	322	0	5.35
23/10/2014	10:52:58	-12.026241	135.568893	14.24	288	238	0	4.94
23/10/2014	10:54:06	-12.026235	135.568863	23.11	576	186	0	3.33
23/10/2014	10:55:15	-12.026141	135.568878	26.09	4356	42	0	10.58
23/10/2014	10:56:24	-12.026212	135.568848	14.21	288	344	0	8.54
23/10/2014	10:57:34	-12.026273	135.568863	24.17	288	307	0	6.98
23/10/2014	10:58:42	-12.026248	135.568893	14.59	684	319	0	4.29
23/10/2014	10:59:51	-12.026216	135.568787	34.75	144	199	0	12.06
23/10/2014	11:00:59	-12.026164	135.568848	15	972	104	0	8.8
23/10/2014	11:02:08	-12.02625	135.568848	29.01	180	311	0	9.56
23/10/2014	11:03:17	-12.026252	135.568832	23.07	468	292	0	1.75
23/10/2014	11:04:27	-12.026217	135.568863	20.06	180	312	0	5.15
23/10/2014	11:05:36	-12.026256	135.568817	26.6	432	262	0	6.62
23/10/2014	11:06:44	-12.026205	135.568741	47.12	3924	24	0	10.02
23/10/2014	11:12:52	-12.026205	135.568741	47.12	3924	24	0	0
23/10/2014	11:14:09	-12.026194	135.56868	57.29	0	137	0	6.75
23/10/2014	11:15:38	-12.026228	135.568649	82.22	396	192	0	5.07
23/10/2014	11:16:49	-12.025644	135.567627	284.34	0	260	0	128.73
23/10/2014	11:18:01	-12.025779	135.56778	253.8	0	112	0	22.41
23/10/2014	11:19:13	-12.025453	135.567017	400.02	0	278	0	90.55
23/10/2014	11:20:29	-12.025181	135.566483	508.6	0	147	0	65.48
23/10/2014	11:21:38	-12.026277	135.568802	38.65	468	323	0	280.1
23/10/2014	11:22:48	-12.02634	135.568756	55.32	468	57	0	8.61
23/10/2014	11:23:57	-12.026387	135.569031	5.3	6120	115	0	30.36
23/10/2014	11:25:10	-12.026381	135.568787	48.14	3852	283	0	26.54
23/10/2014	11:26:23	-12.026418	135.568726	54.74	4212	245	0	7.81
23/10/2014	11:27:36	-12.026369	135.568848	43.21	2376	95	0	14.34
23/10/2014	11:29:30	-12.02624	135.568573	84.27	1260	166	0	33.17
23/10/2014	11:31:19	-12.026333	135.569138	74.72	2952	297	0	62.31
23/10/2014	11:33:24	-12.026336	135.568665	95.64	612	107	0	51.44
23/10/2014	11:35:07	-12.026355	135.568832	22.34	540	352	0	18.28
23/10/2014	11:36:18	-12.026495	135.568771	6.91	468	187	0	16.92
23/10/2014	11:37:28	-12.026406	135.568787	35.58	0	183	0	10.05
23/10/2014	11:38:41	-12.026577	135.568451	163.43	1944	145	0	41.19
23/10/2014	11:39:52	-12.026388	135.568863	5.36	0	254	0	49.49
23/10/2014	11:41:04	-12.026493	135.569092	-84.18	0	107	0	27.51
23/10/2014	11:42:13	-12.026408	135.568924	-24.77	0	46	0	20.57
23/10/2014	11:43:25	-12.026371	135.568756	10.18	0	80	0	18.73
23/10/2014	11:44:37	-12.026446	135.569229	-83.4	0	129	0	52.11
23/10/2014	11:45:52	-12.026525	135.569885	-222.22	0	228	0	71.88
23/10/2014	11:47:44	-12.026388	135.569077	-38.68	324	63	0	89.18
23/10/2014	11:49:19	-12.026389	135.568619	45.73	0	95	0	49.81
23/10/2014	11:50:42	-12.026309	135.569168	-81.91	2448	38	0	60.37
23/10/2014	11:52:08	-12.026568	135.569229	-47.04	3240	147	0	29.55
23/10/2014	11:53:54	-12.02647	135.568924	5.83	4248	203	0	34.91
23/10/2014	11:55:38	-12.026413	135.568832	24.65	4068	52	0	11.84
23/10/2014	11:57:37	-12.02644	135.568985	-24.17	1944	153	0	16.91
23/10/2014	11:59:37	-12.026414	135.568726	22.4	3564	38	0	28.32
23/10/2014	12:02:43	-12.026338	135.569077	-38.13	0	69	0	39.1
23/10/2014	12:05:22	-12.02654	135.568985	41.06	5040	182	0	24.59
23/10/2014	12:06:44	-12.026423	135.569107	-25.89	2880	265	0	18.58
23/10/2014	12:08:42	-12.025936	135.569229	25.7	3744	81	0	55.75
23/10/2014	12:10:09	-12.026363	135.569168	-56.03	0	2	0	47.94
23/10/2014	12:12:35	-12.026336	135.569183	-41.15	828	345	0	3.42
23/10/2014	12:15:06	-12.026244	135.569183	-37.44	1260	328	0	10.23
23/10/2014	12:17:18	-12.02629	135.569031	10.79	2412	69	0	17.3
23/10/2014	12:18:31	-12.026293	135.569031	0.26	2952	142	0	0.33
23/10/2014	12:19:40	-12.026227	135.569077	2.03	0	65	0	8.88
23/10/2014	12:20:49	-12.026348	135.56897	6.79	4140	199	0	17.79
23/10/2014	12:21:57	-12.026157	135.569031	28.83	3528	229	0	22.25
23/10/2014	12:23:11	-12.026374	135.569153	34.44	1188	64	0	27.54
23/10/2014	12:24:22	-12.026447	135.568863	21.5	0	214	0	32.57
23/10/2014	12:25:32	-12.026469	135.568939	29.94	828	65	0	8.62
23/10/2014	12:26:46	-12.026214	135.569092	3.63	5688	220	0	32.88
23/10/2014	12:28:02	-12.026245	135.569168	12.05	2160	253	0	8.96
23/10/2014	12:29:17	-12.026182	135.568924	-6.49	6480	254	0	27.45
23/10/2014	12:30:27	-12.026284	135.569077	24.3	5256	230	0	20.14
23/10/2014	12:31:40	-12.026301	135.569077	18.4	504	206	0	1.89
23/10/2014	12:32:53	-12.026501	135.569183	26.95	13176	175	0	25.05
23/10/2014	12:34:13	-12.026332	135.569061	33.72	0	107	0	23
23/10/2014	12:35:26	-12.026216	135.568817	1.81	0	277	0	29.5
23/10/2014	12:36:41	-12.026271	135.569	-9.64	0	78	0	20.82
23/10/2014	12:37:54	-12.026286	135.569031	0.81	0	72	0	3.76
23/10/2014	12:39:09	-12.026394	135.568832	-0.36	0	311	0	24.75
23/10/2014	12:40:30	-12.026338	135.569153	-14.46	0	305	0	35.46
23/10/2014	12:41:41	-12.026509	135.569183	-59.69	180	100	0	19.29
23/10/2014	12:42:55	-12.026287	135.569138	-7.24	0	279	0	25.17
23/10/2014	12:44:04	-12.026341	135.569168	14.72	1008	53	0	6.83
23/10/2014	12:45:17	-12.026301	135.569214	31.64	0	49	0	6.69
23/10/2014	12:46:28	-12.026247	135.569122	37.64	1332	88	0	11.67
23/10/2014	12:47:38	-12.026311	135.569061	12.63	3600	60	0	9.73
23/10/2014	12:48:48	-12.026337	135.569305	-4.66	1404	62	0	26.69
23/10/2014	12:50:06	-12.026365	135.569153	12.24	1044	0	0	16.82
23/10/2014	12:51:15	-12.026262	135.569305	-6.56	3132	208	0	20.11
23/10/2014	12:52:23	-12.026494	135.568817	1.73	1944	149	0	59.01
23/10/2014	12:53:32	-12.026309	135.569244	-18.34	1260	248	0	50.79
23/10/2014	12:54:43	-12.02644	135.56897	-10.08	828	206	0	33.17
23/10/2014	12:55:53	-12.02613	135.569275	-39.73	2556	189	0	47.84
23/10/2014	12:57:04	-12.026332	135.569077	8.02	7452	202	0	31.12
23/10/2014	12:58:17	-12.026337	135.569107	0.35	900	190	0	3.31
23/10/2014	12:59:33	-12.026104	135.569153	-74.69	0	249	0	26.39
23/10/2014	13:00:54	-12.025868	135.569122	-137.38	0	234	0	26.46
23/10/2014	13:07:04	-12.025868	135.569122	-137.38	0	234	0	0
23/10/2014	13:08:24	-12.026226	135.568985	-39.66	1224	336	0	42.5
23/10/2014	13:09:38	-12.026226	135.568985	-39.66	1224	336	0	0
23/10/2014	13:11:21	-12.026281	135.569031	25.7	0	133	0	7.9
23/10/2014	13:12:59	-12.026039	135.568893	-90.8	5364	104	0	30.81
23/10/2014	13:14:40	-12.026201	135.569168	31.66	0	0	0	34.91
23/10/2014	13:16:03	-12.026241	135.569275	-18.15	3636	43	0	12.46
23/10/2014	13:17:28	-12.025689	135.569229	-91.79	288	162	0	61.58
23/10/2014	13:19:32	-12.025199	135.568802	-283.45	8028	298	0	71.59
23/10/2014	13:21:53	-12.026224	135.569199	36.47	6192	41	0	121.88
23/10/2014	13:24:05	-12.026189	135.569092	46.16	2376	252	0	12.27
23/10/2014	13:25:30	-12.026297	135.569168	-7.05	0	66	0	14.58
23/10/2014	13:27:13	-12.026223	135.569092	3.44	0	148	0	11.66
23/10/2014	13:28:26	-12.02628	135.569229	8.44	468	251	0	16.19	1
23/10/2014	13:29:42	-12.026388	135.56955	32.52	4392	30	0	36.92	1
23/10/2014	13:39:43	-12.026388	135.56955	32.52	4392	30	0	0
23/10/2014	13:41:34	-12.021567	135.569794	28.48	216	101	0	536.73	1
23/10/2014	13:42:44	-12.02157	135.570007	44.55	324	107	0	23.17	1
23/10/2014	13:43:49	-12.021561	135.570129	55.65	252	87	0	13.31
23/10/2014	13:44:54	-12.021557	135.569855	46.35	0	94	0	29.8
23/10/2014	13:45:59	-12.021559	135.569794	30.7	0	92	0	6.64
23/10/2014	13:47:07	-12.021607	135.569748	8.32	3636	308	0	7.32
23/10/2014	13:48:26	-12.021374	135.566162	-60.09	10764	276	0	390.86
23/10/2014	13:49:33	-12.020824	135.56601	71.59	0	301	0	63.35
23/10/2014	13:50:41	-12.02099	135.566101	38.17	1296	299	0	20.94
23/10/2014	13:51:49	-12.021266	135.566193	-58.29	1908	30	0	32.28	1
23/10/2014	13:53:16	-12.023488	135.566223	112.47	24300	205	0	247.1	1
23/10/2014	13:54:30	-12.025653	135.566864	28.14	1656	309	0	250.63	1
23/10/2014	13:55:38	-12.02564	135.566864	26.57	0	86	0	1.45	1
23/10/2014	13:56:48	-12.025632	135.566849	97.76	12060	77	0	1.86
23/10/2014	13:58:36	-12.028017	135.564941	45.2	30204	182	0	336.73	1
23/10/2014	14:00:06	-12.030494	135.565613	-8.06	2592	96	0	284.96	1
23/10/2014	14:01:22	-12.030504	135.565735	31.66	0	144	0	13.31	1
23/10/2014	14:02:39	-12.030565	135.565521	18.93	0	10	0	24.24
23/10/2014	14:03:48	-12.030819	135.565567	41.1	360	344	0	28.68
23/10/2014	14:04:59	-12.030646	135.565399	5.27	2592	87	0	26.53
23/10/2014	14:06:24	-12.031363	135.565262	4.07	6696	313	0	81.11	1
23/10/2014	14:07:37	-12.031323	135.564957	22.65	10728	107	0	33.47	1
23/10/2014	14:08:46	-12.031445	135.56517	2.18	756	58	0	26.84
23/10/2014	14:09:55	-12.031259	135.564987	19.07	432	304	0	28.7
23/10/2014	14:11:13	-12.031386	135.565109	11.47	2520	302	0	19.38
23/10/2014	14:12:24	-12.031481	135.566086	1.52	28512	4	0	106.77	1
23/10/2014	14:13:49	-12.030173	135.56839	17.79	4176	94	0	289.72	1
23/10/2014	14:15:09	-12.030158	135.568192	40.5	1800	110	0	21.6	1
23/10/2014	14:16:32	-12.030082	135.56842	-27.81	0	71	0	26.2
23/10/2014	14:17:41	-12.029884	135.567993	-6.93	0	319	0	51.39
23/10/2014	14:19:17	-12.030086	135.568008	-16.05	0	309	0	22.52
23/10/2014	14:20:43	-12.030155	135.568359	-35.56	3924	102	0	38.94
23/10/2014	14:21:52	-12.030097	135.56723	90.81	4140	283	0	122.95
23/10/2014	14:23:00	-12.03021	135.56868	35.83	2232	65	0	158.19
23/10/2014	14:24:13	-12.030154	135.56926	54.19	5076	98	0	63.38
23/10/2014	14:25:24	-12.029942	135.5681	20	0	134	0	128.34
23/10/2014	14:26:35	-12.029871	135.568008	48.21	2808	130	0	12.74
23/10/2014	14:27:46	-12.030012	135.568024	129.33	0	239	0	15.77
23/10/2014	14:28:55	-12.030032	135.568237	56.49	0	307	0	23.27
23/10/2014	14:30:13	-12.029902	135.568054	64.12	2304	65	0	24.6
23/10/2014	14:31:31	-12.030718	135.569077	69.42	24660	101	0	143.56	1
23/10/2014	14:32:39	-12.030913	135.570267	30.7	33444	278	0	131.22	1
23/10/2014	14:33:52	-12.029406	135.564438	45.57	34344	344	0	655.69	1
23/10/2014	14:35:13	-12.024497	135.566269	96.53	4320	96	0	581.04	1
23/10/2014	14:36:22	-12.02453	135.566086	111.52	0	141	0	20.24	1
23/10/2014	14:37:31	-12.024574	135.566101	61.02	0	104	0	5.16
23/10/2014	14:38:38	-12.024627	135.566025	141.29	4464	292	0	10.15
23/10/2014	14:39:53	-12.024807	135.566269	45.75	2952	196	0	33.24
23/10/2014	14:41:05	-12.024055	135.567749	80.57	4320	111	0	181.38
23/10/2014	14:42:15	-12.024024	135.56749	49.85	180	93	0	28.38
23/10/2014	14:43:23	-12.024035	135.567383	42.8	7452	94	0	11.7
23/10/2014	14:44:39	-12.024758	135.566406	-9.58	7632	63	0	133.24
23/10/2014	14:45:48	-12.024752	135.567169	81.21	0	314	0	82.98
23/10/2014	14:46:56	-12.024555	135.566788	48.36	1044	254	0	46.87	1
23/10/2014	14:48:05	-12.024716	135.566986	108.02	0	288	0	28	1
23/10/2014	14:49:15	-12.024687	135.566986	37.8	576	338	0	3.22
23/10/2014	14:50:29	-12.024688	135.56694	17.86	0	85	0	5
23/10/2014	14:51:42	-12.024236	135.565689	85.48	1476	94	0	145.04
23/10/2014	14:52:48	-12.024248	135.565689	8.48	8316	83	0	1.33
23/10/2014	14:53:59	-12.024313	135.565674	11.96	288	287	0	7.41	1
23/10/2014	14:55:12	-12.028741	135.564926	42.32	51372	191	0	499.05	1
23/10/2014	14:56:23	-12.030225	135.568436	-7.87	7164	87	0	415.86	1
23/10/2014	14:57:33	-12.030254	135.568146	23.08	13068	223	0	31.7	1
23/10/2014	14:58:44	-12.032016	135.575989	-22.34	58752	101	0	875.16	1
23/10/2014	14:59:51	-12.030428	135.582214	26.27	56412	11	0	699.63	1
23/10/2014	15:01:02	-12.02153	135.583389	38.73	34704	279	0	997.63	1
23/10/2014	15:02:15	-12.023658	135.579941	39.4	19116	184	0	443.41	1
23/10/2014	15:03:25	-12.023853	135.577118	10.72	19116	335	0	307.78	1
23/10/2014	15:04:33	-12.023559	135.577469	8.2	1548	282	0	50.26	1
23/10/2014	15:05:41	-12.023548	135.577057	-21.7	1980	285	0	44.82	1
23/10/2014	15:06:50	-12.023524	135.57753	43.62	360	58	0	51.51	1
23/10/2014	15:07:59	-12.02352	135.577454	33.62	1692	104	0	8.28	1
23/10/2014	15:09:11	-12.023455	135.57753	10.78	9432	20	0	10.98
23/10/2014	15:10:21	-12.022033	135.57753	8.24	0	161	0	158.12
23/10/2014	15:11:30	-12.02191	135.577652	18.11	4356	248	0	19.06	1
23/10/2014	15:12:38	-12.021753	135.57782	31.28	0	251	0	25.27	1
23/10/2014	15:13:45	-12.02187	135.577408	22.76	0	303	0	46.66
23/10/2014	15:14:56	-12.021806	135.577667	25.35	1944	64	0	29.05
23/10/2014	15:16:10	-12.02177	135.577225	34.91	11448	105	0	48.24	1
23/10/2014	15:17:18	-12.021384	135.577301	27.32	1512	79	0	43.71	1
23/10/2014	15:18:26	-12.021433	135.57724	31.31	0	106	0	8.58	1
23/10/2014	15:19:37	-12.021475	135.576981	36.48	0	250	0	28.55
23/10/2014	15:20:48	-12.021342	135.57756	34.35	0	72	0	64.68
23/10/2014	15:21:58	-12.023498	135.577408	59.76	20916	165	0	240.31
23/10/2014	15:23:07	-12.023116	135.576324	-7.1	2124	68	0	125.31
23/10/2014	15:24:19	-12.023102	135.576645	32.98	1188	258	0	34.95
23/10/2014	15:25:27	-12.023112	135.576294	1.6	11628	79	0	38.19
23/10/2014	15:26:35	-12.022971	135.576508	31.25	360	347	0	28.06
23/10/2014	15:27:44	-12.023049	135.576752	88.67	864	274	0	27.92
23/10/2014	15:28:56	-12.022946	135.576736	50.59	2664	104	0	11.58	1
23/10/2014	15:30:05	-12.023062	135.576508	59.99	0	101	0	27.95	1
23/10/2014	15:31:25	-12.022972	135.576324	38.91	0	92	0	22.37
23/10/2014	15:32:36	-12.022984	135.576279	20.53	1908	170	0	5.07
23/10/2014	15:33:44	-12.023691	135.576721	33.1	2628	271	0	92.15
23/10/2014	15:34:55	-12.023588	135.576874	36.12	0	91	0	20.2
23/10/2014	15:36:07	-12.023643	135.576736	29.89	1836	312	0	16.21
23/10/2014	15:37:18	-12.023564	135.576355	20.35	0	60	0	42.36
23/10/2014	15:38:30	-12.023626	135.576645	38.02	0	272	0	32.28
23/10/2014	15:40:14	-12.023146	135.576187	54.04	3708	339	0	73.01
23/10/2014	15:43:03	-12.023248	135.576294	39.08	0	300	0	16.25
23/10/2014	15:46:41	-12.022796	135.576279	26.41	4068	355	0	50.29
23/10/2014	15:50:03	-12.022796	135.576279	26.41	4068	355	0	0
23/10/2014	15:51:20	-12.021462	135.576431	27.25	6228	350	0	149.25	1
23/10/2014	15:53:33	-12.021315	135.57663	44.9	2808	270	0	27.12	1
23/10/2014	15:54:45	-12.021323	135.576691	65.82	2916	300	0	6.69
23/10/2014	15:56:05	-12.020148	135.575119	54.74	50508	267	0	215.17	1
23/10/2014	15:57:48	-12.022352	135.565903	50.76	37476	186	0	1031.83	1
23/10/2014	15:59:05	-12.022427	135.566452	14.56	3888	262	0	60.29	1
23/10/2014	16:00:12	-12.022883	135.567032	95.92	3348	170	0	80.93	1
23/10/2014	16:01:27	-12.022943	135.566833	69.17	18648	196	0	22.65	1
23/10/2014	16:02:36	-12.023693	135.566528	47.44	1872	310	0	89.75	1
23/10/2014	16:03:45	-12.023928	135.56636	30.93	18252	192	0	31.88	1
23/10/2014	16:04:54	-12.02413	135.567627	35.17	0	221	0	139.61
23/10/2014	16:06:03	-12.024136	135.567719	43.61	252	356	0	10.03
23/10/2014	16:07:18	-12.023129	135.566345	49.42	27720	281	0	186.73	1
23/10/2014	16:08:28	-12.021018	135.564636	7.24	0	287	0	299.41	1
23/10/2014	16:09:37	-12.021123	135.564697	18.89	72	4	0	13.43
23/10/2014	16:10:45	-12.021023	135.564621	21.28	1764	88	0	13.86
23/10/2014	16:11:54	-12.021027	135.564651	55.93	0	292	0	3.29
23/10/2014	16:13:02	-12.0211	135.564606	21.54	0	178	0	9.48
23/10/2014	16:14:12	-12.021285	135.564423	-50.64	0	182	0	28.62
23/10/2014	16:15:21	-12.020997	135.564499	16.31	1152	308	0	33.07
23/10/2014	16:16:30	-12.021934	135.565872	30.33	14940	92	0	182.08	1
23/10/2014	16:17:42	-12.023266	135.566391	104.41	0	100	0	158.5	1
23/10/2014	16:18:54	-12.023359	135.56636	51.57	0	77	0	10.88
23/10/2014	16:20:03	-12.023396	135.566345	68.7	684	234	0	4.43
23/10/2014	16:21:13	-12.02373	135.566345	-42.96	0	178	0	37.14
23/10/2014	16:22:27	-12.022447	135.566727	290.73	0	84	0	148.59
23/10/2014	16:23:35	-12.024813	135.566025	34.13	31068	267	0	273.94	1
23/10/2014	16:24:48	-12.02981	135.564789	25.57	18468	177	0	571.67	1
23/10/2014	16:25:58	-12.030415	135.568085	2.17	5184	208	0	364.71	1
23/10/2014	16:27:04	-12.030319	135.5681	12.06	0	261	0	10.8	1
23/10/2014	16:28:12	-12.030429	135.567825	-29.86	0	310	0	32.31
23/10/2014	16:29:20	-12.03037	135.568039	10.88	0	90	0	24.18
23/10/2014	16:30:25	-12.030416	135.567932	-16.02	468	247	0	12.71
23/10/2014	16:31:38	-12.030832	135.567978	45.17	0	355	0	46.53
23/10/2014	16:32:49	-12.030711	135.567932	9.55	1044	116	0	14.35
23/10/2014	16:33:57	-12.031224	135.567795	8.39	5220	91	0	58.96
23/10/2014	16:35:05	-12.031296	135.567871	14.9	1368	147	0	11.51
23/10/2014	16:36:12	-12.031195	135.56752	-49.61	0	315	0	39.79
23/10/2014	16:37:20	-12.031163	135.567841	17.43	1872	119	0	35.09
23/10/2014	16:38:29	-12.031223	135.567688	18.85	0	357	0	17.93
23/10/2014	16:39:39	-12.031321	135.56778	3.7	0	315	0	14.79
23/10/2014	16:40:48	-12.0308	135.567947	56.56	972	207	0	60.71	1
23/10/2014	16:41:58	-12.031138	135.567642	-37.04	0	28	0	50.13	1
23/10/2014	16:43:04	-12.031131	135.567993	11.97	2160	255	0	38.18
23/10/2014	16:44:14	-12.031138	135.567657	-21	1764	269	0	36.55
23/10/2014	16:45:25	-12.031102	135.567764	-44.89	0	298	0	12.31
23/10/2014	16:46:37	-12.031305	135.567841	-16.53	0	133	0	24.08
23/10/2014	16:47:46	-12.031297	135.568024	17.29	828	329	0	19.92
23/10/2014	16:48:55	-12.031238	135.567749	10.27	0	261	0	30.62
23/10/2014	16:50:04	-12.031306	135.567825	6.45	288	310	0	11.2
23/10/2014	16:51:12	-12.031137	135.567795	39.35	2808	77	0	19.07
23/10/2014	16:52:22	-12.031143	135.567749	6.87	0	325	0	5.05
23/10/2014	16:53:39	-12.03129	135.567459	-42.88	0	55	0	35.52
23/10/2014	16:54:51	-12.031295	135.567612	-12.92	1332	112	0	16.65
23/10/2014	16:56:01	-12.03126	135.567673	-14.49	2556	90	0	7.69
23/10/2014	16:57:11	-12.031148	135.567749	1.01	900	107	0	14.95
23/10/2014	16:58:22	-12.031185	135.567719	6.22	0	89	0	5.25
23/10/2014	16:59:32	-12.031141	135.567673	-12.74	0	57	0	7
23/10/2014	17:00:41	-12.031124	135.56778	4.69	0	82	0	11.79
23/10/2014	17:01:50	-12.031137	135.567703	-39.92	0	93	0	8.5
23/10/2014	17:03:02	-12.031164	135.56781	38.45	2592	262	0	12.02
23/10/2014	17:04:12	-12.031173	135.56781	13.6	0	76	0	1
23/10/2014	17:05:23	-12.031289	135.567596	-32.49	0	95	0	26.61
23/10/2014	17:06:34	-12.031244	135.56749	-50.35	0	321	0	12.57
23/10/2014	17:07:47	-12.030989	135.567825	-16.63	0	234	0	46.17
23/10/2014	17:08:59	-12.030986	135.568634	197.74	7884	4	0	87.98
23/10/2014	17:10:26	-12.031346	135.568329	149.53	2664	119	0	51.99
23/10/2014	17:11:39	-12.031146	135.567856	13.9	0	75	0	56.04
23/10/2014	17:12:48	-12.031034	135.568375	168.88	0	342	0	57.8
23/10/2014	17:13:57	-12.031091	135.567657	-36.84	0	92	0	78.34
23/10/2014	17:15:07	-12.031075	135.567917	25.17	0	88	0	28.33
23/10/2014	17:16:17	-12.031	135.567841	-15.27	0	93	0	11.74
23/10/2014	17:17:29	-12.030983	135.567993	33.31	0	258	0	16.64
23/10/2014	17:18:47	-12.031113	135.567932	46.26	0	294	0	15.9
23/10/2014	17:19:57	-12.031101	135.567703	-27.17	0	284	0	24.94
23/10/2014	17:21:06	-12.031026	135.567871	-2.17	0	94	0	20.08
23/10/2014	17:22:18	-12.031137	135.568283	108.1	0	283	0	46.47
23/10/2014	17:23:24	-12.031105	135.56813	72.47	0	89	0	17.02
23/10/2014	17:24:36	-12.031149	135.566528	-273.07	0	297	0	174.29
23/10/2014	17:25:57	-12.031112	135.568497	171.6	0	60	0	214.17
23/10/2014	17:27:16	-12.030967	135.568878	209.86	6732	61	0	44.46
23/10/2014	17:28:30	-12.031145	135.567932	34.43	0	232	0	104.77
23/10/2014	17:30:03	-12.031039	135.567947	10.65	216	43	0	11.9
23/10/2014	17:31:22	-12.030596	135.567932	-122.12	144	59	0	49.29
23/10/2014	17:32:30	-12.031023	135.567917	18.92	144	350	0	47.51
23/10/2014	17:33:39	-12.03127	135.567886	95.38	1476	335	0	27.67
23/10/2014	17:34:48	-12.030685	135.567856	-99.41	0	97	0	65.13
23/10/2014	17:35:58	-12.031004	135.567932	-7.29	1836	17	0	36.42
23/10/2014	17:37:06	-12.030073	135.568039	-332.42	0	182	0	104.17
23/10/2014	17:38:15	-12.031116	135.567871	36.29	144	25	0	117.41
23/10/2014	17:39:21	-12.029771	135.5681	-425.86	0	165	0	151.62
23/10/2014	17:40:26	-12.02984	135.568146	-420.96	0	53	0	9.16
23/10/2014	17:41:34	-12.030485	135.568054	-177.33	0	38	0	72.42
23/10/2014	17:42:43	-12.031263	135.567993	81.89	612	5	0	86.76
23/10/2014	17:43:51	-12.031131	135.567902	56.77	0	119	0	17.7
23/10/2014	17:44:59	-12.031133	135.567993	26.08	468	3	0	9.9
23/10/2014	17:46:08	-12.031083	135.567963	36.27	288	135	0	6.45
23/10/2014	17:47:15	-12.030705	135.568039	-118.41	0	8	0	42.84
23/10/2014	17:48:23	-12.031165	135.567978	48.09	936	8	0	51.58
23/10/2014	17:49:33	-12.031214	135.567932	72.45	0	14	0	7.4
23/10/2014	17:50:42	-12.030964	135.567963	-32.06	180	134	0	28
23/10/2014	17:51:50	-12.031111	135.567917	26.99	36	194	0	17.09
23/10/2014	17:53:00	-12.030769	135.567993	-62.48	1548	8	0	38.92
23/10/2014	17:54:09	-12.031168	135.567932	43.94	540	209	0	44.86
23/10/2014	17:55:21	-12.031019	135.567886	3.39	828	128	0	17.31
23/10/2014	17:56:30	-12.031081	135.567932	40.2	0	199	0	8.52
23/10/2014	17:57:38	-12.031109	135.567871	-1.1	360	265	0	7.33
23/10/2014	17:58:47	-12.031094	135.567871	-11.16	0	91	0	1.67
23/10/2014	17:59:56	-12.03107	135.567947	-1.18	144	25	0	8.69
23/10/2014	18:01:05	-12.030997	135.567841	-17.39	576	288	0	14.1
23/10/2014	18:02:17	-12.030884	135.567886	-46.73	3456	235	0	13.48
23/10/2014	18:03:33	-12.031171	135.568024	36.39	2124	325	0	35.27
23/10/2014	18:04:51	-12.031144	135.567902	-9.87	4176	57	-4	13.6	1
24/10/2014	8:16:14	-12.031144	135.567902	-9.87	4176	57	-2	0	1
24/10/2014	8:18:28	-12.024546	135.565933	-13.22	360	242	0	764.28	1
24/10/2014	8:19:39	-12.024533	135.566147	43.09	3528	22	0	23.32	1
24/10/2014	8:20:47	-12.024418	135.566208	116.78	3744	252	0	14.41
24/10/2014	8:21:57	-12.024254	135.566666	228.61	0	99	0	53.04
24/10/2014	8:23:07	-12.023882	135.566772	231.89	0	148	0	42.94
24/10/2014	8:24:17	-12.024386	135.56662	351.93	0	243	0	58.43
24/10/2014	8:25:26	-12.024246	135.566605	287.48	4320	35	0	15.65	1
24/10/2014	8:26:37	-12.024234	135.566757	382.36	0	321	0	16.58	1
24/10/2014	8:27:45	-12.024228	135.566757	401.47	0	228	0	0.67
24/10/2014	8:28:53	-12.023989	135.567032	449.61	0	25	0	40.01
24/10/2014	8:30:02	-12.023888	135.567047	437.35	1368	230	0	11.35
24/10/2014	8:31:12	-12.024024	135.566971	465.24	0	30	0	17.23
24/10/2014	8:32:18	-12.024414	135.56662	458.03	468	236	0	57.77
24/10/2014	8:33:28	-12.024475	135.566513	463.97	0	11	0	13.47
24/10/2014	8:34:36	-12.024602	135.56636	428.22	0	344	0	21.82
24/10/2014	8:35:44	-12.02463	135.566269	336.16	0	29	0	10.37
24/10/2014	8:36:52	-12.024673	135.566223	291.43	4500	218	0	6.92	1
24/10/2014	8:38:00	-12.024865	135.565948	250.07	0	217	0	36.75	1
24/10/2014	8:39:32	-12.024536	135.565887	38.49	324	64	0	37.18
24/10/2014	8:40:40	-12.024467	135.565933	8.84	324	44	0	9.16
24/10/2014	8:41:49	-12.024486	135.565826	34.46	144	57	0	11.83
24/10/2014	8:42:59	-12.024374	135.565964	33.58	0	28	0	19.5
24/10/2014	8:44:11	-12.024692	135.565582	31.94	15624	209	0	54.56
24/10/2014	8:45:25	-12.03014	135.565338	55.36	17712	107	0	606.37
24/10/2014	8:46:35	-12.03027	135.566116	-12.87	0	213	0	85.84
24/10/2014	8:47:45	-12.030158	135.566193	2.32	576	55	0	15.01	1
24/10/2014	8:48:54	-12.030292	135.566238	0.62	0	237	0	15.68	1
24/10/2014	8:50:05	-12.030507	135.565933	-15.37	1188	32	0	40.89
24/10/2014	8:51:18	-12.030255	135.565521	31.62	34560	275	0	52.85	1
24/10/2014	8:52:27	-12.024843	135.565689	59.68	19944	109	0	602.06	1
24/10/2014	8:53:36	-12.024557	135.565781	34.92	324	53	0	33.34	1
24/10/2014	8:54:45	-12.024522	135.565887	24.36	612	249	0	12.17
24/10/2014	8:55:54	-12.024648	135.565598	11.24	216	28	0	34.41
24/10/2014	8:57:03	-12.02465	135.565842	15.89	2412	74	0	26.54
24/10/2014	8:58:12	-12.024502	135.565857	41.97	612	49	0	16.54
24/10/2014	8:59:21	-12.024486	135.565857	39.32	216	5	0	1.78
24/10/2014	9:00:27	-12.024529	135.565903	41.98	3204	77	0	6.92
24/10/2014	9:01:37	-12.024714	135.566086	70.73	12852	109	0	28.62
24/10/2014	9:02:47	-12.023787	135.565872	11.97	0	201	0	105.67
24/10/2014	9:04:17	-12.023635	135.566101	56.58	1152	278	0	30.1	1
24/10/2014	9:05:28	-12.023941	135.564529	63.81	0	260	0	174.32	1
24/10/2014	9:06:39	-12.023527	135.566544	80.03	0	75	0	223.93
24/10/2014	9:07:47	-12.022207	135.567093	98.02	23652	15	0	158.46
24/10/2014	9:08:55	-12.022409	135.566666	46.2	0	245	0	51.59
24/10/2014	9:10:05	-12.022229	135.566757	47.07	8208	23	0	22.33
24/10/2014	9:11:14	-12.024052	135.565521	-70.21	36000	189	0	243.23	1
24/10/2014	9:12:25	-12.030478	135.564423	-31.59	5940	164	0	724.45	1
24/10/2014	9:13:34	-12.030437	135.564499	0.01	0	351	0	9.44	1
24/10/2014	9:14:41	-12.030435	135.564545	9.82	0	92	0	5.01
24/10/2014	9:15:49	-12.030374	135.564682	10.74	0	215	0	16.37
24/10/2014	9:16:59	-12.030423	135.56459	-9.08	684	245	0	11.39
24/10/2014	9:18:09	-12.030513	135.564468	-35.79	1512	204	0	16.62
24/10/2014	9:19:14	-12.030524	135.56427	-27.92	756	138	0	21.57
24/10/2014	9:20:24	-12.030425	135.564514	-15.38	864	358	0	28.73
24/10/2014	9:21:32	-12.030626	135.564545	-51.96	2412	170	0	22.6
24/10/2014	9:22:43	-12.030097	135.566803	38.76	31752	99	0	252.51
24/10/2014	9:24:07	-12.029449	135.568497	308.29	6840	89	0	197.82
24/10/2014	9:25:17	-12.03075	135.56781	-67.27	11520	195	0	162.82
24/10/2014	9:26:25	-12.028729	135.564407	-2.42	39672	5	0	432.97	1
24/10/2014	9:27:36	-12.024884	135.565536	16.02	11232	109	0	444.83	1
24/10/2014	9:28:47	-12.023884	135.567566	64.57	0	322	0	247.19	1
24/10/2014	9:30:07	-12.023807	135.567261	97.67	0	128	0	34.26
24/10/2014	9:31:16	-12.023975	135.567398	44.62	4536	58	0	23.89
24/10/2014	9:32:25	-12.024515	135.56723	-103.56	900	357	0	62.76
24/10/2014	9:33:36	-12.024417	135.567169	-101.89	1224	310	0	12.76
24/10/2014	9:34:49	-12.024074	135.56749	45.15	0	271	0	51.7
24/10/2014	9:35:57	-12.023958	135.567368	23.32	0	16	0	18.5
24/10/2014	9:37:08	-12.024158	135.567383	22.54	8316	250	0	22.3
24/10/2014	9:38:18	-12.024884	135.56694	-4.02	0	207	0	94.01
24/10/2014	9:39:28	-12.025479	135.566849	-149.42	0	66	0	66.9
24/10/2014	9:40:40	-12.025228	135.567413	7.99	4176	77	0	67.39
24/10/2014	9:41:50	-12.025128	135.567657	44.83	0	183	0	28.77
24/10/2014	9:42:59	-12.02495	135.567612	102.33	0	204	0	20.39
24/10/2014	9:44:08	-12.024938	135.567551	113.14	0	240	0	6.77
24/10/2014	9:45:16	-12.025041	135.567551	71.3	0	158	0	11.45
24/10/2014	9:46:24	-12.024602	135.566086	103.82	14076	277	0	166.64	1
24/10/2014	9:47:35	-12.025465	135.565704	-129.68	4644	213	0	104.57	1
24/10/2014	9:48:43	-12.024879	135.565735	5.59	0	34	0	65.25	1
24/10/2014	9:49:53	-12.02446	135.565872	75.23	0	226	0	48.92
24/10/2014	9:51:03	-12.024148	135.565933	147.15	0	120	0	35.32
24/10/2014	9:52:13	-12.024257	135.565887	125.78	1008	242	0	13.11	1
24/10/2014	9:53:20	-12.027234	135.565063	25.83	44928	189	0	342.94	1
24/10/2014	9:54:30	-12.030703	135.567078	3.89	5508	188	0	443.64	1
24/10/2014	9:55:39	-12.03101	135.567398	-9.6	1260	39	0	48.75	1
24/10/2014	9:56:50	-12.030878	135.567383	-6.46	0	145	0	14.77	1
24/10/2014	9:58:09	-12.030741	135.567657	60.13	0	100	0	33.47
24/10/2014	9:59:20	-12.030769	135.567657	81.97	0	115	0	3.11
24/10/2014	10:00:32	-12.030693	135.567398	61.62	0	177	0	29.41
24/10/2014	10:01:42	-12.031779	135.567291	-189.99	3492	152	0	121.32
24/10/2014	10:02:53	-12.031487	135.567474	-159.64	3312	142	0	38.08
24/10/2014	10:04:08	-12.030591	135.567276	77.62	4320	135	0	101.93
24/10/2014	10:05:21	-12.030757	135.567291	4.7	3960	186	0	18.53
24/10/2014	10:06:29	-12.030437	135.567612	18.18	11808	78	0	49.85	1
24/10/2014	10:07:40	-12.029309	135.564606	8.58	31248	13	0	350.15	1
24/10/2014	10:08:52	-12.021534	135.565903	-30.66	37980	18	0	875.97	1
24/10/2014	10:10:02	-12.019938	135.569778	9.16	14112	356	0	457.27	1
24/10/2014	10:12:29	-12.018301	135.570206	166.95	0	265	0	187.88	1
24/10/2014	10:15:31	-12.018301	135.570206	166.95	0	265	0	0
24/10/2014	10:20:18	-12.019194	135.569839	98.16	13824	193	0	107.02	1
24/10/2014	10:24:16	-12.019625	135.570068	55.56	6660	8	0	54.01	1
24/10/2014	10:25:24	-12.01943	135.569626	19.11	0	191	0	52.73
24/10/2014	10:26:32	-12.020113	135.569534	-52.67	0	199	0	76.6
24/10/2014	10:28:18	-12.018339	135.570358	20.99	0	0	-4	216.66	1
