# Supplementary material for: A preliminary study to estimate contact rates between free-roaming domestic dogs using novel miniature cameras
Source: PLoS One. 2017 Jul 27;12(7):e0181859. doi: 10.1371/journal.pone.0181859 (PMC5547700; doi:10.1371/journal.pone.0181859)
Supplement: S1 Data — (ZIP) [file pone.0181859.s001.zip › Galiwinku_47.csv]

Date	Time	Latitude	Longitude	Altitude	Speed	Course	Type	Distance	Essential
16/10/2014	12:26:08	-34.032207	150.657104	91.94	0	86	-2	0	1
16/10/2014	12:26:13	-34.032207	150.657104	91.94	0	65	0	0	1
16/10/2014	12:26:19	-34.032207	150.657104	91.94	0	86	0	0	1
16/10/2014	12:26:25	-34.032207	150.657104	91.94	0	88	0	0	1
16/10/2014	12:26:31	-34.032207	150.657104	91.94	0	21	0	0	1
16/10/2014	12:26:37	-34.032207	150.657104	91.94	0	7	0	0	1
16/10/2014	12:26:43	-34.032207	150.657104	91.94	0	8	0	0	1
16/10/2014	12:26:49	-34.032207	150.657104	91.94	0	159	0	0	1
16/10/2014	12:26:55	-34.032207	150.657104	91.94	0	164	0	0	1
16/10/2014	12:27:01	-34.032207	150.657104	91.94	0	291	0	0	1
16/10/2014	12:27:07	-34.032207	150.657104	91.94	0	17	0	0	1
16/10/2014	12:27:13	-34.032207	150.657104	91.94	0	92	0	0	1
16/10/2014	12:27:19	-34.032207	150.657104	91.94	0	304	0	0	1
16/10/2014	12:27:25	-34.032207	150.657104	91.94	0	302	0	0	1
16/10/2014	12:27:31	-34.032207	150.657104	91.94	0	134	0	0	1
16/10/2014	12:27:37	-34.032207	150.657104	91.94	0	16	0	0	1
16/10/2014	12:27:43	-34.032207	150.657104	91.94	0	21	0	0	1
16/10/2014	12:27:49	-34.032207	150.657104	91.94	0	341	0	0	1
16/10/2014	12:27:55	-34.032207	150.657104	91.94	0	24	0	0	1
16/10/2014	12:28:01	-34.032207	150.657104	91.94	0	150	0	0	1
16/10/2014	12:28:07	-34.032207	150.657104	91.94	0	152	0	0	1
16/10/2014	12:28:13	-34.032207	150.657104	91.94	0	353	0	0	1
16/10/2014	12:28:19	-34.032207	150.657104	91.94	0	29	0	0	1
16/10/2014	12:28:25	-34.032207	150.657104	91.94	0	67	0	0	1
16/10/2014	12:28:31	-34.032207	150.657104	91.94	0	14	0	0	1
16/10/2014	12:28:37	-34.032207	150.657104	91.94	0	22	0	0	1
16/10/2014	12:28:43	-34.032207	150.657104	91.94	0	342	0	0	1
16/10/2014	12:28:49	-34.032207	150.657104	91.94	0	153	0	0	1
16/10/2014	12:28:55	-34.032207	150.657104	91.94	0	234	0	0	1
16/10/2014	12:29:01	-34.032207	150.657104	91.94	0	201	0	0	1
16/10/2014	12:29:07	-34.032207	150.657104	91.94	0	0	0	0	1
16/10/2014	12:29:13	-34.032207	150.657104	91.94	0	18	0	0	1
16/10/2014	12:29:19	-34.032207	150.657104	91.94	0	337	0	0	1
16/10/2014	12:29:25	-34.032207	150.657104	91.94	0	112	0	0	1
16/10/2014	12:29:31	-34.032207	150.657104	91.94	0	115	0	0	1
16/10/2014	12:29:37	-34.032207	150.657104	91.94	0	273	0	0	1
16/10/2014	12:29:43	-34.032207	150.657104	91.94	0	354	0	0	1
16/10/2014	12:29:49	-34.032207	150.657104	91.94	0	110	0	0	1
16/10/2014	12:29:55	-34.032207	150.657104	91.94	0	323	0	0	1
16/10/2014	12:30:01	-34.032207	150.657104	91.94	0	355	0	0	1
16/10/2014	12:30:07	-34.032207	150.657104	91.94	0	7	0	0	1
16/10/2014	12:30:13	-34.032207	150.657104	91.94	0	312	0	0	1
16/10/2014	12:30:19	-34.032207	150.657104	91.94	0	294	0	0	1
16/10/2014	12:30:25	-34.032207	150.657104	91.94	0	19	0	0	1
16/10/2014	12:30:31	-34.032207	150.657104	91.94	0	73	0	0	1
16/10/2014	12:30:37	-34.032207	150.657104	91.94	0	17	0	0	1
16/10/2014	12:30:43	-34.032207	150.657104	91.94	0	5	0	0	1
16/10/2014	12:30:49	-34.032207	150.657104	91.94	0	102	0	0	1
16/10/2014	12:30:55	-34.032242	150.657211	102.65	4824	120	0	10.6	1
16/10/2014	12:31:01	-34.032253	150.657242	102.48	0	186	0	3.11	1
16/10/2014	12:31:07	-34.032253	150.657242	102.48	0	197	0	0	1
16/10/2014	12:31:13	-34.032253	150.657242	102.48	0	32	0	0	1
16/10/2014	12:31:19	-34.032253	150.657242	102.48	0	231	0	0	1
16/10/2014	12:31:25	-34.032253	150.657242	102.48	0	322	0	0	1
16/10/2014	12:31:31	-34.032253	150.657242	102.48	0	41	0	0	1
16/10/2014	12:31:37	-34.032253	150.657242	102.48	0	37	0	0	1
16/10/2014	12:31:43	-34.032253	150.657242	102.48	0	17	0	0	1
16/10/2014	12:31:49	-34.032253	150.657242	102.48	0	18	0	0	1
16/10/2014	12:31:55	-34.032253	150.657242	102.48	0	261	0	0	1
16/10/2014	12:32:01	-34.032253	150.657242	102.48	0	112	0	0	1
16/10/2014	12:32:07	-34.032253	150.657242	102.48	0	6	0	0	1
16/10/2014	12:32:13	-34.032253	150.657242	102.48	0	354	0	0	1
16/10/2014	12:32:19	-34.032253	150.657242	102.48	0	25	0	0	1
16/10/2014	12:32:25	-34.032253	150.657242	102.48	0	227	0	0	1
16/10/2014	12:32:31	-34.032253	150.657242	102.48	0	82	-4	0	1
21/10/2014	10:47:48	-12.02426	135.565659	-0.02	0	82	-2	0	1
21/10/2014	10:54:35	-12.02426	135.565659	-0.02	36	80	0	0	1
21/10/2014	10:55:44	-12.024116	135.565613	50.93	0	103	0	16.78
21/10/2014	10:56:53	-12.028218	135.565033	5.93	33876	189	0	460.46
21/10/2014	10:58:09	-12.030196	135.56813	33.6	11196	342	0	402.26
21/10/2014	12:45:44	-12.030196	135.56813	33.6	11196	342	0	0
21/10/2014	12:49:25	-12.02451	135.566223	70.78	0	315	0	665.4
21/10/2014	12:50:32	-12.024223	135.565903	21.96	0	305	0	47.22
21/10/2014	12:51:40	-12.024453	135.566299	55.92	0	310	0	50.09
21/10/2014	12:52:49	-12.024511	135.566223	54.04	0	333	0	10.48
21/10/2014	12:53:56	-12.024466	135.566223	66.25	0	9	0	5
21/10/2014	12:55:03	-12.024774	135.566528	104.49	252	143	0	47.68
21/10/2014	12:56:12	-12.024776	135.566666	99.19	0	129	0	15.01
21/10/2014	12:57:20	-12.024287	135.565643	-11.21	0	121	0	123.83
21/10/2014	13:01:12	-12.031432	135.563049	-122.29	2772	191	0	843.09	1
21/10/2014	13:04:24	-12.031608	135.563492	-45.46	0	126	0	52	1
21/10/2014	13:05:33	-12.031867	135.563904	7.82	2412	264	0	53.26
21/10/2014	13:06:42	-12.032455	135.565063	127.68	4932	81	0	141.99
21/10/2014	13:07:56	-12.031619	135.563736	-24.86	0	101	0	171.66
21/10/2014	13:09:31	-12.031844	135.563797	-16.7	10188	104	0	25.88
21/10/2014	13:11:23	-12.031844	135.563797	-16.7	10188	104	0	0
21/10/2014	13:13:33	-12.032378	135.563889	29.29	0	64	0	60.22
21/10/2014	13:16:12	-12.032243	135.56427	57.52	0	69	0	44.07
21/10/2014	13:18:17	-12.03221	135.56424	55.88	9324	112	0	4.91
21/10/2014	13:20:44	-12.031915	135.563629	3.88	0	282	0	74.1
21/10/2014	13:24:09	-12.031918	135.563721	48.79	10656	104	0	10.01
21/10/2014	13:48:14	-12.031918	135.563721	48.79	10656	104	0	0
21/10/2014	13:53:25	-12.020979	135.564957	67.46	0	80	0	1223.77
21/10/2014	13:54:35	-12.021092	135.564896	30.06	0	169	0	14.21
21/10/2014	13:55:47	-12.021092	135.564896	30.06	0	169	0	0
21/10/2014	13:58:10	-12.024539	135.567062	28.15	0	0	0	449.89
21/10/2014	14:01:21	-12.024539	135.567062	28.15	0	0	0	0
21/10/2014	14:03:17	-12.021688	135.569901	60.08	5076	282	0	442.53
21/10/2014	14:05:25	-12.02155	135.569672	40.27	2988	316	0	29.25
21/10/2014	14:09:27	-12.021632	135.569702	27.33	1620	103	0	9.68
21/10/2014	14:10:36	-12.021684	135.569748	49.39	0	98	0	7.65
21/10/2014	14:12:15	-12.021296	135.568802	-33.04	8532	283	0	111.56
21/10/2014	14:14:25	-12.022003	135.568237	110.87	0	101	0	99.78
21/10/2014	14:15:40	-12.021996	135.568298	68.61	504	104	0	6.68
21/10/2014	14:17:10	-12.021969	135.568115	77.24	864	275	0	20.13
21/10/2014	14:18:17	-12.021922	135.568146	51.92	576	296	0	6.22
21/10/2014	14:19:24	-12.021877	135.567856	51.08	1512	300	0	31.93
21/10/2014	14:20:31	-12.021803	135.567657	40.4	8100	104	0	23.15	1
21/10/2014	14:21:42	-12.021893	135.568069	37.86	3168	70	0	45.91	1
21/10/2014	14:22:54	-12.021953	135.568451	-8.79	5760	193	0	42.08	1
21/10/2014	14:24:15	-12.021445	135.569336	99.48	5148	101	0	111.6	1
21/10/2014	14:25:56	-12.026651	135.569046	65.35	7668	110	0	579.74	1
21/10/2014	14:28:19	-12.026435	135.569427	36.98	0	44	0	47.89	1
21/10/2014	14:31:03	-12.02674	135.56926	79.7	5976	290	0	38.47
21/10/2014	14:35:54	-12.02674	135.56926	79.7	5976	290	0	0
21/10/2014	14:37:12	-12.021482	135.576828	86.4	4536	107	0	1009.58
21/10/2014	14:38:20	-12.021452	135.576614	65.54	0	95	0	23.51
21/10/2014	14:39:28	-12.021383	135.57666	32.88	4320	81	0	9.16
21/10/2014	14:40:36	-12.021337	135.576431	6.24	1908	293	0	25.43
21/10/2014	14:41:41	-12.021419	135.576202	-0.51	1008	72	0	26.52
21/10/2014	14:42:51	-12.021813	135.576874	47.74	0	104	0	85.21
21/10/2014	14:44:04	-12.021761	135.576736	26.49	5544	76	0	16.08
21/10/2014	14:45:23	-12.022741	135.576462	9.85	13320	127	0	112.97
21/10/2014	14:47:26	-12.023026	135.576508	30.2	6912	278	0	32.08	1
21/10/2014	14:49:13	-12.023038	135.576996	114.87	0	67	0	53.09	1
21/10/2014	14:50:23	-12.023065	135.577225	156.97	0	224	0	25.09
21/10/2014	14:51:43	-12.023075	135.576981	64.26	0	101	0	26.56
21/10/2014	14:53:33	-12.023161	135.575851	44.5	33372	248	0	123.27	1
21/10/2014	14:55:13	-12.023265	135.578232	136.03	20520	21	0	259.21	1
21/10/2014	14:56:53	-12.0207	135.572311	101.46	39096	281	0	704.28	1
21/10/2014	14:58:19	-12.02257	135.569977	68.14	4500	76	0	328.13	1
21/10/2014	14:59:30	-12.022559	135.569931	63.61	0	89	0	5.15	1
21/10/2014	15:00:40	-12.022609	135.570267	83.64	0	84	0	36.96
21/10/2014	15:01:51	-12.022571	135.570053	42.69	0	310	0	23.65
21/10/2014	15:02:58	-12.022567	135.56987	44.11	720	77	0	19.91
21/10/2014	15:04:05	-12.022614	135.570694	69.39	0	284	0	89.77
21/10/2014	15:05:13	-12.022477	135.570221	63.16	0	350	0	53.65
21/10/2014	15:06:32	-12.025861	135.567719	18	29772	238	0	464.36	1
21/10/2014	15:07:45	-12.026818	135.565674	102.2	22464	330	0	246.55	1
21/10/2014	15:08:53	-12.026272	135.566513	92.2	3996	269	0	109.6	1
21/10/2014	15:10:01	-12.026227	135.566422	91.03	1656	273	0	11.09	1
21/10/2014	15:11:09	-12.026227	135.566574	101.48	1584	76	0	16.53
21/10/2014	15:12:14	-12.026409	135.566299	69.29	900	243	0	36.11
21/10/2014	15:13:22	-12.026201	135.566467	77.95	2376	105	0	29.47
21/10/2014	15:14:30	-12.026171	135.566513	73.96	0	271	0	6.01
21/10/2014	15:15:38	-12.026219	135.566589	104.1	17784	86	0	9.84
21/10/2014	15:16:45	-12.026232	135.566498	99.2	3312	274	0	10
21/10/2014	15:17:52	-12.026156	135.566681	123.36	3600	271	0	21.62
21/10/2014	15:18:59	-12.026143	135.56662	104.69	3132	260	0	6.79
21/10/2014	15:20:06	-12.026186	135.566574	84.42	0	230	0	6.92
21/10/2014	15:21:15	-12.026198	135.566498	89.06	0	83	0	8.37
21/10/2014	15:22:22	-12.02623	135.566498	89.59	1404	74	0	3.56
21/10/2014	15:23:30	-12.026175	135.566864	102.91	2664	74	0	40.27
21/10/2014	15:24:38	-12.026108	135.566589	106.92	864	74	0	30.82
21/10/2014	15:25:46	-12.026231	135.566345	63.21	2052	255	0	29.85
21/10/2014	15:26:53	-12.026236	135.566376	64.51	2988	74	0	3.42
21/10/2014	15:27:58	-12.026115	135.566055	56.38	5544	258	0	37.41
21/10/2014	15:29:03	-12.025997	135.566681	107.93	900	286	0	69.33
21/10/2014	15:30:14	-12.02615	135.566711	111.09	0	79	0	17.32
21/10/2014	15:31:22	-12.026206	135.566696	88.79	0	75	0	6.44
21/10/2014	15:32:31	-12.026172	135.566833	108.55	1728	97	0	15.37
21/10/2014	15:33:45	-12.026191	135.566513	94.99	0	288	0	34.87
21/10/2014	15:34:56	-12.026171	135.56633	64.71	0	7	0	20.03
21/10/2014	15:38:07	-12.027118	135.566467	70.12	8676	162	0	106.35	1
21/10/2014	15:41:27	-12.030368	135.568375	59.04	19368	32	0	416.72	1
21/10/2014	15:52:06	-12.030368	135.568375	59.04	19368	32	0	0	1
21/10/2014	15:53:44	-12.030266	135.568771	101.87	30564	94	0	44.53
21/10/2014	15:54:56	-12.030266	135.568771	101.87	30564	94	0	0
21/10/2014	15:56:20	-12.030649	135.569244	-5.54	0	261	0	66.78
21/10/2014	15:57:49	-12.03283	135.580521	69.02	62352	102	0	1250.15
21/10/2014	15:59:47	-12.021017	135.580582	86.06	69336	271	0	1313.56
21/10/2014	16:02:19	-12.023446	135.577606	68.15	5472	97	0	421.55
21/10/2014	16:05:10	-12.023102	135.57666	24.87	7776	64	0	109.76
21/10/2014	16:07:51	-12.022952	135.57663	16.19	828	301	0	17
21/10/2014	16:10:09	-12.022952	135.57663	16.19	828	301	0	0
21/10/2014	16:11:37	-12.020988	135.570618	67.77	36648	212	0	689.35
21/10/2014	16:14:32	-12.026733	135.569641	8.52	9180	304	0	647.59	1
21/10/2014	16:17:13	-12.026373	135.569382	33.29	0	249	0	48.95	1
21/10/2014	16:19:46	-12.026455	135.56929	82.86	0	192	0	13.54
21/10/2014	16:22:34	-12.026356	135.569412	63.93	1476	331	0	17.24
21/10/2014	16:25:29	-12.022378	135.56723	60.38	2700	74	0	501.97
21/10/2014	16:28:13	-12.02235	135.567383	23.77	4320	70	0	16.93	1
21/10/2014	16:30:28	-12.022478	135.567078	43.1	0	311	0	36.1	1
21/10/2014	16:31:43	-12.022429	135.566803	52.71	0	195	0	30.4
21/10/2014	16:33:26	-12.022503	135.567047	78.27	0	320	0	27.78
21/10/2014	16:34:33	-12.022494	135.566803	56.62	0	203	0	26.56
21/10/2014	16:35:43	-12.022463	135.56691	61.46	0	59	0	12.14
21/10/2014	16:37:07	-12.02246	135.566879	54.35	1152	179	0	3.39
21/10/2014	16:38:19	-12.022399	135.566818	62.49	2448	299	0	9.49
21/10/2014	16:39:24	-12.022359	135.56694	76.1	0	89	0	13.99
21/10/2014	16:40:35	-12.022344	135.565842	77.37	30276	17	0	119.43
21/10/2014	16:41:47	-12.022043	135.566147	-0.49	8064	320	0	47.12	1
21/10/2014	16:43:30	-12.021635	135.565933	135.62	1296	28	0	50.99	1
21/10/2014	16:45:09	-12.021449	135.566147	158.88	0	114	0	31.14
21/10/2014	16:46:57	-12.021704	135.566025	114.51	1152	185	0	31.31
21/10/2014	16:48:28	-12.023524	135.564438	71.57	30708	92	0	265.98	1
21/10/2014	16:49:41	-12.02836	135.565216	88.42	25164	176	0	544.35	1
21/10/2014	16:50:59	-12.03067	135.568085	38.33	36	271	0	404.14	1
21/10/2014	16:52:04	-12.030884	135.568024	30.03	4608	199	0	24.7	1
21/10/2014	16:53:19	-12.030984	135.567978	47.05	0	81	0	12.19
21/10/2014	16:54:29	-12.030979	135.567917	38.53	0	279	0	6.66
21/10/2014	16:55:37	-12.031086	135.568207	100.36	4968	293	0	33.71
21/10/2014	16:56:42	-12.031075	135.568115	64.18	1980	281	0	10.08
21/10/2014	16:57:48	-12.031024	135.568069	38.81	3096	248	0	7.56
21/10/2014	16:58:57	-12.031101	135.568024	48.33	0	136	0	9.86
21/10/2014	17:00:04	-12.031289	135.568512	176.76	6912	316	0	57.04
21/10/2014	17:01:09	-12.030904	135.567764	-3.06	2808	229	0	91.92
21/10/2014	17:02:16	-12.030901	135.567841	-5.74	0	327	0	8.38
21/10/2014	17:03:31	-12.031091	135.5681	59.92	0	122	0	35.21
21/10/2014	17:04:51	-12.030695	135.56813	110.43	0	328	0	44.15
21/10/2014	17:06:01	-12.031074	135.568054	58.74	0	210	0	42.95
21/10/2014	17:07:21	-12.030602	135.567322	-59.69	0	61	0	95.35
21/10/2014	17:08:34	-12.031132	135.568161	90.84	0	308	0	108.62
21/10/2014	17:09:47	-12.031045	135.567719	-1.33	0	229	0	49.03
21/10/2014	17:11:21	-12.03124	135.567444	-65.21	0	194	0	36.94
21/10/2014	17:12:53	-12.030917	135.567581	-40.75	0	10	0	38.88
21/10/2014	17:14:21	-12.031275	135.569504	137.4	0	281	0	212.89
21/10/2014	17:15:33	-12.030887	135.568512	98.47	4860	84	0	116.19
21/10/2014	17:16:46	-12.03089	135.568466	75.6	756	96	0	5.01
21/10/2014	17:17:58	-12.03097	135.568283	63.79	0	302	0	21.8
21/10/2014	17:19:13	-12.030965	135.567978	65.25	0	48	0	33.17
21/10/2014	17:20:26	-12.031256	135.569366	181.29	9720	269	0	154.38
21/10/2014	17:21:45	-12.031762	135.570175	283.58	4716	294	0	104.43
21/10/2014	17:24:48	-12.031103	135.568298	37.76	0	240	0	216.88
21/10/2014	17:28:36	-12.030993	135.568146	91.91	10800	85	0	20.56
21/10/2014	17:33:23	-12.031086	135.568054	15.38	3708	221	0	14.39
21/10/2014	17:39:28	-12.031086	135.568054	15.38	3708	221	0	0
21/10/2014	17:42:04	-12.03099	135.567734	17.61	0	182	0	36.4
21/10/2014	17:59:50	-12.03099	135.567734	17.61	0	182	0	0
21/10/2014	18:01:49	-12.031102	135.568024	17.92	13356	273	0	33.91
21/10/2014	18:04:00	-12.031102	135.568024	17.92	13356	273	0	0
21/10/2014	18:08:19	-12.031069	135.567856	35.34	9324	287	0	18.64
21/10/2014	18:15:40	-12.031069	135.567856	35.34	9324	287	0	0
21/10/2014	18:17:12	-12.030923	135.568253	10.68	2520	213	0	46.13
21/10/2014	18:18:46	-12.030896	135.567749	9	6048	275	0	54.89
21/10/2014	18:21:12	-12.030655	135.568512	-28.08	0	300	-4	87.2	1
22/10/2014	9:03:34	-12.030655	135.568512	-28.08	0	300	-2	0	1
22/10/2014	9:06:24	-12.022349	135.577835	63.49	0	312	0	1371.51	1
22/10/2014	9:07:29	-12.022536	135.577728	34.82	2916	140	0	23.83
22/10/2014	9:08:32	-12.022172	135.577667	62.87	0	3	0	41.02
22/10/2014	9:10:23	-12.022408	135.577911	-0.5	1548	35	0	37.32
22/10/2014	9:13:26	-12.023281	135.577545	-108.71	6300	208	0	104.92	1
22/10/2014	9:16:04	-12.023353	135.577454	37.45	0	220	0	12.73	1
22/10/2014	9:17:09	-12.023484	135.577377	41.86	180	121	0	16.8
22/10/2014	9:18:14	-12.023322	135.57753	44.65	2304	90	0	24.52
22/10/2014	9:19:25	-12.023369	135.578247	381.85	35676	109	0	78.15	1
22/10/2014	9:20:36	-12.020844	135.581665	117.92	50508	94	0	465.85	1
22/10/2014	9:21:46	-12.028684	135.582245	225.94	52956	187	0	874.05	1
22/10/2014	9:23:01	-12.031872	135.576019	23.9	65052	277	0	764.28	1
22/10/2014	9:24:11	-12.030542	135.567856	18.64	468	186	0	899.98	1
22/10/2014	9:25:33	-12.030465	135.568588	-0.58	0	76	0	80.07	1
22/10/2014	9:26:39	-12.030464	135.568146	55.5	0	50	0	48.07
22/10/2014	9:27:44	-12.030506	135.568161	4.07	2196	132	0	4.95	1
22/10/2014	9:28:51	-12.030474	135.568008	96.07	0	65	0	17.02	1
22/10/2014	9:30:00	-12.030533	135.567673	-3.07	20952	286	0	37.02
22/10/2014	9:31:17	-12.026584	135.565262	-2.24	42984	8	0	511.44	1
22/10/2014	9:32:22	-12.024885	135.566025	-57.28	2340	7	0	206.34	1
22/10/2014	9:33:28	-12.024632	135.56601	20.31	2772	7	0	28.18	1
22/10/2014	9:34:35	-12.024651	135.566025	17.46	1404	292	0	2.67
22/10/2014	9:35:40	-12.02469	135.566071	4.37	0	41	0	6.62
22/10/2014	9:36:59	-12.024503	135.566711	34.63	20628	49	0	72.64
22/10/2014	9:38:13	-12.024406	135.566833	67.43	3816	171	0	17.1
22/10/2014	9:39:28	-12.025043	135.566452	-56.72	0	217	0	82.06
22/10/2014	9:40:30	-12.024566	135.566803	19.01	4176	153	0	65.35	1
22/10/2014	9:41:36	-12.024696	135.567047	47.52	324	182	0	30.22	1
22/10/2014	9:42:43	-12.024776	135.567001	3.17	684	358	0	10.21
22/10/2014	9:43:48	-12.024791	135.567032	5.08	4248	214	0	3.76
22/10/2014	9:44:54	-12.024751	135.567032	44.8	612	314	0	4.45
22/10/2014	9:46:01	-12.024314	135.567017	83.52	0	12	0	48.62
22/10/2014	9:47:02	-12.025852	135.567062	-458.17	2376	47	0	171.09
22/10/2014	9:48:08	-12.023979	135.567459	47.46	3888	98	0	212.7
22/10/2014	9:49:16	-12.024172	135.567535	49.68	2088	298	0	23
22/10/2014	9:50:22	-12.02415	135.567581	37	2016	321	0	5.57
22/10/2014	9:51:26	-12.02411	135.567429	46.76	4464	354	0	17.12	1
22/10/2014	9:52:28	-12.022927	135.567657	373.13	0	69	0	133.86	1
22/10/2014	9:53:35	-12.024333	135.567688	-16.05	612	4	0	156.38
22/10/2014	9:54:37	-12.024525	135.567795	-71.1	468	24	0	24.31
22/10/2014	9:55:45	-12.025803	135.566788	-198.18	432	76	0	179.41
22/10/2014	9:56:50	-12.023902	135.567657	55.86	1152	340	0	231.55
22/10/2014	9:58:00	-12.02387	135.567703	48.6	0	42	0	6.14
22/10/2014	9:59:06	-12.023963	135.567734	55.18	3348	177	0	10.88
22/10/2014	10:00:09	-12.023867	135.567657	77.94	1872	111	0	13.57
22/10/2014	10:01:15	-12.023769	135.567627	85.66	1620	200	0	11.38	1
22/10/2014	10:02:22	-12.024013	135.567657	35.52	0	0	0	27.33	1
22/10/2014	10:03:28	-12.023837	135.567688	106.77	0	15	0	19.86
22/10/2014	10:04:34	-12.024156	135.567657	50.6	0	158	0	35.63
22/10/2014	10:05:41	-12.024002	135.56778	52.43	4212	307	0	21.73
22/10/2014	10:06:52	-12.023664	135.567596	97.92	0	60	0	42.58
22/10/2014	10:08:02	-12.024013	135.567612	16.94	0	40	0	38.85
22/10/2014	10:09:09	-12.024184	135.567566	-7.54	0	61	0	19.66
22/10/2014	10:10:18	-12.023812	135.567551	51.63	0	37	0	41.4
22/10/2014	10:11:27	-12.023437	135.567657	138.41	0	88	0	43.26
22/10/2014	10:12:42	-12.023697	135.567673	115.1	0	221	0	28.96
22/10/2014	10:14:05	-12.023762	135.567886	-195.53	0	137	0	24.27
22/10/2014	10:15:12	-12.024053	135.567612	91.61	288	315	0	43.99
22/10/2014	10:16:17	-12.023958	135.567657	22.92	540	206	0	11.64
22/10/2014	10:17:22	-12.024218	135.56813	6.9	7272	147	0	59.01
22/10/2014	10:18:27	-12.024179	135.567719	8.11	468	265	0	44.91
22/10/2014	10:19:37	-12.023946	135.567719	69.95	0	120	0	25.91
22/10/2014	10:20:49	-12.023859	135.567688	83.76	0	27	0	10.24
22/10/2014	10:22:18	-12.024442	135.567932	52.44	5544	290	0	70.05
22/10/2014	10:23:35	-12.023918	135.567703	-6.9	5148	303	0	63.37
22/10/2014	10:24:49	-12.024422	135.567688	68.54	0	175	0	56.07
22/10/2014	10:26:07	-12.023819	135.567657	63.98	6084	4	0	67.14
22/10/2014	10:27:29	-12.023956	135.567764	-91.4	2160	67	0	19.17
22/10/2014	10:31:01	-12.024115	135.567459	-58.18	0	184	0	37.59
22/10/2014	10:34:18	-12.024021	135.567444	18.48	3060	293	0	10.58
22/10/2014	10:35:28	-12.023943	135.567398	27.88	2952	96	0	10.01
22/10/2014	10:36:51	-12.024252	135.568024	45.58	0	274	0	76.26
22/10/2014	10:39:08	-12.024252	135.568024	45.58	0	274	0	0
22/10/2014	10:40:21	-12.024208	135.5681	47.86	6120	295	0	9.6
22/10/2014	10:41:33	-12.024142	135.567902	3.18	4356	291	0	22.75
22/10/2014	10:42:41	-12.024235	135.568008	21.45	1836	238	0	15.49
22/10/2014	10:43:52	-12.024111	135.567703	7.71	3780	107	0	35.92
22/10/2014	10:45:03	-12.024309	135.568176	87.1	2772	261	0	55.95
22/10/2014	10:46:13	-12.024164	135.567963	-11.48	468	237	0	28.22
22/10/2014	10:47:20	-12.024345	135.568268	31.94	8748	109	0	38.8
22/10/2014	10:48:27	-12.024189	135.5681	35.13	0	83	0	25.19
22/10/2014	10:49:33	-12.024256	135.567947	40.88	3744	121	0	18.23
22/10/2014	10:50:40	-12.024232	135.567947	34.5	1584	311	0	2.67
22/10/2014	10:51:48	-12.023962	135.567383	-12.3	720	103	0	68.29
22/10/2014	10:52:54	-12.023821	135.566727	98.04	3816	211	0	73.05
22/10/2014	11:02:25	-12.023821	135.566727	98.04	3816	211	0	0
22/10/2014	11:03:44	-12.024357	135.566284	14.61	0	301	0	76.64
22/10/2014	11:04:52	-12.024159	135.566437	122.48	5148	327	0	27.6
22/10/2014	11:06:21	-12.02456	135.56694	69.2	3096	282	0	70.57
22/10/2014	11:07:39	-12.024183	135.567535	50	10908	329	0	77.1
22/10/2014	11:08:59	-12.024303	135.567841	34.78	1620	44	0	35.85
22/10/2014	11:10:13	-12.023628	135.567642	96.06	2448	156	0	78.11
22/10/2014	11:11:33	-12.02444	135.567078	7.07	0	356	0	109.15
22/10/2014	11:12:41	-12.023373	135.567474	102.98	4068	160	0	126.22
22/10/2014	11:13:56	-12.023201	135.567352	96.57	5040	318	0	23.28
22/10/2014	11:15:21	-12.023914	135.567398	67.27	0	299	0	79.44
22/10/2014	11:16:52	-12.0236	135.567703	85.2	0	144	0	48.16
22/10/2014	11:18:44	-12.0236	135.567703	85.2	0	144	0	0
22/10/2014	11:22:39	-12.024227	135.567993	25.51	0	348	0	76.52
22/10/2014	11:35:47	-12.024227	135.567993	25.51	0	348	0	0
22/10/2014	11:38:32	-12.024333	135.567596	-16.34	216	281	0	44.76
22/10/2014	11:39:40	-12.024278	135.567703	-25.18	0	80	0	13.15
22/10/2014	11:40:51	-12.024278	135.567703	-25.18	0	80	0	0
22/10/2014	11:42:04	-12.024377	135.567642	-54.56	0	99	0	12.85
22/10/2014	11:43:15	-12.024348	135.567215	-130.65	0	359	0	46.55
22/10/2014	11:44:27	-12.024302	135.567703	-45.54	0	230	0	53.32
22/10/2014	11:45:38	-12.02433	135.567505	-103.26	2484	39	0	21.76
22/10/2014	11:46:50	-12.024323	135.567551	-78.68	0	289	0	5.06
22/10/2014	11:48:36	-12.024264	135.567657	-45.16	5832	115	0	13.26
22/10/2014	11:50:35	-12.024373	135.567108	-115.34	2700	259	0	60.92
22/10/2014	11:52:33	-12.024373	135.567108	-115.34	2700	259	0	0
22/10/2014	11:53:58	-12.024348	135.567886	-128.84	14688	61	0	84.66
22/10/2014	11:55:38	-12.024348	135.567886	-128.84	14688	61	0	0
22/10/2014	11:56:46	-12.024923	135.567047	-83.48	0	230	0	111.42
22/10/2014	11:58:13	-12.02407	135.567535	-120.65	3672	51	0	108.69
22/10/2014	11:59:39	-12.023961	135.567856	8.21	0	98	0	36.95
22/10/2014	12:00:44	-12.023941	135.567947	-29.67	0	212	0	10.14
22/10/2014	12:01:50	-12.024114	135.567703	-21.7	0	187	0	32.78
22/10/2014	12:02:59	-12.02494	135.568604	-134.1	0	166	0	134.3
22/10/2014	12:04:59	-12.02443	135.567505	-11.94	3024	136	0	132.29
22/10/2014	12:06:56	-12.024406	135.567627	-32.29	0	311	0	13.53
22/10/2014	12:08:49	-12.024758	135.567719	-22.81	3420	165	0	40.4
22/10/2014	12:09:56	-12.024792	135.567474	1.54	612	165	0	26.91
22/10/2014	12:11:16	-12.024813	135.567734	-24.3	0	324	0	28.37
22/10/2014	12:12:31	-12.024672	135.567505	187.77	3348	128	0	29.43
22/10/2014	12:13:49	-12.024372	135.567337	263.83	0	36	0	38.03
22/10/2014	12:15:00	-12.02421	135.568054	202.18	0	128	0	80.03
22/10/2014	12:16:22	-12.024207	135.567749	25.32	2268	171	0	33.17
22/10/2014	12:17:33	-12.02467	135.568008	343.54	0	51	0	58.69
22/10/2014	12:18:55	-12.024913	135.567642	34.26	7704	160	0	48.11
22/10/2014	12:20:19	-12.024654	135.567535	0.23	0	143	0	31.06
22/10/2014	12:21:54	-12.024683	135.567764	27.46	0	116	0	25.11
22/10/2014	12:23:20	-12.024484	135.568527	129.25	1260	228	0	85.88
22/10/2014	12:24:36	-12.024443	135.567978	37.15	19980	280	0	59.88
22/10/2014	12:25:55	-12.02449	135.567932	154.48	6300	277	0	7.23
22/10/2014	12:27:14	-12.024375	135.567886	-41.56	0	101	0	13.73
22/10/2014	12:28:24	-12.024279	135.567902	60.08	0	41	0	10.82
22/10/2014	12:29:44	-12.024137	135.568054	155.96	0	318	0	22.86
22/10/2014	12:31:15	-12.024273	135.567871	68.02	4752	94	0	25
22/10/2014	12:32:39	-12.024406	135.567719	19.87	4284	232	0	22.18
22/10/2014	12:42:35	-12.024406	135.567719	19.87	4284	232	0	0
22/10/2014	12:48:24	-12.023961	135.567612	33.22	0	355	0	50.83
22/10/2014	12:49:37	-12.024329	135.567764	-6.42	4068	106	0	44.13
22/10/2014	12:55:07	-12.024329	135.567764	-6.42	4068	106	0	0
22/10/2014	12:56:37	-12.024253	135.567841	-10.11	0	173	0	11.9
22/10/2014	12:59:04	-12.024129	135.56778	22.42	1404	301	0	15.3
22/10/2014	13:01:56	-12.024129	135.567734	7.98	6984	37	0	5
22/10/2014	13:04:33	-12.023901	135.567749	37.6	0	290	0	25.4
22/10/2014	13:23:49	-12.023901	135.567749	37.6	0	290	0	0
22/10/2014	13:26:32	-12.024178	135.567749	3.48	0	104	0	30.8
22/10/2014	13:29:09	-12.024413	135.567902	-13.5	10512	153	0	30.98
22/10/2014	13:34:45	-12.02398	135.567535	19.61	0	344	0	62.54
22/10/2014	13:39:22	-12.02398	135.567535	19.61	0	344	0	0
22/10/2014	13:42:54	-12.024102	135.567673	-3.09	0	36	0	20.23
22/10/2014	13:48:28	-12.024068	135.567596	10.04	0	334	0	9.19
22/10/2014	13:52:46	-12.023945	135.567719	33.34	5400	204	0	19.13
22/10/2014	13:53:55	-12.02416	135.567566	22.31	7380	190	0	29.13
22/10/2014	13:55:00	-12.023928	135.567627	18.94	5472	191	0	26.64
22/10/2014	13:56:44	-12.023722	135.567749	70.41	3312	95	0	26.47
22/10/2014	13:58:57	-12.023851	135.567657	50.35	4428	165	0	17.49
22/10/2014	14:00:17	-12.023611	135.567612	27.81	14580	142	0	27.13
22/10/2014	14:02:18	-12.023808	135.567627	25.47	1440	292	0	21.97
22/10/2014	14:03:51	-12.023767	135.567703	48.98	792	212	0	9.44
22/10/2014	14:05:43	-12.023684	135.567688	39.5	3456	178	0	9.37
22/10/2014	14:11:06	-12.023684	135.567688	39.5	3456	178	0	0
22/10/2014	14:12:17	-12.024014	135.567596	40.24	6336	285	0	38.03
22/10/2014	14:14:08	-12.024853	135.567413	56.69	10152	206	0	95.39
22/10/2014	14:16:05	-12.024014	135.567413	59.37	0	227	0	93.29
22/10/2014	14:17:47	-12.024364	135.567398	39.99	7632	306	0	38.95
22/10/2014	14:19:48	-12.024516	135.568146	-71.33	4176	178	0	83.09
22/10/2014	14:21:42	-12.024217	135.56749	94.14	0	89	0	78.71
22/10/2014	14:22:56	-12.024497	135.567978	8.19	2772	272	0	61.53
22/10/2014	14:24:13	-12.02423	135.567657	36.03	5976	313	0	45.83
22/10/2014	14:25:25	-12.024107	135.567551	24.59	0	331	0	17.89
22/10/2014	14:26:29	-12.024089	135.567566	13.97	5112	113	0	2.58
22/10/2014	14:27:37	-12.024215	135.567596	42.86	1872	343	0	14.39
22/10/2014	14:30:07	-12.024476	135.567825	32.76	0	0	0	38.24
22/10/2014	14:32:18	-12.024487	135.567932	19.12	5796	309	0	11.7
22/10/2014	14:36:42	-12.024337	135.567856	-3.47	6840	141	0	18.61
22/10/2014	14:49:21	-12.024337	135.567856	-3.47	6840	141	0	0
22/10/2014	14:50:37	-12.024257	135.567642	2.59	0	163	0	24.92
22/10/2014	14:51:39	-12.024256	135.567703	42.4	2736	160	0	6.64
22/10/2014	14:52:43	-12.024322	135.567719	15.34	0	309	0	7.54
22/10/2014	14:59:33	-12.024322	135.567719	15.34	0	309	0	0
22/10/2014	15:01:00	-12.024365	135.567734	12	0	128	0	5.05
22/10/2014	15:02:10	-12.024137	135.567642	85.83	5004	104	0	27.26
22/10/2014	15:03:16	-12.024146	135.567612	56.84	1440	244	0	3.41
22/10/2014	15:04:24	-12.024429	135.567902	0.35	0	304	0	44.55
22/10/2014	15:05:30	-12.024319	135.56778	10.86	0	181	0	18.05
22/10/2014	15:06:39	-12.024243	135.567581	55.86	0	163	0	23.23
22/10/2014	15:07:52	-12.024248	135.56749	34.49	0	277	0	9.91
22/10/2014	15:09:12	-12.024318	135.568268	40.7	10368	95	0	84.97
22/10/2014	15:10:59	-12.024226	135.568146	20.34	1080	242	0	16.75
22/10/2014	15:12:33	-12.024215	135.568558	-0.37	0	257	0	44.82
22/10/2014	15:14:05	-12.024231	135.567932	22.82	2592	106	0	68.1
22/10/2014	15:15:38	-12.024095	135.567749	39.98	0	290	0	25
22/10/2014	15:16:41	-12.024001	135.568008	73.38	2952	109	0	30.04
22/10/2014	15:17:46	-12.024043	135.567902	52.97	0	60	0	12.44
22/10/2014	15:18:52	-12.024087	135.567963	50.09	0	148	0	8.24
22/10/2014	15:20:00	-12.024091	135.567963	46.08	0	340	0	0.44
22/10/2014	15:21:06	-12.025059	135.568024	-83.52	0	199	0	107.84
22/10/2014	15:22:10	-12.024207	135.568039	52.88	6084	254	0	94.75
22/10/2014	15:23:30	-12.024321	135.5681	5.93	0	306	0	14.31
22/10/2014	15:24:40	-12.024452	135.567886	2.71	1908	355	0	27.46
22/10/2014	15:25:45	-12.024059	135.56752	55	6696	91	0	59.11
22/10/2014	15:28:02	-12.024334	135.56781	5.07	8712	246	0	43.93
22/10/2014	15:29:58	-12.024356	135.56781	48.62	36	189	0	2.45
22/10/2014	15:31:23	-12.025345	135.568329	-197.7	1044	311	0	123.61
22/10/2014	15:33:12	-12.024368	135.56778	-10.94	0	278	0	123.96
22/10/2014	15:35:53	-12.0243	135.567551	82.77	6660	131	0	26.03
22/10/2014	15:38:28	-12.024965	135.567734	-41.37	5544	62	0	76.58
22/10/2014	15:41:28	-12.02459	135.567688	42.93	1584	290	0	42
22/10/2014	15:46:36	-12.024551	135.567749	43.22	0	35	0	7.93
22/10/2014	15:51:00	-12.023627	135.566925	163.67	2736	318	0	136.33
22/10/2014	15:52:11	-12.023643	135.566757	177.52	468	270	0	18.36
22/10/2014	15:54:47	-12.023042	135.567169	232.11	468	226	0	80.46
22/10/2014	15:55:47	-12.023649	135.567474	133.12	0	124	0	75.21
22/10/2014	15:56:47	-12.023634	135.567566	112.45	0	308	0	10.14
22/10/2014	15:57:48	-12.023396	135.567429	174.61	0	143	0	30.37
22/10/2014	15:58:58	-12.022979	135.567307	252.6	0	79	0	48.23
22/10/2014	16:00:29	-12.023203	135.567383	211.42	792	68	0	26.24
22/10/2014	16:01:33	-12.023944	135.567596	83.12	1908	168	0	85.59
22/10/2014	16:02:48	-12.023267	135.56749	197.67	0	42	0	76.16
22/10/2014	16:07:17	-12.023267	135.56749	197.67	0	42	0	0
22/10/2014	16:13:01	-12.023504	135.567429	241.34	4572	178	0	27.18	1
22/10/2014	16:18:33	-12.023514	135.567291	167.56	6372	239	0	15.05	1
22/10/2014	16:22:42	-12.024427	135.56723	202.78	5184	10	0	101.74
22/10/2014	16:24:10	-12.024503	135.567139	201.45	0	187	0	13.01
22/10/2014	16:27:10	-12.024682	135.5672	85.99	0	77	0	20.98
22/10/2014	16:29:45	-12.024354	135.567169	158.89	0	122	0	36.63
22/10/2014	16:31:53	-12.024167	135.567078	273.48	3492	348	0	23.03
22/10/2014	16:35:10	-12.024172	135.567154	223.23	0	269	0	8.28
22/10/2014	16:36:31	-12.024392	135.567429	221.85	0	11	0	38.64
22/10/2014	16:39:36	-12.023107	135.56723	376.54	3960	312	0	144.52
22/10/2014	16:42:58	-12.024179	135.567627	3.28	1728	7	0	126.78	1
22/10/2014	16:46:32	-12.024913	135.56749	-2.59	9432	131	0	82.97	1
22/10/2014	16:49:34	-12.024918	135.567627	27.63	6624	350	0	14.91
22/10/2014	16:52:16	-12.024839	135.567429	10.7	1872	226	0	23.26
22/10/2014	16:53:22	-12.024857	135.567459	42.07	0	122	0	3.83
22/10/2014	16:54:25	-12.024651	135.567169	66.8	0	96	0	38.98
22/10/2014	16:57:38	-12.024578	135.566849	157.09	936	61	0	35.74
22/10/2014	17:01:26	-12.024711	135.567123	19.07	900	22	0	33.27
22/10/2014	17:04:51	-12.024178	135.567383	37.41	0	238	0	65.67
22/10/2014	17:06:14	-12.024265	135.567444	19.83	2844	77	0	11.73	1
22/10/2014	17:09:05	-12.023948	135.567429	99.09	3888	183	0	35.29	1
22/10/2014	17:11:21	-12.023942	135.567444	103.32	0	239	0	1.76
22/10/2014	17:12:28	-12.024071	135.567612	3.17	288	69	0	23.23
22/10/2014	17:13:34	-12.023938	135.56778	35.01	1836	279	0	23.51
22/10/2014	17:14:44	-12.023983	135.567459	107.92	0	230	0	35.27
22/10/2014	17:15:51	-12.024014	135.567795	59.07	0	267	0	36.7
22/10/2014	17:16:59	-12.024022	135.56781	14.94	1296	256	0	1.86
22/10/2014	17:18:08	-12.024055	135.567841	-5.83	0	235	0	4.98
22/10/2014	17:19:16	-12.024123	135.567673	32.63	4608	249	0	19.77
22/10/2014	17:20:22	-12.024292	135.566986	80.1	0	50	0	77.04
22/10/2014	17:21:29	-12.024524	135.567337	43.78	1116	192	0	46.07	1
22/10/2014	17:22:47	-12.024353	135.56604	90.53	0	132	0	142.33	1
22/10/2014	17:25:43	-12.024443	135.566269	25.74	252	304	0	26.84
22/10/2014	17:28:12	-12.024497	135.566101	57.84	1692	41	0	19.23
22/10/2014	17:29:20	-12.025069	135.56575	81.55	7452	213	0	74.18
22/10/2014	17:30:28	-12.025005	135.566086	60.57	10368	17	0	37.23	1
22/10/2014	17:31:44	-12.025354	135.565857	23.66	3060	94	0	46.11	1
22/10/2014	17:33:03	-12.025464	135.566116	46.18	0	237	0	30.71	1
22/10/2014	17:34:09	-12.024519	135.566696	20.4	3420	350	0	122.56	1
22/10/2014	17:35:15	-12.024084	135.567505	29.43	5616	82	0	100.4	1
22/10/2014	17:36:20	-12.023933	135.567749	-4.06	0	312	0	31.4	1
22/10/2014	17:37:38	-12.023964	135.567612	22.81	0	229	0	15.29
22/10/2014	17:38:46	-12.023972	135.567688	35.25	0	288	0	8.31
22/10/2014	17:40:27	-12.024175	135.567551	69.1	0	310	0	27.05
22/10/2014	17:42:08	-12.023847	135.56781	-8.01	0	203	0	46.08
22/10/2014	17:43:42	-12.02378	135.567749	-78.48	1800	45	0	9.98
22/10/2014	17:44:52	-12.024021	135.567825	2.81	0	357	0	28.04
22/10/2014	17:46:01	-12.024179	135.567886	12.75	2160	314	0	18.78
22/10/2014	17:47:17	-12.024031	135.567764	11.11	2952	18	0	21.14
22/10/2014	17:48:25	-12.024109	135.567841	36.88	0	145	0	12.06
22/10/2014	17:49:30	-12.024061	135.567566	40.16	9936	189	0	30.38
22/10/2014	17:50:36	-12.024212	135.567429	37.57	1260	273	0	22.45
22/10/2014	17:51:41	-12.02459	135.567612	147.62	0	241	0	46.51
22/10/2014	17:52:50	-12.023923	135.567825	26.26	252	178	0	77.7
22/10/2014	17:53:53	-12.024137	135.567856	50.63	7632	178	0	24.03
22/10/2014	17:55:03	-12.024137	135.567856	50.63	7632	178	0	0
22/10/2014	17:56:14	-12.023691	135.56778	-101.43	4896	120	0	50.28
22/10/2014	17:57:24	-12.024057	135.567703	24.98	8172	262	0	41.55
22/10/2014	17:58:30	-12.024842	135.5672	40.74	1944	329	0	103.01	1
22/10/2014	17:59:42	-12.025257	135.567276	78.08	0	82	0	46.88	1
22/10/2014	18:00:49	-12.025196	135.567215	67.64	1296	10	0	9.49
22/10/2014	18:01:52	-12.024956	135.566986	40.43	1908	143	0	36.5
22/10/2014	18:02:58	-12.025123	135.567154	52.83	7272	71	0	26.05
22/10/2014	18:04:04	-12.025084	135.5672	32.96	3960	220	0	6.62
22/10/2014	18:05:11	-12.025102	135.567078	56	2088	322	0	13.42
22/10/2014	18:06:16	-12.025112	135.567184	46.13	0	7	0	11.58
22/10/2014	18:07:24	-12.024877	135.567123	-8.78	0	73	0	26.96
22/10/2014	18:08:31	-12.025033	135.5672	42.65	1404	275	0	19.26
22/10/2014	18:09:36	-12.025048	135.56723	34.06	3024	305	0	3.66
22/10/2014	18:10:50	-12.024977	135.567123	14.44	2664	209	0	14.06
22/10/2014	18:13:36	-12.024977	135.567123	14.44	2664	209	0	0
22/10/2014	18:15:56	-12.024922	135.566986	29.02	0	323	0	16.11
22/10/2014	18:18:29	-12.024596	135.567429	-129.85	5040	10	0	60.29
22/10/2014	18:22:32	-12.024596	135.567429	-129.85	5040	10	0	0
22/10/2014	18:23:46	-12.024992	135.5672	33.8	11196	228	0	50.59
22/10/2014	18:25:38	-12.025016	135.567123	38.66	1224	291	0	8.79
22/10/2014	18:26:44	-12.02491	135.567276	-17.98	0	351	0	20.39
22/10/2014	18:27:52	-12.024916	135.567429	25.59	0	251	0	16.65
22/10/2014	18:29:00	-12.024925	135.567215	27.88	3744	61	0	23.3
22/10/2014	18:30:09	-12.024911	135.567322	15.78	1800	170	0	11.74
22/10/2014	18:31:16	-12.025062	135.567154	49.08	0	137	0	24.81
22/10/2014	18:32:26	-12.025105	135.567139	33.53	2232	351	0	5.05
22/10/2014	18:33:31	-12.024956	135.567078	42.82	1044	112	0	17.85
22/10/2014	18:34:37	-12.024989	135.567139	28.38	1080	349	0	7.58
22/10/2014	18:35:42	-12.02504	135.567154	18.12	1008	219	0	5.9
22/10/2014	18:36:47	-12.025011	135.567154	34.04	2556	95	0	3.22
22/10/2014	18:37:53	-12.025021	135.567108	16.24	396	28	0	5.12
22/10/2014	18:38:59	-12.025002	135.567169	38.75	1440	306	0	6.96
22/10/2014	18:40:04	-12.024987	135.567078	32.02	1728	107	0	10.04
22/10/2014	18:41:10	-12.025049	135.567154	27.09	252	58	0	10.76
22/10/2014	18:42:16	-12.025023	135.567169	37.87	252	234	0	3.32
22/10/2014	18:43:22	-12.024997	135.567154	31.58	180	194	0	3.32
22/10/2014	18:44:28	-12.024993	135.567062	54.31	432	311	0	10.02
22/10/2014	18:45:34	-12.025196	135.567139	9.13	0	118	0	24.08
22/10/2014	18:46:40	-12.025208	135.567261	7.84	0	170	0	13.34
22/10/2014	18:47:44	-12.025237	135.567169	8.87	0	297	0	10.51
22/10/2014	18:48:48	-12.02515	135.5672	18.67	0	221	0	10.24
22/10/2014	18:49:56	-12.024799	135.567047	95.9	8388	27	0	42.43
22/10/2014	18:51:01	-12.024942	135.567017	30.67	1728	80	0	16.23
22/10/2014	18:52:09	-12.024493	135.567215	41.06	4608	262	0	54.37
22/10/2014	18:53:30	-12.024216	135.567383	54.12	5040	151	0	35.81
22/10/2014	18:54:35	-12.02473	135.567215	82.31	6804	45	0	60	1
22/10/2014	18:55:39	-12.024382	135.567688	26.47	828	223	0	64.37	1
22/10/2014	18:56:44	-12.024245	135.5672	47.59	8388	297	0	55.22	1
22/10/2014	18:57:48	-12.024218	135.566589	52.32	1152	336	0	66.52	1
22/10/2014	18:58:55	-12.024577	135.566849	32.82	1404	330	0	48.92	1
22/10/2014	19:00:04	-12.024894	135.56694	38.17	1548	196	0	36.61	1
22/10/2014	19:01:17	-12.024795	135.567093	60.46	0	197	0	19.95
22/10/2014	19:02:24	-12.025059	135.566971	-36.32	0	352	0	32.21
22/10/2014	19:03:30	-12.024833	135.567184	71.85	0	243	0	34.18
22/10/2014	19:04:38	-12.024877	135.567276	26.06	0	330	0	11.14
22/10/2014	19:05:44	-12.024874	135.5672	18.21	756	224	0	8.27
22/10/2014	19:06:51	-12.025004	135.567123	16.15	0	354	0	16.71
22/10/2014	19:07:57	-12.024891	135.567169	54.65	0	203	0	13.52
22/10/2014	19:09:03	-12.024761	135.56723	22.39	36	265	0	15.9
22/10/2014	19:10:08	-12.024794	135.567184	26.14	0	203	0	6.2
22/10/2014	19:11:13	-12.024841	135.567245	18.8	0	322	0	8.45
22/10/2014	19:12:26	-12.024798	135.567139	29.17	0	114	0	12.48
22/10/2014	19:13:32	-12.024722	135.567276	31.96	108	313	0	17.13
22/10/2014	19:14:37	-12.024772	135.567261	43.98	0	211	0	5.79
22/10/2014	19:15:48	-12.024983	135.567062	40.52	4644	128	0	31.92
22/10/2014	19:16:56	-12.025035	135.567093	57.65	0	277	0	6.69
22/10/2014	19:18:01	-12.025059	135.567184	30.21	0	264	0	10.25
22/10/2014	19:19:05	-12.024845	135.567154	70.15	0	301	0	24.02
22/10/2014	19:20:11	-12.025032	135.567245	48.05	0	60	0	23.03
22/10/2014	19:21:17	-12.025121	135.567154	21.29	0	144	0	14
22/10/2014	19:22:31	-12.025138	135.567612	13.6	0	284	0	49.85
22/10/2014	19:23:42	-12.024983	135.567383	43.61	1800	80	0	30.29
22/10/2014	19:24:52	-12.024964	135.567032	47.88	0	72	0	38.23
22/10/2014	19:26:08	-12.024975	135.567078	37.96	0	100	0	5.15
22/10/2014	19:27:20	-12.025053	135.567215	45.05	0	101	0	17.24
22/10/2014	19:28:49	-12.025011	135.567184	34.46	1476	88	0	5.76
22/10/2014	19:32:29	-12.025139	135.567078	8.55	21708	38	0	18.32
22/10/2014	19:36:29	-12.025067	135.567062	0.12	6120	152	0	8.19
22/10/2014	19:40:18	-12.024734	135.567261	49.34	0	94	0	42.89
22/10/2014	19:41:29	-12.024868	135.567184	11.24	6372	297	0	17.09
22/10/2014	19:42:43	-12.024539	135.567062	-7.55	3996	41	0	38.91
22/10/2014	19:44:35	-12.024539	135.567062	-7.55	3996	41	0	0
22/10/2014	19:47:36	-12.023805	135.567856	73.95	0	358	0	118.82
22/10/2014	19:51:21	-12.024046	135.567657	54.02	0	72	0	34.45
22/10/2014	19:55:12	-12.023148	135.568268	180.5	0	136	0	119.94
22/10/2014	19:57:52	-12.023808	135.567627	74.04	2844	19	0	101.22	1
22/10/2014	20:00:51	-12.023249	135.568039	144.71	0	169	0	76.62	1
22/10/2014	20:03:17	-12.021442	135.569931	383.85	612	215	0	287.6
22/10/2014	20:05:45	-12.023149	135.568375	179.89	0	339	0	254.29
22/10/2014	20:07:52	-12.023018	135.569	269.59	720	220	0	69.52
22/10/2014	20:10:10	-12.023633	135.568146	103.05	0	201	0	115.34
22/10/2014	20:12:05	-12.023842	135.567841	99.96	0	276	0	40.5
22/10/2014	20:14:04	-12.023274	135.568405	133.66	3276	63	0	88.04
22/10/2014	20:15:50	-12.02364	135.567947	100.38	0	221	0	64.32
22/10/2014	20:17:23	-12.023842	135.567749	86.01	5148	250	0	31.12
22/10/2014	20:19:04	-12.023565	135.568207	171.88	0	107	0	58.56
22/10/2014	20:20:43	-12.02467	135.567551	57.55	6156	235	0	142.08
22/10/2014	20:22:28	-12.024467	135.567657	73.85	0	213	0	25.35
22/10/2014	20:24:35	-12.023816	135.567612	16.89	1800	278	0	72.55	1
22/10/2014	20:27:11	-12.023837	135.567474	43.28	0	346	0	15.19	1
22/10/2014	20:29:30	-12.023967	135.567642	18.42	0	356	0	23.3
22/10/2014	20:30:32	-12.024094	135.567764	15.7	0	111	0	19.38
22/10/2014	20:31:43	-12.024051	135.567642	36.83	0	180	0	14.1
22/10/2014	20:33:18	-12.024082	135.567612	56.32	540	203	0	4.75
22/10/2014	20:36:24	-12.024141	135.567673	58.25	1152	332	0	9.33
22/10/2014	20:39:13	-12.024127	135.567642	38.14	1872	225	0	3.71
22/10/2014	20:42:30	-12.024024	135.567688	25.56	0	74	0	12.5
22/10/2014	20:44:53	-12.024153	135.567612	63.4	0	161	0	16.56
22/10/2014	20:46:09	-12.024123	135.567627	42.52	0	99	0	3.71
22/10/2014	20:48:22	-12.024058	135.567657	29.29	684	329	0	7.93
22/10/2014	20:50:26	-12.024069	135.567657	44.08	0	236	0	1.22
22/10/2014	20:51:28	-12.024132	135.567673	71.1	0	35	0	7.22
22/10/2014	20:52:30	-12.024317	135.567703	94.92	0	85	0	20.83
22/10/2014	20:53:30	-12.02409	135.567657	38.2	360	176	0	25.73
22/10/2014	20:54:29	-12.024089	135.567703	68.42	144	105	0	5
22/10/2014	20:55:29	-12.024045	135.567596	37.83	144	145	0	12.62
22/10/2014	20:56:29	-12.024151	135.567627	58.52	2088	49	0	12.26
22/10/2014	20:57:33	-12.024108	135.567627	37.13	4212	157	0	4.78
22/10/2014	20:58:42	-12.024018	135.567688	34.49	0	195	0	12.01
22/10/2014	20:59:51	-12.024094	135.567703	50.6	0	250	0	8.61
22/10/2014	21:01:15	-12.023791	135.567657	-52.2	1836	297	0	34.06
22/10/2014	21:02:24	-12.023812	135.567734	-44.02	0	349	0	8.69
22/10/2014	21:03:38	-12.02418	135.567612	84.72	2628	278	0	43.02
22/10/2014	21:04:43	-12.023517	135.567795	-156.72	0	42	0	76.36
22/10/2014	21:05:48	-12.02362	135.567703	-139.92	0	125	0	15.21
22/10/2014	21:06:48	-12.023857	135.567688	-61.98	0	85	0	26.4
22/10/2014	21:07:48	-12.02349	135.567703	-201.2	0	71	0	40.84
22/10/2014	21:08:48	-12.023732	135.567657	-138.52	0	239	0	27.37
22/10/2014	21:09:52	-12.023617	135.567657	-190.59	0	47	0	12.79
22/10/2014	21:10:52	-12.024093	135.567612	33.34	432	106	0	53.15
22/10/2014	21:11:52	-12.024094	135.567734	48.36	2304	54	0	13.27
22/10/2014	21:13:10	-12.024154	135.567825	26.63	0	169	0	11.94
22/10/2014	21:14:12	-12.023993	135.56781	-49.35	576	318	0	17.98
22/10/2014	21:15:15	-12.024087	135.567871	-12.81	0	134	0	12.38
22/10/2014	21:16:18	-12.02403	135.567841	-28.1	0	133	0	7.13
22/10/2014	21:17:18	-12.024086	135.567841	-3.01	0	171	0	6.23
22/10/2014	21:18:17	-12.024207	135.567856	14.92	396	213	0	13.55
22/10/2014	21:19:16	-12.024485	135.567657	140.49	2124	252	0	37.74
22/10/2014	21:20:22	-12.024234	135.56781	42.69	0	128	0	32.49
22/10/2014	21:21:29	-12.02425	135.567825	55.09	396	15	0	2.41
22/10/2014	21:22:32	-12.024216	135.567841	55.26	0	149	0	4.16
22/10/2014	21:23:38	-12.024113	135.567856	-17.39	288	183	0	11.57	1
22/10/2014	21:24:43	-12.024172	135.56781	39.91	684	355	0	8.25	1
22/10/2014	21:25:48	-12.024233	135.56781	78.1	792	358	0	6.78
22/10/2014	21:26:47	-12.024225	135.567825	-0.46	972	82	0	1.86
22/10/2014	21:27:49	-12.024259	135.567825	44.44	1116	47	0	3.78
22/10/2014	21:28:52	-12.024137	135.567856	44.41	0	170	0	13.98
22/10/2014	21:29:55	-12.024192	135.567856	66.04	0	117	0	6.12
22/10/2014	21:30:55	-12.024184	135.567795	68.57	1188	55	0	6.69
22/10/2014	21:31:58	-12.024278	135.567886	74.08	0	162	0	14.39
22/10/2014	21:33:09	-12.024142	135.56778	34.67	252	13	0	19.02
22/10/2014	21:34:12	-12.024302	135.567871	74.9	0	70	0	20.36
22/10/2014	21:35:15	-12.024202	135.567871	48.75	0	354	0	11.12
22/10/2014	21:36:17	-12.023904	135.567764	-28.74	0	350	0	35.12
22/10/2014	21:37:20	-12.02428	135.567886	56.7	0	10	0	43.86
22/10/2014	21:38:23	-12.024066	135.567856	-7.51	0	115	0	24.02
22/10/2014	21:39:26	-12.02419	135.567825	31.89	0	12	0	14.19
22/10/2014	21:40:29	-12.024067	135.567825	-4.52	0	16	0	13.68
22/10/2014	21:42:02	-12.024208	135.567856	29.64	2592	332	0	16.04
22/10/2014	21:43:11	-12.024136	135.567856	29.9	1980	14	0	8.01
22/10/2014	21:45:16	-12.024136	135.567856	29.9	1980	14	0	0
22/10/2014	21:47:03	-12.024164	135.567795	46.95	0	286	0	7.33
22/10/2014	21:48:09	-12.024112	135.567825	24.49	4680	125	0	6.64
22/10/2014	21:49:13	-12.024177	135.567993	72.79	8712	280	0	19.65
22/10/2014	21:50:16	-12.024043	135.567795	24.7	1440	331	0	26.19
22/10/2014	21:51:18	-12.024117	135.567902	27.58	4356	276	0	14.25
22/10/2014	21:52:28	-12.024285	135.56842	-71.3	0	187	0	59.35
22/10/2014	21:53:34	-12.024185	135.567856	16.75	5328	49	0	62.34
22/10/2014	21:54:40	-12.024143	135.567841	28.24	0	314	0	4.95
22/10/2014	21:55:47	-12.024294	135.568359	-51.31	0	280	0	58.78
22/10/2014	21:57:11	-12.024062	135.567886	16.55	3024	25	0	57.55
22/10/2014	21:58:27	-12.024201	135.567856	45.78	5040	91	0	15.8
22/10/2014	21:59:44	-12.024379	135.567978	49.36	0	99	0	23.83
22/10/2014	22:01:49	-12.024047	135.567642	84.73	0	307	0	51.94
22/10/2014	22:03:51	-12.024149	135.567764	39.1	1728	191	0	17.46
22/10/2014	22:06:04	-12.024235	135.56781	80.46	2700	288	0	10.79
22/10/2014	22:07:50	-12.024096	135.567566	55.06	3060	122	0	30.71
22/10/2014	22:09:04	-12.024415	135.568481	-44.39	0	173	0	105.64
22/10/2014	22:10:56	-12.023993	135.567703	10.87	0	132	0	96.75
22/10/2014	22:12:33	-12.024139	135.567825	24.03	0	356	0	20.97
22/10/2014	22:13:37	-12.024108	135.56781	34.04	0	312	0	3.81
22/10/2014	22:14:40	-12.024068	135.567551	59.24	0	325	0	28.52
22/10/2014	22:15:44	-12.02409	135.567535	70.18	0	103	0	3
22/10/2014	22:16:48	-12.024236	135.567932	40.84	3816	172	0	46.13
22/10/2014	22:17:53	-12.024125	135.56778	61.98	0	347	0	20.63
22/10/2014	22:18:52	-12.024054	135.567703	11.84	3060	340	0	11.51
22/10/2014	22:19:57	-12.023851	135.567566	-32.16	0	359	0	27.05
22/10/2014	22:20:58	-12.024249	135.567886	41.72	0	325	0	56.3
22/10/2014	22:21:58	-12.02419	135.567795	30.32	612	115	0	11.87
22/10/2014	22:22:58	-12.024174	135.567825	35.97	936	114	0	3.72
22/10/2014	22:24:00	-12.024243	135.568054	26.67	0	59	0	26.06
22/10/2014	22:25:22	-12.023857	135.567642	-28.01	4356	92	0	62.05
22/10/2014	22:26:23	-12.023939	135.567688	-6.03	0	48	0	10.4
22/10/2014	22:27:23	-12.024189	135.567856	32.82	1584	103	0	33.27
22/10/2014	22:28:23	-12.024193	135.567841	33.98	1548	126	0	1.69
22/10/2014	22:29:27	-12.024142	135.567749	17.8	0	164	-4	11.5	1
22/10/2014	22:30:29	-12.024149	135.567886	45.92	756	320	-2	0	1
22/10/2014	22:31:59	-12.024204	135.568008	23.32	0	260	0	14.61	1
22/10/2014	22:33:06	-12.024206	135.568085	17.32	0	107	0	8.38
22/10/2014	22:34:07	-12.024162	135.56781	42.13	324	191	0	30.31
22/10/2014	22:35:09	-12.024139	135.567749	66.28	1116	280	0	7.11
22/10/2014	22:36:09	-12.024194	135.567886	27.34	0	92	0	16.11
22/10/2014	22:37:08	-12.024164	135.567871	27.91	0	290	0	3.71
22/10/2014	22:38:09	-12.024149	135.56781	23.18	0	70	0	6.84
22/10/2014	22:39:11	-12.024181	135.567719	30.47	0	279	0	10.52
22/10/2014	22:40:14	-12.024134	135.567917	22.74	0	95	0	22.16
22/10/2014	22:41:13	-12.024143	135.567764	37.13	0	213	0	16.67
22/10/2014	22:42:12	-12.024117	135.567795	29.09	0	261	0	4.44
22/10/2014	22:43:11	-12.024142	135.567886	22.56	0	82	0	10.28
22/10/2014	22:44:10	-12.024155	135.567856	30.64	0	91	0	3.57
22/10/2014	22:45:08	-12.024154	135.567856	34.45	0	30	0	0.11
22/10/2014	22:46:06	-12.02417	135.567932	25.97	0	338	0	8.45
22/10/2014	22:47:06	-12.024128	135.567825	47.37	1008	348	0	12.54
22/10/2014	22:48:06	-12.024136	135.56781	57.5	2232	105	0	1.86
22/10/2014	22:49:07	-12.02413	135.567795	45.04	0	305	0	1.76
22/10/2014	22:50:07	-12.02413	135.567856	34.64	0	46	0	6.63
22/10/2014	22:51:07	-12.024122	135.567871	42.03	0	91	0	1.86
22/10/2014	22:52:05	-12.02414	135.567764	36.63	0	348	0	11.81
22/10/2014	22:53:03	-12.02415	135.567886	1.35	0	80	0	13.31
22/10/2014	22:54:02	-12.024149	135.567902	26.09	0	90	0	1.74
22/10/2014	22:54:59	-12.024014	135.568008	23.2	0	253	0	18.93
22/10/2014	22:56:02	-12.024138	135.567841	28.22	0	339	0	22.8
22/10/2014	22:57:04	-12.024103	135.567917	69.56	0	77	0	9.14
22/10/2014	22:58:03	-12.024115	135.567841	55.49	0	305	0	8.37
22/10/2014	22:59:03	-12.024149	135.567947	31.29	684	264	0	12.13
22/10/2014	23:00:06	-12.024128	135.568039	37.96	0	247	0	10.27
22/10/2014	23:01:06	-12.024169	135.567749	36.94	0	281	0	31.87
22/10/2014	23:02:02	-12.024091	135.567871	27.28	0	92	0	15.85
22/10/2014	23:03:03	-12.024158	135.567932	44.38	396	161	0	9.98
22/10/2014	23:04:03	-12.024145	135.56781	53.83	0	46	0	13.35
22/10/2014	23:05:03	-12.024098	135.567841	36.8	0	270	0	6.22
22/10/2014	23:06:03	-12.024171	135.568039	11.67	0	242	0	23.01
22/10/2014	23:07:01	-12.024069	135.567871	42.75	0	80	0	21.5
22/10/2014	23:08:01	-12.02409	135.567947	53.38	684	41	0	8.59
22/10/2014	23:09:01	-12.024158	135.568008	35.6	504	241	0	10.06
22/10/2014	23:10:01	-12.024176	135.567871	49.05	0	211	0	15.03
22/10/2014	23:11:04	-12.024198	135.567703	40.86	0	96	0	18.43
22/10/2014	23:12:05	-12.024186	135.567856	25.94	0	113	0	16.69
22/10/2014	23:13:05	-12.024155	135.567886	40.52	0	183	0	4.75
22/10/2014	23:14:07	-12.024162	135.56781	33	10008	78	0	8.3
22/10/2014	23:15:07	-12.02418	135.567917	21.89	0	134	0	11.81
22/10/2014	23:16:08	-12.024122	135.567841	20.38	0	43	0	10.48
22/10/2014	23:17:09	-12.024091	135.567825	41.84	0	73	0	3.86
22/10/2014	23:18:08	-12.024117	135.567856	30.41	1620	40	0	4.44
22/10/2014	23:19:08	-12.024152	135.567856	33.37	1656	75	0	3.89
22/10/2014	23:20:08	-12.0241	135.567734	29.06	0	155	0	14.47
22/10/2014	23:21:08	-12.024138	135.567963	35.82	684	74	0	25.26
22/10/2014	23:22:05	-12.024094	135.567978	47.27	0	42	0	5.16
22/10/2014	23:23:01	-12.024144	135.567795	35.06	0	84	0	20.66
22/10/2014	23:23:57	-12.02416	135.568039	55.69	0	59	0	26.6
22/10/2014	23:24:56	-12.024159	135.567886	41.28	432	49	0	16.64
22/10/2014	23:25:55	-12.024179	135.567871	39.46	396	71	0	2.76
22/10/2014	23:26:54	-12.024187	135.567749	26.27	324	135	0	13.3
22/10/2014	23:27:54	-12.024216	135.567764	35.93	576	75	0	3.61
22/10/2014	23:28:54	-12.024209	135.567886	43.88	936	45	0	13.29
22/10/2014	23:29:54	-12.024155	135.567932	35.85	216	355	0	7.82
22/10/2014	23:30:50	-12.02415	135.567841	42.47	0	68	0	9.91
22/10/2014	23:31:47	-12.024141	135.56778	38.53	0	87	0	6.71
22/10/2014	23:32:43	-12.024102	135.568039	62.64	0	62	0	28.5
22/10/2014	23:33:42	-12.024149	135.567947	49.69	360	99	0	11.29
22/10/2014	23:34:38	-12.024163	135.567825	27.31	0	335	0	13.36
22/10/2014	23:35:34	-12.024157	135.567886	35.31	1944	77	0	6.67
22/10/2014	23:36:31	-12.024139	135.567886	35.44	0	72	0	2
22/10/2014	23:37:27	-12.024135	135.567841	23.3	0	61	0	4.91
22/10/2014	23:38:27	-12.024157	135.567719	13.12	648	74	0	13.49
22/10/2014	23:39:24	-12.024148	135.567932	52.58	0	18	0	23.19
22/10/2014	23:40:20	-12.024167	135.567841	37.49	0	74	0	10.12
22/10/2014	23:41:16	-12.024145	135.567703	11.26	0	154	0	15.21
22/10/2014	23:42:15	-12.024083	135.567932	75.25	0	65	0	25.84
22/10/2014	23:43:18	-12.024137	135.567688	17.04	0	39	0	27.21
22/10/2014	23:44:18	-12.024124	135.567764	68	0	297	0	8.39
22/10/2014	23:45:20	-12.024172	135.567719	47.08	0	64	0	7.24
22/10/2014	23:46:17	-12.024207	135.567719	46.99	0	265	0	3.89
22/10/2014	23:47:19	-12.024104	135.567947	14.13	0	27	0	27.31
22/10/2014	23:48:21	-12.024096	135.568008	71.76	0	337	0	6.69
22/10/2014	23:49:23	-12.024128	135.567795	32.17	0	262	0	23.44
22/10/2014	23:50:25	-12.024127	135.567825	11.58	0	81	0	3.26
22/10/2014	23:51:27	-12.024163	135.567825	18.37	3240	287	0	4
22/10/2014	23:52:27	-12.024196	135.567596	8.72	0	36	0	25.17
22/10/2014	23:53:29	-12.02414	135.567825	41.81	0	124	0	25.67
22/10/2014	23:54:35	-12.024112	135.567627	-8.34	3276	283	0	21.76
22/10/2014	23:55:34	-12.02426	135.567566	12.61	0	64	0	17.74
22/10/2014	23:56:41	-12.024143	135.567657	12.51	2592	62	0	16.35
22/10/2014	23:57:43	-12.024152	135.567871	67.99	0	213	0	23.3
22/10/2014	23:58:45	-12.024218	135.567459	41.7	0	78	0	45.4
22/10/2014	23:59:51	-12.024062	135.567902	34.18	0	42	0	51.21
23/10/2014	0:00:52	-12.024057	135.567902	58.86	0	39	0	0.56
23/10/2014	0:01:56	-12.024123	135.567596	-17.07	0	255	0	34.08
23/10/2014	0:03:00	-12.024141	135.567657	10.92	0	267	0	6.93
23/10/2014	0:04:03	-12.02413	135.567734	28.41	0	282	0	8.46
23/10/2014	0:05:31	-12.024093	135.567886	75.57	1800	238	0	17.04
23/10/2014	0:06:39	-12.024028	135.568039	85.83	0	83	0	18.14
23/10/2014	0:07:43	-12.024082	135.56778	47.84	0	234	0	28.8
23/10/2014	0:09:04	-12.023988	135.567688	-4.38	1152	119	0	14.47
23/10/2014	0:10:16	-12.024158	135.56778	25.55	216	37	0	21.39
23/10/2014	0:11:16	-12.024192	135.567764	50.07	108	0	0	4.16
23/10/2014	0:12:16	-12.024208	135.56781	48.75	72	14	0	5.31
23/10/2014	0:13:14	-12.024165	135.56778	31.82	1620	244	0	5.79
23/10/2014	0:14:13	-12.02418	135.56778	17.79	2952	347	0	1.67
23/10/2014	0:15:13	-12.024017	135.567596	43.51	648	12	0	27
23/10/2014	0:16:12	-12.024037	135.567627	36.74	576	280	0	4.04	1
23/10/2014	0:17:08	-12.023864	135.567612	62.96	5148	24	0	19.31	1
23/10/2014	0:18:09	-12.023455	135.567871	27.51	2340	243	0	53.5
23/10/2014	0:19:10	-12.023441	135.56781	43.24	5256	212	0	6.81
23/10/2014	0:20:13	-12.023847	135.56813	31.06	2700	140	0	57
23/10/2014	0:21:13	-12.024361	135.567078	-87.48	7668	336	0	127.89
23/10/2014	0:22:16	-12.024057	135.567596	43.15	0	51	0	65.7
23/10/2014	0:23:19	-12.024117	135.567902	0.81	0	166	0	33.94
23/10/2014	0:24:20	-12.024098	135.567886	6.68	7416	98	0	2.74
23/10/2014	0:25:23	-12.024145	135.567841	21.22	0	135	0	7.16
23/10/2014	0:26:29	-12.024056	135.567856	-4.78	0	2	0	10.03
23/10/2014	0:27:29	-12.024202	135.567841	36.62	0	358	0	16.32
23/10/2014	0:28:36	-12.024113	135.56778	36.68	0	349	0	11.91
23/10/2014	0:29:37	-12.024169	135.56781	49.35	0	2	0	7.03
23/10/2014	0:31:17	-12.024039	135.56778	10.25	1260	355	0	14.82
23/10/2014	0:32:36	-12.024196	135.567856	38.79	0	356	0	19.32
23/10/2014	0:33:44	-12.024146	135.56781	37.37	0	322	0	7.48
23/10/2014	0:36:09	-12.024228	135.567841	65.82	1620	334	0	9.72
23/10/2014	0:39:14	-12.024302	135.567886	66	1800	30	0	9.57
23/10/2014	0:42:00	-12.023996	135.567871	29.89	0	103	0	34.06
23/10/2014	0:44:11	-12.024363	135.567917	78.58	108	142	0	41.11
23/10/2014	0:47:15	-12.024177	135.567657	55.7	0	51	0	35.03
23/10/2014	0:51:03	-12.024202	135.567963	69.48	0	101	0	33.4
23/10/2014	0:55:23	-12.024159	135.567902	20.22	0	107	0	8.18
23/10/2014	0:59:18	-12.024117	135.567795	39.15	0	279	0	12.54
23/10/2014	1:00:40	-12.024078	135.567688	33.68	0	96	0	12.42
23/10/2014	1:03:11	-12.024171	135.567917	39.28	0	72	0	26.97
23/10/2014	1:04:11	-12.024108	135.567856	52.11	0	347	0	9.65
23/10/2014	1:05:11	-12.02401	135.567551	36.39	9936	270	0	34.91
23/10/2014	1:06:15	-12.023971	135.567505	33.29	0	330	0	6.62
23/10/2014	1:07:18	-12.024143	135.567764	51.05	0	293	0	34.05
23/10/2014	1:08:18	-12.024185	135.567749	18.7	0	8	0	4.95
23/10/2014	1:09:19	-12.02418	135.567871	45.01	0	327	0	13.28
23/10/2014	1:10:23	-12.024131	135.567825	38.4	0	295	0	7.4
23/10/2014	1:11:51	-12.024111	135.56781	28.22	792	320	0	2.76
23/10/2014	1:12:55	-12.024106	135.567871	48.73	0	188	0	6.66
23/10/2014	1:13:57	-12.024095	135.567764	30.44	0	333	0	11.7
23/10/2014	1:15:00	-12.024108	135.567795	45.91	0	142	0	3.67
23/10/2014	1:16:46	-12.023973	135.567657	8.88	468	307	0	21.23
23/10/2014	1:18:55	-12.023953	135.567657	8.41	540	325	0	2.22
23/10/2014	1:21:42	-12.023956	135.567642	8.56	576	322	0	1.67
23/10/2014	1:24:35	-12.024035	135.567505	-17.88	0	358	0	17.3
23/10/2014	1:26:59	-12.024298	135.568039	75.15	0	165	0	65.02
23/10/2014	1:27:59	-12.023912	135.56752	-17.14	0	45	0	70.91
23/10/2014	1:29:01	-12.024036	135.567581	0.63	0	341	0	15.3
23/10/2014	1:30:02	-12.023802	135.5672	-74.69	0	309	0	48.93
23/10/2014	1:31:06	-12.024159	135.567825	44.27	0	343	0	78.71
23/10/2014	1:32:10	-12.024596	135.568481	148.98	0	308	0	86.32
23/10/2014	1:33:13	-12.024183	135.56778	17.55	0	90	0	89
23/10/2014	1:34:14	-12.023589	135.567062	-94.33	0	290	0	102.27
23/10/2014	1:35:28	-12.023807	135.567337	-29.33	144	331	0	38.5
23/10/2014	1:36:31	-12.02401	135.567688	34.11	0	112	0	44.35
23/10/2014	1:37:31	-12.024147	135.567825	48.44	0	126	0	21.31
23/10/2014	1:38:31	-12.024279	135.567978	68.04	0	298	0	22.19
23/10/2014	1:39:34	-12.024279	135.568085	81.39	0	26	0	11.64
23/10/2014	1:40:37	-12.024245	135.568069	68.21	0	116	0	4.16
23/10/2014	1:41:38	-12.024261	135.5681	87.8	0	185	0	3.81
23/10/2014	1:42:41	-12.024328	135.5681	87.22	0	118	0	7.45
23/10/2014	1:43:47	-12.024508	135.568344	102.67	0	124	0	33.24
23/10/2014	1:44:50	-12.024237	135.568039	79.22	0	311	0	44.81
23/10/2014	1:45:53	-12.024251	135.568069	65.48	0	274	0	3.62
23/10/2014	1:46:57	-12.02433	135.568237	103.03	0	330	0	20.27
23/10/2014	1:48:00	-12.024006	135.567551	8.72	0	130	0	82.85
23/10/2014	1:49:03	-12.024183	135.567963	71.52	0	24	0	48.94
23/10/2014	1:50:06	-12.02445	135.568451	141.06	0	117	0	60.81
23/10/2014	1:51:09	-12.024326	135.568146	73.86	0	125	0	35.92
23/10/2014	1:52:13	-12.024394	135.568481	132.6	0	88	0	37.21
23/10/2014	1:53:16	-12.024225	135.568146	82.87	0	307	0	40.99
23/10/2014	1:54:19	-12.023886	135.567215	-65.29	0	291	0	108.04
23/10/2014	1:55:22	-12.023929	135.567322	-45.94	0	115	0	12.58
23/10/2014	1:56:25	-12.024031	135.567612	-2.21	0	269	0	33.52
23/10/2014	1:57:25	-12.024021	135.56752	-3.49	0	350	0	10.07
23/10/2014	1:58:25	-12.02424	135.568192	75.36	0	299	0	77.03
23/10/2014	1:59:25	-12.024156	135.567825	42.43	0	148	0	40.99
23/10/2014	2:00:25	-12.024174	135.567795	38.19	0	103	0	3.83
23/10/2014	2:01:28	-12.024035	135.567398	-24.47	0	103	0	45.86
23/10/2014	2:02:35	-12.0238	135.566635	-157.88	0	103	0	87
23/10/2014	2:03:34	-12.024084	135.567429	-23.71	0	255	0	91.95
23/10/2014	2:04:36	-12.024131	135.567566	-22.22	0	253	0	15.79
23/10/2014	2:05:37	-12.024173	135.567856	30.88	0	97	0	31.88
23/10/2014	2:06:37	-12.024117	135.567749	11.03	0	292	0	13.2
23/10/2014	2:07:37	-12.0242	135.567856	16.69	0	117	0	14.85
23/10/2014	2:08:37	-12.024254	135.567993	47.91	0	119	0	16.06
23/10/2014	2:09:37	-12.024114	135.567642	23.42	0	18	0	41.23
23/10/2014	2:10:35	-12.024197	135.568039	37.99	0	277	0	44.15
23/10/2014	2:11:36	-12.024166	135.567627	28.25	1944	99	0	44.94
23/10/2014	2:12:38	-12.024308	135.568329	69.83	0	75	0	77.96
23/10/2014	2:13:50	-12.024136	135.567841	30.77	6444	272	0	56.41
23/10/2014	2:14:51	-12.02416	135.567566	40.58	0	119	0	30.03
23/10/2014	2:15:56	-12.024142	135.567627	23.55	0	268	0	6.93
23/10/2014	2:16:59	-12.024108	135.567459	16.83	0	236	0	18.66
23/10/2014	2:18:02	-12.024064	135.567352	-0.6	756	128	0	12.62
23/10/2014	2:19:04	-12.024067	135.567627	22.06	4788	278	0	29.91
23/10/2014	2:20:05	-12.024194	135.567993	36.24	6048	277	0	42.24
23/10/2014	2:21:57	-12.02411	135.567657	-21.9	6156	110	0	37.72
23/10/2014	2:24:10	-12.024139	135.567535	-21.57	5256	112	0	13.65
23/10/2014	2:26:20	-12.024145	135.567688	9.34	0	143	0	16.65
23/10/2014	2:28:34	-12.024141	135.567749	13.88	3132	42	0	6.65
23/10/2014	2:30:34	-12.02414	135.567657	-20.42	0	33	0	10.01
23/10/2014	2:31:41	-12.024184	135.56781	30.03	0	351	0	17.34
23/10/2014	2:32:53	-12.024179	135.567673	-24.97	0	311	0	14.91
23/10/2014	2:34:06	-12.024182	135.567795	37.51	4572	190	0	13.27
23/10/2014	2:35:15	-12.024174	135.567764	15.06	0	45	0	3.49
23/10/2014	2:36:45	-12.024216	135.568283	124.5	900	305	0	56.64
23/10/2014	2:38:04	-12.024186	135.567703	-5.89	4320	121	0	63.17	1
23/10/2014	2:39:14	-12.024103	135.567978	114.83	0	277	0	31.3	1
23/10/2014	2:40:26	-12.024177	135.567856	44.54	0	285	0	15.61
23/10/2014	2:41:38	-12.024255	135.567963	33.23	0	155	0	14.51
23/10/2014	2:42:51	-12.0241	135.567749	30.61	0	301	0	28.96
23/10/2014	2:44:04	-12.024147	135.567657	-51.67	0	25	0	11.29
23/10/2014	2:45:15	-12.024117	135.568085	105.58	3384	287	0	46.67
23/10/2014	2:46:26	-12.02418	135.56778	28.1	0	14	0	33.9
23/10/2014	2:47:37	-12.024207	135.567719	6.04	0	129	0	7.28
23/10/2014	2:48:55	-12.024181	135.567642	-0.07	0	240	0	8.86
23/10/2014	2:50:12	-12.02421	135.567764	24.52	0	349	0	13.65
23/10/2014	2:51:23	-12.024173	135.56778	18.47	0	165	0	4.47
23/10/2014	2:52:36	-12.024239	135.567856	53.81	7524	94	0	11.05
23/10/2014	2:54:16	-12.024035	135.567871	66.99	5940	293	0	22.74
23/10/2014	2:55:47	-12.024115	135.567673	-16.49	0	320	0	23.3
23/10/2014	2:57:33	-12.024136	135.56781	35.79	72	24	0	15.08
23/10/2014	2:59:16	-12.024117	135.567795	39.77	2304	338	0	2.67
23/10/2014	3:00:24	-12.024076	135.567734	18.19	0	95	0	8.05
23/10/2014	3:01:31	-12.024149	135.567688	17.81	2016	320	0	9.54
23/10/2014	3:02:41	-12.024174	135.567856	20.38	0	346	0	18.48
23/10/2014	3:03:50	-12.02412	135.56781	14.94	0	286	0	7.82
23/10/2014	3:04:58	-12.024194	135.567825	35.43	0	232	0	8.39
23/10/2014	3:06:10	-12.02455	135.568253	151.11	0	312	0	61.1
23/10/2014	3:07:21	-12.02387	135.567322	-72.93	0	335	0	126.37
23/10/2014	3:08:29	-12.024162	135.567795	-3.33	1116	72	0	60.83
23/10/2014	3:09:37	-12.024178	135.567886	66.81	1836	273	0	10.06
23/10/2014	3:10:47	-12.024455	135.568253	131.93	0	150	0	50.42
23/10/2014	3:12:01	-12.023332	135.566849	-271.13	0	56	0	197.25
23/10/2014	3:13:11	-12.02414	135.567734	16.51	432	358	0	131.67
23/10/2014	3:14:23	-12.023835	135.567474	-59.66	0	291	0	44.16
23/10/2014	3:15:44	-12.023268	135.567047	-190.13	0	155	0	78.3
23/10/2014	3:16:55	-12.02404	135.567734	-12.33	0	345	0	113.8
23/10/2014	3:18:04	-12.024272	135.567856	37.19	2772	324	0	29.01
23/10/2014	3:19:14	-12.023479	135.567261	-110.43	0	81	0	109.37
23/10/2014	3:20:26	-12.024116	135.56778	8.4	0	22	0	90.57
23/10/2014	3:21:42	-12.023985	135.567535	-59.54	2124	327	0	30.37
23/10/2014	3:23:29	-12.024335	135.567764	2.54	4284	146	0	46.2
23/10/2014	3:25:02	-12.023926	135.567886	22.23	0	330	0	47.37
23/10/2014	3:26:13	-12.024268	135.568039	92.92	5112	14	0	41.51
23/10/2014	3:27:20	-12.024236	135.567886	32.22	0	215	0	17.02
23/10/2014	3:28:27	-12.024206	135.567947	65.51	0	325	0	7.43
23/10/2014	3:29:39	-12.024144	135.56778	-0.15	0	121	0	19.43
23/10/2014	4:06:53	-12.024144	135.56778	-0.15	0	121	0	0
23/10/2014	4:11:24	-12.023942	135.567886	-10.69	0	222	0	25.25
23/10/2014	4:12:31	-12.023767	135.567932	-46.07	0	165	0	20.09
23/10/2014	4:13:41	-12.023775	135.567947	-41.36	0	170	0	1.86
23/10/2014	4:14:51	-12.02395	135.567963	-2.29	0	61	0	19.54
23/10/2014	4:15:58	-12.024057	135.56778	6.48	0	276	0	23.19
23/10/2014	4:17:05	-12.024055	135.567825	29.41	0	111	0	4.9
23/10/2014	4:18:12	-12.024195	135.56781	61.4	0	312	0	15.65
23/10/2014	4:19:19	-12.023911	135.567871	-5.17	0	359	0	32.27
23/10/2014	4:20:28	-12.023967	135.567886	9.06	0	236	0	6.44
23/10/2014	4:21:36	-12.024233	135.567825	34.18	4248	18	0	30.31
23/10/2014	4:22:45	-12.024164	135.56781	33.63	0	71	0	7.84
23/10/2014	4:23:54	-12.024158	135.567825	38.56	0	96	0	1.76
23/10/2014	4:25:03	-12.02397	135.567917	13.31	0	51	0	23.18
23/10/2014	4:26:12	-12.024138	135.567856	45.27	0	51	0	19.82
23/10/2014	4:27:18	-12.024145	135.567871	37.72	0	358	0	1.81
23/10/2014	4:28:28	-12.024162	135.567902	32.82	0	180	0	3.87
23/10/2014	4:29:36	-12.024092	135.567917	2.94	0	30	0	7.95
23/10/2014	4:30:48	-12.024379	135.567688	103.49	0	220	0	40.48
23/10/2014	4:31:58	-12.023943	135.567871	-16.02	0	263	0	52.41
23/10/2014	4:33:07	-12.0241	135.567856	23.52	252	216	0	17.53
23/10/2014	4:34:16	-12.023932	135.567902	-39.66	0	112	0	19.34
23/10/2014	4:35:31	-12.023874	135.567795	-14.23	9360	247	0	13.3
23/10/2014	4:37:00	-12.024072	135.567856	20.58	3996	34	0	22.99
23/10/2014	4:38:46	-12.024068	135.567871	17.31	2736	205	0	1.69
23/10/2014	4:40:26	-12.024087	135.567886	35.3	0	209	0	2.67
23/10/2014	4:41:37	-12.024096	135.567841	28.4	0	350	0	5
23/10/2014	4:43:18	-12.024242	135.56781	99.73	4716	25	0	16.58
23/10/2014	4:44:55	-12.024103	135.567886	22.48	0	79	0	17.53
23/10/2014	4:46:08	-12.024127	135.567825	32.22	1368	176	0	7.15
23/10/2014	4:47:26	-12.024104	135.567749	-11.92	0	226	0	8.65
23/10/2014	4:48:39	-12.024086	135.567825	27.23	0	15	0	8.5
23/10/2014	4:49:48	-12.02418	135.56778	26.75	0	227	0	11.54
23/10/2014	4:50:57	-12.024164	135.567856	63.89	0	56	0	8.45
23/10/2014	4:52:06	-12.024171	135.567825	30.77	0	200	0	3.46
23/10/2014	4:53:14	-12.024172	135.567749	27.61	0	44	0	8.27
23/10/2014	4:54:22	-12.024187	135.567764	12.88	0	271	0	2.33
23/10/2014	4:55:32	-12.024069	135.567917	39.83	0	140	0	21.19
23/10/2014	4:56:43	-12.024214	135.56781	53.82	0	191	0	19.88
23/10/2014	4:57:54	-12.024061	135.567795	-14.98	0	195	0	17.09
23/10/2014	4:59:02	-12.024106	135.567886	55.41	0	244	0	11.09
23/10/2014	5:00:13	-12.024025	135.567886	20.33	0	229	0	9.01
23/10/2014	5:01:38	-12.024076	135.567932	19.71	36	147	0	7.56
23/10/2014	5:02:47	-12.024158	135.56778	40.86	0	26	0	18.88
23/10/2014	5:03:57	-12.024034	135.56781	-21.74	0	68	0	14.17
23/10/2014	5:05:06	-12.024015	135.567932	39.48	0	176	0	13.44
23/10/2014	5:06:15	-12.024089	135.567856	-2.8	5004	111	0	11.66
23/10/2014	5:07:26	-12.024163	135.567841	34.99	0	122	0	8.39
23/10/2014	5:08:35	-12.024137	135.567734	-8.46	4716	111	0	11.99
23/10/2014	5:09:44	-12.024009	135.567932	16.53	3060	89	0	25.81
23/10/2014	5:11:11	-12.02421	135.567734	14.81	2232	348	0	31.04
23/10/2014	5:13:03	-12.024025	135.567749	15.07	2916	153	0	20.64
23/10/2014	5:14:47	-12.024139	135.567856	44.21	360	324	0	17.21
23/10/2014	5:16:00	-12.024079	135.567886	33.16	0	164	0	7.43
23/10/2014	5:17:12	-12.024098	135.567871	27.48	0	164	0	2.67
23/10/2014	5:18:22	-12.024179	135.567764	-16.36	0	261	0	14.72
23/10/2014	5:19:33	-12.024146	135.56781	42.89	0	171	0	6.2
23/10/2014	5:20:43	-12.024152	135.567871	46.53	0	18	0	6.67
23/10/2014	5:21:53	-12.024144	135.567886	43.63	0	206	0	1.86
23/10/2014	5:23:03	-12.024214	135.56778	-86.88	0	331	0	13.91
23/10/2014	5:24:15	-12.024132	135.567764	-39.38	1188	169	0	9.28
23/10/2014	5:25:24	-12.024158	135.567795	3.89	108	171	0	4.44
23/10/2014	5:26:33	-12.024202	135.567825	14.96	36	233	0	5.88
23/10/2014	5:28:01	-12.024096	135.567856	76.24	180	303	0	12.26
23/10/2014	5:29:11	-12.024072	135.567825	0.52	252	184	0	4.3
23/10/2014	5:30:36	-12.024104	135.567825	76.43	360	335	0	3.56
23/10/2014	5:32:05	-12.024082	135.567871	76.62	108	341	0	5.57
23/10/2014	5:33:48	-12.024137	135.567841	76.74	252	321	0	6.93
23/10/2014	5:35:20	-12.024109	135.56778	48.37	0	94	0	7.33
23/10/2014	5:36:39	-12.024213	135.567932	48.5	1908	320	0	20.17
23/10/2014	5:38:09	-12.02419	135.567841	37.55	1044	93	0	10.22
23/10/2014	5:39:59	-12.023975	135.567841	48.41	900	318	0	23.91
23/10/2014	5:41:53	-12.02405	135.567871	48.19	864	212	0	8.96
23/10/2014	5:44:06	-12.024082	135.567825	48.15	2916	108	0	6.14
23/10/2014	5:46:07	-12.024126	135.567871	49.47	756	281	0	7
23/10/2014	5:48:17	-12.024236	135.567871	48.21	2880	212	0	12.23
23/10/2014	5:50:22	-12.024155	135.56781	14.5	2088	339	0	11.19
23/10/2014	5:52:20	-12.024027	135.567825	16.65	0	347	0	14.33
23/10/2014	5:53:28	-12.024148	135.567841	18.15	0	173	0	13.57
23/10/2014	5:54:38	-12.024103	135.567841	49.97	0	69	0	5
23/10/2014	5:55:49	-12.024092	135.56778	-15.26	0	61	0	6.75
23/10/2014	5:57:44	-12.024122	135.567856	-7.86	3132	245	0	8.91
23/10/2014	5:59:35	-12.023787	135.567856	-13.17	3816	36	0	37.25
23/10/2014	6:01:28	-12.023857	135.567871	-42.15	10836	194	0	7.95
23/10/2014	6:02:54	-12.024272	135.567841	35.22	4608	208	0	46.26
23/10/2014	6:04:16	-12.023845	135.567673	-14.59	0	348	0	50.87
23/10/2014	6:05:33	-12.024146	135.56778	28.31	0	272	0	35.43
23/10/2014	6:06:41	-12.024063	135.567795	17.6	2052	34	0	9.37
23/10/2014	6:07:53	-12.024	135.567703	3.99	0	317	0	12.21
23/10/2014	6:09:10	-12.024053	135.567795	17.77	4896	12	0	11.61
23/10/2014	6:10:21	-12.024332	135.567673	41.51	0	173	0	33.74
23/10/2014	6:11:34	-12.024025	135.567795	20.75	0	178	0	36.62
23/10/2014	6:12:47	-12.023952	135.567856	4.31	0	343	0	10.48
23/10/2014	6:14:00	-12.024285	135.567764	56.09	0	327	0	38.36
23/10/2014	6:15:17	-12.024032	135.567856	17.08	1116	66	0	29.86
23/10/2014	6:16:50	-12.024153	135.567841	33.21	0	244	0	13.55
23/10/2014	6:18:53	-12.02406	135.567795	24.57	0	12	0	11.49
23/10/2014	6:20:49	-12.023942	135.567703	39.58	0	158	0	16.5
23/10/2014	6:21:56	-12.023934	135.567764	13.87	756	243	0	6.69
23/10/2014	6:23:04	-12.024566	135.568008	74.23	0	32	0	75.12
23/10/2014	6:24:15	-12.023979	135.567764	8.46	0	91	0	70.46
23/10/2014	6:25:36	-12.024258	135.567902	28.97	4716	146	0	34.46
23/10/2014	6:26:54	-12.024144	135.56778	26.61	0	15	0	18.35
23/10/2014	6:28:14	-12.024161	135.567749	19.78	0	145	0	3.87
23/10/2014	6:29:28	-12.024167	135.56781	16.46	108	358	0	6.67
23/10/2014	6:30:39	-12.024197	135.567841	10.51	0	99	0	4.74
23/10/2014	6:31:48	-12.02416	135.567825	13.83	324	10	0	4.47
23/10/2014	6:32:58	-12.024288	135.567749	-13.82	0	204	0	16.46
23/10/2014	6:34:10	-12.024212	135.56778	3.26	36	69	0	9.1
23/10/2014	6:35:18	-12.024107	135.567886	26.25	324	338	0	16.41
23/10/2014	6:36:29	-12.024129	135.567856	16.56	252	317	0	4.08
23/10/2014	6:37:36	-12.024226	135.567749	4.16	0	295	0	15.87
23/10/2014	6:38:46	-12.024187	135.567795	-9.11	252	103	0	6.62
23/10/2014	6:39:54	-12.024199	135.567719	9.97	180	349	0	8.37
23/10/2014	6:41:01	-12.024181	135.567673	27.93	0	118	0	5.39
23/10/2014	6:42:11	-12.024176	135.567703	19.58	504	344	0	3.31
23/10/2014	6:43:21	-12.024216	135.567749	12.99	828	21	0	6.69
23/10/2014	6:44:32	-12.024186	135.56778	4.75	288	54	0	4.74
23/10/2014	6:45:43	-12.024194	135.56778	12.35	828	110	0	0.89
23/10/2014	6:46:54	-12.024176	135.567795	-3.81	720	157	0	2.58
23/10/2014	6:48:03	-12.024198	135.567734	-21.18	0	25	0	7.07
23/10/2014	6:49:13	-12.024131	135.567795	16.43	468	70	0	9.98
23/10/2014	6:50:23	-12.024231	135.567719	-11.83	576	52	0	13.85
23/10/2014	6:51:35	-12.024158	135.567795	10.73	252	243	0	11.58
23/10/2014	6:52:44	-12.024172	135.567841	23.69	144	241	0	5.24
23/10/2014	6:53:55	-12.024179	135.567764	11.91	2088	35	0	8.41
23/10/2014	6:55:05	-12.02417	135.567719	13.18	252	4	0	5
23/10/2014	6:56:15	-12.024203	135.567764	7.54	900	17	0	6.12
23/10/2014	6:57:26	-12.024216	135.567764	-0.18	540	44	0	1.45
23/10/2014	6:58:36	-12.024234	135.567719	6.55	288	286	0	5.29
23/10/2014	6:59:46	-12.024218	135.567734	-14.68	0	72	0	2.41
23/10/2014	7:00:57	-12.024221	135.567764	17.51	0	43	0	3.28
23/10/2014	7:02:05	-12.02423	135.567719	-4.81	0	47	0	5
23/10/2014	7:03:15	-12.02422	135.567825	19.25	0	195	0	11.58
23/10/2014	7:04:27	-12.024086	135.567917	58.43	0	50	0	17.95
23/10/2014	7:05:38	-12.02427	135.567734	-9.4	2196	39	0	28.54
23/10/2014	7:06:49	-12.024035	135.567917	59.07	0	76	0	32.85
23/10/2014	7:08:00	-12.024127	135.56781	31.44	0	59	0	15.49
23/10/2014	7:09:10	-12.024208	135.567734	24.37	0	191	0	12.22
23/10/2014	7:10:22	-12.024089	135.567902	49.65	0	16	0	22.56
23/10/2014	7:11:33	-12.024129	135.567902	52.35	0	185	0	4.45
23/10/2014	7:12:42	-12.023904	135.568054	101.68	0	354	0	29.99
23/10/2014	7:13:58	-12.024152	135.567902	63.5	0	24	0	32.15
23/10/2014	7:15:08	-12.02404	135.567886	56.92	0	339	0	12.57
23/10/2014	7:16:19	-12.024018	135.567963	64.69	0	158	0	8.72
23/10/2014	7:17:30	-12.024064	135.567932	58.77	0	336	0	6.13
23/10/2014	7:18:42	-12.024007	135.567947	66.86	0	152	0	6.54
23/10/2014	7:19:55	-12.024207	135.56778	25.21	0	354	0	28.71
23/10/2014	7:21:06	-12.024248	135.567688	-4.43	0	157	0	11
23/10/2014	7:22:16	-12.024036	135.567841	48.04	0	168	0	28.85
23/10/2014	7:23:31	-12.024002	135.568085	82.62	0	14	0	26.8
23/10/2014	7:24:46	-12.023802	135.568222	156.85	0	326	0	26.77
23/10/2014	7:26:00	-12.023815	135.568329	143.97	0	341	0	11.73
23/10/2014	7:27:20	-12.024147	135.567932	40	0	171	0	56.81
23/10/2014	7:28:32	-12.023227	135.56868	280.55	0	52	0	130.7
23/10/2014	7:30:52	-12.023885	135.568253	124.92	7956	253	0	86.66
23/10/2014	7:33:35	-12.02393	135.568222	105.45	0	113	0	6.03
23/10/2014	7:36:17	-12.0243	135.56749	1.3	0	166	0	89.61
23/10/2014	7:37:30	-12.024021	135.567825	66.84	0	32	0	47.85
23/10/2014	7:38:47	-12.023973	135.568069	86.6	0	198	0	27.07
23/10/2014	7:40:30	-12.024053	135.567795	34.07	0	23	0	31.1
23/10/2014	7:42:39	-12.023971	135.568024	89.8	0	205	0	26.52
23/10/2014	7:45:23	-12.024081	135.567871	56.79	0	176	0	20.65
23/10/2014	7:47:56	-12.024002	135.567963	65.68	0	239	0	13.31
23/10/2014	7:49:07	-12.024182	135.567596	15.72	0	37	0	44.65
23/10/2014	7:50:29	-12.023841	135.567673	71.81	612	233	0	38.83	1
23/10/2014	7:52:08	-12.023914	135.567612	59.67	0	70	0	10.48	1
23/10/2014	7:53:37	-12.024433	135.566849	28.19	4320	281	0	101.08
23/10/2014	7:54:54	-12.024139	135.566696	23.09	3456	296	0	36.68
23/10/2014	7:56:09	-12.024301	135.566879	25.26	0	80	0	26.84
23/10/2014	7:57:22	-12.023885	135.567749	78.93	0	36	0	105.32
23/10/2014	7:58:34	-12.02397	135.56752	59.45	0	87	0	26.64
23/10/2014	7:59:51	-12.024179	135.567383	88.27	0	235	0	27.61
23/10/2014	8:01:04	-12.02369	135.567276	83.03	29772	310	0	55.61	1
23/10/2014	8:02:19	-12.023851	135.566452	12.67	4032	288	0	91.39	1
23/10/2014	8:03:33	-12.024022	135.566605	23.69	8424	98	0	25.27	1
23/10/2014	8:04:48	-12.024137	135.566391	74.82	9828	260	0	26.56
23/10/2014	8:06:01	-12.024478	135.566452	66.85	5256	249	0	38.49
23/10/2014	8:07:17	-12.02424	135.567093	101.57	5904	123	0	74.57
23/10/2014	8:08:32	-12.02424	135.567093	101.57	5904	123	0	0
23/10/2014	8:09:52	-12.024343	135.566315	38.94	0	270	0	85.38
23/10/2014	8:11:09	-12.024121	135.567184	121.08	0	56	0	97.68
23/10/2014	8:12:27	-12.024412	135.566269	22.61	3384	41	0	104.64
23/10/2014	8:13:42	-12.024226	135.566986	76.2	0	288	0	80.67
23/10/2014	8:15:02	-12.024453	135.566727	25.95	6372	228	0	37.82	1
23/10/2014	8:16:10	-12.023787	135.568268	101.08	180	353	0	183.22	1
23/10/2014	8:17:24	-12.024044	135.567734	61.62	7812	233	0	64.73	1
23/10/2014	8:18:36	-12.023735	135.568085	61.2	0	53	0	51.36	1
23/10/2014	8:19:49	-12.024097	135.567627	36.23	0	110	0	64.04
23/10/2014	8:21:02	-12.023762	135.567856	67.59	1692	62	0	44.81
23/10/2014	8:22:14	-12.023871	135.567764	62.66	0	138	0	15.72
23/10/2014	8:26:48	-12.023871	135.567764	62.66	0	138	0	0
23/10/2014	8:30:55	-12.024343	135.566803	48.28	0	118	0	116.95
23/10/2014	8:32:15	-12.02416	135.566971	50.68	3564	281	0	27.35
23/10/2014	8:34:51	-12.024492	135.567001	62.43	2736	237	0	37.06
23/10/2014	8:37:27	-12.024251	135.567322	55.64	2952	237	0	44.01	1
23/10/2014	8:38:42	-12.024377	135.567108	65.14	0	266	0	27.17	1
23/10/2014	8:41:29	-12.024269	135.56691	20.97	1656	315	0	24.66
23/10/2014	8:44:07	-12.022484	135.568619	265.5	0	200	0	271.92
23/10/2014	8:45:18	-12.022775	135.568344	197.78	0	352	0	44.06
23/10/2014	8:46:28	-12.023312	135.567886	140.92	5256	241	0	77.76
23/10/2014	8:47:40	-12.024119	135.567612	17.08	0	293	0	94.55
23/10/2014	8:49:07	-12.023995	135.567734	44.02	4320	238	0	19.14
23/10/2014	8:50:47	-12.023952	135.567719	27.95	0	103	0	5.05
23/10/2014	8:52:25	-12.023981	135.567795	54.88	0	83	0	8.87
23/10/2014	8:53:34	-12.02443	135.567581	-5.45	0	174	0	55.08
23/10/2014	8:54:43	-12.024358	135.567642	7.78	0	138	0	10.4
23/10/2014	8:55:52	-12.023979	135.567764	28.31	0	82	0	44.18
23/10/2014	8:57:03	-12.024023	135.567764	38.52	0	120	0	4.89
23/10/2014	8:58:13	-12.024306	135.567551	-11.97	8316	201	0	39.08
23/10/2014	8:59:28	-12.024569	135.567215	-99.65	5076	13	0	46.8
23/10/2014	9:00:37	-12.024154	135.567749	35.81	3096	238	0	74.18
23/10/2014	9:01:49	-12.024449	135.567459	-25.02	0	208	0	45.51
23/10/2014	9:03:09	-12.023724	135.567917	88.88	0	29	0	94.76
23/10/2014	9:04:18	-12.024442	135.567352	-35.32	0	332	0	100.75
23/10/2014	9:05:41	-12.024445	135.566605	-16.76	6660	199	0	81.24
23/10/2014	9:06:54	-12.025313	135.567123	-8.56	0	216	0	111.76
23/10/2014	9:08:21	-12.024688	135.567383	107.44	3060	259	0	75.03	1
23/10/2014	9:10:08	-12.025263	135.567154	28	0	30	0	68.62	1
23/10/2014	9:11:48	-12.02501	135.567337	56.07	3168	184	0	34.46
23/10/2014	9:12:59	-12.024742	135.56749	90.79	1368	184	0	34.13
23/10/2014	9:14:10	-12.025017	135.567261	26.16	0	105	0	39.44
23/10/2014	9:15:28	-12.025142	135.567322	15.51	0	91	0	15.4
23/10/2014	9:16:47	-12.02489	135.567474	74.57	0	308	0	32.53
23/10/2014	9:17:58	-12.024951	135.567505	47.87	0	89	0	7.57
23/10/2014	9:19:09	-12.024833	135.567307	80.65	0	14	0	25.22
23/10/2014	9:20:48	-12.025352	135.567017	-12.67	0	109	0	65.77
23/10/2014	9:22:20	-12.025346	135.567047	-16.63	0	316	0	3.33
23/10/2014	9:23:58	-12.02516	135.567154	37.82	468	28	0	23.73
23/10/2014	9:25:50	-12.024941	135.567368	86.16	0	98	0	33.68
23/10/2014	9:27:34	-12.025639	135.566696	-58.14	0	189	0	106.61
23/10/2014	9:29:09	-12.025463	135.566818	-38.75	8316	273	0	23.64
23/10/2014	9:31:27	-12.025049	135.567413	56.65	1224	143	0	79.41	1
23/10/2014	9:34:33	-12.024913	135.567383	79.86	0	171	0	15.47	1
23/10/2014	9:37:30	-12.024874	135.567276	85.45	0	261	0	12.42
23/10/2014	9:40:04	-12.024874	135.567276	85.45	0	261	0	0
23/10/2014	9:41:16	-12.025074	135.567184	40.31	0	190	0	24.39
23/10/2014	9:43:28	-12.025095	135.5672	51.63	1440	86	0	2.91
23/10/2014	9:45:39	-12.025079	135.567245	28.6	1080	319	0	5.21
23/10/2014	9:47:47	-12.024719	135.567383	132.15	0	317	0	42.75
23/10/2014	9:49:02	-12.025016	135.567108	39.96	0	149	0	44.55
23/10/2014	9:50:36	-12.025165	135.567017	14.88	7992	58	0	19.3
23/10/2014	9:51:58	-12.024987	135.567139	73.96	0	235	0	23.83
23/10/2014	9:54:15	-12.024866	135.567169	61.14	0	138	0	13.84
23/10/2014	9:56:40	-12.025296	135.566681	-37.51	0	142	0	71.43
23/10/2014	10:01:54	-12.025082	135.567001	56.32	7668	284	0	42.16
23/10/2014	10:06:30	-12.024936	135.56723	76.73	1404	105	0	29.73
23/10/2014	10:10:52	-12.024808	135.567459	112.3	2160	255	0	28.69
23/10/2014	10:13:32	-12.024873	135.567383	97.5	6120	77	0	10.98
23/10/2014	10:14:40	-12.02525	135.565567	-67.97	0	86	0	201.9
23/10/2014	10:15:46	-12.025064	135.567001	31.7	4500	259	0	157.32
23/10/2014	10:16:52	-12.024888	135.567474	114.15	4176	63	0	55.04
23/10/2014	10:18:01	-12.024879	135.567368	93.32	3096	75	0	11.57
23/10/2014	10:19:12	-12.024782	135.567642	145.96	0	230	0	31.69
23/10/2014	10:20:28	-12.024837	135.56749	141.03	0	8	0	17.63
23/10/2014	10:21:36	-12.024768	135.567551	155.01	0	241	0	10.14
23/10/2014	10:22:41	-12.024789	135.567581	155.98	0	73	0	4.01
23/10/2014	10:23:50	-12.024651	135.567947	218.75	0	47	0	42.66
23/10/2014	10:24:59	-12.024526	135.568359	233.24	0	204	0	46.91
23/10/2014	10:26:48	-12.024337	135.568909	319.54	2916	56	0	63.4
23/10/2014	10:28:35	-12.025146	135.567108	-79.49	4356	267	0	215.54	1
23/10/2014	10:30:20	-12.02509	135.56694	12.8	0	58	0	19.3	1
23/10/2014	10:31:28	-12.025246	135.56691	-11.84	0	210	0	17.65
23/10/2014	10:32:42	-12.025108	135.56694	26.52	936	139	0	15.69
23/10/2014	10:33:50	-12.025159	135.567245	15.45	2484	93	0	33.65
23/10/2014	10:35:04	-12.025157	135.566879	-4.05	2772	225	0	39.8
23/10/2014	10:36:14	-12.025035	135.566833	56.12	2880	38	0	14.46
23/10/2014	10:37:25	-12.025157	135.567139	-66.13	6768	120	0	35.94
23/10/2014	10:38:38	-12.025317	135.567169	-97.01	9720	68	0	18.09
23/10/2014	10:39:52	-12.025009	135.567032	36.72	1152	117	0	37.35
23/10/2014	10:41:08	-12.025089	135.567001	-11.24	4860	180	0	9.51
23/10/2014	10:43:02	-12.025201	135.567047	60.1	2268	25	0	13.42
23/10/2014	10:44:44	-12.025529	135.567001	117.29	0	5	0	36.81
23/10/2014	10:45:50	-12.025399	135.56691	75.52	0	49	0	17.52
23/10/2014	10:46:58	-12.025207	135.566971	-11.36	0	137	0	22.36
23/10/2014	10:48:16	-12.025173	135.567093	31.49	1908	209	0	13.8
23/10/2014	10:49:23	-12.025083	135.567062	-11.84	1404	69	0	10.56
23/10/2014	10:50:40	-12.024743	135.567184	-63.94	6480	12	0	40.07	1
23/10/2014	11:20:53	-12.024743	135.567184	-63.94	6480	12	0	0
23/10/2014	11:22:08	-12.024289	135.567551	48.51	0	342	0	64.35	1
23/10/2014	11:23:21	-12.024332	135.567612	21.97	1620	28	0	8.18
23/10/2014	11:26:09	-12.023334	135.567841	-53.58	2808	215	0	113.73
23/10/2014	11:28:47	-12.024159	135.567657	7.95	0	174	0	93.89
23/10/2014	11:29:51	-12.024756	135.56778	111.12	0	158	0	67.72
23/10/2014	11:59:23	-12.024756	135.56778	111.12	0	158	0	0
23/10/2014	12:01:12	-12.024006	135.567551	88.4	7092	9	0	87.04	1
23/10/2014	12:02:35	-12.024003	135.567734	55.69	0	320	0	19.91	1
23/10/2014	12:05:09	-12.024024	135.567764	58.5	0	53	0	4.01
23/10/2014	12:06:22	-12.023853	135.567993	19.44	3348	96	0	31.33
23/10/2014	12:07:58	-12.0239	135.567978	2.75	0	215	0	5.47
23/10/2014	12:09:33	-12.023849	135.568069	40.95	1476	166	0	11.41
23/10/2014	12:10:42	-12.023903	135.567963	26.99	0	266	0	13
23/10/2014	12:11:47	-12.023861	135.56813	15.37	0	45	0	18.75
23/10/2014	12:12:53	-12.023898	135.567978	29.59	0	136	0	17.04
23/10/2014	12:14:02	-12.023977	135.567825	36.33	0	153	0	18.82
23/10/2014	12:15:19	-12.023902	135.567993	30.69	0	55	0	20.08
23/10/2014	12:16:27	-12.023987	135.56781	34.35	3672	229	0	22.03
23/10/2014	12:17:37	-12.024099	135.567749	41.24	1620	300	0	14.11
23/10/2014	12:18:44	-12.024349	135.568054	68.51	3096	269	0	43.28
23/10/2014	12:19:48	-12.023898	135.567978	51.79	468	72	0	50.83
23/10/2014	12:20:56	-12.024147	135.567734	70.53	4716	235	0	38.35
23/10/2014	12:22:06	-12.023698	135.568222	-1.74	0	94	0	72.87
23/10/2014	12:23:15	-12.024044	135.567795	32.21	108	212	0	60.31
23/10/2014	12:24:22	-12.023927	135.56781	62.52	0	86	0	13.11
23/10/2014	12:25:35	-12.024119	135.56778	24.29	0	180	0	21.6
23/10/2014	12:26:50	-12.024044	135.56778	47.99	900	338	0	8.34
23/10/2014	12:28:04	-12.024125	135.567703	32.97	6660	64	0	12.3
23/10/2014	12:29:13	-12.024055	135.567825	25.91	0	262	0	15.38
23/10/2014	12:30:33	-12.023955	135.567703	-52.32	0	95	0	17.31
23/10/2014	12:31:50	-12.024099	135.567703	32.6	4356	50	0	16.01
23/10/2014	12:33:05	-12.023956	135.56781	11.58	0	312	0	19.7
23/10/2014	12:34:21	-12.023931	135.567963	39.25	0	257	0	16.87
23/10/2014	12:35:42	-12.023918	135.568085	37.63	1836	30	0	13.35
23/10/2014	12:37:01	-12.024004	135.567902	5.19	0	196	0	22.08
23/10/2014	12:38:12	-12.02388	135.567947	7.22	0	239	0	14.63
23/10/2014	12:39:24	-12.02411	135.567932	38.11	0	53	0	25.63
23/10/2014	12:40:31	-12.02412	135.568146	37.12	1080	245	0	23.3
23/10/2014	12:41:39	-12.023996	135.567932	13.63	828	137	0	27.05
23/10/2014	12:42:49	-12.023948	135.568039	51.86	2592	49	0	12.8
23/10/2014	12:43:56	-12.024351	135.568329	78.57	0	329	0	54.8
23/10/2014	12:45:11	-12.024026	135.568008	32.34	0	140	0	50.25
23/10/2014	12:46:21	-12.023995	135.567963	33.79	0	67	0	5.99
23/10/2014	12:47:28	-12.024051	135.567932	48.15	900	162	0	7.08
23/10/2014	12:48:33	-12.024004	135.567978	45.5	0	238	0	7.23
23/10/2014	12:49:39	-12.024041	135.567886	22.87	0	15	0	10.82
23/10/2014	12:50:55	-12.023913	135.567856	7.29	108	8	0	14.6
23/10/2014	12:52:03	-12.023633	135.56749	-9.19	0	47	0	50.53
23/10/2014	12:53:14	-12.024171	135.568207	31.05	5652	294	0	98.28
23/10/2014	12:54:23	-12.024131	135.568085	49.79	0	225	0	13.99
23/10/2014	12:55:30	-12.024029	135.567947	36.6	2556	310	0	18.81
23/10/2014	12:56:41	-12.024001	135.567947	42.36	0	83	0	3.11
23/10/2014	12:58:05	-12.023871	135.567749	19.84	4968	291	0	25.94
23/10/2014	12:59:13	-12.02404	135.568008	29.5	0	71	0	33.86
23/10/2014	13:00:22	-12.024085	135.568024	32.96	0	309	0	5.3
23/10/2014	13:01:32	-12.023933	135.567886	29.64	0	275	0	22.6
23/10/2014	13:02:41	-12.024015	135.567993	37.88	0	211	0	14.78
23/10/2014	13:03:49	-12.024051	135.568008	38.47	360	216	0	4.32
23/10/2014	13:04:55	-12.024188	135.568512	73.3	900	302	0	56.89
23/10/2014	13:06:01	-12.024014	135.568665	87.55	2016	249	0	25.52
23/10/2014	13:07:11	-12.023775	135.567673	24.86	3600	314	0	111.11
23/10/2014	13:08:48	-12.023547	135.567734	-16.7	5688	98	0	26.21
23/10/2014	13:10:00	-12.024002	135.567749	27.2	0	118	0	50.62
23/10/2014	13:12:25	-12.024002	135.567749	27.2	0	118	0	0
23/10/2014	13:14:04	-12.024038	135.568359	68.34	7524	97	0	66.46
23/10/2014	13:17:35	-12.024127	135.568222	66.44	5580	102	0	17.89
23/10/2014	13:39:45	-12.024127	135.568222	66.44	5580	102	0	0
23/10/2014	13:41:39	-12.024145	135.567917	-50.46	2520	8	0	33.23
23/10/2014	13:42:57	-12.022991	135.568237	240.19	1764	14	0	132.95
23/10/2014	13:44:43	-12.023324	135.567917	115.8	468	356	0	50.82
23/10/2014	13:46:35	-12.024187	135.567932	22.31	4752	223	0	95.98
23/10/2014	13:48:42	-12.023782	135.567947	52.9	972	167	0	45.06
23/10/2014	13:50:42	-12.023523	135.567947	126.15	1296	137	0	28.8
23/10/2014	13:52:49	-12.023918	135.56781	14.85	1548	177	0	46.38
23/10/2014	13:55:56	-12.024049	135.567795	50.5	0	84	0	14.66
23/10/2014	14:00:07	-12.023888	135.567932	59.71	3780	285	0	23.29
23/10/2014	14:04:15	-12.023888	135.567932	59.71	3780	285	0	0
23/10/2014	14:08:10	-12.024014	135.567841	9.91	0	254	0	17.15
23/10/2014	14:11:39	-12.024109	135.56778	66.16	0	251	0	12.47
23/10/2014	14:14:28	-12.024012	135.56778	23.97	0	344	0	10.79
23/10/2014	14:15:37	-12.024008	135.567871	26.92	0	334	0	9.91
23/10/2014	14:16:48	-12.024039	135.567993	29.37	3312	312	0	13.71
23/10/2014	14:17:56	-12.023908	135.567963	18.18	0	194	0	14.93
23/10/2014	14:19:19	-12.024239	135.56778	43.56	0	128	0	41.84
23/10/2014	14:20:38	-12.023932	135.567947	36.09	0	10	0	38.67
23/10/2014	14:21:48	-12.023889	135.568008	17.19	0	268	0	8.18
23/10/2014	14:22:58	-12.023945	135.568283	80.83	23796	78	0	30.55
23/10/2014	14:24:05	-12.023888	135.567917	49.95	108	306	0	40.31
23/10/2014	14:25:17	-12.024151	135.567642	57.23	0	99	0	41.83
23/10/2014	14:26:26	-12.0238	135.567688	42.25	3204	346	0	39.35
23/10/2014	14:28:58	-12.023922	135.567841	43.26	2124	253	0	21.47
23/10/2014	14:31:08	-12.023821	135.568039	155.41	0	136	0	24.29
23/10/2014	14:33:15	-12.02381	135.567947	113.5	504	102	0	10.08
23/10/2014	14:34:44	-12.023962	135.56752	57.64	5328	258	0	49.42
23/10/2014	14:35:48	-12.023934	135.567825	55.95	5724	81	0	33.32
23/10/2014	14:36:49	-12.023969	135.567688	58.91	0	72	0	15.4
23/10/2014	14:37:51	-12.023947	135.567734	52.07	0	57	0	5.57
23/10/2014	14:38:52	-12.02392	135.567642	61.51	0	354	0	10.45
23/10/2014	14:39:57	-12.023456	135.567749	41.37	0	321	0	52.89
23/10/2014	14:41:05	-12.023407	135.568054	98.39	0	9	0	33.61
23/10/2014	14:42:14	-12.023306	135.568115	214.06	360	21	0	13.04
23/10/2014	14:43:18	-12.023484	135.568085	70.35	0	85	0	20.06
23/10/2014	14:44:30	-12.023435	135.568054	123.24	0	207	0	6.41
23/10/2014	14:45:34	-12.023726	135.568115	20.38	5112	345	0	33.03
23/10/2014	14:46:42	-12.024014	135.567902	30.79	0	327	0	39.52
23/10/2014	14:47:45	-12.024019	135.567886	-27.39	1764	35	0	1.83
23/10/2014	14:48:54	-12.023852	135.567856	15.97	0	0	0	18.85
23/10/2014	14:49:56	-12.023833	135.567749	14.81	216	54	0	11.83
23/10/2014	14:51:00	-12.023794	135.567856	26.24	576	124	0	12.42
23/10/2014	14:52:07	-12.023829	135.567932	1.52	3096	102	0	9.14
23/10/2014	14:53:12	-12.023957	135.567932	-38.26	0	217	0	14.23
23/10/2014	14:54:17	-12.023718	135.567963	103.75	0	41	0	26.79
23/10/2014	14:55:48	-12.02414	135.567978	-90.02	6156	271	0	46.95
23/10/2014	14:57:10	-12.023911	135.567703	195.25	1548	303	0	39.28
23/10/2014	14:58:37	-12.02389	135.568115	18.31	2268	196	0	44.87
23/10/2014	14:59:56	-12.024028	135.567963	-16.05	0	55	0	22.56
23/10/2014	15:01:15	-12.02391	135.567932	48.77	0	45	0	13.55
23/10/2014	15:03:05	-12.023914	135.567902	59.89	1656	169	0	3.29
23/10/2014	15:04:47	-12.023746	135.567841	91.33	0	163	0	19.82
23/10/2014	15:05:54	-12.023962	135.568054	-8.23	8244	167	0	33.37
23/10/2014	15:06:56	-12.02402	135.568039	2.99	0	7	0	6.65
23/10/2014	15:08:02	-12.023967	135.567886	-42.33	0	304	0	17.65
23/10/2014	15:09:06	-12.023854	135.567795	75.66	0	22	0	15.99
23/10/2014	15:10:08	-12.023933	135.567841	-12.21	0	33	0	10.11
23/10/2014	15:11:14	-12.023871	135.56778	-13.5	0	156	0	9.57
23/10/2014	15:12:21	-12.023911	135.567749	-33.62	0	216	0	5.58
23/10/2014	15:13:27	-12.023747	135.56778	61.16	0	350	0	18.54
23/10/2014	15:14:44	-12.023422	135.567795	121.3	900	174	0	36.18
23/10/2014	15:15:55	-12.023564	135.567871	275.38	1368	169	0	17.82
23/10/2014	15:17:20	-12.02385	135.567642	104.11	0	59	0	40.39
23/10/2014	15:19:43	-12.02385	135.567642	104.11	0	59	0	0
23/10/2014	15:21:16	-12.023856	135.567764	159.82	1584	225	0	13.28
23/10/2014	15:22:54	-12.023693	135.567764	87.9	2628	333	0	18.12
23/10/2014	15:24:25	-12.023762	135.56778	171.59	0	97	0	7.87
23/10/2014	15:26:07	-12.024173	135.567947	159.92	504	150	0	49.18
23/10/2014	15:28:58	-12.023992	135.567978	160.11	432	174	0	20.41
23/10/2014	15:31:56	-12.023817	135.567764	29.52	180	169	0	30.34
23/10/2014	15:34:40	-12.023523	135.567963	147.98	3924	90	0	39.21
23/10/2014	15:37:04	-12.023577	135.567688	90.18	0	6	0	30.5
23/10/2014	15:39:30	-12.023685	135.567688	73.98	1332	183	0	12.01
23/10/2014	15:41:49	-12.023629	135.567947	118.44	0	265	0	28.85
23/10/2014	15:44:09	-12.023796	135.567764	38.73	3168	204	0	27.22
23/10/2014	15:46:21	-12.023614	135.567764	56.73	0	326	0	20.24
23/10/2014	15:47:33	-12.023682	135.56781	35.75	0	348	0	9.07
23/10/2014	15:48:43	-12.023704	135.567795	50.96	0	242	0	2.94
23/10/2014	15:50:24	-12.023732	135.567795	59.94	3024	185	0	3.11
23/10/2014	15:52:32	-12.023925	135.567947	76.12	828	65	0	27.09
23/10/2014	15:55:03	-12.023849	135.567871	47.04	1692	358	0	11.82
23/10/2014	15:57:13	-12.023878	135.567871	50.49	1188	170	0	3.22
23/10/2014	15:58:21	-12.0237	135.567764	39.61	36	340	0	22.96
23/10/2014	15:59:31	-12.024109	135.567932	49.46	576	344	0	49.01
23/10/2014	16:00:39	-12.023874	135.567902	45.72	1404	144	0	26.33
23/10/2014	16:01:47	-12.02417	135.567917	42.8	2124	119	0	32.95
23/10/2014	16:03:04	-12.02391	135.567749	42.6	2592	260	0	34.2
23/10/2014	16:04:12	-12.024149	135.567688	26.66	3420	48	0	27.39
23/10/2014	16:05:23	-12.024076	135.567596	18.69	0	277	0	12.88
23/10/2014	16:06:47	-12.02362	135.567719	34.42	4176	321	0	52.44	1
23/10/2014	16:08:08	-12.021779	135.564545	47.59	10044	323	0	401.33	1
23/10/2014	16:09:17	-12.021003	135.564621	26.83	1440	41	0	86.68	1
23/10/2014	16:10:25	-12.021193	135.564713	30.23	180	69	0	23.38	1
23/10/2014	16:11:40	-12.020993	135.564697	48.85	0	331	0	22.31
23/10/2014	16:12:51	-12.021061	135.564667	36.16	252	4	0	8.24
23/10/2014	16:14:02	-12.020456	135.564011	162.74	0	112	0	98.06
23/10/2014	16:15:10	-12.02116	135.56488	12.03	8280	134	0	122.72
23/10/2014	16:16:20	-12.021808	135.565292	23.01	32004	90	0	84.85	1
23/10/2014	16:17:31	-12.023216	135.566483	31.84	0	24	0	203.2	1
23/10/2014	16:18:42	-12.023428	135.566498	16.07	6552	187	0	23.63
23/10/2014	16:19:54	-12.023238	135.566452	36.14	2952	179	0	21.71
23/10/2014	16:21:05	-12.022933	135.566406	10.31	2988	174	0	34.28
23/10/2014	16:22:37	-12.023137	135.566528	53.79	7848	25	0	26.28
23/10/2014	16:23:52	-12.024966	135.565598	34.82	22392	181	0	227.14	1
23/10/2014	16:25:00	-12.030091	135.565491	31.74	28404	107	0	569.99	1
23/10/2014	16:26:16	-12.030297	135.568039	-0.09	0	6	0	278.05	1
23/10/2014	16:27:27	-12.03032	135.568054	-1.31	0	121	0	3.03
23/10/2014	16:28:40	-12.029945	135.568069	-25.55	0	25	0	41.73
23/10/2014	16:29:52	-12.030279	135.568039	39.13	0	179	0	37.28
23/10/2014	16:31:03	-12.030349	135.568008	35.37	10944	156	0	8.48
23/10/2014	16:32:15	-12.030764	135.567978	3.51	1980	342	0	46.26	1
23/10/2014	16:33:23	-12.031166	135.567856	-8.65	3132	213	0	46.63	1
23/10/2014	16:34:29	-12.031653	135.568039	91.69	0	352	0	57.69	1
23/10/2014	16:35:37	-12.031165	135.567795	30.85	72	62	0	60.4
23/10/2014	16:36:45	-12.031025	135.567795	36.24	1728	346	0	15.57
23/10/2014	16:37:53	-12.031036	135.56781	31.02	288	29	0	2.04
23/10/2014	16:39:01	-12.031246	135.567917	40.6	432	129	0	26.09
23/10/2014	16:40:06	-12.031266	135.567886	50.5	0	358	0	4.04
23/10/2014	16:41:11	-12.031294	135.567902	43.25	0	9	0	3.57
23/10/2014	16:42:17	-12.031199	135.567825	40.28	0	13	0	13.48
23/10/2014	16:43:22	-12.031356	135.567902	52.27	0	345	0	19.36
23/10/2014	16:44:27	-12.031344	135.567871	44.74	0	342	0	3.63
23/10/2014	16:45:35	-12.031679	135.568039	85.78	0	8	0	41.49
23/10/2014	16:46:45	-12.031309	135.567856	46.82	0	343	0	45.7
23/10/2014	16:47:51	-12.031036	135.567795	20.87	0	149	0	31.07
23/10/2014	16:49:00	-12.03106	135.567764	13.98	108	113	0	4.3
23/10/2014	16:50:09	-12.031124	135.567795	16.74	1116	160	0	7.87
23/10/2014	16:51:17	-12.031173	135.567841	24.51	324	346	0	7.4	1
23/10/2014	16:52:26	-12.031149	135.567841	18.31	252	125	0	2.67	1
23/10/2014	16:53:35	-12.031116	135.567795	10.38	36	297	0	6.2
23/10/2014	16:54:44	-12.031048	135.567825	5.35	72	41	0	8.24
23/10/2014	16:55:50	-12.031137	135.567856	11.89	0	357	0	10.45
23/10/2014	16:56:58	-12.031226	135.567856	35.37	900	137	0	9.9
23/10/2014	16:58:05	-12.031034	135.567841	6.75	468	9	0	21.41
23/10/2014	16:59:15	-12.031054	135.567719	17.58	396	15	0	13.45
23/10/2014	17:00:24	-12.03123	135.567947	69.21	180	174	0	31.59
23/10/2014	17:01:33	-12.031086	135.567871	29.45	108	84	0	18.02
23/10/2014	17:02:41	-12.031343	135.567978	72.12	0	330	0	30.86
23/10/2014	17:03:49	-12.031303	135.567947	63.82	0	138	0	5.58
23/10/2014	17:04:59	-12.03112	135.567749	1.86	1692	301	0	29.63
23/10/2014	17:06:07	-12.031298	135.567917	45.09	4500	131	0	26.94
23/10/2014	17:07:15	-12.030939	135.5681	52.08	1692	309	0	44.6
23/10/2014	17:08:24	-12.030795	135.568085	2.05	6768	226	0	16.09
23/10/2014	17:09:34	-12.031011	135.56781	-6.23	1044	331	0	38.36
23/10/2014	17:10:46	-12.031116	135.56778	-5.77	0	276	0	12.12
23/10/2014	17:11:57	-12.030906	135.567841	-26.83	2628	228	0	24.27
23/10/2014	17:13:08	-12.03095	135.568085	78.01	0	149	0	26.98
23/10/2014	17:14:20	-12.03081	135.568008	16.35	0	119	0	17.68
23/10/2014	17:15:29	-12.03095	135.568008	53.62	0	336	0	15.57
23/10/2014	17:16:37	-12.031012	135.568039	21.72	396	352	0	7.67
23/10/2014	17:17:48	-12.031163	135.567795	-33.44	0	232	0	31.4
23/10/2014	17:18:55	-12.031138	135.567886	33.34	0	32	0	10.28
23/10/2014	17:20:08	-12.031044	135.567932	20.67	900	209	0	11.59
23/10/2014	17:21:18	-12.031152	135.567902	7.73	0	15	0	12.44
23/10/2014	17:22:26	-12.031021	135.567947	3.67	216	98	0	15.37
23/10/2014	17:23:34	-12.03112	135.567841	-22.49	0	88	0	15.94
23/10/2014	17:24:43	-12.031048	135.567734	-43.6	0	210	0	14.12
23/10/2014	17:25:50	-12.031003	135.567734	-47.67	756	285	0	5
23/10/2014	17:26:58	-12.03107	135.567856	-4.38	216	230	0	15.22
23/10/2014	17:28:10	-12.031356	135.567825	97.59	0	263	0	31.98
23/10/2014	17:29:17	-12.0311	135.567719	-15.18	324	98	0	30.71
23/10/2014	17:31:26	-12.031531	135.567612	74.7	0	34	0	49.32
23/10/2014	17:33:03	-12.031451	135.567719	91.29	0	40	0	14.65
23/10/2014	17:34:13	-12.031454	135.567719	100.38	1188	194	0	0.33
23/10/2014	17:35:25	-12.031893	135.567612	232.93	0	36	0	50.18
23/10/2014	17:36:41	-12.031108	135.567841	-22.76	324	358	0	90.77
23/10/2014	17:37:51	-12.031169	135.567856	41.18	0	127	0	6.98
23/10/2014	17:39:00	-12.031204	135.567856	65.58	0	41	0	3.89
23/10/2014	17:40:09	-12.031293	135.567795	76.28	0	68	0	11.91
23/10/2014	17:41:18	-12.031178	135.567902	41.85	0	235	0	17.29
23/10/2014	17:42:26	-12.031525	135.567795	161.24	0	38	0	40.3
23/10/2014	17:43:36	-12.031215	135.567856	50.48	0	212	0	35.1
23/10/2014	17:44:44	-12.031096	135.567856	19.14	72	325	0	13.23
23/10/2014	17:45:49	-12.031901	135.567627	155.32	0	39	0	92.91
23/10/2014	17:46:52	-12.031091	135.567902	28.78	0	348	0	94.9
23/10/2014	17:48:01	-12.031095	135.567856	28.55	0	52	0	5.02
23/10/2014	17:49:11	-12.031171	135.567886	43.47	0	38	0	9.06
23/10/2014	17:50:20	-12.031184	135.567871	86	0	57	0	2.18
23/10/2014	17:51:28	-12.031237	135.567902	75.62	0	243	0	6.79
23/10/2014	17:52:36	-12.031458	135.567871	128.77	0	73	0	24.8
23/10/2014	17:53:44	-12.031121	135.567978	64.83	0	32	0	39.24
23/10/2014	17:54:54	-12.031627	135.567657	215.12	0	40	0	66.21
23/10/2014	17:56:04	-12.031251	135.567902	83.56	0	261	0	49.58
23/10/2014	17:57:15	-12.030894	135.567886	-61.01	0	36	0	39.73
23/10/2014	17:58:25	-12.031124	135.567963	41.74	0	237	0	26.91
23/10/2014	17:59:32	-12.031031	135.568054	-4.49	0	68	0	14.31
23/10/2014	18:00:40	-12.03131	135.568069	134.89	0	104	0	31.07
23/10/2014	18:01:52	-12.030663	135.567963	-129.65	1548	136	-4	72.86	1
24/10/2014	8:10:47	-12.024729	135.565781	70.15	1548	136	-2	0	1
24/10/2014	8:17:34	-12.024729	135.565781	70.15	684	22	0	0	1
24/10/2014	8:18:45	-12.024549	135.565903	52.44	0	28	0	24.01	1
24/10/2014	8:19:53	-12.024589	135.565842	46.22	324	350	0	7.99	1
24/10/2014	8:21:01	-12.024504	135.565903	52.53	4536	220	0	11.55	1
24/10/2014	8:22:12	-12.024548	135.565994	102.98	0	17	0	11.04	1
24/10/2014	8:23:21	-12.024522	135.56601	113.56	324	2	0	3.37	1
24/10/2014	8:24:38	-12.024685	135.565918	128.16	2556	32	0	20.7	1
24/10/2014	8:27:08	-12.02469	135.565887	121.36	1656	30	0	3.42	1
24/10/2014	8:28:57	-12.024598	135.565903	91.1	0	31	0	10.38	1
24/10/2014	8:30:06	-12.024375	135.565964	28.28	1584	219	0	25.67	1
24/10/2014	8:31:17	-12.02433	135.565964	20.54	0	211	0	5	1
24/10/2014	8:32:27	-12.024491	135.565903	47.01	0	81	0	19.09	1
24/10/2014	8:33:53	-12.025005	135.565704	178.77	252	5	0	61.11	1
24/10/2014	8:35:04	-12.024517	135.565964	-5.2	0	262	0	61.19	1
24/10/2014	8:36:17	-12.024174	135.56601	-141.53	0	356	0	38.47	1
24/10/2014	8:37:25	-12.024355	135.565979	-34.18	0	23	0	20.41	1
24/10/2014	8:38:33	-12.024555	135.565903	33.73	0	350	0	23.73	1
24/10/2014	8:39:44	-12.0248	135.565796	124.1	0	41	0	29.62	1
24/10/2014	8:40:51	-12.024977	135.565826	168.98	0	140	0	19.95	1
24/10/2014	8:41:57	-12.025164	135.56572	291.32	0	21	0	23.78	1
24/10/2014	8:43:08	-12.025867	135.565613	545.22	0	350	0	79.03	1
24/10/2014	8:44:20	-12.02597	135.565292	207.83	35568	187	0	36.74	1
24/10/2014	8:45:27	-12.030558	135.565536	287.03	23904	99	0	510.85	1
24/10/2014	8:46:41	-12.029434	135.566345	-299.9	0	163	0	152.84	1
24/10/2014	8:47:50	-12.030294	135.566177	12.72	0	43	0	97.36	1
24/10/2014	8:48:57	-12.03001	135.566315	-49.31	0	136	0	34.96	1
24/10/2014	8:50:05	-12.030199	135.566345	-8.1	0	339	0	21.27	1
24/10/2014	8:51:13	-12.030118	135.56601	62.75	8208	312	0	37.53	1
24/10/2014	8:52:28	-12.024675	135.565857	53.58	16596	105	0	605.46	1
24/10/2014	8:54:17	-12.024353	135.565811	-57.88	0	290	0	36.15	1
24/10/2014	8:56:29	-12.024603	135.56572	89.68	0	72	0	29.51	1
24/10/2014	8:58:31	-12.024617	135.565369	112.46	0	322	0	38.2	1
24/10/2014	8:59:40	-12.024655	135.565735	101.73	0	13	0	40.03	1
24/10/2014	9:00:48	-12.024745	135.565491	182.55	0	104	0	28.36	1
24/10/2014	9:01:55	-12.023994	135.566284	-11.54	20772	349	0	120.05	1
24/10/2014	9:03:10	-12.023653	135.565674	135.77	5112	264	0	76.41	1
24/10/2014	9:04:22	-12.023597	135.565933	66.25	0	334	0	28.85	1
24/10/2014	9:05:38	-12.023641	135.565903	95.5	2304	70	0	5.88	1
24/10/2014	9:06:47	-12.023559	135.566055	128.62	0	301	0	18.88	1
24/10/2014	9:07:56	-12.022425	135.566757	66.02	7416	41	0	147.41	1
24/10/2014	9:09:03	-12.022326	135.566803	54.52	2268	75	0	12.09	1
24/10/2014	9:10:11	-12.022267	135.566818	56.19	6264	153	0	6.76	1
24/10/2014	9:11:20	-12.024439	135.565781	52.59	37044	184	0	266.55	1
24/10/2014	9:12:28	-12.030498	135.564331	58.14	1512	77	0	691.94	1
24/10/2014	9:13:35	-12.030453	135.564529	-0.25	1368	146	0	22.11	1
24/10/2014	9:14:43	-12.030409	135.564636	12.15	1944	338	0	12.62	1
24/10/2014	9:15:52	-12.030608	135.564545	-39.89	0	242	0	24.24	1
24/10/2014	9:17:00	-12.030646	135.564484	-148.05	0	58	0	7.87	1
24/10/2014	9:18:10	-12.030638	135.564392	-97.65	0	58	0	10.04	1
24/10/2014	9:19:20	-12.030367	135.564636	12.16	0	291	0	40.15	1
24/10/2014	9:20:30	-12.030322	135.564484	64.93	0	264	0	17.27	1
24/10/2014	9:21:37	-12.03032	135.564651	21.5	3456	83	0	18.16	1
24/10/2014	9:22:44	-12.030153	135.566177	33.56	31572	104	0	166.99	1
24/10/2014	9:24:02	-12.03013	135.568176	73.15	576	261	0	217.41	1
24/10/2014	9:25:12	-12.030257	135.567886	40.13	18252	201	0	34.56	1
24/10/2014	9:26:30	-12.028072	135.565033	40.71	38268	4	0	394.08	1
24/10/2014	9:27:38	-12.024742	135.565811	-13.43	21096	101	0	379.82	1
24/10/2014	9:28:46	-12.02399	135.567474	34.38	648	289	0	199.25	1
24/10/2014	9:29:53	-12.023949	135.567505	-4.22	0	335	0	5.67	1
24/10/2014	9:31:07	-12.023938	135.567368	22.7	936	279	0	14.95	1
24/10/2014	9:32:14	-12.024047	135.567444	63.48	4212	210	0	14.67	1
24/10/2014	9:33:25	-12.024076	135.567062	100.06	6084	286	0	41.67	1
24/10/2014	9:34:39	-12.024039	135.567123	95.15	0	324	0	7.81	1
24/10/2014	9:35:47	-12.024067	135.5672	79.8	3888	50	0	8.93	1
24/10/2014	9:36:55	-12.023932	135.567169	65.78	0	315	0	15.39	1
24/10/2014	9:38:05	-12.024692	135.567139	-100.78	0	265	0	84.57	1
24/10/2014	9:39:16	-12.024918	135.567001	-6.94	0	355	0	29.27	1
24/10/2014	9:40:21	-12.02501	135.567276	77.32	5184	158	0	31.61	1
24/10/2014	9:41:32	-12.025117	135.567337	100.42	3096	80	0	13.62	1
24/10/2014	9:42:46	-12.02516	135.56749	27.53	0	86	0	17.31	1
24/10/2014	9:44:11	-12.025162	135.567276	51.82	936	84	0	23.27	1
24/10/2014	9:45:29	-12.024918	135.568481	28.35	11808	88	0	133.83	1
24/10/2014	9:46:41	-12.0245	135.565842	81.78	3672	0	0	290.74	1
24/10/2014	9:47:53	-12.024981	135.56543	-7.15	5004	203	0	69.77	1
24/10/2014	9:49:07	-12.025126	135.565918	-110.04	0	175	0	55.47	1
24/10/2014	9:50:17	-12.024465	135.565842	32.34	0	236	0	73.96	1
24/10/2014	9:51:28	-12.024508	135.565735	16.73	0	182	0	12.58	1
24/10/2014	9:52:39	-12.024579	135.565735	55.33	6012	85	0	7.89	1
24/10/2014	9:53:48	-12.029837	135.564606	27.63	17712	156	0	597.42	1
24/10/2014	9:55:03	-12.030896	135.567139	2.54	0	336	0	299.58	1
24/10/2014	9:56:19	-12.030865	135.567505	46.63	1512	89	0	39.95	1
24/10/2014	9:57:29	-12.030951	135.567535	1.77	0	312	0	10.1	1
24/10/2014	9:59:08	-12.030717	135.567322	17.64	0	112	0	34.84	1
24/10/2014	10:00:31	-12.030807	135.567307	25.83	1296	152	0	10.14	1
24/10/2014	10:01:44	-12.030881	135.567505	21.05	3564	105	0	23.05	1
24/10/2014	10:03:30	-12.031173	135.568085	107.47	0	308	0	70.94	1
24/10/2014	10:05:14	-12.030751	135.567398	38.46	0	93	0	88.23	1
24/10/2014	10:06:28	-12.030378	135.567673	49.01	5868	340	0	51.13	1
24/10/2014	10:07:37	-12.02921	135.564224	1.21	31860	5	0	396.94	1
24/10/2014	10:08:48	-12.021904	135.565842	-7.88	46296	7	0	831.23	1
24/10/2014	10:10:04	-12.019797	135.569992	73.43	2880	302	0	508.53	1
24/10/2014	10:11:24	-12.019764	135.569916	55.59	5796	280	0	9.04	1
24/10/2014	10:18:39	-12.019764	135.569916	55.59	5796	280	0	0
24/10/2014	10:20:47	-12.01953	135.569748	65.9	4284	95	0	31.79	1
24/10/2014	10:21:55	-12.019633	135.569702	38.87	540	183	0	12.5	1
24/10/2014	10:23:00	-12.01955	135.569778	51.48	0	190	0	12.39	1
24/10/2014	10:24:07	-12.01956	135.569748	63.01	0	29	0	3.45	1
24/10/2014	10:25:18	-12.019202	135.569794	86.73	468	63	0	40.12	1
24/10/2014	10:26:29	-12.019281	135.569672	29.15	6984	197	-4	15.91	1
25/10/2014	15:00:22	-12.019281	135.569672	29.15	6984	197	-2	0	1
25/10/2014	15:05:51	-33.889862	151.199356	64.64	3852	37	-4	2902505.31	1
26/10/2014	8:16:26	-33.889862	151.199356	64.64	3852	37	-2	0	1
26/10/2014	8:18:53	-34.035934	150.653946	65.66	6696	10	-4	52857.77	1
