# Supplementary material for: A preliminary study to estimate contact rates between free-roaming domestic dogs using novel miniature cameras
Source: PLoS One. 2017 Jul 27;12(7):e0181859. doi: 10.1371/journal.pone.0181859 (PMC5547700; doi:10.1371/journal.pone.0181859)
Supplement: S1 Data — (ZIP) [file pone.0181859.s001.zip › Galiwinku_48.csv]

Date	Time	Latitude	Longitude	Altitude	Speed	Course	Type	Distance	Essential
20/10/2014	15:24:59	-34.031715	150.656769	117.72	0	345	-2	0	1
20/10/2014	15:27:32	-33.891472	151.198807	35.02	5076	214	0	52365.99	1
20/10/2014	15:32:44	-33.891472	151.198807	35.02	5076	214	0	0	1
20/10/2014	15:39:46	-33.901264	151.201202	46.27	0	353	0	1111.03	1
20/10/2014	15:47:31	-33.921417	151.195251	-11.88	43020	277	0	2307.22	1
20/10/2014	15:54:06	-33.930603	151.186661	52.54	3456	151	-4	1292.86	1
21/10/2014	11:43:27	-12.031605	135.564972	-73.67	5436	156	-2	0	1
21/10/2014	11:48:59	-12.031605	135.564972	-73.67	108	5	0	0	1
21/10/2014	11:50:24	-12.031723	135.564972	-73.77	108	19	0	13.12
21/10/2014	11:55:12	-12.02368	135.565628	25.99	10152	180	0	897.18	1
21/10/2014	12:00:16	-12.021235	135.564743	-73.69	1008	0	0	288.41	1
21/10/2014	12:04:51	-12.021753	135.564713	-74.09	72	88	0	57.69	1
21/10/2014	12:10:00	-12.021471	135.566391	-74.25	24588	180	0	185.17
21/10/2014	12:15:03	-12.022496	135.566101	-73.8	46296	185	0	118.26	1
21/10/2014	12:21:08	-12.02402	135.565887	-73.76	23148	187	0	171.05	1
21/10/2014	12:25:59	-12.030815	135.567963	23.62	108	52	0	788.58
21/10/2014	12:29:56	-12.030697	135.567963	-1.54	108	92	0	13.12
21/10/2014	12:30:56	-12.030702	135.56778	-80.68	684	93	0	19.91
21/10/2014	12:32:02	-12.030662	135.568024	8.22	468	354	0	26.91
21/10/2014	12:33:08	-12.030696	135.567993	16.65	144	341	0	5.07
21/10/2014	12:34:09	-12.030604	135.567963	-14.81	468	40	0	10.74
21/10/2014	12:35:11	-12.030709	135.567993	15.68	0	50	0	12.12
21/10/2014	12:36:17	-12.030747	135.568024	30.78	0	327	0	5.41
21/10/2014	12:37:25	-12.030436	135.568039	30.37	17784	19	0	34.62
21/10/2014	12:38:33	-12.030277	135.567871	236.64	0	329	0	25.42
21/10/2014	12:39:42	-12.030788	135.569183	200.52	612	217	0	153.58
21/10/2014	12:40:50	-12.030025	135.568207	10.25	612	171	0	135.88
21/10/2014	12:41:58	-12.030189	135.568375	29.01	0	352	0	25.81
21/10/2014	12:43:04	-12.030002	135.568222	-10.31	828	336	0	26.63
21/10/2014	12:44:09	-12.030141	135.568207	-7.76	288	347	0	15.54
21/10/2014	12:45:16	-12.030066	135.568207	8.55	0	254	0	8.34
21/10/2014	12:46:19	-12.030006	135.565384	6.48	29016	282	0	307.08
21/10/2014	12:47:39	-12.0248	135.565796	6.96	22896	99	0	580.61
21/10/2014	12:48:43	-12.024565	135.566299	47.29	1116	111	0	60.62
21/10/2014	12:49:49	-12.024484	135.566299	29.2	216	18	0	9.01
21/10/2014	12:50:54	-12.024422	135.566315	36.8	180	327	0	7.11
21/10/2014	12:51:59	-12.024456	135.566254	63.76	972	330	0	7.64
21/10/2014	12:53:02	-12.02453	135.566315	-7.93	4572	328	0	10.57
21/10/2014	12:54:09	-12.024409	135.566299	60.48	1224	155	0	13.57
21/10/2014	12:55:15	-12.024554	135.566376	71.12	0	146	0	18.17
21/10/2014	12:56:20	-12.024492	135.566223	47.15	216	290	0	18.01
21/10/2014	12:57:25	-12.024362	135.56604	-23.24	3240	121	0	24.6
21/10/2014	12:58:28	-12.024306	135.566467	90.2	8856	150	0	46.85	1
21/10/2014	12:59:35	-12.026776	135.565384	69.47	43992	189	0	298.84	1
21/10/2014	13:00:43	-12.031888	135.564209	103.12	13104	228	0	582.61	1
21/10/2014	13:01:46	-12.031073	135.562866	46	7308	121	0	171.89	1
21/10/2014	13:02:48	-12.031734	135.563751	32.93	0	13	0	121.1	1
21/10/2014	13:03:54	-12.031963	135.564026	41.7	0	51	0	39.28
21/10/2014	13:04:56	-12.032006	135.564209	104.17	2664	299	0	20.47
21/10/2014	13:06:01	-12.032089	135.564056	81.96	1152	3	0	19.03
21/10/2014	13:07:06	-12.032071	135.564026	63.14	468	25	0	3.83
21/10/2014	13:08:13	-12.032584	135.564041	202.29	0	176	0	57.07
21/10/2014	13:09:18	-12.032229	135.564102	126	2844	5	0	40.03
21/10/2014	13:10:24	-12.031801	135.564011	19.27	2556	317	0	48.61
21/10/2014	13:11:29	-12.031677	135.56395	14.5	3852	116	0	15.3
21/10/2014	13:12:35	-12.031918	135.564346	42.67	756	135	0	50.72
21/10/2014	13:13:40	-12.031894	135.564133	39.7	1008	278	0	23.32
21/10/2014	13:14:45	-12.031925	135.564011	31.04	576	296	0	13.71
21/10/2014	13:15:50	-12.031918	135.564026	59.85	864	310	0	1.81
21/10/2014	13:16:55	-12.03174	135.563889	6.46	288	330	0	24.77
21/10/2014	13:17:56	-12.031932	135.56395	47.48	2448	342	0	22.36
21/10/2014	13:18:57	-12.032021	135.564178	15.96	6768	110	0	26.7
21/10/2014	13:20:02	-12.032121	135.564377	74.48	576	179	0	24.33
21/10/2014	13:21:07	-12.031972	135.564224	67	1476	291	0	23.48
21/10/2014	13:22:12	-12.031943	135.564133	67.86	5184	309	0	10.41
21/10/2014	13:23:18	-12.031819	135.563736	25.73	0	256	0	45.32
21/10/2014	13:24:23	-12.032113	135.564011	45.7	972	63	0	44.31
21/10/2014	13:25:28	-12.031917	135.563965	-10.02	11448	139	0	22.36
21/10/2014	13:26:35	-12.029678	135.565002	69.9	28908	354	0	273.32	1
21/10/2014	13:27:42	-12.024792	135.565659	69.48	29700	5	0	547.98	1
21/10/2014	13:28:52	-12.024208	135.565689	61.84	0	244	0	65.02	1
21/10/2014	13:30:04	-12.023451	135.565704	5.96	9252	4	0	84.19	1
21/10/2014	13:31:10	-12.023477	135.568909	85.1	0	239	0	348.57	1
21/10/2014	13:32:20	-12.02314	135.568634	29.91	4968	312	0	47.94
21/10/2014	13:33:25	-12.023528	135.56897	37.62	2952	306	0	56.54
21/10/2014	13:34:30	-12.023639	135.568985	76.07	1548	232	0	12.45
21/10/2014	13:35:32	-12.023287	135.568573	-8.31	1872	93	0	59.5
21/10/2014	13:36:38	-12.0235	135.568817	41.22	0	313	0	35.57
21/10/2014	13:37:44	-12.023543	135.568497	13.08	972	31	0	35.13
21/10/2014	13:38:50	-12.023521	135.568726	65.55	24696	282	0	25.02
21/10/2014	13:39:56	-12.022277	135.566925	40.65	6084	189	0	239.79	1
21/10/2014	13:41:03	-12.023224	135.566284	95.83	21312	281	0	126.29	1
21/10/2014	13:42:13	-12.020499	135.565094	210.22	2628	289	0	329.49	1
21/10/2014	13:43:20	-12.021341	135.564941	78.38	2340	107	0	95.09	1
21/10/2014	13:44:26	-12.021049	135.564529	49.26	2520	294	0	55.33	1
21/10/2014	13:45:34	-12.021161	135.564682	27.36	0	278	0	20.78	1
21/10/2014	13:46:39	-12.021268	135.56485	37.01	2232	95	0	21.8
21/10/2014	13:47:44	-12.021023	135.564697	54.12	2304	118	0	31.92
21/10/2014	13:48:52	-12.021412	135.564987	45.37	2844	131	0	53.53
21/10/2014	13:50:02	-12.020842	135.564392	100.58	792	76	0	90.58
21/10/2014	13:51:07	-12.020971	135.564545	103.53	11952	294	0	21.97
21/10/2014	13:52:12	-12.021176	135.564819	65.06	5184	302	0	37.52
21/10/2014	13:53:23	-12.021014	135.564255	71.31	5616	127	0	63.93
21/10/2014	13:54:33	-12.021023	135.564758	86.06	432	14	0	54.71
21/10/2014	13:55:37	-12.021944	135.566071	55.16	11916	92	0	175.72	1
21/10/2014	13:56:43	-12.024563	135.566879	43.36	13680	13	0	304.19	1
21/10/2014	13:57:50	-12.024236	135.566895	64.49	0	304	0	36.4	1
21/10/2014	13:58:55	-12.024264	135.567047	86.07	7344	311	0	16.82
21/10/2014	14:00:04	-12.023551	135.568558	53.83	8856	74	0	182.45	1
21/10/2014	14:01:13	-12.021579	135.569626	65.97	9576	144	0	248.14	1
21/10/2014	14:02:18	-12.021604	135.569656	50.45	0	317	0	4.29	1
21/10/2014	14:03:28	-12.021794	135.56987	103.65	1980	283	0	31.43
21/10/2014	14:04:35	-12.021694	135.569595	42.17	4788	129	0	31.91
21/10/2014	14:05:41	-12.021563	135.569397	0.8	0	311	0	26
21/10/2014	14:06:46	-12.021076	135.568878	-135.78	0	276	0	78.22
21/10/2014	14:07:51	-12.021779	135.569687	78.17	2124	149	0	117.69
21/10/2014	14:08:59	-12.022599	135.570023	210.54	0	16	0	98.23
21/10/2014	14:10:04	-12.021721	135.569748	64.69	1872	320	0	102.11
21/10/2014	14:11:09	-12.021826	135.569824	89.35	756	95	0	14.31
21/10/2014	14:12:16	-12.021424	135.568237	57.82	14112	248	0	178.29	1
21/10/2014	14:13:26	-12.021794	135.567474	66.85	8784	287	0	92.62	1
21/10/2014	14:14:31	-12.022014	135.568253	90.78	1440	299	0	88.18	1
21/10/2014	14:15:36	-12.021924	135.568054	51.98	2160	300	0	23.84	1
21/10/2014	14:16:41	-12.021926	135.56813	41.38	756	133	0	8.27
21/10/2014	14:17:46	-12.021984	135.568253	80.2	2988	302	0	14.85
21/10/2014	14:18:51	-12.02202	135.56871	79.59	0	14	0	49.86
21/10/2014	14:19:55	-12.021956	135.568298	70.8	0	295	0	45.37
21/10/2014	14:21:00	-12.02199	135.568436	82.39	1260	276	0	15.48
21/10/2014	14:22:05	-12.021988	135.568314	75.37	7020	145	0	13.27
21/10/2014	14:23:16	-12.021961	135.568314	83.63	11700	30	0	3
21/10/2014	14:24:25	-12.021497	135.570114	82.88	13140	98	0	202.45	1
21/10/2014	14:25:31	-12.025851	135.569382	70.96	15408	192	0	490.64	1
21/10/2014	14:26:45	-12.026573	135.569855	189.61	0	54	0	95.35	1
21/10/2014	14:28:11	-12.026644	135.569244	53.37	1512	83	0	66.92
21/10/2014	14:29:18	-12.026693	135.568695	-19.99	0	274	0	59.95
21/10/2014	14:30:24	-12.026852	135.56926	46.77	864	230	0	63.94
21/10/2014	14:31:29	-12.026841	135.569397	69.01	1692	260	0	14.95
21/10/2014	14:32:35	-12.026908	135.569168	30.99	3024	90	0	26
21/10/2014	14:33:45	-12.026566	135.569534	102.55	1296	198	0	55.05
21/10/2014	14:34:51	-12.023273	135.569626	20.34	31248	8	0	366.3	1
21/10/2014	14:35:57	-12.020724	135.573288	69.41	42336	76	0	488.83	1
21/10/2014	14:37:14	-12.0213	135.576752	68.88	0	191	0	382.14	1
21/10/2014	14:38:19	-12.021469	135.576645	29.23	1440	304	0	22.1
21/10/2014	14:39:25	-12.021406	135.576477	30.68	0	309	0	19.57
21/10/2014	14:40:30	-12.021386	135.57663	24.28	108	204	0	16.79
21/10/2014	14:41:32	-12.021399	135.576508	13.28	9468	126	0	13.35
21/10/2014	14:42:35	-12.021779	135.576706	64.51	828	292	0	47.42
21/10/2014	14:43:43	-12.02167	135.57663	33.82	3384	120	0	14.67
21/10/2014	14:45:21	-12.022729	135.576492	49.63	12744	179	0	118.71	1
21/10/2014	14:46:33	-12.023018	135.576477	43.04	612	97	0	32.18	1
21/10/2014	14:47:42	-12.023095	135.576752	44.52	0	306	0	31.11
21/10/2014	14:48:48	-12.023078	135.576813	63.58	684	71	0	6.9
21/10/2014	14:49:52	-12.023071	135.576782	57.89	0	76	0	3.46
21/10/2014	14:50:57	-12.023095	135.576996	83.91	504	301	0	23.43
21/10/2014	14:52:03	-12.023114	135.576813	64.68	756	301	0	20.01
21/10/2014	14:53:13	-12.022982	135.577057	155.12	3384	288	0	30.33	1
21/10/2014	14:54:23	-12.023594	135.577698	75.6	0	349	0	97.42	1
21/10/2014	14:55:45	-12.021379	135.577606	73.32	10296	287	0	246.5	1
21/10/2014	14:57:20	-12.021397	135.569977	22.77	32220	192	0	829.71	1
21/10/2014	14:58:43	-12.022628	135.570251	119.45	0	286	0	140.09	1
21/10/2014	14:59:48	-12.02254	135.570328	160.69	0	68	0	12.88
21/10/2014	15:00:53	-12.022635	135.570129	73.9	0	291	0	24.08
21/10/2014	15:01:58	-12.022625	135.570084	76.31	540	281	0	5.02
21/10/2014	15:03:03	-12.022519	135.569946	31.43	0	19	0	19.08
21/10/2014	15:04:09	-12.022544	135.569992	46.95	0	304	0	5.72
21/10/2014	15:05:21	-12.022614	135.570221	93.49	0	304	0	26.09
21/10/2014	15:06:55	-12.026791	135.566605	40.56	21204	239	0	608.59
21/10/2014	15:08:11	-12.026281	135.566299	104.99	3168	11	0	65.75
21/10/2014	15:09:22	-12.026254	135.56636	100.05	432	284	0	7.28	1
21/10/2014	15:10:26	-12.026258	135.566284	67.21	1116	91	0	8.28	1
21/10/2014	15:11:30	-12.026233	135.566147	58.82	1116	291	0	15.16
21/10/2014	15:12:36	-12.026263	135.566269	91.41	360	90	0	13.68
21/10/2014	15:13:39	-12.026286	135.566269	54.19	0	303	0	2.56
21/10/2014	15:14:41	-12.026294	135.566071	63.5	0	310	0	21.55
21/10/2014	15:15:43	-12.026285	135.566254	73.73	504	2	0	19.93
21/10/2014	15:16:45	-12.026236	135.56633	97.84	0	296	0	9.9
21/10/2014	15:17:46	-12.026233	135.566299	102.32	216	310	0	3.39
21/10/2014	15:18:47	-12.026328	135.565887	100.29	1980	99	0	46.04
21/10/2014	15:19:48	-12.026288	135.566299	66.89	0	123	0	45.03
21/10/2014	15:20:52	-12.026278	135.56636	88.95	0	270	0	6.73
21/10/2014	15:21:58	-12.026305	135.56636	82.86	0	285	0	3
21/10/2014	15:23:04	-12.026242	135.566193	70.66	288	297	0	19.47
21/10/2014	15:24:09	-12.026245	135.566162	67.13	0	280	0	3.39
21/10/2014	15:25:11	-12.026305	135.566071	100.88	3312	207	0	11.94
21/10/2014	15:26:20	-12.026199	135.566559	75.81	4644	281	0	54.37
21/10/2014	15:27:32	-12.026331	135.566544	74.19	12852	239	0	14.77
21/10/2014	15:28:45	-12.026265	135.566162	35.83	1548	123	0	42.19
21/10/2014	15:33:01	-12.026517	135.565948	35.58	0	241	0	36.43
21/10/2014	15:36:53	-12.026408	135.565536	29.74	0	267	0	46.42
21/10/2014	15:40:56	-12.026699	135.565628	34.35	2700	356	0	33.87
21/10/2014	15:44:30	-12.026537	135.565704	76.28	7452	109	0	19.82
21/10/2014	15:48:03	-12.026587	135.565857	83.96	0	152	0	17.54
21/10/2014	15:50:52	-12.026578	135.565704	41.73	4572	84	0	16.67	1
21/10/2014	15:53:36	-12.026687	135.565674	50.14	288	336	0	12.55	1
21/10/2014	15:56:06	-12.026686	135.56572	54.04	2448	161	0	5
21/10/2014	15:57:11	-12.026789	135.565735	127.99	1584	168	0	11.57
21/10/2014	15:58:17	-12.026847	135.565735	102.39	0	163	0	6.45
21/10/2014	15:59:22	-12.026665	135.565735	57.12	1008	120	0	20.24
21/10/2014	16:00:30	-12.026849	135.565811	87.37	4176	0	0	22.07
21/10/2014	16:01:46	-12.026759	135.565598	92.04	9468	48	0	25.23
21/10/2014	16:03:49	-12.02675	135.56572	66.76	3348	162	0	13.31
21/10/2014	16:05:34	-12.026839	135.56572	37.6	1728	46	0	9.9
21/10/2014	16:06:40	-12.026631	135.565964	53.81	1332	65	0	35.2
21/10/2014	16:07:51	-12.026801	135.565613	42.19	828	50	0	42.6
21/10/2014	16:09:13	-12.026817	135.565735	24.39	2520	65	0	13.39
21/10/2014	16:10:27	-12.026797	135.565674	-14.8	0	226	0	7
21/10/2014	16:11:40	-12.02679	135.565765	35.11	3888	233	0	9.93
21/10/2014	16:12:58	-12.026794	135.565704	35.85	4788	178	0	6.65
21/10/2014	16:14:05	-12.026747	135.565765	30.04	2304	295	0	8.45
21/10/2014	16:15:54	-12.026649	135.565918	30.64	540	54	0	19.89
21/10/2014	16:17:28	-12.026732	135.565765	16.39	2916	45	0	19.03
21/10/2014	16:19:09	-12.026773	135.565781	26.35	0	82	0	4.88
21/10/2014	16:20:35	-12.02671	135.565811	-4.78	0	64	0	7.73
21/10/2014	16:21:53	-12.026799	135.565826	64.95	9828	268	0	10.03
21/10/2014	16:23:08	-12.02686	135.565384	-4.37	0	20	0	48.55
21/10/2014	16:24:20	-12.026769	135.56572	45.1	4572	316	0	37.92
21/10/2014	16:25:28	-12.026258	135.566284	64.7	2808	198	0	83.61
21/10/2014	16:26:39	-12.026401	135.566391	33.42	7236	94	0	19.7
21/10/2014	16:27:43	-12.026462	135.566116	46.98	2844	255	0	30.67
21/10/2014	16:28:45	-12.02654	135.566025	54.04	1080	359	0	13.16
21/10/2014	16:30:00	-12.026603	135.565903	64.28	1656	197	0	15
21/10/2014	16:31:06	-12.026669	135.565598	65.82	4644	213	0	33.97
21/10/2014	16:32:09	-12.026726	135.565689	49.16	1620	83	0	11.75
21/10/2014	16:33:16	-12.026814	135.565613	59.11	0	36	0	12.81
21/10/2014	16:34:24	-12.026809	135.565567	51.94	0	72	0	5.03
21/10/2014	16:35:34	-12.026843	135.565491	41.3	0	277	0	9.09
21/10/2014	16:36:41	-12.026981	135.565674	25.76	108	228	0	25.13
21/10/2014	16:38:07	-12.026731	135.565704	108.57	792	255	0	27.99
21/10/2014	16:39:14	-12.02681	135.565582	52.44	0	46	0	15.91
21/10/2014	16:40:22	-12.026803	135.565628	49.19	1584	298	0	5.06
21/10/2014	16:41:28	-12.026769	135.565399	30.29	1476	1	0	25.19
21/10/2014	16:42:35	-12.026732	135.565628	81.66	3024	53	0	25.24
21/10/2014	16:43:45	-12.026773	135.565842	157.97	0	351	0	23.72
21/10/2014	16:44:54	-12.026756	135.565674	94.33	0	175	0	18.37
21/10/2014	16:46:07	-12.026799	135.565704	94.75	1440	262	0	5.79
21/10/2014	16:47:14	-12.026874	135.565643	79.67	1260	238	0	10.66
21/10/2014	16:48:23	-12.02683	135.565613	77.05	7704	180	0	5.88
21/10/2014	16:49:30	-12.026508	135.565613	77.08	1224	15	0	35.8
21/10/2014	16:50:38	-12.026551	135.565811	60.53	4968	112	0	22.06
21/10/2014	16:51:43	-12.02654	135.566055	56.23	0	269	0	26.56
21/10/2014	16:52:48	-12.026533	135.566147	90.02	0	309	0	10.04
21/10/2014	16:53:55	-12.026509	135.565887	33.57	0	102	0	28.4
21/10/2014	16:54:57	-12.02656	135.566696	154.15	0	109	0	88.16
21/10/2014	16:56:03	-12.026533	135.566086	51.83	108	328	0	66.41
21/10/2014	16:57:08	-12.026544	135.566162	60.83	216	38	0	8.36
21/10/2014	16:58:13	-12.026529	135.566071	54.57	900	257	0	10.04
21/10/2014	16:59:17	-12.026468	135.566025	63.01	0	243	0	8.43
21/10/2014	17:00:20	-12.026505	135.565964	47.16	504	259	0	7.81
21/10/2014	17:01:26	-12.026517	135.566055	62.63	144	184	0	9.99
21/10/2014	17:02:30	-12.026536	135.566071	55.19	4320	279	0	2.74
21/10/2014	17:03:40	-12.026536	135.566071	55.19	4320	279	0	0
21/10/2014	17:04:43	-12.026572	135.566635	152.37	0	115	0	61.47
21/10/2014	17:05:55	-12.027148	135.566833	280.66	0	134	0	67.57
21/10/2014	17:07:06	-12.026986	135.566711	245.09	0	41	0	22.37
21/10/2014	17:08:16	-12.026667	135.56601	45.56	3600	181	0	84.08
21/10/2014	17:09:42	-12.026439	135.566147	91.74	0	78	0	29.41
21/10/2014	17:10:51	-12.026365	135.566086	64.45	4176	195	0	10.57
21/10/2014	17:12:00	-12.026349	135.566086	70.05	4464	3	0	1.78
21/10/2014	17:13:26	-12.026578	135.566025	51.39	3348	341	0	26.31
21/10/2014	17:14:33	-12.026475	135.565964	41.76	0	94	0	13.24
21/10/2014	17:15:39	-12.026518	135.566116	77.77	900	80	0	17.21
21/10/2014	17:16:48	-12.026599	135.565842	80.3	4824	254	0	31.13
21/10/2014	17:18:00	-12.026529	135.565704	58.52	5472	358	0	16.91
21/10/2014	17:19:10	-12.026607	135.565826	71.27	0	181	0	15.85
21/10/2014	17:20:20	-12.026637	135.565826	72.61	612	166	0	3.34
21/10/2014	17:21:38	-12.026224	135.565659	35.7	0	114	0	49.38
21/10/2014	17:22:43	-12.026702	135.56604	117.13	2916	123	0	67.39
21/10/2014	17:24:47	-12.026803	135.565674	58.81	4860	214	0	41.36
21/10/2014	17:26:26	-12.026509	135.565857	119.41	5436	208	0	38.27
21/10/2014	17:27:38	-12.027143	135.565384	15.98	0	322	0	87.27
21/10/2014	17:28:49	-12.026963	135.565582	20.26	0	160	0	29.4
21/10/2014	17:29:59	-12.02677	135.565735	51.76	0	206	0	27.16
21/10/2014	17:31:08	-12.026662	135.565704	57.34	6264	248	0	12.47
21/10/2014	17:36:16	-12.026662	135.565704	57.34	6264	248	0	0
21/10/2014	17:40:50	-12.026608	135.56572	57.41	1368	222	0	6.25
21/10/2014	17:42:03	-12.026743	135.565689	60.18	4104	195	0	15.39
21/10/2014	17:43:10	-12.026655	135.565704	51.28	0	202	0	9.92
21/10/2014	17:44:13	-12.02674	135.56572	65.17	3168	353	0	9.61
21/10/2014	17:45:19	-12.026459	135.565872	75.3	1296	192	0	35.35
21/10/2014	17:46:25	-12.026683	135.565689	56.49	288	221	0	31.88
21/10/2014	17:47:30	-12.026458	135.565796	85.29	612	32	0	27.59
21/10/2014	17:48:36	-12.026541	135.565781	81.58	0	39	0	9.37
21/10/2014	17:50:21	-12.026582	135.565826	67.06	756	167	0	6.69
21/10/2014	17:51:36	-12.026548	135.565689	57.85	0	169	0	15.37
21/10/2014	17:52:47	-12.026609	135.565735	75.63	4860	1	0	8.43
21/10/2014	17:53:55	-12.026973	135.565475	51.18	0	325	0	49.37
21/10/2014	17:55:06	-12.026642	135.565613	56.75	5220	37	0	39.75
21/10/2014	17:56:15	-12.026861	135.565689	61.33	5256	41	0	25.72
21/10/2014	17:57:25	-12.026545	135.565796	77.11	0	77	0	37.01
21/10/2014	17:58:29	-12.02645	135.565964	46.29	648	5	0	21.1
21/10/2014	17:59:35	-12.026465	135.566147	77.06	504	172	0	19.97
21/10/2014	18:00:44	-12.026409	135.566238	64.5	0	107	0	11.69
21/10/2014	18:02:00	-12.026488	135.566086	77.51	2088	30	0	18.72
21/10/2014	18:03:13	-12.026402	135.56601	40.89	2808	82	0	12.64
21/10/2014	18:04:18	-12.026483	135.565903	42.5	3024	63	0	14.72
21/10/2014	18:05:23	-12.026556	135.565887	80.57	0	110	0	8.3
21/10/2014	18:06:31	-12.026453	135.56601	76.58	0	235	0	17.61
21/10/2014	18:07:39	-12.026436	135.565948	43.52	0	194	0	7
21/10/2014	18:08:44	-12.026256	135.566147	11.89	0	118	0	29.48
21/10/2014	18:09:49	-12.026154	135.566254	-16.78	0	38	0	16.25
21/10/2014	18:10:55	-12.02632	135.566177	26.23	0	267	0	20.27
21/10/2014	18:12:00	-12.02644	135.565948	40.78	0	225	0	28.25
21/10/2014	18:13:05	-12.02642	135.565964	56.99	1296	252	0	2.82
21/10/2014	18:14:11	-12.026509	135.565826	65.93	1260	56	0	17.98
21/10/2014	18:15:16	-12.026442	135.56604	61.54	0	74	0	24.44
21/10/2014	18:16:21	-12.026305	135.566177	19.5	0	209	0	21.31
21/10/2014	18:17:26	-12.026753	135.565674	104.51	0	205	0	73.99
21/10/2014	18:18:31	-12.026458	135.565994	58.47	0	77	0	47.82
21/10/2014	18:19:45	-12.02692	135.565552	123.24	0	237	0	70.35
21/10/2014	18:21:06	-12.026361	135.566025	35.64	1620	15	0	80.68
21/10/2014	18:22:11	-12.026443	135.566025	66.57	576	197	0	9.12
21/10/2014	18:23:14	-12.026378	135.566025	43.7	0	343	0	7.23
21/10/2014	18:24:19	-12.02638	135.566025	26.43	2844	236	0	0.22
21/10/2014	18:25:24	-12.026443	135.56601	58.88	756	123	0	7.19
21/10/2014	18:26:29	-12.026439	135.566055	45.13	936	333	0	4.91
21/10/2014	18:27:34	-12.026442	135.566055	60.04	324	32	0	0.33
21/10/2014	18:28:37	-12.026445	135.566055	69.59	0	25	0	0.33
21/10/2014	18:29:42	-12.026402	135.565994	30.61	288	0	0	8.18
21/10/2014	18:30:46	-12.026408	135.566055	38.3	612	126	0	6.67
21/10/2014	18:31:51	-12.026407	135.566055	44.59	1548	121	0	0.11
21/10/2014	18:32:56	-12.026393	135.56604	41.07	1548	297	0	2.25
21/10/2014	18:34:01	-12.026388	135.56604	48.76	540	170	0	0.56
21/10/2014	18:35:06	-12.026428	135.56604	45.55	432	44	0	4.45	1
21/10/2014	18:36:11	-12.02643	135.566101	48.6	180	24	0	6.64	1
21/10/2014	18:37:16	-12.02639	135.56601	52.47	216	50	0	10.85
21/10/2014	18:38:22	-12.026395	135.56604	51.11	468	60	0	3.31
21/10/2014	18:39:27	-12.026432	135.56604	47.97	108	57	0	4.11
21/10/2014	18:40:31	-12.026388	135.566025	38.5	576	13	0	5.16
21/10/2014	18:41:36	-12.026397	135.566055	45.01	540	52	0	3.41
21/10/2014	18:42:40	-12.026382	135.56604	54.73	900	31	0	2.33
21/10/2014	18:43:45	-12.026426	135.56604	53.8	252	23	0	4.89
21/10/2014	18:44:49	-12.026399	135.56604	31.87	468	356	0	3
21/10/2014	18:45:54	-12.026436	135.566086	36.15	540	22	0	6.48
21/10/2014	18:46:58	-12.026429	135.565994	68.15	324	338	0	10.04
21/10/2014	18:48:03	-12.026353	135.56604	51.99	1728	110	0	9.82
21/10/2014	18:49:08	-12.026382	135.566055	33.71	0	52	0	3.61
21/10/2014	18:50:12	-12.026393	135.56604	48.93	864	272	0	2.04
21/10/2014	18:51:18	-12.026399	135.566086	43.28	900	47	0	5.05
21/10/2014	18:52:23	-12.026396	135.566055	51.66	216	11	0	3.39
21/10/2014	18:53:28	-12.026381	135.565994	60.47	0	308	0	6.84
21/10/2014	18:54:33	-12.026394	135.56604	55.65	1044	40	0	5.21
21/10/2014	18:55:38	-12.026387	135.566025	43.72	288	46	0	1.81
21/10/2014	18:56:42	-12.026339	135.566025	39.96	1152	9	0	5.34
21/10/2014	18:57:47	-12.026423	135.566025	42.5	684	111	0	9.34
21/10/2014	18:58:53	-12.026433	135.566055	57.67	828	303	0	3.45
21/10/2014	18:59:58	-12.026414	135.566071	56.05	108	178	0	2.74
21/10/2014	19:01:04	-12.026296	135.56604	31.58	216	2	0	13.55
21/10/2014	19:02:09	-12.026374	135.566055	61.91	2880	229	0	8.83
21/10/2014	19:03:17	-12.02655	135.566116	46.32	0	256	0	20.66
21/10/2014	19:04:20	-12.026639	135.565857	51.78	2232	130	0	29.86
21/10/2014	19:05:27	-12.026583	135.565872	62.65	2664	249	0	6.44
21/10/2014	19:06:44	-12.026838	135.565765	33.62	0	247	0	30.65
21/10/2014	19:07:57	-12.026789	135.565796	93.08	2016	180	0	6.41
21/10/2014	19:09:01	-12.02669	135.56572	49.6	1512	325	0	13.77
21/10/2014	19:10:03	-12.026438	135.565918	132.44	576	123	0	35.34
21/10/2014	19:11:09	-12.026687	135.565674	47.95	6156	359	0	38.35
21/10/2014	19:12:15	-12.026694	135.565704	48.69	0	222	0	3.35
21/10/2014	19:13:20	-12.026712	135.565613	11.25	324	107	0	10.1
21/10/2014	19:14:25	-12.026587	135.565659	69.29	0	290	0	14.77
21/10/2014	19:15:28	-12.026773	135.565796	52.7	6516	52	0	25.49
21/10/2014	19:16:32	-12.026416	135.56572	74.81	2556	7	0	40.55
21/10/2014	19:17:37	-12.026424	135.56575	77.65	0	200	0	3.38
21/10/2014	19:18:48	-12.026516	135.565811	71.11	8280	76	0	12.19
21/10/2014	19:20:06	-12.026769	135.565704	43.89	0	42	0	30.44
21/10/2014	19:21:17	-12.026717	135.565765	58.32	6192	197	0	8.8
21/10/2014	19:22:24	-12.026716	135.565781	41.01	2628	56	0	1.74
21/10/2014	19:23:39	-12.026773	135.565781	51.51	2196	215	0	6.34
21/10/2014	19:24:44	-12.026649	135.565689	37.82	3096	236	0	17.04
21/10/2014	19:25:48	-12.026666	135.565765	38.37	4572	202	0	8.48
21/10/2014	19:26:55	-12.026785	135.565598	6.4	900	0	0	22.47
21/10/2014	19:28:07	-12.026834	135.565735	19.65	792	285	0	15.86
21/10/2014	19:29:12	-12.026626	135.565826	48.66	2808	78	0	25.16
21/10/2014	19:30:23	-12.026554	135.565704	72.44	0	128	0	15.5
21/10/2014	19:31:46	-12.026663	135.565567	59.85	11016	241	0	19.21
21/10/2014	19:33:56	-12.026753	135.565628	43.45	0	229	0	12.01
21/10/2014	19:36:29	-12.026834	135.565903	54.13	792	215	0	31.23	1
21/10/2014	19:38:49	-12.026636	135.565659	51.56	0	213	0	34.48	1
21/10/2014	19:39:59	-12.02662	135.565674	45.47	0	328	0	2.41
21/10/2014	19:41:10	-12.02668	135.565552	2.41	5004	251	0	14.85
21/10/2014	19:43:06	-12.026706	135.565659	20.07	1260	246	0	11.99
21/10/2014	19:44:50	-12.026733	135.565598	10.75	0	259	0	7.28
21/10/2014	19:45:58	-12.026608	135.56575	24.14	0	172	0	21.6
21/10/2014	19:47:06	-12.026689	135.565735	-5.83	0	263	0	9.15
21/10/2014	19:48:30	-12.026752	135.565872	22.93	3348	60	0	16.46
21/10/2014	19:49:41	-12.026711	135.565689	55.71	0	246	0	20.42
21/10/2014	19:50:49	-12.026692	135.565857	43.81	6444	95	0	18.39
21/10/2014	19:52:04	-12.026596	135.56575	69.18	0	185	0	15.79
21/10/2014	19:53:14	-12.026735	135.565796	46.72	0	63	0	16.25
21/10/2014	19:54:19	-12.026646	135.565674	73.78	828	259	0	16.55
21/10/2014	19:55:25	-12.026655	135.565735	49.17	144	226	0	6.71
21/10/2014	19:56:52	-12.026928	135.565903	67.84	4212	271	0	35.43
21/10/2014	19:57:59	-12.026737	135.565887	70.88	1296	153	0	21.31
21/10/2014	19:59:08	-12.026719	135.565964	86.09	0	78	0	8.61
21/10/2014	20:00:16	-12.026681	135.56572	37.67	0	286	0	26.87
21/10/2014	20:01:48	-12.026588	135.565842	61.35	0	155	0	16.82
21/10/2014	20:03:05	-12.026616	135.565903	68	3384	87	0	7.33
21/10/2014	20:04:20	-12.0264	135.565857	47	0	258	0	24.53
21/10/2014	20:05:28	-12.026645	135.566116	117.52	6696	215	0	39.19
21/10/2014	20:07:21	-12.027221	135.567184	206.32	0	219	0	132.64
21/10/2014	20:09:04	-12.026571	135.565918	76.38	3060	327	0	155.5
21/10/2014	20:10:51	-12.026879	135.565506	42.99	0	334	0	56.4
21/10/2014	20:12:21	-12.026556	135.565262	-24.94	0	224	0	44.66
21/10/2014	20:14:36	-12.026588	135.565826	60.69	0	14	0	61.44
21/10/2014	20:16:59	-12.02673	135.565735	36.09	0	287	0	18.63
21/10/2014	20:19:15	-12.026538	135.565659	37.87	0	239	0	22.89
21/10/2014	20:20:23	-12.026568	135.565887	42.75	7236	61	0	25.02
21/10/2014	20:21:28	-12.026433	135.565735	82.86	0	301	0	22.33
21/10/2014	20:22:37	-12.026407	135.565811	88.68	0	201	0	8.76
21/10/2014	20:23:56	-12.026548	135.566284	154.44	0	117	0	53.78
21/10/2014	20:25:14	-12.02664	135.565781	49.7	0	17	0	55.65
21/10/2014	20:26:24	-12.026669	135.565979	66.48	0	260	0	21.77
21/10/2014	20:27:31	-12.026489	135.565887	55.2	0	98	0	22.38
21/10/2014	20:28:46	-12.026285	135.566223	45.79	5328	235	0	43.01
21/10/2014	20:29:55	-12.026107	135.565903	-35.26	0	65	0	40.04
21/10/2014	20:31:01	-12.026623	135.565842	73.56	5976	220	0	57.76
21/10/2014	20:32:15	-12.026559	135.565704	47.98	7092	257	0	16.61
21/10/2014	20:34:01	-12.026486	135.565765	83.26	0	12	0	10.48
21/10/2014	20:35:24	-12.026486	135.565735	71.77	540	221	0	3.26
21/10/2014	20:36:29	-12.026501	135.56575	74.06	0	244	0	2.33
21/10/2014	20:37:37	-12.026514	135.565842	77.61	0	281	0	10.11
21/10/2014	20:38:42	-12.026586	135.565674	36.92	0	286	0	19.95
21/10/2014	20:39:50	-12.026627	135.565659	50.88	0	42	0	4.84
21/10/2014	20:40:56	-12.026515	135.565735	50.46	216	249	0	14.95
21/10/2014	20:42:03	-12.026653	135.565674	44.32	432	149	0	16.72
21/10/2014	20:43:07	-12.026582	135.56572	42.13	720	144	0	9.35
21/10/2014	20:44:15	-12.026595	135.565704	45.5	0	7	0	2.26
21/10/2014	20:45:21	-12.026652	135.565659	40.56	0	216	0	8.01
21/10/2014	20:46:30	-12.026487	135.565598	56.12	576	292	0	19.51
21/10/2014	20:47:45	-12.02652	135.565796	52.85	0	3	0	21.84
21/10/2014	20:49:05	-12.026698	135.565689	34.76	10836	203	0	22.96
21/10/2014	20:50:33	-12.026615	135.565704	35.5	0	204	0	9.37
21/10/2014	20:52:07	-12.026552	135.565735	62.67	1044	358	0	7.77
21/10/2014	20:53:52	-12.026725	135.565628	59.27	0	247	0	22.48
21/10/2014	20:55:48	-12.026762	135.565643	38.8	0	50	0	4.43
21/10/2014	20:58:08	-12.026427	135.565826	107.79	0	73	0	42.23
21/10/2014	21:00:13	-12.026495	135.565811	82.32	0	6	0	7.74
21/10/2014	21:01:23	-12.02632	135.565826	84.46	612	350	0	19.53
21/10/2014	21:02:35	-12.026318	135.565887	1.74	0	241	0	6.64
21/10/2014	21:04:13	-12.026206	135.566101	41.57	6588	61	0	26.4
21/10/2014	21:05:40	-12.026274	135.566025	41.92	0	347	0	11.2
21/10/2014	21:07:09	-12.026168	135.565994	80.81	9648	231	0	12.26
21/10/2014	21:08:50	-12.026598	135.565689	52.26	1476	205	0	58.19
21/10/2014	21:11:04	-12.026554	135.565598	-11.05	36	152	0	11.04
21/10/2014	21:13:02	-12.02632	135.565948	33.54	7992	52	0	46.11
21/10/2014	21:14:09	-12.026279	135.56604	19.43	2340	203	0	11
21/10/2014	21:15:14	-12.026343	135.565964	43.95	0	127	0	10.91
21/10/2014	21:16:18	-12.026577	135.56572	31.4	1188	2	0	37.16
21/10/2014	21:18:01	-12.026503	135.565674	10.07	0	165	0	9.63
21/10/2014	21:20:02	-12.026388	135.565521	35.87	3780	323	0	20.99
21/10/2014	21:22:23	-12.026481	135.565643	14.42	0	154	0	16.82
21/10/2014	21:24:24	-12.026545	135.56572	31.13	0	84	0	10.99
21/10/2014	21:25:28	-12.02657	135.565491	85.66	3708	276	0	25.06
21/10/2014	21:26:38	-12.02657	135.565491	85.66	3708	276	0	0
21/10/2014	21:27:44	-12.026606	135.565674	25.19	0	228	0	20.3
21/10/2014	21:28:49	-12.026497	135.565674	68.08	1728	357	0	12.12
21/10/2014	21:31:09	-12.026497	135.565674	68.08	1728	357	0	0
21/10/2014	21:32:51	-12.026589	135.565704	44.8	540	47	0	10.74
21/10/2014	21:34:08	-12.026493	135.565704	88.1	0	7	0	10.67
21/10/2014	21:35:16	-12.026595	135.565872	27.41	0	134	0	21.5
21/10/2014	21:36:22	-12.026614	135.565613	72.34	2484	3	0	28.25
21/10/2014	21:37:55	-12.026647	135.565613	24.33	7308	198	0	3.67
21/10/2014	21:39:26	-12.026618	135.56572	19.76	12672	149	0	12.08
21/10/2014	21:41:11	-12.026526	135.565842	83.61	5688	185	0	16.75
21/10/2014	21:42:45	-12.026526	135.565842	83.61	5688	185	0	0
21/10/2014	21:43:51	-12.026289	135.566162	89.78	0	122	0	43.65
21/10/2014	21:45:59	-12.026444	135.56575	25.64	0	294	0	48.01
21/10/2014	21:47:53	-12.026354	135.56636	99.22	0	78	0	67.09
21/10/2014	21:49:12	-12.026466	135.565903	28.38	0	232	0	51.24
21/10/2014	21:50:50	-12.02632	135.566162	81.25	3132	67	0	32.51
21/10/2014	21:52:40	-12.026362	135.565887	49.39	0	290	0	30.27
21/10/2014	21:54:30	-12.026304	135.565857	125.49	12960	225	0	7.23
21/10/2014	21:56:20	-12.026494	135.565948	84.43	0	61	0	23.33
21/10/2014	21:57:59	-12.025921	135.566483	109.46	8064	84	0	86.28
21/10/2014	21:59:37	-12.026627	135.565689	14.51	0	80	0	116.7
21/10/2014	22:00:47	-12.026627	135.565689	14.51	0	80	0	0
21/10/2014	22:02:02	-12.026649	135.565582	41.33	0	51	0	11.89
21/10/2014	22:03:18	-12.026502	135.565811	81.4	0	232	0	29.79
21/10/2014	22:05:55	-12.026487	135.565994	57.64	2520	84	0	19.97
21/10/2014	22:08:22	-12.027177	135.565201	-61.79	0	282	0	115.43
21/10/2014	22:10:39	-12.026123	135.566345	125.07	0	247	0	170.92
21/10/2014	22:11:44	-12.025723	135.567062	242.85	0	89	0	89.77
21/10/2014	22:12:52	-12.025604	135.567062	296.42	0	178	0	13.23
21/10/2014	22:14:00	-12.025558	135.5672	300.43	0	255	0	15.86
21/10/2014	22:15:05	-12.025749	135.56694	228.43	0	7	0	35.36
21/10/2014	22:16:11	-12.02607	135.566513	187.78	0	76	0	58.57
21/10/2014	22:17:22	-12.0263	135.566269	96.12	0	235	0	36.85
21/10/2014	22:18:30	-12.02634	135.566162	85.04	0	61	0	12.46
21/10/2014	22:19:35	-12.026712	135.565781	-15.06	0	223	0	58.55
21/10/2014	22:20:51	-12.026763	135.565567	-40.5	576	293	0	23.95
21/10/2014	22:22:08	-12.02676	135.565613	-35.47	1296	127	0	5.01
21/10/2014	22:23:19	-12.026736	135.565826	-7.26	0	92	0	23.32
21/10/2014	22:24:27	-12.026445	135.566269	69.13	0	190	0	58.04
21/10/2014	22:25:33	-12.026493	135.566147	36.22	0	124	0	14.3
21/10/2014	22:26:39	-12.026265	135.566147	174.74	0	237	0	25.35
21/10/2014	22:27:48	-12.026556	135.565948	29.65	0	262	0	38.93
21/10/2014	22:28:53	-12.026668	135.565674	-4.64	8208	235	-4	32.3	1
21/10/2014	22:30:14	-12.026455	135.566071	46.62	0	303	-2	0	1
21/10/2014	22:31:22	-12.026884	135.565262	-58.91	0	233	0	100.08	1
21/10/2014	22:32:42	-12.026682	135.565613	-7.52	0	64	0	44.29
21/10/2014	22:33:57	-12.026582	135.56604	41.57	0	51	0	47.75
21/10/2014	22:35:03	-12.026562	135.565903	27.08	0	83	0	15.06
21/10/2014	22:36:20	-12.026627	135.565872	17.44	11808	62	0	7.98
21/10/2014	22:38:05	-12.026958	135.565216	-26.88	2592	25	0	80.28
21/10/2014	22:39:45	-12.026404	135.56633	65.13	2808	243	0	135.91
21/10/2014	22:41:27	-12.026376	135.566223	70.75	7596	79	0	12.05
21/10/2014	22:42:48	-12.026412	135.566055	43.81	7056	75	0	18.7
21/10/2014	22:43:57	-12.026474	135.565964	40.16	0	280	0	12.06
21/10/2014	22:45:04	-12.026489	135.565857	28.51	0	247	0	11.76
21/10/2014	22:47:41	-12.026392	135.566055	45.51	5256	250	0	24.08
21/10/2014	22:51:07	-12.026423	135.566254	57.85	0	304	0	21.91
21/10/2014	22:54:49	-12.026447	135.56604	38.5	5112	87	0	23.43	1
21/10/2014	22:57:48	-12.026336	135.566376	67.42	4644	228	0	38.57	1
21/10/2014	23:03:06	-12.026336	135.566376	67.42	4644	228	0	0
21/10/2014	23:07:43	-12.026272	135.56601	54.87	0	58	0	40.44
21/10/2014	23:12:29	-12.026539	135.565979	25.74	0	58	0	29.88
21/10/2014	23:15:52	-12.026273	135.566116	75.43	3492	247	0	33.12
21/10/2014	23:21:00	-12.026273	135.566116	75.43	3492	247	0	0
21/10/2014	23:28:45	-12.026161	135.566162	64.63	0	208	0	13.42
21/10/2014	23:51:17	-12.026161	135.566162	64.63	0	208	0	0
21/10/2014	23:53:05	-12.026436	135.565964	51.44	0	319	0	37.4
21/10/2014	23:54:11	-12.026355	135.566086	44.66	0	309	0	16.04
21/10/2014	23:55:16	-12.026379	135.566101	21.51	0	304	0	3.13
21/10/2014	23:56:21	-12.026471	135.566116	93.77	0	69	0	10.36
21/10/2014	23:57:28	-12.026466	135.566101	93.22	0	26	0	1.72
21/10/2014	23:58:34	-12.026421	135.566086	54.93	0	107	0	5.26
21/10/2014	23:59:40	-12.026387	135.566055	-1.06	3384	157	0	5.07
22/10/2014	0:00:49	-12.026251	135.565826	-89.7	0	124	0	29.14
22/10/2014	0:01:57	-12.026552	135.566177	102.48	0	116	0	50.77
22/10/2014	0:03:04	-12.026485	135.566071	127.86	0	154	0	13.73
22/10/2014	0:04:11	-12.026307	135.56601	21.02	0	346	0	20.87
22/10/2014	0:05:21	-12.026636	135.566528	95.88	0	290	0	67.17
22/10/2014	0:06:28	-12.026273	135.565857	-53.99	3744	271	0	83.39
22/10/2014	0:07:35	-12.026401	135.565887	-21.62	1188	230	0	14.6
22/10/2014	0:08:42	-12.026235	135.566116	10.36	0	128	0	31
22/10/2014	0:09:50	-12.026298	135.56604	-1.46	0	335	0	10.83
22/10/2014	0:11:02	-12.026411	135.566116	38.98	0	296	0	15.04
22/10/2014	0:12:09	-12.026276	135.56604	23.23	0	110	0	17.14
22/10/2014	0:13:16	-12.026341	135.565933	36.39	0	286	0	13.7
22/10/2014	0:14:25	-12.026332	135.56601	47.8	0	122	0	8.43
22/10/2014	0:15:57	-12.026372	135.566055	42.26	3168	295	0	6.61
22/10/2014	0:17:07	-12.026357	135.56604	29.03	0	93	0	2.33
22/10/2014	0:18:19	-12.026376	135.566193	34.29	5868	111	0	16.77
22/10/2014	0:19:27	-12.026368	135.56604	44.09	0	116	0	16.66
22/10/2014	0:20:33	-12.026392	135.566116	63.87	0	237	0	8.69
22/10/2014	0:21:42	-12.026353	135.566101	30.12	0	335	0	4.63
22/10/2014	0:22:50	-12.026359	135.566055	52.81	684	86	0	5.05
22/10/2014	0:23:58	-12.026415	135.565948	4.82	0	261	0	13.2
22/10/2014	0:25:03	-12.02636	135.566162	55.97	0	216	0	24.06
22/10/2014	0:26:10	-12.026394	135.565979	26.32	0	240	0	20.26
22/10/2014	0:27:18	-12.02636	135.566101	14.27	0	58	0	13.8
22/10/2014	0:28:25	-12.026374	135.56604	23.29	2196	64	0	6.81	1
22/10/2014	0:29:33	-12.026416	135.566025	29.28	0	60	0	4.95	1
22/10/2014	0:30:41	-12.026443	135.565964	11.32	0	238	0	7.28
22/10/2014	0:31:51	-12.026407	135.565994	30.09	0	243	0	5.16
22/10/2014	0:32:59	-12.026333	135.566101	53.13	0	250	0	14.25
22/10/2014	0:34:07	-12.026357	135.56601	31.04	0	109	0	10.25
22/10/2014	0:35:12	-12.026374	135.566025	31.05	0	36	0	2.5
22/10/2014	0:36:18	-12.026403	135.566055	33.81	0	344	0	4.59
22/10/2014	0:37:24	-12.026385	135.566071	59.78	0	258	0	2.65
22/10/2014	0:38:27	-12.026409	135.566025	55.27	0	241	0	5.67
22/10/2014	0:39:30	-12.026376	135.566132	16.19	0	115	0	12.2
22/10/2014	0:40:35	-12.026364	135.566116	40.97	0	15	0	2.19
22/10/2014	0:41:41	-12.02635	135.56601	44.12	0	279	0	11.63
22/10/2014	0:42:46	-12.026439	135.565994	43.35	0	34	0	10.05
22/10/2014	0:43:52	-12.026427	135.566086	42.05	0	210	0	10.09
22/10/2014	0:44:59	-12.026417	135.565979	34.35	0	270	0	11.69
22/10/2014	0:46:04	-12.026392	135.566132	47.6	0	282	0	16.87
22/10/2014	0:47:09	-12.026349	135.566071	38.02	0	41	0	8.18
22/10/2014	0:48:13	-12.026374	135.566055	43.54	0	244	0	3.28
22/10/2014	0:49:18	-12.026409	135.566055	44.19	0	24	0	3.89
22/10/2014	0:50:22	-12.026354	135.565979	23.22	0	120	0	10.28
22/10/2014	0:51:26	-12.026375	135.566101	42.82	0	231	0	13.47
22/10/2014	0:52:31	-12.026342	135.56604	49.96	0	293	0	7.58
22/10/2014	0:53:37	-12.026367	135.566055	31.28	0	17	0	3.22
22/10/2014	0:54:43	-12.026406	135.566101	32.17	0	76	0	6.62
22/10/2014	0:55:47	-12.026356	135.566025	42.28	0	24	0	9.96
22/10/2014	0:56:51	-12.026335	135.566101	45.88	0	241	0	8.59
22/10/2014	0:57:55	-12.026324	135.565979	37.49	0	39	0	13.32
22/10/2014	0:59:00	-12.026382	135.565994	37.93	0	329	0	6.65
22/10/2014	1:00:04	-12.026375	135.566025	48.98	0	275	0	3.46
22/10/2014	1:01:08	-12.026359	135.566101	40.01	0	89	0	8.45
22/10/2014	1:02:12	-12.026432	135.565948	24.95	0	307	0	18.51
22/10/2014	1:03:15	-12.026366	135.566177	22.86	0	321	0	25.96
22/10/2014	1:04:19	-12.026379	135.566055	30.92	0	13	0	13.35
22/10/2014	1:05:27	-12.026322	135.565948	45.68	0	305	0	13.25
22/10/2014	1:06:32	-12.026402	135.566086	36.04	0	33	0	17.45
22/10/2014	1:07:36	-12.026381	135.56601	33.55	0	251	0	8.59
22/10/2014	1:08:40	-12.026352	135.566055	28.04	0	7	0	5.86
22/10/2014	1:10:13	-12.026434	135.566208	-18.71	900	265	0	18.97
22/10/2014	1:11:18	-12.026278	135.565994	66.01	4932	275	0	29.03
22/10/2014	1:12:25	-12.026382	135.566086	38.79	5400	94	0	15.29
22/10/2014	1:14:02	-12.026353	135.566086	41.96	0	73	0	3.22
22/10/2014	1:15:25	-12.026408	135.566223	30.01	5004	280	0	16.11
22/10/2014	1:16:31	-12.026331	135.565964	57.24	468	38	0	29.44
22/10/2014	1:17:39	-12.026403	135.566162	36.49	0	247	0	22.97
22/10/2014	1:18:46	-12.026372	135.566238	36.91	0	283	0	8.96
22/10/2014	1:20:21	-12.0264	135.566132	35.46	0	274	0	11.94
22/10/2014	1:21:55	-12.026405	135.566147	32.02	0	329	0	1.72
22/10/2014	1:23:24	-12.026374	135.565994	38.43	0	238	0	16.99
22/10/2014	1:24:26	-12.026319	135.565933	58.14	0	141	0	9.02
22/10/2014	1:25:33	-12.026348	135.566055	44.27	0	271	0	13.65
22/10/2014	1:26:38	-12.026304	135.565948	48.6	0	331	0	12.62
22/10/2014	1:27:48	-12.026381	135.566071	40.84	0	270	0	15.88
22/10/2014	1:28:55	-12.026347	135.566193	42.07	1620	139	0	13.8
22/10/2014	1:30:01	-12.026361	135.566391	59.05	0	33	0	21.59
22/10/2014	1:31:10	-12.026428	135.566116	22.38	0	78	0	30.82
22/10/2014	1:32:17	-12.026424	135.566086	39.45	864	218	0	3.29
22/10/2014	1:33:34	-12.026401	135.566162	35.85	0	314	0	8.65
22/10/2014	1:34:40	-12.02633	135.566071	39.81	0	309	0	12.66
22/10/2014	1:35:54	-12.026424	135.566101	33.14	0	330	0	10.95
22/10/2014	1:37:50	-12.026482	135.565964	41.3	11160	288	0	16.24
22/10/2014	1:39:45	-12.02641	135.566147	42.17	6156	92	0	21.45
22/10/2014	1:41:45	-12.026285	135.565994	41.67	0	336	0	21.68
22/10/2014	1:43:38	-12.026106	135.566238	56.24	684	321	0	33.17
22/10/2014	1:45:25	-12.026115	135.566254	52.46	0	309	0	2.01
22/10/2014	1:46:51	-12.026118	135.566376	79.48	0	314	0	13.27
22/10/2014	1:47:58	-12.026136	135.566177	43.97	0	334	0	21.73
22/10/2014	1:49:05	-12.025998	135.565964	47.39	0	272	0	27.79
22/10/2014	1:50:15	-12.026113	135.56604	44.22	0	264	0	15.23
22/10/2014	1:51:25	-12.026367	135.566055	61.85	0	276	0	28.29
22/10/2014	1:52:43	-12.026552	135.565872	55.21	2520	145	0	28.62
22/10/2014	1:55:55	-12.02634	135.565628	36.71	5292	294	0	35.49
22/10/2014	1:59:04	-12.026389	135.565979	60.35	612	69	0	38.56
22/10/2014	2:02:06	-12.026401	135.565826	156.96	0	268	0	16.69
22/10/2014	2:03:32	-12.026346	135.566193	28.69	324	242	0	40.38
22/10/2014	2:05:45	-12.026431	135.566132	114.5	0	162	0	11.55
22/10/2014	2:06:54	-12.026409	135.565994	43.56	1440	103	0	15.21
22/10/2014	2:08:01	-12.026385	135.565979	80.94	0	130	0	3.13
22/10/2014	2:09:06	-12.026403	135.565979	49.78	0	246	0	2
22/10/2014	2:10:16	-12.026381	135.566132	107.81	0	253	0	16.82
22/10/2014	2:11:28	-12.026332	135.565872	77.52	1440	86	0	28.8
22/10/2014	2:12:37	-12.026398	135.566116	91.29	7560	253	0	27.53
22/10/2014	2:13:51	-12.026388	135.566071	-3.28	8496	255	0	5.02
22/10/2014	2:15:32	-12.026429	135.566238	78.49	6660	258	0	18.73
22/10/2014	2:16:59	-12.026404	135.566299	66.59	0	196	0	7.19
22/10/2014	2:18:15	-12.026388	135.566238	94.4	828	323	0	6.87
22/10/2014	2:20:23	-12.026388	135.566071	108.67	2412	70	0	18.16
22/10/2014	2:22:30	-12.026428	135.566132	46.79	2988	59	0	7.99
22/10/2014	2:24:47	-12.026375	135.566406	108.64	3384	95	0	30.38
22/10/2014	2:28:51	-12.026375	135.566406	108.64	3384	95	0	0
22/10/2014	2:31:57	-12.026444	135.566223	108.67	540	247	0	21.33
22/10/2014	2:34:45	-12.026325	135.56601	-8.57	4932	69	0	26.68
22/10/2014	2:35:56	-12.026431	135.566238	86.91	0	216	0	27.45
22/10/2014	2:37:07	-12.026391	135.566193	63.64	6264	255	0	6.61
22/10/2014	2:38:17	-12.026456	135.566071	36.1	0	159	0	15.11
22/10/2014	2:39:29	-12.026423	135.56604	64.78	4428	62	0	4.98
22/10/2014	2:40:41	-12.026363	135.566025	5.34	0	281	0	6.87
22/10/2014	2:42:19	-12.026353	135.565872	-16.2	1980	250	0	16.68
22/10/2014	2:43:48	-12.026324	135.565735	-25.05	0	248	0	15.24
22/10/2014	2:45:15	-12.026383	135.565979	18.58	216	78	0	27.34
22/10/2014	2:47:09	-12.026471	135.566055	79.48	1332	312	0	12.81
22/10/2014	2:49:22	-12.0264	135.566071	19.32	324	253	0	8.08
22/10/2014	2:51:20	-12.026355	135.56601	29.03	0	316	0	8.31
22/10/2014	2:53:28	-12.026374	135.565979	47.41	3204	295	0	3.98
22/10/2014	2:55:26	-12.026375	135.565994	58.96	0	341	0	1.64
22/10/2014	2:57:15	-12.026323	135.566086	7.74	0	244	0	11.56
22/10/2014	2:58:49	-12.026484	135.565994	20.32	10440	259	0	20.51
22/10/2014	3:01:03	-12.026357	135.565933	41.65	1512	343	0	15.6
22/10/2014	3:03:07	-12.026444	135.565979	10.65	0	232	0	10.89
22/10/2014	3:05:26	-12.026361	135.566071	71.4	216	308	0	13.61
22/10/2014	3:07:22	-12.026279	135.565735	62.13	0	214	0	37.66
22/10/2014	3:09:22	-12.026388	135.565994	44.84	2844	329	0	30.66
22/10/2014	3:10:52	-12.026486	135.566086	48.14	2196	305	0	14.79
22/10/2014	3:11:58	-12.026408	135.565903	29.38	0	311	0	21.71
22/10/2014	3:13:04	-12.026421	135.565979	32.07	0	64	0	8.39
22/10/2014	3:14:10	-12.026433	135.565857	33.3	33444	251	0	13.33
22/10/2014	3:15:18	-12.02646	135.565857	27.43	0	324	0	3
22/10/2014	3:16:24	-12.026417	135.565918	46.6	0	10	0	8.18
22/10/2014	3:18:18	-12.026481	135.566071	42.52	1080	126	0	18.1
22/10/2014	3:20:20	-12.026369	135.566238	52.15	11808	257	0	22.02
22/10/2014	3:22:21	-12.02647	135.56601	43.85	3852	261	0	27.22
22/10/2014	3:24:19	-12.02638	135.566299	59.31	3960	249	0	32.98
22/10/2014	3:27:46	-12.02634	135.565887	11.79	0	219	0	45.03
22/10/2014	3:33:09	-12.026191	135.565964	15.38	1152	16	0	18.56
22/10/2014	3:53:12	-12.026191	135.565964	15.38	1152	16	0	0
22/10/2014	4:06:05	-12.026431	135.56604	30.2	0	320	0	27.94
22/10/2014	4:16:37	-12.02673	135.566544	82.89	0	17	0	64.11
22/10/2014	4:24:49	-12.025909	135.565063	-33.95	0	19	0	185.14
22/10/2014	4:26:12	-12.026131	135.565475	-12.67	0	91	0	51.16
22/10/2014	4:32:04	-12.026348	135.56601	36.06	936	92	0	62.99
22/10/2014	4:36:42	-12.026325	135.565964	28	540	159	0	5.62
22/10/2014	4:37:46	-12.026288	135.566025	53.98	972	36	0	7.81
22/10/2014	4:38:50	-12.026349	135.566086	55.28	720	234	0	9.49
22/10/2014	4:39:55	-12.026278	135.566147	61.13	0	213	0	10.31
22/10/2014	4:41:00	-12.026353	135.566116	48.6	0	252	0	9
22/10/2014	4:42:09	-12.026391	135.566071	28.26	0	155	0	6.47
22/10/2014	4:43:15	-12.026455	135.565948	-13.3	0	279	0	15.15
22/10/2014	4:44:18	-12.026329	135.566147	71.75	540	35	0	25.78
22/10/2014	4:45:24	-12.026325	135.566132	47.03	0	185	0	1.69
22/10/2014	4:46:29	-12.026353	135.566101	48.46	0	207	0	4.59
22/10/2014	4:47:37	-12.026429	135.565979	22.07	0	251	0	15.73
22/10/2014	4:48:42	-12.026367	135.56604	33.24	0	29	0	9.57
22/10/2014	4:49:51	-12.026398	135.56601	54.59	0	112	0	4.75
22/10/2014	4:50:55	-12.026329	135.566132	61.1	6084	89	0	15.33
22/10/2014	4:52:02	-12.026346	135.566147	63.97	0	212	0	2.5
22/10/2014	4:53:07	-12.026398	135.566238	87.51	0	213	0	11.46
22/10/2014	4:54:10	-12.02639	135.566055	27.25	1800	73	0	19.92
22/10/2014	4:55:14	-12.026374	135.565948	29.86	1260	44	0	11.77
22/10/2014	4:56:19	-12.026426	135.56601	15.36	3672	213	0	8.88
22/10/2014	4:57:24	-12.026427	135.566025	30.39	2664	281	0	1.64
22/10/2014	4:58:31	-12.026381	135.566071	25.6	0	60	0	7.15
22/10/2014	4:59:38	-12.026367	135.566238	72.19	0	246	0	18.23
22/10/2014	5:00:42	-12.026412	135.566071	21.86	0	257	0	18.84
22/10/2014	5:01:46	-12.026418	135.566132	48.49	1872	78	0	6.67
22/10/2014	5:02:51	-12.026391	135.566177	63.48	1080	23	0	5.74
22/10/2014	5:03:56	-12.026286	135.564682	-104.69	0	261	0	163.01
22/10/2014	5:04:58	-12.026354	135.566223	80.34	828	314	0	167.76
22/10/2014	5:05:59	-12.026343	135.566071	10.15	1548	197	0	16.58
22/10/2014	5:07:03	-12.026365	135.565994	14.51	0	52	0	8.72
22/10/2014	5:08:08	-12.026406	135.566071	36.65	0	267	0	9.53
22/10/2014	5:09:13	-12.026363	135.566071	25.56	612	13	0	4.78
22/10/2014	5:10:17	-12.026413	135.566025	28.22	2088	278	0	7.48
22/10/2014	5:11:20	-12.026362	135.566025	25.9	0	160	0	5.67
22/10/2014	5:12:25	-12.026337	135.566177	50.97	1080	71	0	16.76
22/10/2014	5:13:32	-12.026365	135.566162	53.71	0	191	0	3.51
22/10/2014	5:14:38	-12.026421	135.566086	45.58	0	231	0	10.35
22/10/2014	5:15:48	-12.026568	135.566101	37.9	1008	221	0	16.43
22/10/2014	5:16:53	-12.026471	135.566071	31.98	0	262	0	11.27
22/10/2014	5:17:58	-12.026496	135.566101	45.48	0	330	0	4.29
22/10/2014	5:19:03	-12.026416	135.566071	32.53	0	178	0	9.48
22/10/2014	5:20:09	-12.026304	135.566208	70.76	0	83	0	19.42
22/10/2014	5:21:15	-12.026386	135.566132	58.73	0	192	0	12.31
22/10/2014	5:22:21	-12.026448	135.565964	15.46	0	7	0	19.53
22/10/2014	5:23:26	-12.026325	135.566116	43.08	0	178	0	21.46
22/10/2014	5:24:30	-12.026299	135.56604	4.41	1584	239	0	8.76
22/10/2014	5:25:39	-12.026356	135.566055	15.93	1044	254	0	6.54
22/10/2014	5:26:54	-12.02621	135.56604	-37.08	1152	308	0	16.32
22/10/2014	5:28:03	-12.02669	135.566116	175.62	1440	20	0	54.01
22/10/2014	5:29:09	-12.026514	135.566101	43.42	0	25	0	19.64
22/10/2014	5:30:15	-12.026292	135.566055	37.46	0	212	0	25.19
22/10/2014	5:31:21	-12.026385	135.565994	21.96	0	2	0	12.29
22/10/2014	5:32:27	-12.026381	135.565994	30.69	0	309	0	0.44
22/10/2014	5:33:35	-12.026359	135.56604	52.25	0	150	0	5.57
22/10/2014	5:34:42	-12.026394	135.566086	40.36	72	76	0	6.34
22/10/2014	5:35:48	-12.026405	135.56604	22	612	191	0	5.15
22/10/2014	5:37:12	-12.026232	135.566086	-52.24	7128	10	0	19.88
22/10/2014	5:38:21	-12.026294	135.566116	-8.5	1800	231	0	7.63
22/10/2014	5:39:32	-12.026927	135.565842	173.97	0	139	0	76.43
22/10/2014	5:40:45	-12.026863	135.565918	159.32	4644	25	0	10.91
22/10/2014	5:42:22	-12.026351	135.566101	51.65	324	282	0	60.31
22/10/2014	5:43:48	-12.026361	135.56604	30.82	0	353	0	6.73
22/10/2014	5:44:56	-12.026392	135.56604	41.22	0	23	0	3.45
22/10/2014	5:46:08	-12.02634	135.566055	23.43	288	246	0	6.01
22/10/2014	5:47:17	-12.026396	135.566025	27.55	432	318	0	7.03
22/10/2014	5:48:23	-12.026397	135.566116	53.87	0	30	0	9.9
22/10/2014	5:49:30	-12.02632	135.566086	44.85	0	18	0	9.16
22/10/2014	5:50:40	-12.026398	135.566086	-0.68	0	276	0	8.67
22/10/2014	5:52:08	-12.026417	135.566101	11.23	792	146	0	2.67
22/10/2014	5:53:14	-12.026362	135.566071	20.08	1980	9	0	6.93
22/10/2014	5:55:06	-12.02634	135.566116	39.77	504	295	0	5.47
22/10/2014	5:56:43	-12.02649	135.56604	-27.17	720	192	0	18.61
22/10/2014	5:57:58	-12.026336	135.566101	31.76	0	186	0	18.36
22/10/2014	5:59:25	-12.026316	135.566177	57.13	1404	143	0	8.56
22/10/2014	6:00:55	-12.026308	135.566086	7.06	0	11	0	9.94
22/10/2014	6:02:18	-12.026431	135.566055	8.68	0	171	0	14.09
22/10/2014	6:03:52	-12.026352	135.566116	47.31	1836	232	0	11.01
22/10/2014	6:06:03	-12.026197	135.566132	40.27	4392	186	0	17.32
22/10/2014	6:08:54	-12.026303	135.566101	40.21	1116	300	0	12.26
22/10/2014	6:12:03	-12.026278	135.566086	39.96	828	143	0	3.22
22/10/2014	6:15:30	-12.026299	135.566132	40.1	504	312	0	5.52
22/10/2014	6:19:04	-12.026193	135.566162	49.05	4428	183	0	12.23
22/10/2014	6:22:48	-12.026324	135.566177	39.89	324	154	0	14.66
22/10/2014	6:26:00	-12.026361	135.566071	27.54	0	55	0	12.24
22/10/2014	6:28:43	-12.026371	135.566086	39.45	0	31	0	1.97
22/10/2014	6:29:52	-12.02624	135.566193	73.49	3240	80	0	18.64
22/10/2014	6:31:01	-12.02626	135.566193	27.11	1008	7	0	2.22
22/10/2014	6:32:03	-12.026373	135.566055	9.27	612	101	0	19.57
22/10/2014	6:33:09	-12.026444	135.565948	9.56	0	87	0	14.06
22/10/2014	6:34:14	-12.026435	135.565994	17.61	1260	267	0	5.1
22/10/2014	6:35:20	-12.026413	135.565948	31.6	4140	200	0	5.57
22/10/2014	6:36:29	-12.026403	135.565979	28.88	0	207	0	3.55
22/10/2014	6:38:02	-12.026356	135.566223	56.89	4284	247	0	27.05
22/10/2014	6:39:25	-12.026391	135.565842	-21.44	0	156	0	41.62
22/10/2014	6:41:02	-12.026163	135.566147	48.76	12024	41	0	41.75
22/10/2014	6:44:17	-12.026323	135.56604	43.19	0	255	0	21.26
22/10/2014	6:47:33	-12.026319	135.565933	71.49	360	96	0	11.65
22/10/2014	6:50:32	-12.026331	135.565918	49.42	396	292	0	2.11
22/10/2014	6:51:44	-12.026169	135.566055	60.58	0	39	0	23.38
22/10/2014	6:53:01	-12.02632	135.565872	75.22	0	291	0	26.04
22/10/2014	6:54:43	-12.026372	135.565994	21.01	864	268	0	14.47
22/10/2014	6:55:48	-12.026362	135.565918	72.82	0	24	0	8.34
22/10/2014	6:56:53	-12.026323	135.565948	85.93	0	353	0	5.43
22/10/2014	6:57:58	-12.026346	135.565872	124.38	0	101	0	8.65
22/10/2014	6:59:02	-12.026368	135.565933	8.98	432	119	0	7.07
22/10/2014	7:00:08	-12.026388	135.566055	74.2	0	119	0	13.45
22/10/2014	7:01:12	-12.026303	135.565933	79.71	0	98	0	16.29
22/10/2014	7:02:13	-12.026113	135.565857	205.39	0	25	0	22.69
22/10/2014	7:03:18	-12.026338	135.565948	45.34	1692	12	0	26.91
22/10/2014	7:04:19	-12.026201	135.565994	150.47	0	145	0	16.03
22/10/2014	7:05:24	-12.02628	135.565994	80.43	72	30	0	8.78
22/10/2014	7:06:25	-12.026551	135.565765	112.4	0	350	0	39.09
22/10/2014	7:07:26	-12.026141	135.566132	65.02	0	28	0	60.59
22/10/2014	7:08:30	-12.026339	135.56601	31.96	2196	313	0	25.71
22/10/2014	7:09:34	-12.026403	135.565979	26.48	504	18	0	7.87
22/10/2014	7:10:39	-12.026254	135.56601	89.07	1116	8	0	16.91
22/10/2014	7:11:40	-12.026217	135.56604	35.82	0	347	0	5.25
22/10/2014	7:12:44	-12.026189	135.566177	85.89	1296	46	0	15.22
22/10/2014	7:13:58	-12.026458	135.56604	15.07	0	77	0	33.42
22/10/2014	7:15:11	-12.026189	135.56601	168.93	2592	338	0	30.09
22/10/2014	7:16:35	-12.026279	135.566193	51.66	0	345	0	22.28
22/10/2014	7:17:52	-12.026299	135.566162	46.6	0	194	0	4.04
22/10/2014	7:19:01	-12.026452	135.56601	46.06	5760	184	0	23.72
22/10/2014	7:20:08	-12.026412	135.56601	21.33	2304	52	0	4.45
22/10/2014	7:21:13	-12.026296	135.566086	54.22	0	56	0	15.32
22/10/2014	7:22:20	-12.026387	135.565964	43.79	2340	235	0	16.69
22/10/2014	7:23:25	-12.026363	135.56604	53.43	3564	14	0	8.69
22/10/2014	7:24:30	-12.025863	135.56633	74.57	0	11	0	63.92
22/10/2014	7:25:35	-12.026065	135.566177	57.35	252	63	0	27.95
22/10/2014	7:26:40	-12.026113	135.56604	55.95	1836	228	0	15.83
22/10/2014	7:27:49	-12.02634	135.56604	18.5	2628	237	0	25.24
22/10/2014	7:28:55	-12.026275	135.566025	39.14	0	301	0	7.41
22/10/2014	7:30:35	-12.02648	135.565872	37.05	0	321	0	28.22
22/10/2014	7:31:42	-12.026398	135.565933	34.73	1260	264	0	11.28
22/10/2014	7:32:47	-12.026046	135.566208	31.99	4356	223	0	49.26
22/10/2014	7:33:59	-12.02646	135.565826	-17.69	0	294	0	62.01
22/10/2014	7:35:04	-12.026332	135.56604	34.5	396	336	0	27.28
22/10/2014	7:36:09	-12.026383	135.56604	13.39	0	249	0	5.67
22/10/2014	7:37:15	-12.026262	135.565994	47.77	540	39	0	14.35
22/10/2014	7:38:24	-12.026073	135.566635	116.79	0	253	0	72.81
22/10/2014	7:39:32	-12.026395	135.566132	32.83	5292	136	0	65.38
22/10/2014	7:40:35	-12.026301	135.56601	39.8	0	261	0	16.89
22/10/2014	7:41:41	-12.026312	135.566147	42.75	0	304	0	14.95
22/10/2014	7:42:47	-12.026292	135.566055	52.21	0	297	0	10.25
22/10/2014	7:43:53	-12.026566	135.565567	-31.92	0	75	0	61.2
22/10/2014	7:44:59	-12.026546	135.565659	-13.42	0	144	0	10.25
22/10/2014	7:46:05	-12.026289	135.566071	57.14	1296	32	0	53.14
22/10/2014	7:47:11	-12.026434	135.566147	34.07	1152	279	0	18.12
22/10/2014	7:48:17	-12.026297	135.565887	34.33	0	92	0	32.12
22/10/2014	7:49:25	-12.026579	135.566238	22.15	828	79	0	49.4
22/10/2014	7:50:32	-12.02619	135.566086	60.74	5616	281	0	46.31
22/10/2014	7:51:39	-12.026406	135.565994	41.41	900	212	0	26.02
22/10/2014	7:52:44	-12.026333	135.565933	41.63	0	63	0	10.48
22/10/2014	7:53:50	-12.02635	135.565903	41.6	0	357	0	3.77
22/10/2014	7:54:55	-12.026367	135.565979	27.42	612	83	0	8.48
22/10/2014	7:56:05	-12.026367	135.565979	27.42	612	83	0	0
22/10/2014	7:57:11	-12.026421	135.565933	35.27	396	0	0	7.82
22/10/2014	7:58:17	-12.026343	135.56604	27.2	0	241	0	14.51
22/10/2014	7:59:21	-12.026326	135.565994	35.8	0	345	0	5.35
22/10/2014	8:00:29	-12.026922	135.565826	133.58	0	212	0	68.74
22/10/2014	8:01:36	-12.026422	135.565994	50.43	0	218	0	58.52
22/10/2014	8:02:38	-12.026377	135.565994	38.37	0	310	0	5
22/10/2014	8:03:44	-12.026374	135.56601	37.38	0	117	0	1.77
22/10/2014	8:04:51	-12.026525	135.565918	56.89	0	201	0	19.55
22/10/2014	8:05:56	-12.026409	135.565964	47.05	0	65	0	13.83
22/10/2014	8:07:02	-12.026347	135.565948	39	0	330	0	7.11
22/10/2014	8:08:10	-12.026307	135.566055	35.63	0	210	0	12.46
22/10/2014	8:10:07	-12.026351	135.565994	30.83	0	333	0	8.24
22/10/2014	8:11:30	-12.026433	135.566025	47.94	0	38	0	9.72
22/10/2014	8:12:37	-12.026401	135.56604	51.06	180	326	0	3.91
22/10/2014	8:13:43	-12.02637	135.566055	40.26	0	348	0	3.81
22/10/2014	8:14:51	-12.026445	135.566254	18.77	0	100	0	23.19
22/10/2014	8:15:55	-12.026382	135.565994	47.58	0	33	0	29.13
22/10/2014	8:16:57	-12.026378	135.56601	46.3	0	28	0	1.8
22/10/2014	8:18:10	-12.026289	135.565933	18.77	0	305	0	12.96
22/10/2014	8:19:20	-12.026582	135.565811	80.74	720	183	0	35.18	1
22/10/2014	8:20:29	-12.026711	135.565735	79.14	3636	249	0	16.56	1
22/10/2014	8:21:38	-12.026881	135.566589	28.83	4824	300	0	94.78
22/10/2014	8:23:20	-12.027571	135.564621	-116.02	3708	27	0	227.36
22/10/2014	8:24:43	-12.026868	135.565659	29.66	0	163	0	137.31
22/10/2014	8:25:52	-12.027229	135.565781	34.69	0	258	0	42.28
22/10/2014	8:26:58	-12.027056	135.565796	25.29	0	359	0	19.31
22/10/2014	8:28:12	-12.026692	135.56543	56.69	3780	53	0	56.77	1
22/10/2014	8:29:29	-12.026416	135.566589	22.57	4572	278	0	129.73	1
22/10/2014	8:30:59	-12.026536	135.56601	40.51	0	110	0	64.37	1
22/10/2014	8:32:36	-12.026402	135.565933	67.89	72	120	0	17.09
22/10/2014	8:34:09	-12.026368	135.565125	88	0	72	0	87.95
22/10/2014	8:35:17	-12.026382	135.565994	59.15	0	258	0	94.52
22/10/2014	8:36:25	-12.026329	135.565292	22.15	6336	216	0	76.57
22/10/2014	8:37:53	-12.026333	135.565506	64.62	5760	96	0	23.28
22/10/2014	8:39:20	-12.026357	135.56543	69.27	0	129	0	8.69
22/10/2014	8:41:04	-12.026386	135.565521	68.11	288	113	0	10.41
22/10/2014	8:42:31	-12.026234	135.565048	108.95	0	106	0	54.15
22/10/2014	8:43:34	-12.027178	135.568726	-222.15	2088	300	0	413.54
22/10/2014	8:44:40	-12.02636	135.56575	43.56	1044	277	0	336.19
22/10/2014	8:45:42	-12.027128	135.567612	-86.36	0	98	0	219.77
22/10/2014	8:46:49	-12.026507	135.565826	31.31	0	286	0	206.14
22/10/2014	8:47:53	-12.026567	135.566208	13.32	0	121	0	42.08
22/10/2014	8:48:57	-12.02683	135.567673	-136.74	0	207	0	161.99
22/10/2014	8:50:26	-12.027318	135.567001	-127.93	0	195	0	91.03
22/10/2014	8:51:41	-12.026862	135.566605	-70.12	3708	262	0	66.53
22/10/2014	8:52:54	-12.02719	135.566574	-46.62	9720	213	0	36.63
22/10/2014	8:54:07	-12.026679	135.566574	-35.56	8676	49	0	56.82
22/10/2014	8:55:20	-12.026412	135.566315	4.82	684	230	0	40.92
22/10/2014	8:57:28	-12.026464	135.565979	29.13	0	26	0	37
22/10/2014	9:03:19	-12.026464	135.565979	29.13	0	26	0	0
22/10/2014	9:08:43	-12.026726	135.566269	-27.39	2520	235	0	42.94
22/10/2014	9:09:48	-12.026378	135.565872	22.55	3204	247	0	57.98
22/10/2014	9:10:53	-12.026409	135.565872	75.83	3816	287	0	3.45
22/10/2014	9:11:59	-12.026352	135.565659	49.88	0	140	0	24.02
22/10/2014	9:13:05	-12.026245	135.565811	25.06	0	132	0	20.37
22/10/2014	9:14:10	-12.026554	135.566177	-0.46	0	217	0	52.58
22/10/2014	9:15:16	-12.026511	135.565857	66.57	5976	172	0	35.13
22/10/2014	9:16:25	-12.02556	135.565262	114.22	0	328	0	123.97
22/10/2014	9:17:30	-12.026335	135.566132	31.48	3204	51	0	127.98
22/10/2014	9:18:41	-12.02548	135.565598	93.42	5040	322	0	111.41
22/10/2014	9:19:47	-12.025737	135.565826	56.6	5220	340	0	37.84
22/10/2014	9:21:05	-12.026184	135.56601	-8.76	5148	317	0	53.58
22/10/2014	9:22:10	-12.026371	135.566315	29.7	1116	359	0	39.15
22/10/2014	9:23:16	-12.026299	135.566208	25.09	1944	142	0	14.12	1
22/10/2014	9:24:23	-12.026176	135.56633	13.55	4140	115	0	19.06	1
22/10/2014	9:25:29	-12.026273	135.566208	46.76	1656	195	0	17.1
22/10/2014	9:26:35	-12.025974	135.566559	40.14	1584	66	0	50.62
22/10/2014	9:27:40	-12.026085	135.566559	20.65	1764	234	0	12.34
22/10/2014	9:28:46	-12.025884	135.566559	27.8	3168	38	0	22.35
22/10/2014	9:29:57	-12.026167	135.566162	20.28	4680	284	0	53.43
22/10/2014	9:31:06	-12.026046	135.566391	44.02	0	181	0	28.31
22/10/2014	9:32:20	-12.025915	135.566605	68.08	10836	139	0	27.46
22/10/2014	9:33:27	-12.026048	135.566345	30.79	12240	275	0	31.91
22/10/2014	9:34:39	-12.026151	135.56601	43.71	5256	251	0	38.19	1
22/10/2014	9:35:45	-12.026426	135.565857	32.54	0	325	0	34.81	1
22/10/2014	9:36:52	-12.026662	135.566238	1.09	3672	187	0	49.05
22/10/2014	9:38:01	-12.026641	135.565765	16.36	28404	98	0	51.49
22/10/2014	9:39:08	-12.026829	135.566254	120.51	8460	127	0	57.14
22/10/2014	9:40:21	-12.026443	135.565903	26.84	4752	139	0	57.44
22/10/2014	9:41:27	-12.026368	135.565857	35.02	0	95	0	9.73
22/10/2014	9:42:35	-12.02643	135.56601	57.33	0	285	0	18.01
22/10/2014	9:43:41	-12.026355	135.565781	22.94	0	63	0	26.26
22/10/2014	9:44:49	-12.026558	135.565948	-5.71	0	190	0	28.97
22/10/2014	9:45:54	-12.02653	135.56601	29.92	936	352	0	7.43
22/10/2014	9:47:01	-12.026486	135.565903	16.77	396	288	0	12.62
22/10/2014	9:48:06	-12.026397	135.565842	22.69	8244	314	0	11.91
22/10/2014	9:49:22	-12.026482	135.565964	44.13	3924	123	0	16.29
22/10/2014	9:50:47	-12.026421	135.565903	42.38	1980	173	0	9.49
22/10/2014	9:52:19	-12.026235	135.565521	18.18	540	92	0	46.41
22/10/2014	9:53:35	-12.026363	135.565765	35.85	2556	358	0	30.11
22/10/2014	9:54:46	-12.026592	135.565887	-11.62	0	91	0	28.71
22/10/2014	9:55:57	-12.026418	135.565826	49.99	1152	122	0	20.45
22/10/2014	9:57:05	-12.026384	135.565887	40.15	4428	223	0	7.64
22/10/2014	9:58:14	-12.026386	135.565308	58.01	684	63	0	62.97
22/10/2014	9:59:20	-12.026649	135.566376	-9.13	20808	283	0	119.77
22/10/2014	10:00:36	-12.026274	135.565552	35.83	0	119	0	98.84
22/10/2014	10:01:45	-12.026092	135.565536	47.76	0	237	0	20.31
22/10/2014	10:03:03	-12.026482	135.566147	72.27	0	311	0	79.35
22/10/2014	10:04:12	-12.026318	135.565109	-61.91	0	117	0	114.35
22/10/2014	10:05:24	-12.026484	135.565933	27.6	0	154	0	91.49
22/10/2014	10:10:32	-12.026484	135.565933	27.6	0	154	0	0
22/10/2014	10:16:59	-12.026293	135.565781	61.89	0	116	0	26.91
22/10/2014	10:25:16	-12.026427	135.565536	-9.59	0	82	0	30.53
22/10/2014	10:33:04	-12.026237	135.565399	2.74	23040	299	0	25.85
22/10/2014	11:20:46	-12.026237	135.565399	2.74	23040	299	0	0
22/10/2014	11:23:11	-12.026265	135.565659	6.61	864	306	0	28.45
22/10/2014	11:24:22	-12.026377	135.565903	24.15	0	315	0	29.31
22/10/2014	11:25:51	-12.026336	135.565659	-9.24	1080	211	0	26.92
22/10/2014	11:27:39	-12.026309	135.565948	45.13	1440	138	0	31.57
22/10/2014	11:30:30	-12.026607	135.566177	26.52	0	157	0	41.45
22/10/2014	11:32:48	-12.026725	135.566254	19.41	0	169	0	15.57
22/10/2014	11:33:53	-12.026659	135.566193	2.61	0	356	0	9.89
22/10/2014	11:35:00	-12.026696	135.566376	36.02	0	280	0	20.32
22/10/2014	11:36:09	-12.026796	135.566269	-12.32	2160	143	0	16.1
22/10/2014	11:37:19	-12.026636	135.566238	20.36	0	257	0	18.11
22/10/2014	11:38:25	-12.026373	135.56604	24.35	0	151	0	36.32
22/10/2014	11:39:40	-12.026462	135.566086	15.6	8532	330	0	11.09
22/10/2014	11:41:31	-12.026553	135.566071	9.81	864	148	0	10.25
22/10/2014	11:43:12	-12.026294	135.566177	14.03	1116	28	0	31.02	1
22/10/2014	11:46:04	-12.026838	135.56604	9.78	17028	188	0	62.3	1
22/10/2014	11:50:00	-12.02673	135.566101	9.76	432	281	0	13.72
22/10/2014	11:57:11	-12.02673	135.566101	9.76	432	281	0	0
22/10/2014	12:04:05	-12.027025	135.566238	10.03	3564	327	0	36.03	1
22/10/2014	12:13:15	-12.026523	135.565445	10.21	3888	310	0	102.73
22/10/2014	12:21:29	-12.026523	135.565445	10.21	3888	310	0	0	1
22/10/2014	12:23:33	-12.026394	135.565826	17.56	288	165	0	43.85
22/10/2014	12:28:11	-12.026583	135.565842	2.8	0	91	0	21.09
22/10/2014	12:29:23	-12.026432	135.565887	-10.6	0	96	0	17.49
22/10/2014	12:30:53	-12.02621	135.565765	18.46	0	77	0	28.03
22/10/2014	12:33:52	-12.026689	135.565552	46.31	0	155	0	58.08
22/10/2014	12:39:23	-12.026883	135.565796	25.99	0	284	0	34.2
22/10/2014	12:44:11	-12.02674	135.56604	86.07	4536	97	0	30.94
22/10/2014	12:50:57	-12.026906	135.565933	33.92	1980	207	0	21.82
22/10/2014	12:57:04	-12.026459	135.565933	22.37	396	236	0	49.7
22/10/2014	13:14:23	-12.026459	135.565933	22.37	396	236	0	0
22/10/2014	13:18:26	-12.026635	135.565796	22.04	936	103	0	24.6	1
22/10/2014	13:19:35	-12.02638	135.565796	-12.32	2808	267	0	28.35	1
22/10/2014	13:20:43	-12.026342	135.565872	-7.92	4392	99	0	9.28
22/10/2014	13:22:33	-12.026513	135.565063	58.35	0	55	0	90.01
22/10/2014	13:32:26	-12.026513	135.565063	58.35	0	55	0	0
22/10/2014	13:33:45	-12.025689	135.565338	-111.25	3924	174	0	96.38
22/10/2014	13:34:56	-12.025689	135.565338	-111.25	3924	174	0	0
22/10/2014	13:36:04	-12.026507	135.565536	18.56	0	333	0	93.47
22/10/2014	13:37:12	-12.026512	135.565506	68.51	0	349	0	3.31
22/10/2014	13:38:30	-12.026162	135.565613	-31.52	4896	163	0	40.62
22/10/2014	13:39:42	-12.02627	135.565674	-2.16	0	123	0	13.72
22/10/2014	13:40:54	-12.026559	135.565918	32.54	0	154	0	41.68
22/10/2014	13:42:05	-12.026143	135.565399	-28.27	0	131	0	72.98
22/10/2014	13:44:03	-12.026194	135.565613	-33.76	0	199	0	23.95
22/10/2014	13:46:18	-12.026324	135.56572	-1.59	792	357	0	18.56
22/10/2014	13:48:45	-12.026369	135.565704	-19.33	7416	189	0	5.3
22/10/2014	13:50:56	-12.026211	135.565811	30.55	1728	34	0	21.07
22/10/2014	13:52:50	-12.026481	135.566025	32.25	756	162	0	37.99
22/10/2014	13:54:26	-12.026291	135.565567	48.4	0	290	0	54.1
22/10/2014	13:56:19	-12.026401	135.565323	27.52	8532	100	0	29.22
22/10/2014	13:58:10	-12.026463	135.565842	17.04	0	92	0	56.86
22/10/2014	14:00:02	-12.026486	135.565781	15.68	5148	140	0	7.11
22/10/2014	14:01:45	-12.02647	135.565903	22.92	0	60	0	13.39
22/10/2014	14:03:13	-12.026653	135.565903	35.86	0	181	0	20.35
22/10/2014	14:04:23	-12.026424	135.565689	16.44	0	140	0	34.5
22/10/2014	14:05:48	-12.026226	135.565598	-26.78	1548	141	0	24.14
22/10/2014	14:07:21	-12.026285	135.565536	-16.49	2484	137	0	9.41
22/10/2014	14:08:46	-12.026422	135.565628	21.17	0	65	0	18.23
22/10/2014	14:09:57	-12.026408	135.565674	16.98	0	321	0	5.24
22/10/2014	14:11:07	-12.026362	135.565659	-8.13	360	65	0	5.37
22/10/2014	14:12:15	-12.026314	135.565765	12.31	1368	215	0	12.7
22/10/2014	14:14:04	-12.02681	135.56601	125.41	1188	337	0	61.25
22/10/2014	14:15:39	-12.026553	135.565933	39.08	1584	167	0	29.78
22/10/2014	14:16:49	-12.02656	135.565903	73.89	5040	332	0	3.35
22/10/2014	14:18:13	-12.02668	135.565826	50.1	5184	139	0	15.75
22/10/2014	14:19:36	-12.026586	135.565857	61.81	7740	156	0	10.98
22/10/2014	14:20:44	-12.026465	135.565765	57.94	7884	51	0	16.77
22/10/2014	14:21:53	-12.026586	135.566422	148.34	18972	269	0	72.71
22/10/2014	14:22:59	-12.026508	135.566238	63.1	0	20	0	21.81
22/10/2014	14:24:08	-12.026674	135.566254	82.36	0	268	0	18.54
22/10/2014	14:25:15	-12.026472	135.56636	91.38	1296	290	0	25.25
22/10/2014	14:26:18	-12.026509	135.566101	46.51	0	134	0	28.47
22/10/2014	14:27:28	-12.0265	135.56601	45.88	0	68	0	9.95
22/10/2014	14:28:33	-12.026398	135.566147	13.87	0	37	0	18.73
22/10/2014	14:29:40	-12.026388	135.566147	-3.16	0	125	0	1.11
22/10/2014	14:30:49	-12.026519	135.566101	74	3312	286	0	15.4
22/10/2014	14:32:01	-12.026481	135.565842	28.95	3024	220	0	28.48
22/10/2014	14:33:09	-12.026444	135.565338	128.16	8244	288	0	54.97
22/10/2014	14:34:14	-12.026724	135.565765	29.77	3168	328	0	55.91
22/10/2014	14:35:30	-12.026406	135.565445	101.98	1332	73	0	49.61
22/10/2014	14:36:36	-12.026534	135.565842	44.48	6984	140	0	45.46
22/10/2014	14:37:46	-12.026436	135.565643	94.18	1224	140	0	24.23
22/10/2014	14:38:56	-12.026453	135.565598	117.61	1368	32	0	5.25
22/10/2014	14:40:02	-12.0264	135.56572	43.26	2376	288	0	14.52
22/10/2014	14:41:16	-12.026486	135.565384	139.99	10980	282	0	37.77
22/10/2014	14:42:23	-12.02652	135.565536	12.87	0	94	0	16.96
22/10/2014	14:43:31	-12.026629	135.565613	-23.17	0	236	0	14.73
22/10/2014	14:44:45	-12.026546	135.565735	7.09	7560	114	0	16.16
22/10/2014	14:45:55	-12.026381	135.565689	45.09	0	95	0	19.02
22/10/2014	14:47:17	-12.026508	135.565704	29.59	792	9	0	14.22
22/10/2014	14:48:43	-12.02672	135.565903	21.46	0	298	0	32
22/10/2014	14:50:01	-12.0264	135.565781	60.68	3888	307	0	37.98
22/10/2014	14:51:07	-12.026482	135.565689	73.86	2952	276	0	13.54
22/10/2014	14:52:12	-12.026423	135.565674	54.43	0	29	0	6.76
22/10/2014	14:53:22	-12.026542	135.565796	23.76	1044	27	0	18.74
22/10/2014	14:54:30	-12.026649	135.565857	-42.35	2304	131	0	13.62
22/10/2014	14:55:41	-12.026735	135.566055	2.99	0	157	0	23.56
22/10/2014	14:56:53	-12.026597	135.565872	24.21	2484	296	0	25.13
22/10/2014	14:58:06	-12.026495	135.565659	33.99	0	145	0	25.79
22/10/2014	14:59:16	-12.026905	135.566223	-37.41	3276	172	0	76.42
22/10/2014	15:00:27	-12.026882	135.56604	3.46	5112	141	0	20.07
22/10/2014	15:01:46	-12.02641	135.565704	93.57	3312	135	0	63.95
22/10/2014	15:03:45	-12.026642	135.565826	45.38	0	222	0	29.01
22/10/2014	15:05:29	-12.026515	135.565659	48.4	828	12	0	23.01
22/10/2014	15:06:40	-12.026721	135.565643	30.12	4320	219	0	22.97
22/10/2014	15:07:45	-12.026644	135.565674	53.49	504	49	0	9.2
22/10/2014	15:08:53	-12.026658	135.565689	34.65	15192	147	0	2.25
22/10/2014	15:10:04	-12.026651	135.565582	54.27	2448	194	0	11.66
22/10/2014	15:11:17	-12.026542	135.565872	50.77	1800	143	0	33.79
22/10/2014	15:12:26	-12.026696	135.565613	28.61	0	291	0	32.96
22/10/2014	15:13:39	-12.026881	135.565796	30.54	5292	151	0	28.62
22/10/2014	15:14:55	-12.026556	135.565689	68.01	1296	56	0	37.97
22/10/2014	15:16:11	-12.026492	135.565414	90.64	4572	277	0	30.74
22/10/2014	15:17:18	-12.026401	135.565369	88.28	396	345	0	11.24
22/10/2014	15:18:23	-12.026506	135.565567	51.27	0	84	0	24.49
22/10/2014	15:19:33	-12.026616	135.565643	8.82	0	248	0	14.76
22/10/2014	15:20:42	-12.026497	135.565521	69.99	1620	272	0	18.74
22/10/2014	15:22:07	-12.026813	135.565842	48.21	1836	313	0	49.53
22/10/2014	15:23:14	-12.026476	135.565933	12.78	1944	324	0	38.76
22/10/2014	15:24:23	-12.026502	135.565933	27.47	0	117	0	2.89
22/10/2014	15:25:39	-12.026406	135.566086	41.98	1044	299	0	19.77
22/10/2014	15:26:50	-12.026215	135.566284	81.72	0	219	0	30.24
22/10/2014	15:28:00	-12.026621	135.565598	61.15	0	345	0	87.2
22/10/2014	15:29:09	-12.026565	135.565674	47.24	7056	76	0	10.35
22/10/2014	15:31:08	-12.027046	135.565903	-27.12	0	196	0	59
22/10/2014	15:33:07	-12.027281	135.566055	-70.7	0	357	0	30.92
22/10/2014	15:35:03	-12.027861	135.566406	-207.96	0	172	0	74.94
22/10/2014	15:36:52	-12.027304	135.56636	-140.76	2340	180	0	62.14
22/10/2014	15:38:54	-12.026972	135.565887	-37.43	792	239	0	63.32
22/10/2014	15:40:39	-12.026572	135.565567	33.49	0	239	0	56.47
22/10/2014	15:41:48	-12.026649	135.565689	35.45	0	152	0	15.79
22/10/2014	15:42:59	-12.026417	135.56575	69.23	5256	58	0	26.64
22/10/2014	15:44:51	-12.026109	135.56604	118.21	4860	82	0	46.56	1
22/10/2014	15:46:38	-12.025979	135.56604	112.65	1296	70	0	14.46	1
22/10/2014	15:48:29	-12.026773	135.566208	-3.28	0	137	0	90.16
22/10/2014	15:50:17	-12.026662	135.566055	22.13	324	103	0	20.72
22/10/2014	15:52:17	-12.026476	135.566208	55.36	684	151	0	26.54
22/10/2014	15:53:55	-12.026477	135.566101	42.49	0	94	0	11.64
22/10/2014	15:55:17	-12.026181	135.565872	113.21	0	88	0	41.27
22/10/2014	15:56:44	-12.02634	135.565598	95.24	0	7	0	34.65
22/10/2014	15:57:53	-12.026375	135.565659	89	0	65	0	7.69
22/10/2014	15:59:02	-12.026751	135.565842	20.66	0	93	0	46.3
22/10/2014	16:00:11	-12.026739	135.565826	10.46	0	25	0	2.19
22/10/2014	16:01:35	-12.026459	135.565674	56.91	1728	30	0	35.25
22/10/2014	16:02:45	-12.026484	135.565735	63.71	288	78	0	7.19	1
22/10/2014	16:03:51	-12.026516	135.565628	70.03	1836	49	0	12.17	1
22/10/2014	16:04:58	-12.02649	135.565552	69.59	0	182	0	8.76
22/10/2014	16:06:07	-12.026582	135.565689	66.45	576	40	0	18.07
22/10/2014	16:07:14	-12.02645	135.565689	78.21	0	19	0	14.68
22/10/2014	16:08:22	-12.026728	135.565674	19.51	0	161	0	30.96
22/10/2014	16:09:29	-12.026552	135.565659	49.52	0	43	0	19.64
22/10/2014	16:10:35	-12.026621	135.565781	36.47	4608	205	0	15.33
22/10/2014	16:11:41	-12.026662	135.565659	52.41	0	61	0	14.03
22/10/2014	16:12:51	-12.026686	135.565659	36.87	0	213	0	2.67
22/10/2014	16:14:01	-12.026604	135.565689	40.72	0	312	0	9.68
22/10/2014	16:15:10	-12.026675	135.565735	29.48	0	4	0	9.35
22/10/2014	16:16:18	-12.026707	135.565704	26.38	0	0	0	4.9
22/10/2014	16:17:23	-12.026665	135.565704	29.83	1872	27	0	4.67
22/10/2014	16:18:31	-12.026816	135.565628	-11.02	1116	353	0	18.71
22/10/2014	16:19:41	-12.026509	135.565872	72.63	0	87	0	43.24
22/10/2014	16:20:47	-12.026623	135.565704	29.81	1512	171	0	22.24
22/10/2014	16:21:55	-12.026479	135.56575	77.37	0	11	0	16.78
22/10/2014	16:23:04	-12.0267	135.565781	30.24	0	68	0	24.8
22/10/2014	16:24:10	-12.026731	135.565857	36.41	1260	22	0	8.96
22/10/2014	16:25:21	-12.026483	135.565674	73.2	2484	1	0	34.01
22/10/2014	16:26:26	-12.026875	135.565735	-8	0	352	0	44.09
22/10/2014	16:27:38	-12.026692	135.565704	34.15	0	165	0	20.63
22/10/2014	16:28:45	-12.026772	135.565628	12.2	0	341	0	12.14
22/10/2014	16:30:03	-12.026544	135.565674	52.33	612	51	0	25.84
22/10/2014	16:31:13	-12.026525	135.565811	75.34	0	30	0	15.05
22/10/2014	16:32:22	-12.026655	135.565674	32.73	0	130	0	20.76
22/10/2014	16:33:29	-12.026829	135.56572	-9.61	0	291	0	19.98
22/10/2014	16:34:37	-12.026887	135.565781	-14.37	0	45	0	9.25
22/10/2014	16:35:45	-12.025721	135.565674	259.55	0	61	0	130.17
22/10/2014	16:36:55	-12.025625	135.565689	303.79	0	354	0	10.8
22/10/2014	16:38:33	-12.026471	135.565643	116.66	468	51	0	94.2
22/10/2014	16:39:50	-12.026543	135.565689	106.77	1944	72	0	9.44
22/10/2014	16:40:56	-12.026405	135.565613	135.86	1008	277	0	17.43
22/10/2014	16:42:02	-12.026613	135.56543	43.21	1404	95	0	30.51
22/10/2014	16:43:08	-12.026632	135.565613	59.52	3852	165	0	20.01
22/10/2014	16:44:14	-12.026587	135.565613	101.36	720	183	0	5
22/10/2014	16:45:20	-12.026487	135.565567	117.43	0	190	0	12.19
22/10/2014	16:46:26	-12.026557	135.565598	107.02	540	173	0	8.48
22/10/2014	16:47:34	-12.026472	135.565613	148.98	2448	183	0	9.59
22/10/2014	16:48:42	-12.02652	135.565582	128.59	0	68	0	6.31
22/10/2014	16:49:49	-12.026525	135.565613	118.1	0	190	0	3.42
22/10/2014	16:50:54	-12.026588	135.565689	90.53	3204	60	0	10.83
22/10/2014	16:51:59	-12.026586	135.565689	122.07	0	7	0	0.22
22/10/2014	16:53:05	-12.026546	135.565598	120.09	0	175	0	10.85
22/10/2014	16:54:13	-12.026574	135.565536	79.92	0	169	0	7.43
22/10/2014	16:55:22	-12.026543	135.565414	91.11	0	37	0	13.71
22/10/2014	16:56:29	-12.026521	135.565567	114.84	0	108	0	16.82
22/10/2014	16:57:37	-12.026549	135.565613	117.26	0	273	0	5.89
22/10/2014	16:58:48	-12.025796	135.566269	83.16	9144	216	0	110
22/10/2014	16:59:56	-12.026479	135.56543	126.7	0	307	0	118.72
22/10/2014	17:01:01	-12.026547	135.565567	124.31	0	108	0	16.71
22/10/2014	17:02:07	-12.026535	135.565552	79.19	3204	66	0	2.11
22/10/2014	17:03:12	-12.026442	135.565674	76.57	2448	234	0	16.82
22/10/2014	17:04:17	-12.026603	135.565643	119.46	3816	278	0	18.22
22/10/2014	17:05:24	-12.026534	135.56546	112.96	0	58	0	21.33
22/10/2014	17:06:41	-12.026648	135.565857	149.72	6624	116	0	45
22/10/2014	17:07:47	-12.026591	135.565704	98.07	0	84	0	17.81
22/10/2014	17:08:50	-12.026636	135.565445	173.02	0	118	0	28.61
22/10/2014	17:09:54	-12.026565	135.56572	88.51	0	128	0	30.93
22/10/2014	17:11:01	-12.026569	135.56546	98.4	5940	260	0	28.28
22/10/2014	17:15:36	-12.026564	135.565811	47.92	0	202	0	38.18
22/10/2014	17:19:29	-12.026485	135.566086	58.67	11592	33	0	31.17
22/10/2014	17:23:23	-12.026525	135.566116	55.41	0	213	0	5.52
22/10/2014	17:24:29	-12.026557	135.566025	65.94	0	205	0	10.52
22/10/2014	17:25:37	-12.026523	135.566071	60.93	0	113	0	6.27
22/10/2014	17:26:43	-12.026511	135.56604	30.27	0	202	0	3.63
22/10/2014	17:27:50	-12.026462	135.566132	63.34	0	13	0	11.39
22/10/2014	17:28:56	-12.02653	135.566238	23.15	0	40	0	13.79
22/10/2014	17:30:02	-12.026515	135.566132	31.19	0	113	0	11.65
22/10/2014	17:31:08	-12.02649	135.56604	46.91	3348	268	0	10.38
22/10/2014	17:32:15	-12.026484	135.565994	19.54	0	257	0	5.05
22/10/2014	17:33:21	-12.026476	135.566238	42.91	0	143	0	26.55
22/10/2014	17:35:22	-12.026563	135.566238	53.79	9252	255	0	9.67
22/10/2014	17:40:25	-12.026563	135.566238	53.79	9252	255	0	0
22/10/2014	17:41:32	-12.026527	135.566086	43.9	0	71	0	17.01
22/10/2014	17:42:39	-12.026518	135.566071	65.43	0	266	0	1.91
22/10/2014	17:43:52	-12.026567	135.566208	46.85	0	73	0	15.86
22/10/2014	17:45:19	-12.026524	135.565979	22.31	7632	77	0	25.36
22/10/2014	17:46:29	-12.026422	135.566055	34.37	0	166	0	14.03
22/10/2014	17:47:56	-12.026608	135.566055	39.4	4068	108	0	20.68
22/10/2014	17:50:00	-12.026522	135.565765	35.36	792	119	0	32.96
22/10/2014	17:52:26	-12.026542	135.565979	39.33	864	213	0	23.38	1
22/10/2014	17:54:36	-12.026313	135.566116	-15.82	3888	274	0	29.5	1
22/10/2014	17:55:47	-12.026636	135.56601	80.18	2088	92	0	37.72
22/10/2014	17:56:52	-12.026571	135.565994	45.43	1440	328	0	7.43
22/10/2014	17:57:57	-12.026546	135.566055	56.31	792	31	0	7.19
22/10/2014	17:59:03	-12.02634	135.566315	86.78	4140	253	0	36.39
22/10/2014	18:00:13	-12.026182	135.56636	89.45	0	13	0	18.24
22/10/2014	18:01:22	-12.026277	135.566223	82.51	504	228	0	18.26
22/10/2014	18:02:27	-12.026398	135.566208	97.9	0	225	0	13.55
22/10/2014	18:03:33	-12.026148	135.566422	20.38	0	265	0	36.25
22/10/2014	18:04:41	-12.026147	135.566391	26.41	2664	223	0	3.37
22/10/2014	18:05:51	-12.02639	135.566254	26.6	0	4	0	30.86
22/10/2014	18:07:00	-12.026263	135.566238	17.08	0	99	0	14.23
22/10/2014	18:08:09	-12.026281	135.566177	50.17	0	233	0	6.93
22/10/2014	18:09:17	-12.026238	135.56636	46.77	792	240	0	20.47
22/10/2014	18:10:25	-12.026375	135.565948	41.03	7236	268	0	47.33
22/10/2014	18:11:30	-12.026681	135.565475	20.02	2448	30	0	61.68
22/10/2014	18:12:40	-12.026584	135.565811	47.96	2088	299	0	38.1
22/10/2014	18:13:50	-12.026704	135.565765	36.01	0	22	0	14.25
22/10/2014	18:15:08	-12.026563	135.565613	53.49	13320	175	0	22.78
22/10/2014	18:16:29	-12.026261	135.565796	51.44	2016	194	0	39.04
22/10/2014	18:18:05	-12.026818	135.565826	39.97	720	44	0	62.02
22/10/2014	18:19:31	-12.026496	135.565857	36.38	0	230	0	35.96
22/10/2014	18:20:42	-12.027057	135.56514	114.59	0	269	0	99.86
22/10/2014	18:21:52	-12.026593	135.565948	22.39	0	107	0	101.9
22/10/2014	18:23:00	-12.026622	135.565918	61.07	6948	237	0	4.59
22/10/2014	18:24:16	-12.026986	135.565659	69.81	0	74	0	49.31
22/10/2014	18:25:47	-12.026344	135.56601	9.27	31932	48	0	80.95
22/10/2014	18:27:29	-12.025661	135.56636	-47.46	0	88	0	84.95
22/10/2014	18:29:27	-12.025064	135.568085	-199.54	4356	307	0	199
22/10/2014	18:31:19	-12.025264	135.567276	-2.16	6840	46	0	90.75
22/10/2014	18:33:01	-12.026377	135.566422	9.78	0	89	0	154.73
22/10/2014	18:34:12	-12.026351	135.566177	9.16	4896	253	0	26.8
22/10/2014	18:35:20	-12.026003	135.566757	-24.54	0	226	0	74
22/10/2014	18:36:25	-12.025692	135.567307	-53.29	0	61	0	69.09
22/10/2014	18:37:34	-12.026299	135.566284	9.51	0	273	0	130.13
22/10/2014	18:38:43	-12.027592	135.564316	109.04	4788	59	0	257.84
22/10/2014	18:39:51	-12.026188	135.566391	-9.87	0	202	0	274.4
22/10/2014	18:41:32	-12.025978	135.566849	28.05	4536	66	0	55.01
22/10/2014	18:45:31	-12.02668	135.565765	45.3	2592	261	0	141.39
22/10/2014	18:49:32	-12.02652	135.566101	33.21	684	192	0	40.64
22/10/2014	18:53:28	-12.026805	135.565338	46.49	6444	245	0	88.83
22/10/2014	18:56:34	-12.026649	135.565674	38.45	0	39	0	40.45
22/10/2014	18:59:38	-12.026459	135.56604	57.36	3780	309	0	45.06
22/10/2014	19:02:00	-12.026515	135.566055	35.39	3852	120	0	6.44
22/10/2014	19:03:12	-12.026272	135.566269	54.63	13716	69	0	35.66
22/10/2014	19:05:13	-12.026214	135.566223	37.76	0	231	0	8.16
22/10/2014	19:06:29	-12.026242	135.566132	42.25	0	144	0	10.37
22/10/2014	19:07:42	-12.026401	135.565918	29.09	0	258	0	29.23
22/10/2014	19:08:50	-12.025952	135.566376	54.24	5580	6	0	70.52
22/10/2014	19:10:00	-12.025893	135.566208	71.74	7128	73	0	19.41	1
22/10/2014	19:11:10	-12.025661	135.566437	46.78	5256	236	0	35.86	1
22/10/2014	19:12:23	-12.025834	135.566025	51.47	6300	194	0	48.76	1
22/10/2014	19:13:39	-12.026559	135.56572	33.56	5688	194	0	87.17	1
22/10/2014	19:15:27	-12.026403	135.565918	75.05	2592	158	0	27.65	1
22/10/2014	19:17:19	-12.026482	135.565704	42.91	3708	17	0	24.88
22/10/2014	19:19:04	-12.026792	135.565445	4.36	3312	128	0	44.52
22/10/2014	19:20:14	-12.02655	135.565872	45.01	4320	83	0	53.67
22/10/2014	19:21:20	-12.026518	135.565979	74.89	0	241	0	12.17
22/10/2014	19:22:30	-12.026518	135.565979	74.89	0	241	0	0
22/10/2014	19:24:09	-12.026584	135.565643	8.74	1692	203	0	37.27	1
22/10/2014	19:25:42	-12.026055	135.565674	116.47	0	189	0	58.92	1
22/10/2014	19:26:50	-12.026094	135.56575	115.86	0	136	0	9.33
22/10/2014	19:28:18	-12.02654	135.565567	48.31	4032	181	0	53.44
22/10/2014	19:29:46	-12.026328	135.565704	106.13	0	310	0	27.89
22/10/2014	19:31:12	-12.02662	135.565674	45.08	0	344	0	32.63
22/10/2014	19:32:32	-12.028382	135.565613	-263.03	0	13	0	196.04
22/10/2014	19:33:53	-12.027027	135.56572	-39.87	0	150	0	151.12
22/10/2014	19:35:07	-12.027027	135.56572	-39.87	0	150	0	0
22/10/2014	19:36:24	-12.0255	135.565826	270.73	0	112	0	170.19
22/10/2014	19:37:35	-12.026649	135.565765	21.75	0	344	0	127.94
22/10/2014	19:39:04	-12.026518	135.565796	17.28	0	147	0	14.95
22/10/2014	19:40:33	-12.026531	135.565765	76.44	1368	248	0	3.67	1
22/10/2014	19:42:32	-12.026552	135.565887	46.72	0	187	0	13.47	1
22/10/2014	19:44:20	-12.026535	135.565598	47.94	0	65	0	31.49
22/10/2014	19:46:12	-12.026649	135.56546	6.19	1080	260	0	19.65
22/10/2014	19:49:30	-12.026522	135.566025	71.99	7452	75	0	63.05
22/10/2014	19:52:55	-12.026636	135.565918	107.01	3204	248	0	17.21
22/10/2014	19:56:02	-12.026496	135.565903	-53.06	0	303	0	15.65
22/10/2014	19:58:32	-12.026496	135.565903	-53.06	0	303	0	0
22/10/2014	20:00:26	-12.026569	135.565643	43.76	2844	265	0	29.42
22/10/2014	20:03:41	-12.026692	135.565811	62.18	8640	66	0	22.82
22/10/2014	20:07:01	-12.026618	135.565796	22.12	0	278	0	8.39
22/10/2014	20:10:10	-12.026489	135.566116	24.53	7812	237	0	37.64
22/10/2014	20:12:45	-12.026863	135.56543	83.07	2484	228	0	85.41
22/10/2014	20:16:40	-12.026536	135.565796	-4.62	0	299	0	53.91
22/10/2014	20:22:19	-12.026632	135.565735	9.95	7920	272	0	12.57
22/10/2014	20:31:44	-12.026621	135.565796	24.44	0	0	0	6.75
22/10/2014	20:40:21	-12.026535	135.565704	40.1	2880	217	0	13.84
22/10/2014	20:48:17	-12.026572	135.565735	76.31	1656	170	0	5.32
22/10/2014	20:53:28	-12.026637	135.565735	56.4	0	6	0	7.23
22/10/2014	20:54:39	-12.026517	135.565826	115.63	0	179	0	16.61
22/10/2014	20:56:04	-12.026604	135.565918	66.5	3996	310	0	13.92
22/10/2014	20:59:38	-12.026128	135.56601	75.94	0	255	0	53.87
22/10/2014	21:02:52	-12.026228	135.565735	23.2	684	161	0	31.91
22/10/2014	21:06:12	-12.026539	135.565842	47.13	2772	122	0	36.49
22/10/2014	21:08:27	-12.026601	135.565979	62.92	4716	186	0	16.42
22/10/2014	21:09:43	-12.026468	135.56575	25.15	9180	324	0	28.96
22/10/2014	21:11:47	-12.026212	135.566025	83.75	0	242	0	41.29
22/10/2014	21:14:06	-12.026664	135.565628	37.23	0	208	0	66.26
22/10/2014	21:17:05	-12.026522	135.565704	59.16	0	19	0	17.82
22/10/2014	21:19:42	-12.026736	135.565521	8.98	0	203	0	31.02
22/10/2014	21:20:55	-12.026515	135.565704	27.97	4572	252	0	31.62
22/10/2014	21:22:07	-12.026483	135.565811	59.88	0	51	0	12.17
22/10/2014	21:24:07	-12.026392	135.565872	81.73	252	31	0	12.1
22/10/2014	21:26:54	-12.026435	135.565857	81.73	72	45	0	5.05
22/10/2014	21:29:39	-12.026232	135.566025	107.66	0	147	0	29.04
22/10/2014	21:30:55	-12.026539	135.565781	59.36	0	206	0	43.24
22/10/2014	21:32:07	-12.025933	135.56633	150.62	1332	268	0	90.03
22/10/2014	21:33:17	-12.026552	135.56572	47.62	0	228	0	95.6
22/10/2014	21:34:59	-12.027046	135.565292	-22.4	0	174	0	72
22/10/2014	21:37:56	-12.026462	135.565811	56.84	5112	220	0	86.04
22/10/2014	21:41:22	-12.026698	135.565598	19.51	0	42	0	35
22/10/2014	21:44:34	-12.027093	135.565109	-11.52	2052	46	0	68.97
22/10/2014	21:47:27	-12.026768	135.565384	14.95	4500	226	0	46.91
22/10/2014	21:50:24	-12.026732	135.565521	28.79	3780	236	0	15.43
22/10/2014	21:52:55	-12.026584	135.565628	37.74	0	184	0	20.16
22/10/2014	21:54:09	-12.026894	135.565094	16.05	0	49	0	67.53
22/10/2014	21:55:21	-12.026743	135.565445	23.88	10080	56	0	41.7
22/10/2014	21:56:32	-12.026423	135.565979	47.67	9180	53	0	68.11
22/10/2014	21:58:16	-12.026852	135.565277	36.8	11880	230	0	90.02
22/10/2014	22:00:23	-12.026563	135.565735	52.7	0	120	0	59.28
22/10/2014	22:02:28	-12.026458	135.565659	46.6	4032	324	0	14.3
22/10/2014	22:03:45	-12.02636	135.565582	90.32	3744	325	0	13.74
22/10/2014	22:05:13	-12.02677	135.565887	-40.9	648	338	0	56.38
22/10/2014	22:06:22	-12.026626	135.565857	10.44	864	117	0	16.34
22/10/2014	22:07:32	-12.02653	135.56572	56.15	0	2	0	18.33
22/10/2014	22:08:40	-12.026609	135.565948	21.05	1620	167	0	26.31
22/10/2014	22:09:50	-12.026504	135.565674	49.09	3168	117	0	32
22/10/2014	22:11:01	-12.026509	135.56575	52.42	0	151	0	8.28
22/10/2014	22:12:08	-12.026509	135.565704	35.98	2736	73	0	5
22/10/2014	22:13:18	-12.02649	135.565613	52.95	0	317	0	10.12
22/10/2014	22:14:30	-12.026559	135.565628	36.82	0	89	0	7.84
22/10/2014	22:15:39	-12.026459	135.565887	60.63	576	100	0	30.28
22/10/2014	22:16:49	-12.02641	135.56575	66.44	0	124	0	15.86
22/10/2014	22:17:59	-12.026525	135.56572	49.6	0	221	0	13.2
22/10/2014	22:19:09	-12.0266	135.565643	39.95	0	57	0	11.82
22/10/2014	22:20:19	-12.026561	135.56575	38.68	0	20	0	12.42
22/10/2014	22:21:28	-12.026594	135.56572	35.91	612	101	0	4.91
22/10/2014	22:22:37	-12.026563	135.565781	51.12	2556	270	0	7.48
22/10/2014	22:23:47	-12.026573	135.565735	36.03	1512	260	0	5.12
22/10/2014	22:24:53	-12.026529	135.565887	57.86	6012	236	0	17.24
22/10/2014	22:26:02	-12.026558	135.565735	42.58	0	222	0	16.84
22/10/2014	22:27:12	-12.026588	135.565796	44.4	0	45	0	7.43
22/10/2014	22:28:22	-12.0265	135.565903	56.73	0	97	0	15.2
22/10/2014	22:29:37	-12.02643	135.565872	38.5	0	145	-4	8.48	1
22/10/2014	22:30:50	-12.026331	135.565994	54.33	3024	100	-2	0	1
22/10/2014	22:32:00	-12.026337	135.566101	41.12	2088	77	0	11.66	1
22/10/2014	22:33:06	-12.02643	135.566193	72.01	1800	204	0	14.39
22/10/2014	22:34:16	-12.026421	135.565948	40.25	1260	85	0	26.66
22/10/2014	22:35:25	-12.026488	135.566055	26.87	0	72	0	13.82
22/10/2014	22:36:32	-12.0264	135.566086	46.89	1080	275	0	10.35
22/10/2014	22:37:39	-12.026461	135.56604	39.81	720	323	0	8.43
22/10/2014	22:38:46	-12.026349	135.566254	67.13	0	328	0	26.4
22/10/2014	22:40:00	-12.026386	135.56604	55.36	0	298	0	23.63
22/10/2014	22:41:07	-12.026253	135.566544	23.48	0	333	0	56.77
22/10/2014	22:42:20	-12.026392	135.566025	34.13	0	284	0	58.52
22/10/2014	22:43:35	-12.026299	135.565994	46.92	3780	258	0	10.88
22/10/2014	22:44:54	-12.026359	135.565857	37.64	0	251	0	16.32
22/10/2014	22:46:07	-12.026374	135.566101	52.64	13068	101	0	26.59
22/10/2014	22:47:37	-12.026145	135.566055	43.06	5220	14	0	25.95
22/10/2014	22:48:50	-12.026424	135.566177	37.14	6696	190	0	33.74
22/10/2014	22:50:02	-12.026618	135.566177	51.56	1116	295	0	21.57
22/10/2014	22:51:16	-12.026572	135.566132	42.83	0	320	0	7.08
22/10/2014	22:52:57	-12.026583	135.566177	69.38	4356	42	0	5.04
22/10/2014	22:54:22	-12.026313	135.566025	31.71	0	197	0	34.27
22/10/2014	22:55:34	-12.026015	135.565155	-77.42	0	268	0	100.25
22/10/2014	22:56:49	-12.026154	135.566132	30.96	7020	73	0	107.37
22/10/2014	22:58:06	-12.026044	135.566132	54.07	0	32	0	12.23
22/10/2014	22:59:20	-12.026152	135.566238	50.87	0	242	0	16.65
22/10/2014	23:00:31	-12.026215	135.566101	28.74	1512	14	0	16.46
22/10/2014	23:01:39	-12.026063	135.56633	54.9	3816	116	0	30.1
22/10/2014	23:03:21	-12.026199	135.566025	58.8	0	159	0	36.45
22/10/2014	23:04:37	-12.026379	135.565857	38.37	216	167	0	27.1
22/10/2014	23:05:47	-12.026175	135.565918	44.53	7560	354	0	23.63
22/10/2014	23:07:00	-12.02666	135.566193	39.64	2628	149	0	61.67
22/10/2014	23:08:11	-12.02634	135.566055	41.66	6660	321	0	38.62
22/10/2014	23:09:23	-12.026301	135.56604	37.31	4536	131	0	4.63
22/10/2014	23:10:35	-12.026413	135.566162	48.03	3456	162	0	18.2
22/10/2014	23:11:47	-12.026623	135.566147	30.13	648	281	0	23.41
22/10/2014	23:13:01	-12.026692	135.566193	16.34	0	137	0	9.16
22/10/2014	23:14:13	-12.026033	135.565765	60.02	0	125	0	86.81
22/10/2014	23:15:25	-12.027102	135.566589	0.01	4608	326	0	148.86
22/10/2014	23:16:37	-12.026219	135.565994	43.74	0	28	0	117.59
22/10/2014	23:18:09	-12.026373	135.566071	48.12	2736	346	0	19.06
22/10/2014	23:21:06	-12.026425	135.56601	38.01	0	201	0	8.8
22/10/2014	23:23:57	-12.02597	135.565674	80.47	3348	326	0	62.41
22/10/2014	23:25:17	-12.026438	135.566071	33.53	5364	321	0	67.62
22/10/2014	23:27:15	-12.026446	135.566132	33.96	0	151	0	6.69
22/10/2014	23:28:26	-12.026362	135.566071	22.92	0	166	0	11.46
22/10/2014	23:29:38	-12.026349	135.565994	44.13	612	154	0	8.5
22/10/2014	23:30:47	-12.026291	135.566025	46.62	1008	136	0	7.28
22/10/2014	23:31:56	-12.026466	135.566101	26.04	3204	314	0	21.14
22/10/2014	23:33:05	-12.026514	135.566193	18.8	4788	326	0	11.34
22/10/2014	23:36:08	-12.026467	135.566116	30	0	306	0	9.87
22/10/2014	23:38:47	-12.026357	135.566025	40.52	0	304	0	15.73
22/10/2014	23:41:26	-12.026539	135.566177	11.67	4896	330	0	26.13
22/10/2014	23:42:42	-12.026329	135.56604	30.31	0	313	0	27.7
22/10/2014	23:43:52	-12.026361	135.56601	36.55	0	95	0	4.83
22/10/2014	23:45:05	-12.026336	135.565979	14.53	0	141	0	4.37
22/10/2014	23:46:53	-12.026443	135.566025	25.57	2304	126	0	12.91
22/10/2014	23:48:48	-12.026367	135.56604	14.43	0	47	0	8.61
22/10/2014	23:49:59	-12.026492	135.566132	22.38	252	151	0	17.13
22/10/2014	23:51:14	-12.026546	135.566422	-30.95	0	121	0	32.11
22/10/2014	23:52:31	-12.026468	135.566071	46.17	0	306	0	39.15
22/10/2014	23:54:19	-12.02636	135.566101	27.26	432	247	0	12.44
22/10/2014	23:56:00	-12.026427	135.565903	19.8	0	272	0	22.79
22/10/2014	23:57:32	-12.026398	135.566025	22.95	1656	110	0	13.65
22/10/2014	23:59:09	-12.026359	135.566055	44.73	0	65	0	5.43
23/10/2014	0:00:24	-12.026401	135.566101	78.06	0	8	0	6.84
23/10/2014	0:01:37	-12.026332	135.56601	38.6	0	26	0	12.52
23/10/2014	0:02:48	-12.026423	135.566238	64.06	3060	110	0	26.78
23/10/2014	0:03:58	-12.026339	135.565918	22.28	0	93	0	36.03
23/10/2014	0:05:40	-12.026361	135.565857	24.69	5220	321	0	7.07
23/10/2014	0:07:09	-12.026399	135.56601	47.98	0	77	0	17.17
23/10/2014	0:08:40	-12.026395	135.566025	43.69	0	56	0	1.69
23/10/2014	0:09:57	-12.026321	135.56601	48.41	0	64	0	8.39
23/10/2014	0:11:08	-12.026305	135.566055	57.96	0	256	0	5.21
23/10/2014	0:12:20	-12.02626	135.56601	69.36	0	282	0	7
23/10/2014	0:13:36	-12.026418	135.566025	32.65	0	262	0	17.64
23/10/2014	0:15:05	-12.026206	135.565857	40.46	0	35	0	29.82
23/10/2014	0:16:19	-12.02631	135.566025	46.97	0	56	0	21.62
23/10/2014	0:17:36	-12.026401	135.566116	65.38	0	275	0	14.15
23/10/2014	0:18:47	-12.026375	135.566132	47.7	0	277	0	3.37
23/10/2014	0:19:57	-12.02634	135.565994	48.81	0	90	0	15.5
23/10/2014	0:21:08	-12.026396	135.565796	17.46	2772	91	0	22.42
23/10/2014	0:22:22	-12.026373	135.565933	30.42	0	43	0	15.12
23/10/2014	0:23:35	-12.026388	135.565948	28.01	0	65	0	2.33
23/10/2014	0:25:00	-12.026361	135.566193	57.96	0	358	0	26.81
23/10/2014	0:26:17	-12.026399	135.566116	16.63	0	85	0	9.38
23/10/2014	0:27:29	-12.026423	135.566162	22.29	0	352	0	5.67
23/10/2014	0:28:48	-12.026285	135.56601	43.66	3168	292	0	22.56
23/10/2014	0:30:01	-12.026366	135.56604	24.01	144	233	0	9.58
23/10/2014	0:31:32	-12.02632	135.566025	45.01	144	358	0	5.37
23/10/2014	0:32:42	-12.026301	135.565826	33.77	900	45	0	21.75
23/10/2014	0:33:51	-12.026386	135.566208	41.68	0	103	0	42.61
23/10/2014	0:35:00	-12.02629	135.565948	59.35	0	323	0	30.22
23/10/2014	0:36:11	-12.026393	135.566071	30.06	0	105	0	17.61
23/10/2014	0:37:22	-12.026402	135.565979	23.39	0	101	0	10.06
23/10/2014	0:38:32	-12.026288	135.565948	72.29	0	334	0	13.12
23/10/2014	0:39:43	-12.026388	135.566025	42.38	2772	289	0	13.92
23/10/2014	0:40:56	-12.026348	135.566116	46.31	0	276	0	10.85
23/10/2014	0:42:06	-12.026337	135.566101	53.79	0	276	0	2.04
23/10/2014	0:43:19	-12.026404	135.565948	22.39	0	298	0	18.23
23/10/2014	0:44:30	-12.026339	135.565994	66.27	0	259	0	8.79
23/10/2014	0:45:40	-12.026404	135.566147	36.76	0	277	0	18.14
23/10/2014	0:46:52	-12.026362	135.566025	32.96	0	69	0	14.07
23/10/2014	0:47:59	-12.02643	135.56601	-15.43	0	80	0	7.74
23/10/2014	0:49:09	-12.026368	135.566025	33.15	0	93	0	7.08
23/10/2014	0:50:19	-12.026356	135.565933	45.16	0	288	0	10.09
23/10/2014	0:51:32	-12.026329	135.566055	62.58	0	33	0	13.6
23/10/2014	0:52:41	-12.026339	135.566101	38.35	576	86	0	5.12
23/10/2014	0:53:51	-12.026381	135.566071	42.79	0	310	0	5.7
23/10/2014	0:55:01	-12.026396	135.56604	39.26	360	72	0	3.76
23/10/2014	0:56:14	-12.026387	135.56601	36.61	0	213	0	3.41
23/10/2014	0:57:26	-12.02639	135.566055	31.66	0	125	0	4.91
23/10/2014	0:58:39	-12.02632	135.566055	52	0	328	0	7.78
23/10/2014	0:59:52	-12.026389	135.56604	32.23	0	307	0	7.84
23/10/2014	1:01:02	-12.026346	135.565994	39.3	0	341	0	6.92
23/10/2014	1:02:12	-12.026392	135.566071	36.79	0	302	0	9.81
23/10/2014	1:03:23	-12.026456	135.566116	32.01	0	311	0	8.64
23/10/2014	1:04:32	-12.026422	135.565994	20.85	0	282	0	13.8
23/10/2014	1:05:44	-12.026371	135.566055	41.68	0	104	0	8.73
23/10/2014	1:06:54	-12.02628	135.56601	44	0	291	0	11.24
23/10/2014	1:08:06	-12.026345	135.566025	44.24	0	108	0	7.41
23/10/2014	1:09:18	-12.02627	135.565964	41.12	0	226	0	10.66
23/10/2014	1:10:30	-12.02632	135.56601	33.82	0	319	0	7.48
23/10/2014	1:11:39	-12.02637	135.566086	42.27	0	144	0	9.96
23/10/2014	1:12:49	-12.026414	135.565994	40.23	0	90	0	11.14
23/10/2014	1:14:01	-12.02633	135.566055	49.16	0	330	0	11.46
23/10/2014	1:15:13	-12.02638	135.565887	34.44	0	353	0	19.1
23/10/2014	1:16:32	-12.026346	135.56601	47.13	0	97	0	13.9
23/10/2014	1:17:44	-12.026388	135.566116	49.01	0	92	0	12.44
23/10/2014	1:18:53	-12.026458	135.56604	34.18	0	338	0	11.35
23/10/2014	1:20:02	-12.026399	135.56601	43.8	0	124	0	7.33
23/10/2014	1:21:13	-12.026374	135.566025	34.37	0	285	0	3.22
23/10/2014	1:22:22	-12.026376	135.566025	18.68	0	340	0	0.22
23/10/2014	1:23:37	-12.026332	135.566116	48.99	0	317	0	11.04
23/10/2014	1:24:58	-12.026404	135.565887	31.52	0	296	0	26.16
23/10/2014	1:26:21	-12.0262	135.566025	67.9	2664	318	0	27.2
23/10/2014	1:27:33	-12.026362	135.565872	62.74	0	296	0	24.52
23/10/2014	1:28:43	-12.026314	135.565994	76.71	0	291	0	14.3
23/10/2014	1:30:19	-12.026217	135.565948	53.07	0	161	0	11.89
23/10/2014	1:32:15	-12.026376	135.565811	37.87	0	264	0	23.12
23/10/2014	1:34:44	-12.026349	135.565628	39.87	0	125	0	20.13
23/10/2014	1:37:08	-12.026439	135.565918	29.23	0	344	0	33.09
23/10/2014	1:39:16	-12.02655	135.566208	79.68	0	113	0	33.87
23/10/2014	1:40:38	-12.02621	135.565918	69.87	2412	28	0	49.23
23/10/2014	1:42:18	-12.02641	135.566147	40.16	0	171	0	33.39
23/10/2014	1:43:30	-12.026371	135.566116	53.34	0	333	0	5.49
23/10/2014	1:44:43	-12.026395	135.566071	44.01	0	334	0	5.57
23/10/2014	1:45:59	-12.025937	135.566391	69.86	0	133	0	61.68
23/10/2014	1:47:15	-12.02614	135.566162	42.51	0	5	0	33.61
23/10/2014	1:48:37	-12.026302	135.566025	66.97	1080	316	0	23.38
23/10/2014	1:50:00	-12.026255	135.565933	65.93	0	322	0	11.29
23/10/2014	1:51:16	-12.026361	135.565933	38.75	0	177	0	11.79
23/10/2014	1:52:26	-12.026069	135.565567	70	9684	319	0	51.37
23/10/2014	1:53:53	-12.026487	135.566208	8.53	0	76	0	83.79
23/10/2014	1:55:19	-12.026308	135.565735	74.57	2196	132	0	55.16
23/10/2014	1:57:25	-12.026496	135.565842	4.96	2916	79	0	23.93
23/10/2014	1:59:21	-12.026434	135.566101	-17.02	0	173	0	29
23/10/2014	2:00:58	-12.026476	135.565796	26.81	2628	250	0	33.5
23/10/2014	2:02:51	-12.026333	135.566422	33.05	0	240	0	69.91
23/10/2014	2:04:38	-12.026403	135.566101	96.57	9648	252	0	35.77
23/10/2014	2:06:06	-12.026435	135.565781	-1.99	1008	23	0	34.98
23/10/2014	2:07:44	-12.026409	135.565903	-47.59	1692	72	0	13.58
23/10/2014	2:08:56	-12.026353	135.565842	-144.54	0	278	0	9.1
23/10/2014	2:10:12	-12.026518	135.565399	-123.26	2268	92	0	51.55
23/10/2014	2:11:22	-12.026414	135.565659	-87.64	0	79	0	30.55
23/10/2014	2:12:41	-12.026382	135.565903	-14.99	2340	87	0	26.77
23/10/2014	2:13:56	-12.026426	135.565323	-209.85	0	81	0	63.27
23/10/2014	2:15:09	-12.026452	135.564804	-296.33	0	284	0	56.52
23/10/2014	2:20:21	-12.026452	135.564804	-296.33	0	284	0	0
23/10/2014	2:25:10	-12.02638	135.565887	-58.46	2952	99	0	118.05
23/10/2014	2:30:29	-12.026402	135.565979	42.5	1656	325	0	10.3
23/10/2014	2:33:45	-12.026423	135.565964	29.25	0	50	0	2.85
23/10/2014	2:34:58	-12.026442	135.566177	75.63	0	310	0	23.26
23/10/2014	2:36:11	-12.026465	135.566238	81.13	0	240	0	7.11
23/10/2014	2:37:24	-12.026434	135.566101	39.1	1764	88	0	15.29
23/10/2014	2:38:36	-12.026437	135.56604	53.66	0	173	0	6.64
23/10/2014	2:39:48	-12.026403	135.566025	50.05	0	266	0	4.12
23/10/2014	2:41:02	-12.026278	135.565796	-60.85	0	60	0	28.52
23/10/2014	2:42:18	-12.026334	135.565872	-19.46	1584	279	0	10.35
23/10/2014	2:43:52	-12.026431	135.56604	87.14	1512	316	0	21.22
23/10/2014	2:45:32	-12.026333	135.56604	28.4	1332	158	0	10.9
23/10/2014	2:47:06	-12.026471	135.566055	60.71	2340	161	0	15.43
23/10/2014	2:48:15	-12.026238	135.56604	1.67	360	343	0	25.96
23/10/2014	2:49:26	-12.026371	135.566025	34.16	0	171	0	14.88
23/10/2014	2:50:36	-12.026572	135.566208	99.03	3888	310	0	29.93
23/10/2014	2:51:45	-12.026303	135.565948	29.44	0	111	0	41.16
23/10/2014	2:52:52	-12.026382	135.56604	95.9	5364	6	0	13.31
23/10/2014	2:54:02	-12.026349	135.565994	47.36	0	201	0	6.2
23/10/2014	2:55:13	-12.026315	135.565781	51.94	4716	210	0	23.47
23/10/2014	2:56:25	-12.026389	135.566071	33.78	0	27	0	32.59
23/10/2014	2:57:36	-12.026346	135.566193	57.54	1764	123	0	14.1
23/10/2014	2:58:51	-12.026431	135.566086	-9.31	2556	145	0	14.99
23/10/2014	3:00:01	-12.026406	135.566162	70.87	2232	17	0	8.72
23/10/2014	3:01:12	-12.026404	135.565979	29.73	2232	270	0	19.9
23/10/2014	3:02:32	-12.026264	135.566055	1.3	4968	242	0	17.63
23/10/2014	3:03:47	-12.026415	135.566055	28.29	0	190	0	16.79
23/10/2014	3:05:03	-12.026468	135.566162	80.98	0	220	0	13.04
23/10/2014	3:06:11	-12.0268	135.566376	134.69	5832	152	0	43.64
23/10/2014	3:07:23	-12.026526	135.566193	76.9	0	269	0	36.39
23/10/2014	3:08:31	-12.026612	135.566177	98.53	0	353	0	9.72
23/10/2014	3:09:42	-12.026368	135.56604	10.06	1944	317	0	30.95
23/10/2014	3:10:49	-12.02682	135.566467	182.29	0	134	0	68.43
23/10/2014	3:12:02	-12.026295	135.566055	34.18	0	283	0	73.59
23/10/2014	3:13:16	-12.026435	135.56604	39.66	0	105	0	15.65
23/10/2014	3:14:31	-12.0262	135.566299	39.62	0	15	0	38.42
23/10/2014	3:15:42	-12.026311	135.566208	44.48	2880	134	0	15.82
23/10/2014	3:16:54	-12.026209	135.56601	50.64	0	169	0	24.34
23/10/2014	3:18:02	-12.026409	135.566055	73.79	0	69	0	22.77
23/10/2014	3:19:11	-12.026368	135.56604	40.34	3024	80	0	4.84
23/10/2014	3:20:31	-12.026329	135.565964	27.88	1620	270	0	9.33
23/10/2014	3:21:39	-12.026349	135.566025	13.9	648	320	0	7
23/10/2014	3:22:51	-12.026407	135.565918	48.7	0	336	0	13.3
23/10/2014	3:24:08	-12.026305	135.566162	39.09	5436	68	0	28.86
23/10/2014	3:25:21	-12.026341	135.566147	38.86	0	84	0	4.32
23/10/2014	3:26:30	-12.026535	135.566284	91.07	0	346	0	26.22
23/10/2014	3:27:40	-12.026401	135.566071	41.74	0	141	0	27.54
23/10/2014	3:28:52	-12.026284	135.565979	8.43	0	40	0	16.41
23/10/2014	3:30:03	-12.026641	135.566193	87.41	0	78	0	46.02
23/10/2014	3:31:20	-12.027071	135.566513	165.27	0	47	0	59.14
23/10/2014	3:32:30	-12.026478	135.566116	51.5	0	98	0	78.82
23/10/2014	3:33:39	-12.026505	135.566132	55.82	0	164	0	3.47
23/10/2014	3:34:52	-12.026459	135.566162	49.68	8856	152	0	6.07
23/10/2014	3:36:07	-12.026151	135.566071	13.2	0	69	0	35.65
23/10/2014	3:37:29	-12.026244	135.565948	10.64	0	127	0	16.91
23/10/2014	3:38:40	-12.026582	135.566254	79	0	357	0	50.2
23/10/2014	3:39:56	-12.026521	135.565964	96.7	5292	7	0	32.26
23/10/2014	3:41:17	-12.026701	135.566315	81.08	0	53	0	43.1
23/10/2014	3:42:41	-12.02631	135.565979	21.22	3780	327	0	56.79
23/10/2014	3:43:51	-12.02625	135.565948	-5.36	2160	341	0	7.48
23/10/2014	3:45:05	-12.026093	135.566116	-28.25	3348	38	0	25.27
23/10/2014	3:46:18	-12.026462	135.566132	32.77	1188	314	0	41.07
23/10/2014	3:47:33	-12.026293	135.566086	47.23	504	350	0	19.45
23/10/2014	3:48:52	-12.026477	135.566177	48.8	2016	150	0	22.73
23/10/2014	3:50:02	-12.026406	135.56604	38.27	1944	303	0	16.86
23/10/2014	3:51:14	-12.026423	135.566116	49.5	2628	14	0	8.48
23/10/2014	3:52:22	-12.026425	135.566116	47.99	0	356	0	0.22
23/10/2014	3:53:30	-12.02641	135.565994	29.43	1440	270	0	13.37
23/10/2014	3:54:42	-12.026365	135.566055	33.72	612	332	0	8.31
23/10/2014	3:55:51	-12.026373	135.566055	38.38	0	334	0	0.89
23/10/2014	3:57:13	-12.025993	135.566193	23.8	1620	177	0	44.84
23/10/2014	3:58:24	-12.025744	135.566208	50.38	0	316	0	27.74
23/10/2014	4:00:07	-12.025571	135.566391	16.4	0	39	0	27.68
23/10/2014	4:01:26	-12.025947	135.566223	36.42	1296	18	0	45.63
23/10/2014	4:02:35	-12.0261	135.566299	38.08	4500	165	0	18.91
23/10/2014	4:03:49	-12.026351	135.56601	45.8	396	159	0	42.03
23/10/2014	4:05:02	-12.02644	135.566116	26.93	0	198	0	15.19
23/10/2014	4:06:11	-12.026343	135.566086	46.05	0	281	0	11.27
23/10/2014	4:07:23	-12.026481	135.56601	23.17	0	188	0	17.43
23/10/2014	4:08:33	-12.026365	135.56604	40.8	0	38	0	13.3
23/10/2014	4:09:46	-12.02639	135.56601	44.18	0	59	0	4.29
23/10/2014	4:10:54	-12.026348	135.566162	27.85	828	56	0	17.18
23/10/2014	4:12:02	-12.026352	135.566116	32.5	3528	242	0	5.02
23/10/2014	4:13:10	-12.026339	135.566116	34.23	4176	51	0	1.45
23/10/2014	4:14:19	-12.026413	135.566055	27.19	1224	229	0	10.57
23/10/2014	4:15:27	-12.026464	135.565918	11.29	4716	45	0	15.94
23/10/2014	4:16:39	-12.026017	135.566391	55.46	576	44	0	71.53
23/10/2014	4:17:51	-12.026316	135.566147	29.39	1476	41	0	42.54
23/10/2014	4:19:03	-12.026374	135.566101	47.71	0	16	0	8.16
23/10/2014	4:20:12	-12.026495	135.566071	40.21	1692	69	0	13.84
23/10/2014	4:21:21	-12.026296	135.566086	49.26	612	259	0	22.19
23/10/2014	4:22:31	-12.026263	135.566177	42.18	0	32	0	10.56
23/10/2014	4:23:43	-12.026564	135.565887	14.68	0	232	0	45.99
23/10/2014	4:24:56	-12.02647	135.565994	21.81	0	214	0	15.64
23/10/2014	4:26:08	-12.026382	135.566101	28.09	0	202	0	15.2
23/10/2014	4:27:20	-12.02651	135.565979	28.14	0	22	0	19.46
23/10/2014	4:28:31	-12.026335	135.566101	53.15	0	209	0	23.55
23/10/2014	4:29:43	-12.026393	135.566147	21.05	5976	227	0	8.16
23/10/2014	4:30:55	-12.026454	135.566025	21.18	3168	41	0	14.9
23/10/2014	4:32:06	-12.026729	135.565933	-25.46	8172	52	0	32.17
23/10/2014	4:33:14	-12.0264	135.56604	32.61	2160	220	0	38.39
23/10/2014	4:34:26	-12.026413	135.565994	34.36	1224	262	0	5.21
23/10/2014	4:35:37	-12.026467	135.565979	35.37	4824	34	0	6.22
23/10/2014	4:36:49	-12.026378	135.566116	40.7	3888	213	0	17.89
23/10/2014	4:37:58	-12.026239	135.566254	50.74	0	196	0	21.54
23/10/2014	4:39:10	-12.026464	135.566086	35.75	0	232	0	30.98
23/10/2014	4:40:22	-12.026452	135.566055	18.13	0	216	0	3.63
23/10/2014	4:41:34	-12.026204	135.566223	49.85	504	306	0	33.08
23/10/2014	4:42:46	-12.026806	135.565659	10.92	5364	224	0	90.79
23/10/2014	4:43:58	-12.026477	135.56601	30.55	252	234	0	52.87
23/10/2014	4:45:12	-12.02627	135.566193	9.88	3456	54	0	30.43
23/10/2014	4:46:52	-12.02639	135.566101	45.48	2304	23	0	16.68
23/10/2014	4:48:08	-12.026407	135.566086	34.15	1764	183	0	2.5
23/10/2014	4:49:17	-12.026243	135.566193	5.27	1980	186	0	21.63
23/10/2014	4:50:25	-12.02656	135.566055	48.95	3456	48	0	38.31
23/10/2014	4:51:33	-12.0266	135.565979	98.67	1800	20	0	9.39
23/10/2014	4:52:42	-12.026378	135.566086	38.01	2124	68	0	27.29
23/10/2014	4:53:51	-12.026421	135.566071	26.29	504	293	0	5.05
23/10/2014	4:55:01	-12.026288	135.566147	-3.55	2880	255	0	16.94
23/10/2014	4:56:09	-12.026278	135.566193	-16.5	4752	52	0	5.12
23/10/2014	4:57:18	-12.026488	135.566086	60.92	972	0	0	26.09
23/10/2014	4:58:27	-12.026385	135.566025	26.88	1080	167	0	13.24
23/10/2014	4:59:38	-12.026377	135.566071	33.49	828	167	0	5.08
23/10/2014	5:00:49	-12.026388	135.566086	50.4	504	74	0	2.04
23/10/2014	5:02:01	-12.026437	135.566071	61.78	0	32	0	5.69
23/10/2014	5:03:12	-12.026437	135.566147	42.33	1368	217	0	8.27
23/10/2014	5:04:23	-12.02642	135.566116	40.83	0	218	0	3.87
23/10/2014	5:05:32	-12.026366	135.566177	18.69	1332	47	0	8.95
23/10/2014	5:06:42	-12.026442	135.566101	60.21	0	23	0	11.82
23/10/2014	5:07:54	-12.026462	135.566116	41.18	0	115	0	2.76
23/10/2014	5:09:02	-12.026294	135.566132	10.64	1656	123	0	18.76
23/10/2014	5:10:11	-12.026288	135.566071	13.57	0	300	0	6.67
23/10/2014	5:11:19	-12.026219	135.566132	-5.48	540	302	0	10.14
23/10/2014	5:12:29	-12.026382	135.566055	18.59	0	25	0	19.97
23/10/2014	5:13:40	-12.026413	135.566071	41.53	0	198	0	3.86
23/10/2014	5:14:48	-12.02626	135.566101	15.89	36	86	0	17.32
23/10/2014	5:15:57	-12.026496	135.566071	63.86	2376	330	0	26.44
23/10/2014	5:17:08	-12.026373	135.566071	51.83	756	167	0	13.68
23/10/2014	5:18:19	-12.026411	135.566055	57.14	1332	80	0	4.57
23/10/2014	5:19:28	-12.026375	135.566132	49.08	1260	232	0	9.28
23/10/2014	5:20:37	-12.026378	135.566116	25.5	936	211	0	1.77
23/10/2014	5:21:48	-12.026339	135.566101	24.35	216	19	0	4.63
23/10/2014	5:22:58	-12.026364	135.566055	49.57	0	317	0	5.72
23/10/2014	5:24:07	-12.026462	135.566177	74.25	3816	133	0	17.17
23/10/2014	5:25:19	-12.026484	135.566269	78.93	1764	91	0	10.3
23/10/2014	5:26:29	-12.026401	135.566055	51.75	1728	145	0	25.04
23/10/2014	5:27:37	-12.026437	135.566269	75.1	216	84	0	23.62
23/10/2014	5:28:47	-12.026269	135.566071	2.36	1404	124	0	28.51
23/10/2014	5:30:59	-12.026346	135.566025	34.56	0	15	0	9.92
23/10/2014	5:32:41	-12.026322	135.565918	49.46	0	241	0	11.94
23/10/2014	5:33:52	-12.026347	135.565903	47.2	0	81	0	3.22
23/10/2014	5:35:01	-12.026305	135.565903	44.83	0	92	0	4.67
23/10/2014	5:36:12	-12.026378	135.566147	34.5	0	92	0	27.75
23/10/2014	5:37:24	-12.026374	135.566101	32.68	0	89	0	5.02
23/10/2014	5:38:36	-12.026357	135.565964	49.44	0	297	0	15.02
23/10/2014	5:39:46	-12.026383	135.566177	26.55	0	74	0	23.34
23/10/2014	5:40:57	-12.026474	135.566208	26.53	0	335	0	10.67
23/10/2014	5:42:09	-12.026374	135.566071	30.73	0	148	0	18.59
23/10/2014	5:43:21	-12.026385	135.566132	42.47	0	320	0	6.75
23/10/2014	5:44:30	-12.026377	135.56604	33.61	0	55	0	10.04
23/10/2014	5:45:40	-12.02636	135.56604	38.18	0	307	0	1.89
23/10/2014	5:46:51	-12.026399	135.566193	34.64	0	63	0	17.2
23/10/2014	5:48:00	-12.026316	135.565948	61.21	0	233	0	28.2
23/10/2014	5:49:12	-12.026359	135.566101	31.68	0	193	0	17.31
23/10/2014	5:50:24	-12.026431	135.56604	37.18	0	85	0	10.4
23/10/2014	5:51:34	-12.026263	135.565979	55.1	0	308	0	19.82
23/10/2014	5:52:46	-12.026358	135.566055	40.01	0	3	0	13.41
23/10/2014	5:53:58	-12.026351	135.566055	32.12	0	331	0	0.78
23/10/2014	5:55:08	-12.026337	135.566193	41.77	0	271	0	15.09
23/10/2014	5:56:18	-12.026365	135.566116	19.84	0	281	0	8.93
23/10/2014	5:57:29	-12.026382	135.566055	30.84	0	272	0	6.9
23/10/2014	5:58:41	-12.02644	135.566132	25.93	1152	81	0	10.57
23/10/2014	5:59:52	-12.026387	135.566101	23.47	0	13	0	6.79
23/10/2014	6:01:02	-12.026376	135.566132	34.7	540	77	0	3.59
23/10/2014	6:02:12	-12.026408	135.566086	33.57	1008	267	0	6.14
23/10/2014	6:03:22	-12.026425	135.566086	32.52	540	233	0	1.89
23/10/2014	6:04:32	-12.026355	135.566025	44.06	468	298	0	10.23
23/10/2014	6:05:44	-12.0265	135.566071	26.39	0	158	0	16.88
23/10/2014	6:06:55	-12.026378	135.566177	14.76	0	160	0	17.8
23/10/2014	6:08:13	-12.026222	135.565903	21.68	0	343	0	34.48
23/10/2014	6:09:26	-12.026344	135.566055	38.78	0	97	0	21.38
23/10/2014	6:10:36	-12.026437	135.566177	41.01	0	351	0	16.82
23/10/2014	6:11:47	-12.026451	135.566254	36.17	3384	301	0	8.52
23/10/2014	6:12:59	-12.026333	135.566086	40.99	0	215	0	22.49
23/10/2014	6:14:08	-12.026293	135.566101	26.38	1836	333	0	4.74
23/10/2014	6:15:20	-12.02602	135.565826	44.67	0	137	0	42.61
23/10/2014	6:16:31	-12.02642	135.566101	14.27	2340	152	0	53.6
23/10/2014	6:17:43	-12.026339	135.566071	28.27	3996	325	0	9.58
23/10/2014	6:18:56	-12.026294	135.56604	28.07	1476	281	0	6.03
23/10/2014	6:20:06	-12.026311	135.565948	12.34	612	306	0	10.18
23/10/2014	6:21:18	-12.026304	135.565933	14.08	0	103	0	1.81
23/10/2014	6:22:28	-12.026324	135.56601	36.36	1620	77	0	8.66
23/10/2014	6:23:42	-12.026298	135.566147	50.89	0	294	0	15.18
23/10/2014	6:25:14	-12.0264	135.56604	104.51	0	129	0	16.25
23/10/2014	6:26:28	-12.026293	135.566055	42.42	0	63	0	12.01
23/10/2014	6:27:44	-12.026322	135.565872	-14.03	0	130	0	20.16
23/10/2014	6:28:56	-12.026299	135.566101	-0.76	540	66	0	25.04
23/10/2014	6:30:07	-12.026322	135.566101	54.28	72	320	0	2.56
23/10/2014	6:31:21	-12.026167	135.566116	26.24	2340	233	0	17.31
23/10/2014	6:32:34	-12.026299	135.565948	8.7	0	3	0	23.44
23/10/2014	6:33:46	-12.026257	135.565948	66.11	1332	84	0	4.67
23/10/2014	6:35:02	-12.026282	135.565826	47.62	0	256	0	13.56
23/10/2014	6:36:21	-12.026295	135.565887	24.58	720	251	0	6.79
23/10/2014	6:37:30	-12.026239	135.565903	45.14	216	42	0	6.47
23/10/2014	6:38:39	-12.026278	135.565948	17.26	504	55	0	6.54
23/10/2014	6:40:22	-12.026301	135.565826	36.09	2412	266	0	13.51
23/10/2014	6:41:37	-12.026312	135.565887	23.13	0	83	0	6.75
23/10/2014	6:42:46	-12.026298	135.565964	33.11	540	43	0	8.52
23/10/2014	6:44:10	-12.026155	135.56604	55.7	1692	247	0	17.92
23/10/2014	6:45:19	-12.026318	135.565948	33.34	1152	324	0	20.7
23/10/2014	6:46:31	-12.026262	135.565689	64.9	0	165	0	28.85
23/10/2014	6:47:43	-12.026212	135.565979	28.71	0	16	0	32.03
23/10/2014	6:48:52	-12.026395	135.565979	13.77	0	80	0	20.35
23/10/2014	6:49:58	-12.026338	135.565948	42.46	0	300	0	7.18
23/10/2014	6:51:38	-12.026206	135.565842	21.98	6876	270	0	18.66
23/10/2014	6:52:52	-12.026206	135.565842	21.98	6876	270	0	0
23/10/2014	6:54:02	-12.02619	135.565964	40.56	8748	74	0	13.39
23/10/2014	6:55:12	-12.026486	135.566071	41.47	576	255	0	34.91
23/10/2014	6:56:17	-12.026604	135.565659	151.5	0	55	0	46.69
23/10/2014	6:57:25	-12.026504	135.566071	30.8	504	46	0	46.17
23/10/2014	6:58:36	-12.02641	135.566147	45.66	288	101	0	13.33
23/10/2014	6:59:45	-12.026494	135.566025	11.27	0	232	0	16.23
23/10/2014	7:00:54	-12.026424	135.566193	35.36	1440	76	0	19.86
23/10/2014	7:02:03	-12.026546	135.565933	25.77	1944	95	0	31.36
23/10/2014	7:03:14	-12.026474	135.56604	40.83	0	304	0	14.12
23/10/2014	7:04:34	-12.026349	135.566223	40	0	333	0	24.28
23/10/2014	7:05:44	-12.026344	135.566101	32.73	0	132	0	13.28
23/10/2014	7:06:53	-12.026405	135.565933	34.09	8280	285	0	19.49
23/10/2014	7:08:15	-12.026461	135.565552	45.76	0	11	0	41.9
23/10/2014	7:09:29	-12.026464	135.565628	48.89	4464	70	0	8.27
23/10/2014	7:10:41	-12.026241	135.565994	45.6	4716	99	0	46.9
23/10/2014	7:11:53	-12.026385	135.566025	46.5	1224	227	0	16.36
23/10/2014	7:13:05	-12.026388	135.565948	23.96	0	7	0	8.38
23/10/2014	7:14:17	-12.026341	135.565933	47.99	0	46	0	5.47
23/10/2014	7:15:42	-12.026484	135.565903	61.26	0	36	0	16.23
23/10/2014	7:16:56	-12.026466	135.565826	55.22	0	229	0	8.61
23/10/2014	7:18:14	-12.026422	135.565918	53.54	0	24	0	11.14
23/10/2014	7:19:24	-12.026404	135.565948	18.63	756	231	0	3.83
23/10/2014	7:20:34	-12.026341	135.565994	23.13	1260	223	0	8.61
23/10/2014	7:21:45	-12.02635	135.565979	42.06	252	117	0	1.91
23/10/2014	7:22:54	-12.026353	135.565933	31.56	612	278	0	5.01
23/10/2014	7:24:04	-12.026336	135.56601	29.15	756	247	0	8.58
23/10/2014	7:25:13	-12.026392	135.565979	21.29	576	354	0	7.08
23/10/2014	7:26:23	-12.026394	135.565979	29.43	3456	250	0	0.22
23/10/2014	7:27:33	-12.026263	135.566071	30.81	3204	107	0	17.67
23/10/2014	7:28:44	-12.026357	135.565979	25.04	0	348	0	14.47
23/10/2014	7:29:55	-12.026236	135.565842	41.81	0	223	0	20.08
23/10/2014	7:31:08	-12.026324	135.565979	36.83	0	302	0	17.83
23/10/2014	7:32:53	-12.026439	135.566086	16.97	2196	109	0	17.29
23/10/2014	7:34:04	-12.026496	135.566254	6.79	0	280	0	19.34
23/10/2014	7:35:15	-12.026411	135.566147	28.07	1224	312	0	14.99
23/10/2014	7:36:22	-12.026382	135.56604	26.92	0	299	0	12.08
23/10/2014	7:37:28	-12.026869	135.566727	-68.37	1764	298	0	92.27
23/10/2014	7:38:34	-12.026394	135.565948	23.35	3996	123	0	99.84
23/10/2014	7:39:45	-12.02636	135.566055	29.9	216	104	0	12.24
23/10/2014	7:40:52	-12.026364	135.565979	25.6	0	269	0	8.28
23/10/2014	7:41:58	-12.026523	135.566269	3.96	2268	289	0	36.16
23/10/2014	7:43:04	-12.026349	135.565872	29.73	1908	302	0	47.31
23/10/2014	7:44:11	-12.026426	135.566193	20.42	0	107	0	35.94
23/10/2014	7:45:18	-12.026282	135.566193	-16.35	1620	337	0	16.01
23/10/2014	7:46:29	-12.026359	135.56604	43.32	2628	304	0	18.71
23/10/2014	7:47:40	-12.026405	135.566162	36.91	216	93	0	14.22
23/10/2014	7:48:54	-12.026367	135.568512	150.97	7128	113	0	255.61
23/10/2014	7:50:09	-12.026195	135.565796	61.11	0	299	0	296
23/10/2014	7:51:21	-12.026396	135.565796	25.19	936	230	0	22.35
23/10/2014	7:52:29	-12.025072	135.568237	337.49	0	101	0	303.56
23/10/2014	7:53:37	-12.027432	135.561966	618.35	1944	324	0	730.74
23/10/2014	7:54:49	-12.026451	135.56633	43.72	2268	302	0	486.98
23/10/2014	7:56:07	-12.02635	135.566116	42.1	1512	114	0	25.84
23/10/2014	7:57:17	-12.025843	135.566193	27.49	25884	120	0	56.99
23/10/2014	7:58:29	-12.026161	135.566025	46.74	7200	227	0	39.8
23/10/2014	7:59:40	-12.026489	135.566101	39.62	936	151	0	37.4
23/10/2014	8:00:55	-12.026355	135.566132	7.2	7308	60	0	15.28
23/10/2014	8:02:10	-12.026593	135.566666	14.1	11592	289	0	63.82
23/10/2014	8:03:22	-12.024708	135.562973	162.75	0	97	0	453.03
23/10/2014	8:04:36	-12.02612	135.565689	50.02	2196	296	0	334.51
23/10/2014	8:05:50	-12.026212	135.565811	54.94	8028	293	0	16.75
23/10/2014	8:07:03	-12.026331	135.565781	51.78	2088	38	0	13.63
23/10/2014	8:08:19	-12.026638	135.566055	23.93	0	246	0	45.31
23/10/2014	8:09:33	-12.026174	135.565948	54.05	4140	71	0	52.89
23/10/2014	8:10:49	-12.026539	135.566101	22.08	9612	288	0	43.86
23/10/2014	8:12:07	-12.026515	135.565933	8.09	4176	115	0	18.46
23/10/2014	8:13:18	-12.026271	135.565704	31.1	792	298	0	36.83	1
23/10/2014	8:14:36	-12.026396	135.565231	67.55	7920	110	0	53.29	1
23/10/2014	8:15:48	-12.026689	135.566391	72.96	19692	287	0	130.29	1
23/10/2014	8:17:01	-12.026664	135.566635	2.34	7344	291	0	26.68	1
23/10/2014	8:18:14	-12.026306	135.565048	96.44	13428	284	0	177.12
23/10/2014	8:19:27	-12.026591	135.565826	44.55	9684	128	0	90.35
23/10/2014	8:21:57	-12.026351	135.566315	72.32	0	244	0	59.5
23/10/2014	8:24:07	-12.026351	135.566315	72.32	0	244	0	0
23/10/2014	8:25:36	-12.02687	135.565689	81.78	0	279	0	89.25
23/10/2014	8:27:20	-12.026153	135.566193	-127.76	0	23	0	96.75
23/10/2014	8:28:31	-12.026873	135.565735	81.45	1548	212	0	94.29	1
23/10/2014	8:29:45	-12.027126	135.565262	170.6	2448	59	0	58.63	1
23/10/2014	8:30:56	-12.026811	135.565338	61.09	5256	245	0	35.99	1
23/10/2014	8:32:06	-12.026858	135.565491	97.02	2772	265	0	17.44
23/10/2014	8:33:18	-12.026361	135.566116	30.49	12204	57	0	87.6
23/10/2014	8:34:34	-12.026621	135.566071	-10.31	0	112	0	29.32
23/10/2014	8:35:49	-12.026198	135.566132	49.93	0	21	0	47.5
23/10/2014	8:36:56	-12.026761	135.565659	-28.12	0	171	0	81.03
23/10/2014	8:38:07	-12.026241	135.566132	73.88	0	140	0	77.39
23/10/2014	8:39:17	-12.026186	135.566101	86.45	2844	24	0	6.98
23/10/2014	8:40:28	-12.026528	135.565933	30.39	0	126	0	42.19
23/10/2014	8:41:39	-12.026128	135.565979	68.32	1512	343	0	44.76
23/10/2014	8:42:50	-12.026438	135.565704	31.91	0	94	0	45.64
23/10/2014	8:44:00	-12.026522	135.565704	40.42	2088	140	0	9.34	1
23/10/2014	8:45:11	-12.026511	135.565842	12.25	1404	104	0	15.06	1
23/10/2014	8:46:23	-12.026472	135.565979	31.68	0	127	0	15.52
23/10/2014	8:47:34	-12.026548	135.565933	15.47	1728	53	0	9.82
23/10/2014	8:48:46	-12.026387	135.565414	15.58	3168	295	0	59.21
23/10/2014	8:49:56	-12.026505	135.565689	20.15	0	86	0	32.66
23/10/2014	8:51:08	-12.026363	135.566254	33.23	7632	80	0	63.44
23/10/2014	8:52:31	-12.026248	135.566376	50.98	4032	347	0	18.43
23/10/2014	8:53:46	-12.026407	135.565811	16.2	2448	142	0	63.94
23/10/2014	8:55:04	-12.026263	135.565796	39.55	1188	246	0	16.09
23/10/2014	8:56:16	-12.026441	135.565979	40.74	288	26	0	28.07
23/10/2014	8:57:37	-12.026423	135.565933	44.97	1188	59	0	5.39
23/10/2014	8:59:16	-12.026403	135.566544	80.97	7488	84	0	66.49
23/10/2014	9:01:35	-12.026614	135.566101	2.28	0	96	0	53.59
23/10/2014	9:03:45	-12.026368	135.565826	44.43	0	156	0	40.53
23/10/2014	9:04:53	-12.026467	135.565918	33.5	0	120	0	14.88
23/10/2014	9:06:03	-12.026381	135.565735	60.71	0	342	0	22.08
23/10/2014	9:07:12	-12.026369	135.565826	43.1	0	22	0	9.99
23/10/2014	9:08:21	-12.026436	135.565994	40.72	0	358	0	19.73
23/10/2014	9:09:29	-12.026442	135.565872	36.75	1728	352	0	13.28
23/10/2014	9:10:37	-12.02654	135.565735	35.56	8244	341	0	18.46
23/10/2014	9:11:47	-12.026675	135.566193	16.74	0	154	0	52.02
23/10/2014	9:12:56	-12.026444	135.565933	22.65	11160	130	0	38.2
23/10/2014	9:14:07	-12.02646	135.565842	10.95	0	313	0	10.06
23/10/2014	9:15:14	-12.026326	135.565857	25.96	0	119	0	14.99
23/10/2014	9:16:24	-12.026179	135.565628	107.22	1008	33	0	29.79
23/10/2014	9:17:38	-12.026396	135.565857	50.22	0	181	0	34.68
23/10/2014	9:18:52	-12.026606	135.565918	34.73	2376	139	0	24.28
23/10/2014	9:20:03	-12.02654	135.565964	33.87	0	53	0	8.88
23/10/2014	9:21:19	-12.026549	135.565964	17.75	0	353	0	1
23/10/2014	9:22:28	-12.026134	135.565628	53.86	7452	334	0	58.86
23/10/2014	9:23:38	-12.026408	135.56601	47.1	1260	46	0	51.52
23/10/2014	9:24:48	-12.026187	135.565933	86.03	1188	29	0	25.96
23/10/2014	9:25:59	-12.026314	135.566071	62.62	828	73	0	20.61
23/10/2014	9:27:10	-12.026333	135.56604	57.83	0	219	0	3.98
23/10/2014	9:28:21	-12.026221	135.566147	105.8	1152	21	0	17.04
23/10/2014	9:29:33	-12.026307	135.566101	59.03	360	44	0	10.79
23/10/2014	9:30:45	-12.026285	135.56601	73.83	468	22	0	10.19
23/10/2014	9:31:57	-12.026226	135.565994	102.05	0	39	0	6.79
23/10/2014	9:33:22	-12.026153	135.566315	167.45	5580	74	0	35.84
23/10/2014	9:34:36	-12.026198	135.566315	23.58	3168	349	0	5
23/10/2014	9:35:50	-12.026158	135.566422	179.4	0	106	0	12.46
23/10/2014	9:37:01	-12.02634	135.566116	-30.59	0	56	0	38.95
23/10/2014	9:38:13	-12.026148	135.566299	75.93	0	11	0	29.19
23/10/2014	9:39:25	-12.026186	135.566483	105.92	0	30	0	20.45
23/10/2014	9:40:41	-12.026394	135.56601	-82.25	0	47	0	56.4
23/10/2014	9:41:54	-12.026306	135.566223	-26.66	0	233	0	25.15
23/10/2014	9:43:08	-12.026243	135.566254	106.75	0	37	0	7.77
23/10/2014	9:44:22	-12.026117	135.566452	167.51	0	347	0	25.69
23/10/2014	9:45:36	-12.026409	135.566162	-55.92	0	344	0	45.27
23/10/2014	9:46:57	-12.02599	135.566559	185.64	0	2	0	63.52
23/10/2014	9:48:18	-12.026486	135.566086	-58.97	1512	3	0	75.42
23/10/2014	9:49:33	-12.026287	135.566299	74.74	2412	55	0	32.04
23/10/2014	9:50:48	-12.02636	135.566208	-15.07	4860	243	0	12.8
23/10/2014	9:52:02	-12.026134	135.56604	-1.06	0	101	0	31.07
23/10/2014	9:53:20	-12.026501	135.566193	-19.89	0	87	0	44.07
23/10/2014	9:54:39	-12.026534	135.565994	-148.56	0	173	0	21.95
23/10/2014	9:56:00	-12.027044	135.566345	-192.94	0	280	0	68.36
23/10/2014	9:57:13	-12.026148	135.565125	-189.92	324	179	0	165.92
23/10/2014	9:59:32	-12.026397	135.566116	-70.02	0	127	0	111.28
23/10/2014	10:04:47	-12.026397	135.566116	-70.02	0	127	0	0
23/10/2014	10:06:03	-12.026277	135.566269	19.07	0	101	0	21.33
23/10/2014	10:07:18	-12.026288	135.566055	-27.56	0	130	0	23.31
23/10/2014	10:09:02	-12.025779	135.566208	152.81	612	97	0	58.99
23/10/2014	10:10:49	-12.02626	135.566544	69.94	0	118	0	64.78
23/10/2014	10:11:57	-12.025624	135.565979	197	0	97	0	93.69
23/10/2014	10:13:07	-12.026295	135.566315	-29	828	124	0	83.08	1
23/10/2014	10:14:18	-12.026238	135.56636	17.51	0	101	0	8.01	1
23/10/2014	10:15:33	-12.026025	135.566299	47.31	0	192	0	24.6
23/10/2014	10:16:52	-12.025901	135.566437	-13.2	252	139	0	20.38
23/10/2014	10:18:10	-12.026216	135.566162	21.58	0	15	0	46.06
23/10/2014	10:19:26	-12.026216	135.566162	21.58	0	15	0	0
23/10/2014	10:20:43	-12.025932	135.566177	159.81	0	197	0	31.62
23/10/2014	10:22:03	-12.026162	135.566284	29.84	0	117	0	28.1
23/10/2014	10:23:18	-12.025931	135.566193	58.62	0	342	0	27.53
23/10/2014	10:24:31	-12.02576	135.566162	81.18	0	39	0	19.31
23/10/2014	10:25:41	-12.026325	135.566284	101.76	1944	121	0	64.21
23/10/2014	10:26:52	-12.02621	135.566269	41.12	0	238	0	12.89
23/10/2014	10:30:01	-12.025746	135.566162	168.25	5904	160	0	52.89
23/10/2014	10:32:39	-12.026017	135.566238	59.2	1440	186	0	31.25
23/10/2014	10:33:50	-12.02638	135.566223	80.52	108	52	0	40.4
23/10/2014	10:35:01	-12.026188	135.566101	100.9	612	6	0	25.14
23/10/2014	10:36:11	-12.026345	135.566193	40.96	144	220	0	20.12
23/10/2014	10:37:23	-12.026379	135.565933	35.22	0	282	0	28.53
23/10/2014	10:38:34	-12.026286	135.566177	53.64	360	182	0	28.48
23/10/2014	10:39:46	-12.026326	135.566055	77.71	0	242	0	13.99
23/10/2014	10:40:57	-12.026366	135.566147	49.85	108	53	0	10.95
23/10/2014	10:42:09	-12.026209	135.566132	60.97	0	88	0	17.53
23/10/2014	10:43:20	-12.02631	135.565903	53.35	720	118	0	27.32
23/10/2014	10:44:31	-12.026368	135.566193	55.43	0	39	0	32.19
23/10/2014	10:45:42	-12.026289	135.566116	79.54	0	6	0	12.14
23/10/2014	10:46:54	-12.026382	135.566116	83.75	216	272	0	10.34
23/10/2014	10:48:05	-12.026234	135.566116	74.77	0	154	0	16.46
23/10/2014	10:49:16	-12.026336	135.566055	87.62	0	156	0	13.14
23/10/2014	10:50:28	-12.026297	135.566208	50.58	0	146	0	17.2
23/10/2014	10:51:38	-12.026366	135.566071	51.59	36	87	0	16.76
23/10/2014	10:52:48	-12.026318	135.566055	55.89	684	275	0	5.61
23/10/2014	10:54:00	-12.026263	135.566147	49.48	1080	86	0	11.73
23/10/2014	10:55:12	-12.026291	135.566055	65.02	0	140	0	10.48
23/10/2014	10:56:26	-12.026571	135.566025	11.99	1908	209	0	31.31
23/10/2014	10:57:38	-12.026596	135.566116	4.14	3456	18	0	10.28	1
23/10/2014	10:58:49	-12.025743	135.565552	115.32	2592	168	0	112.95	1
23/10/2014	11:00:00	-12.026509	135.565887	90.85	0	185	0	92.64	1
23/10/2014	11:01:13	-12.026489	135.565765	95.84	0	144	0	13.45
23/10/2014	11:02:25	-12.026605	135.565842	33	1440	132	0	15.38
23/10/2014	11:06:11	-12.026605	135.565842	33	1440	132	0	0
23/10/2014	11:07:29	-12.026606	135.565491	200.19	0	43	0	38.17
23/10/2014	11:08:40	-12.026536	135.565903	87.56	1008	140	0	45.48
23/10/2014	11:09:51	-12.026606	135.565872	66.51	0	349	0	8.48
23/10/2014	11:11:02	-12.026561	135.565872	84.65	1116	3	0	5
23/10/2014	11:12:14	-12.02667	135.565948	65.63	0	210	0	14.67
23/10/2014	11:13:30	-12.02667	135.565948	65.63	0	210	0	0
23/10/2014	11:14:46	-12.026469	135.565765	67.03	6588	164	0	29.93
23/10/2014	11:15:55	-12.025505	135.565308	100.83	0	151	0	118.15
23/10/2014	11:17:10	-12.025998	135.565384	13.25	0	350	0	55.44
23/10/2014	11:18:22	-12.026804	135.566116	55.62	0	327	0	119.87
23/10/2014	11:19:40	-12.026649	135.56604	79.53	0	160	0	19.11
23/10/2014	11:20:51	-12.026746	135.56601	66.96	0	125	0	11.27
23/10/2014	11:35:59	-12.026746	135.56601	66.96	0	125	0	0
23/10/2014	11:38:51	-12.026452	135.565231	-62.53	540	173	0	90.81
23/10/2014	11:40:10	-12.026514	135.565994	68.83	1908	79	0	83.27
23/10/2014	11:45:03	-12.026518	135.566025	76.05	1800	119	0	3.4
23/10/2014	11:58:06	-12.026518	135.566025	76.05	1800	119	0	0
23/10/2014	12:05:03	-12.026654	135.566116	76.08	2448	158	0	18.07
23/10/2014	12:06:36	-12.026461	135.566086	76.11	684	26	0	21.71
23/10/2014	12:11:56	-12.026622	135.566116	76.05	6228	157	0	18.2
23/10/2014	12:20:09	-12.02649	135.566147	76.27	576	125	0	15.06
23/10/2014	12:36:08	-12.02649	135.566147	76.27	576	125	0	0
23/10/2014	12:42:33	-12.026618	135.565948	11.16	684	252	0	25.9
23/10/2014	12:43:57	-12.026721	135.566544	115.3	0	94	0	65.82
23/10/2014	12:50:07	-12.02668	135.565964	54.31	0	227	0	63.24
23/10/2014	12:56:54	-12.02668	135.565964	54.31	0	227	0	0
23/10/2014	13:00:24	-12.026508	135.566406	88	0	270	0	51.73
23/10/2014	13:04:09	-12.026475	135.566483	89.42	828	99	0	9.14
23/10/2014	13:07:23	-12.026295	135.566406	60.54	0	306	0	21.7
23/10/2014	13:09:51	-12.026291	135.566635	56.42	1404	1	0	24.91
23/10/2014	13:12:15	-12.026312	135.56636	39.69	0	89	0	30
23/10/2014	13:14:32	-12.026222	135.566269	18.34	0	61	0	14.07
23/10/2014	13:15:53	-12.026008	135.566559	35.71	3996	270	0	39.51
23/10/2014	13:17:37	-12.025994	135.566284	17.05	3492	210	0	29.95	1
23/10/2014	13:19:33	-12.025863	135.566895	52.86	180	7	0	68.03	1
23/10/2014	13:21:18	-12.025976	135.567154	52.28	0	196	0	30.84
23/10/2014	13:22:29	-12.025945	135.566971	82.86	180	243	0	20.2
23/10/2014	13:23:39	-12.025519	135.567108	18.1	7452	129	0	49.66	1
23/10/2014	13:24:58	-12.027858	135.56543	74.37	8028	92	0	317.72	1
23/10/2014	13:26:11	-12.025515	135.56958	87.89	16812	187	0	521.13	1
23/10/2014	13:27:21	-12.026567	135.569244	47.88	1296	303	0	122.55	1
23/10/2014	13:28:32	-12.026604	135.569336	48.76	288	2	0	10.82	1
23/10/2014	13:32:16	-12.026604	135.569336	48.76	288	2	0	0
23/10/2014	13:33:27	-12.022076	135.568344	114.58	0	35	0	514.92
23/10/2014	13:34:46	-12.021977	135.56868	147.26	0	237	0	38.16
23/10/2014	13:36:01	-12.021977	135.56868	147.26	0	237	0	0
23/10/2014	13:40:06	-12.023527	135.569916	67.25	28260	7	0	218.57	1
23/10/2014	13:43:55	-12.021771	135.569763	47.69	0	252	0	195.97	1
23/10/2014	13:47:42	-12.021808	135.569199	8.23	24444	282	0	61.48	1
23/10/2014	13:48:57	-12.02091	135.565887	43.61	0	309	0	373.79	1
23/10/2014	13:50:14	-12.020771	135.566177	87.53	0	276	0	35.12
23/10/2014	13:51:57	-12.020985	135.566101	30.34	0	266	0	25.19
23/10/2014	13:53:57	-12.026991	135.565735	-9.59	17964	44	0	669.02
23/10/2014	13:56:34	-12.025769	135.56691	105.14	1080	172	0	186.53
23/10/2014	13:59:10	-12.025769	135.56691	105.14	1080	172	0	0	1
23/10/2014	14:00:23	-12.030669	135.565735	55.88	1836	93	0	559.64	1
23/10/2014	14:01:38	-12.030669	135.565735	55.88	1836	93	0	0	1
23/10/2014	14:02:49	-12.030607	135.565506	21.76	972	226	0	25.84
23/10/2014	14:04:00	-12.030548	135.565445	29.17	0	158	0	9.33
23/10/2014	14:05:26	-12.03074	135.565887	-74.89	4104	218	0	52.6
23/10/2014	14:06:44	-12.03074	135.565887	-74.89	4104	218	0	0
23/10/2014	14:09:14	-12.031313	135.565094	-27.11	1296	230	0	107.22	1
23/10/2014	14:11:36	-12.031374	135.564926	-42.87	7668	104	0	19.49	1
23/10/2014	14:14:01	-12.030079	135.568054	-34.93	0	321	0	369.4
23/10/2014	14:15:13	-12.029989	135.567993	21.06	4464	298	0	12.01
23/10/2014	14:16:49	-12.029966	135.568054	25.72	0	131	0	7.11
23/10/2014	14:18:39	-12.029891	135.567902	-45.6	0	122	0	18.51
23/10/2014	14:20:39	-12.030195	135.56839	65.77	3564	110	0	62.92
23/10/2014	14:22:38	-12.030069	135.568314	47.68	0	284	0	16.27
23/10/2014	14:25:01	-12.029962	135.568573	105.23	0	317	0	30.58
23/10/2014	14:27:06	-12.030033	135.568192	-10.35	0	121	0	42.18
23/10/2014	14:29:07	-12.029959	135.56839	76.57	9036	291	0	23.05
23/10/2014	14:30:57	-12.030017	135.567841	28.85	9108	200	0	60.05
23/10/2014	14:32:43	-12.030017	135.567841	28.85	9108	200	0	0	1
23/10/2014	14:34:54	-12.024447	135.565979	26.2	19080	57	0	651.62	1
23/10/2014	14:37:08	-12.024364	135.565765	17.32	0	341	0	25.04	1
23/10/2014	14:38:22	-12.024459	135.565704	-18.04	0	91	0	12.47
23/10/2014	14:40:05	-12.024738	135.566071	41.37	14076	103	0	50.55	1
23/10/2014	14:42:01	-12.023953	135.567398	-5.38	0	211	0	168.66	1
23/10/2014	14:43:17	-12.023987	135.567444	45.65	0	127	0	6.27
23/10/2014	14:45:18	-12.024564	135.566757	31.6	3924	268	0	98.48
23/10/2014	14:47:25	-12.024732	135.567154	32.05	0	312	0	47.04
23/10/2014	14:48:37	-12.024762	135.567139	2.92	0	303	0	3.71
23/10/2014	14:49:48	-12.024749	135.567093	13.19	0	287	0	5.21
23/10/2014	14:51:46	-12.024289	135.565933	21.73	5004	158	0	136.13	1
23/10/2014	14:53:40	-12.024271	135.565903	56.36	0	29	0	3.83	1
23/10/2014	14:56:02	-12.024271	135.565903	56.36	0	29	0	0
23/10/2014	15:01:11	-12.032661	135.580185	73.45	0	0	0	1811.86
23/10/2014	15:06:19	-12.023471	135.57724	38.64	0	136	0	1070.9
23/10/2014	15:11:03	-12.021791	135.577774	7.42	0	46	0	195.63
23/10/2014	15:14:39	-12.021936	135.578171	25.54	8676	83	0	46.09
23/10/2014	15:18:53	-12.021578	135.577576	-37.06	2160	177	0	75.97
23/10/2014	15:22:14	-12.021578	135.577576	-37.06	2160	177	0	0
23/10/2014	15:24:08	-12.022962	135.576477	60.23	0	117	0	194.86
23/10/2014	15:27:23	-12.023705	135.57634	-196.55	0	312	0	83.95
23/10/2014	16:24:22	-12.023705	135.57634	-196.55	0	312	0	0
23/10/2014	16:28:16	-12.030404	135.568008	-20.65	0	265	0	1173.01
23/10/2014	16:30:00	-12.030351	135.568085	20.74	0	83	0	10.24
23/10/2014	16:32:52	-12.030542	135.567856	17.11	0	211	0	32.73
23/10/2014	16:34:16	-12.030998	135.56778	9.89	0	161	0	51.37
23/10/2014	16:36:25	-12.031183	135.567902	28.11	3384	339	0	24.48
23/10/2014	16:38:42	-12.031193	135.567917	33.46	0	345	0	1.97
23/10/2014	16:42:06	-12.031012	135.567825	11.17	1836	338	0	22.48	1
23/10/2014	16:45:45	-12.031302	135.567947	31.86	0	348	0	34.87	1
23/10/2014	16:48:41	-12.031119	135.567841	11.76	1044	328	0	23.39
23/10/2014	16:50:55	-12.031125	135.567902	29.1	0	332	0	6.67
23/10/2014	16:52:08	-12.031136	135.567825	13.23	4680	339	0	8.46
23/10/2014	16:54:18	-12.031202	135.567871	14.3	0	337	0	8.88
23/10/2014	17:00:16	-12.031137	135.567871	27.2	0	0	0	7.23
23/10/2014	17:07:05	-12.031486	135.568069	31.82	0	312	0	44.38
23/10/2014	17:13:41	-12.031048	135.567841	-61.67	23508	332	0	54.65
23/10/2014	17:18:08	-12.031825	135.568268	80.98	0	130	0	98.09
23/10/2014	17:21:46	-12.031434	135.568024	34.26	0	88	0	50.94
23/10/2014	17:22:55	-12.0315	135.568085	62.03	0	264	0	9.89
23/10/2014	17:24:24	-12.03175	135.568237	62.05	0	269	0	32.34
23/10/2014	17:29:48	-12.031582	135.568069	91.4	0	197	0	26.13
23/10/2014	17:34:58	-12.031363	135.568253	73.83	0	154	0	31.52
23/10/2014	17:39:01	-12.031388	135.568115	64	0	103	0	15.26
23/10/2014	17:41:40	-12.032025	135.568665	178.72	0	29	0	92.71
[truncated: 17 more rows]
